# Supplementary material for: The systematic analysis of coding and long non-coding RNAs in the sub-chronic and chronic stages of spinal cord injury
Source: Sci Rep. 2017 Jan 20;7:41008. doi: 10.1038/srep41008 (PMC5247719; doi:10.1038/srep41008)
Supplement: Supplementary Table S1 [file srep41008-s2.xls]

## Sheet: processing.batches
Samples	Sequencing Batch/ library preparation
control1	1
control2	1
control3	5
1M1	2
1M2	2
1M3	3
3M1	2
3M2	2
3M3	2
6M1	4
6M2	4
6M3	4

## Sheet: sample.QC
Sample	Total number of reads	Overall read mapping rate
Control1.read1	18433111	91.2
Control1.read2	18433111
Control2.read1	17150539	90.7
Control2.read2	17150539
Control3.read1	31945979	90.8
Control3.read2	31945979
1M1.read1	39663790	91.5
1M1.read2	39663790
1M2.read1	38662011	91.2
1M2.read2	38662011
1M3.read1	36402296	91.4
1M3.read2	36402296
3M1.read1	37608146	90.8
3M1.read2	37608146
3M2.read1	38623585	90.8
3M2.read2	38623585
3M3.read1	34111177	91
3M3.read2	34111177
6M1.read1	32823694	91.4
6M1.read2	32823694
6M2.read1	43858593	91.7
6M2.read2	43858593
6M3.read1	34053122	90.8
6M3.read2	34053122
mean	3.35712e+07	91.1364
std.dev	7.75247e+06	0.338446

## Sheet: sample.correlation
	control1	control2	control3	1M1	1M2	1M3	3M1	3M2	3M3	6M1	6M2	6M3
control1	1	0.96705	0.983446	0.943633	0.936504	0.925969	0.909106	0.916755	0.913792	0.941209	0.904727	0.924215
control2	0.96705	1	0.979788	0.916971	0.896471	0.875043	0.868026	0.880014	0.886524	0.905292	0.879601	0.947001
control3	0.983446	0.979788	1	0.944742	0.93307	0.917601	0.909581	0.918868	0.920685	0.940058	0.912576	0.945228
1M1	0.943633	0.916971	0.944742	1	0.990797	0.980293	0.971187	0.975488	0.972685	0.976031	0.960157	0.940559
1M2	0.936504	0.896471	0.93307	0.990797	1	0.990033	0.981699	0.983094	0.975807	0.981181	0.964549	0.921321
1M3	0.925969	0.875043	0.917601	0.980293	0.990033	1	0.978961	0.978598	0.964873	0.975977	0.954281	0.896401
3M1	0.909106	0.868026	0.909581	0.971187	0.981699	0.978961	1	0.993391	0.987472	0.984933	0.98393	0.918516
3M2	0.916755	0.880014	0.918868	0.975488	0.983094	0.978598	0.993391	1	0.988001	0.988401	0.986771	0.930432
3M3	0.913792	0.886524	0.920685	0.972685	0.975807	0.964873	0.987472	0.988001	1	0.981183	0.986152	0.941045
6M1	0.941209	0.905292	0.940058	0.976031	0.981181	0.975977	0.984933	0.988401	0.981183	1	0.982898	0.943082
6M2	0.904727	0.879601	0.912576	0.960157	0.964549	0.954281	0.98393	0.986771	0.986152	0.982898	1	0.946101
6M3	0.924215	0.947001	0.945228	0.940559	0.921321	0.896401	0.918516	0.930432	0.941045	0.943082	0.946101	1
