# Supplementary material for: The systematic analysis of coding and long non-coding RNAs in the sub-chronic and chronic stages of spinal cord injury
Source: Sci Rep. 2017 Jan 20;7:41008. doi: 10.1038/srep41008 (PMC5247719; doi:10.1038/srep41008)
Supplement: Supplementary Table S2 [file srep41008-s3.xls]

## Sheet: FPKM
geneID	geneName	type	control1	control2	control3	1M1	1M2	1M3	3M1	3M2	3M3	6M1	6M2
ENSRNOG00000000007	Gad1	protein	18.4534	13.9967	11.8546	11.3272	9.24805	9.97227	5.66684	5.20572	4.67991	8.43394	2.99112
ENSRNOG00000000008	Alx4	protein	0.1	0.1	0.1	0.1	0.132698	0.1	0.1	0.169573	0.1	0.1	0.1
ENSRNOG00000000009	Tmco5b	protein	0.1	0.1	0.1	0.179885	0.161466	0.134512	0.353151	0.338798	0.183345	0.193547	0.283717
ENSRNOG00000000010	Cbln1	protein	23.9093	20.2064	18.5036	10.493	10.0497	8.04408	6.4045	5.31157	6.4021	7.48867	4.95242
ENSRNOG00000000012	Tcf15	protein	1.40029	1.80972	1.48586	0.646623	0.51869	0.324766	0.194459	0.300389	0.379521	0.34178	0.270657
ENSRNOG00000000017	Steap1	protein	0.677942	0.442172	0.590854	1.24926	1.26795	1.32604	1.91751	1.22938	2.12833	1.78334	2.3336
ENSRNOG00000000024	Hebp1	protein	12.5678	11.5092	13.4673	23.0918	18.7236	15.1139	20.1689	21.8089	25.5554	19.815	21.9725
ENSRNOG00000000033	Tmcc2	protein	75.5495	82.3596	71.0352	32.829	33.8846	30.5148	26.9144	28.1143	28.7395	34.1631	27.415
ENSRNOG00000000034	Nuak2	protein	2.50923	2.67107	3.06587	4.22698	4.03678	3.31728	5.28215	4.85549	5.3042	5.0884	5.882
ENSRNOG00000000035	Tmed11	protein	0.1	0.1	0.1	0.1	0.1	0.1	0.1	0.1	0.1	0.1	0.104316
ENSRNOG00000000036	Klhdc8a	protein	6.61603	5.36986	4.28944	2.12477	1.70162	1.1279	0.850387	0.845336	0.638645	1.44606	0.514636
ENSRNOG00000000040	RGD1304622	protein	1.68639	1.00986	1.35688	1.56264	1.98213	2.24039	2.63052	2.06255	2.51509	2.53849	2.34862
ENSRNOG00000000041	Slc26a1	protein	0.567478	0.452401	0.534133	0.661355	0.816533	1.08151	1.00579	0.703147	0.70583	0.787134	0.68207
ENSRNOG00000000042	Xpr1	protein	1.06668	0.408174	0.878028	2.94875	4.42603	5.71559	5.06563	4.2062	3.31675	3.22502	2.69527
ENSRNOG00000000043	Idua	protein	15.3948	5.197	13.3234	33.2881	35.5172	33.517	38.6863	35.684	34.9611	35.5855	32.5096
ENSRNOG00000000044	Tmem175	protein	13.1559	9.30546	10.781	12.7925	11.9877	10.769	11.8387	11.0817	11.2036	11.6185	11.1042
ENSRNOG00000000047	Cd82	protein	72.2764	70.3132	78.5577	78.4831	79.0825	67.8187	88.099	87.7708	98.9433	85.8417	107.908
ENSRNOG00000000048	Gak	protein	12.6941	7.92702	9.76538	14.4676	14.8366	14.3928	15.2006	13.6229	13.3803	12.5507	12.1568
ENSRNOG00000000053	Crp	protein	1.04826	0.689749	0.983665	0.948674	1.30398	1.53828	1.23376	1.10361	0.99323	1.00746	0.913723
ENSRNOG00000000054	Abhd8	protein	97.3659	140.231	95.8219	39.1338	34.9988	26.2182	25.3921	28.7924	29.6011	38.9427	27.2922
ENSRNOG00000000055	Fcrl6	protein	0.1	0.1	0.1	0.1	0.1	0.1	0.1	0.1	0.1	0.1	0.1
ENSRNOG00000000060	Cplx1	protein	305.739	251.22	233.924	99.3838	88.5517	77.5232	34.1857	39.9165	31.3642	63.016	12.6848
ENSRNOG00000000062	Pcgf3	protein	3.06283	1.32612	2.02372	3.36634	4.01631	4.3636	4.28716	3.62348	3.27064	3.06797	3.07113
ENSRNOG00000000064	Atp5i	protein	1131.37	1803.93	1266.01	906.053	756.248	607.648	703.783	740.929	812.424	1089.98	1118.17
ENSRNOG00000000065	Pde6b	protein	0.1	0.1	0.1	0.1	0.1	0.1	0.1	0.1	0.1	0.1	0.1
ENSRNOG00000000066	Fbxo28	protein	6.72797	3.88868	5.63155	8.50903	9.9222	10.0196	9.17515	9.91663	8.86259	8.51243	8.09811
ENSRNOG00000000068	Ppp2r5a	protein	16.9034	15.3659	16.9497	21.4906	21.3084	21.6603	24.9647	25.6845	25.7912	22.6551	23.62
ENSRNOG00000000070	Dr1	protein	0.101591	0.1	0.1	0.233801	0.351164	0.179517	0.342016	0.278083	0.270099	0.1959	0.262758
ENSRNOG00000000073	Tmed5	protein	1.90312	0.1	1.39349	5.88479	7.86498	9.31024	7.4255	7.09224	4.55668	6.11363	3.73088
ENSRNOG00000000075	Mtf2	protein	2.20688	0.760834	1.67909	3.64557	4.34816	4.54231	4.03845	3.828	3.54555	3.54247	3.04641
ENSRNOG00000000081	Antxr2	protein	1.84195	0.1	1.29332	3.6172	5.59381	5.08446	9.31964	7.0669	5.42441	6.42524	7.36635
ENSRNOG00000000082	Hltf	protein	3.38153	2.12747	2.8058	5.69999	6.20285	6.64998	7.2907	6.92292	6.36429	5.83638	5.41712
ENSRNOG00000000091	Smad9	protein	2.50127	1.21587	1.83948	1.71778	2.2224	2.10834	2.90583	2.80921	2.80826	3.10805	3.40597
ENSRNOG00000000095	Gpr89b	protein	11.5397	11.042	12.7139	11.2328	12.1091	11.0287	10.9954	12.0331	10.7051	11.2186	11.5724
ENSRNOG00000000096	Pdzk1	protein	0.712384	0.980202	1.13146	0.789242	1.04489	0.751751	0.83463	0.925884	0.854736	0.910641	1.14439
ENSRNOG00000000097	Cd160	protein	0.1	0.1	0.1	0.109771	0.114945	0.118088	0.196338	0.1	0.131147	0.1	0.1
ENSRNOG00000000098	Rnf115	protein	17.6092	9.75961	14.9543	20.3338	21.7673	21.1761	21.4972	22.6609	21.6592	20.4528	21.7722
ENSRNOG00000000104	Thoc3	protein	11.5592	11.2386	11.0021	10.82	8.52947	8.67825	8.59105	8.43337	8.73139	8.11288	8.88266
ENSRNOG00000000105	Cplx2	protein	14.005	6.80521	8.68152	7.82966	10.5595	12.1791	7.62744	7.15385	5.39438	7.94497	4.11073
ENSRNOG00000000108	Aga	protein	29.2582	24.0723	30.0959	47.0159	45.5103	42.1391	48.8037	47.903	49.2305	43.3653	55.6392
ENSRNOG00000000109	Fgf20	protein	0.1	0.1	0.1	0.1	0.1	0.1	0.1	0.1	0.1	0.1	0.1
ENSRNOG00000000111	Coprs	protein	97.3197	138.659	95.2721	68.8075	59.0642	43.4687	46.171	50.169	58.7382	62.6969	57.995
ENSRNOG00000000112	Champ1	protein	5.50505	4.22353	4.79031	7.61275	7.89323	7.98689	8.90646	7.67377	7.99418	6.79507	6.8987
ENSRNOG00000000113	Elac1	protein	1.13988	0.645003	1.13319	1.8666	2.18271	2.29751	2.44974	2.34508	2.13928	1.85704	2.05287
ENSRNOG00000000121	Pigv	protein	3.00197	2.66693	2.95743	4.12788	4.56843	3.9305	6.06291	5.80236	4.63636	4.82167	5.04698
ENSRNOG00000000122	Ak2	protein	11.5578	10.3203	10.8118	16.1037	14.848	12.7434	14.5605	13.5146	15.8897	13.2423	17.5514
ENSRNOG00000000123	Rnf19b	protein	9.29014	8.82777	8.41459	10.5224	9.48963	8.95176	10.2597	9.39719	10.4885	8.4336	8.69078
ENSRNOG00000000124	AABR07065970.1	protein	0.1	0.1	0.1	0.1	0.1	0.1	0.1	0.571197	0.1	0.1	0.1
ENSRNOG00000000127	Kpna6	protein	5.35802	2.37013	3.92502	5.62856	6.71438	7.25272	7.09012	6.53027	5.59038	5.99047	5.21694
ENSRNOG00000000129	RGD1559864	protein	4.91751	1.45271	3.11604	2.87196	3.52236	3.732	2.00903	1.62668	1.55522	2.58605	0.77074
ENSRNOG00000000130	Dnajb5	protein	8.80161	10.558	8.6397	8.98097	9.33504	7.23457	6.95429	7.72752	8.0291	7.9813	7.3691
ENSRNOG00000000133	Txndc15	protein	23.042	14.4855	20.2706	20.7528	20.6372	17.9797	24.6742	23.3964	23.0521	22.9601	25.1371
ENSRNOG00000000137	Ly86	protein	5.45875	5.41802	7.02048	25.9254	23.023	21.755	17.0375	15.8432	18.1129	14.5801	19.1817
ENSRNOG00000000138	Glis1	protein	0.231554	0.652668	0.592013	0.53933	0.516652	0.5315	0.515201	0.500163	0.679116	0.361574	0.439719
ENSRNOG00000000142	Plxdc2	protein	8.34722	5.27333	7.4352	14.6175	17.7827	18.497	16.5043	14.9814	14.3147	13.4402	14.1635
ENSRNOG00000000145	Pik3r3	protein	1.6701	0.688253	1.26749	2.5404	3.32551	4.77991	4.23547	3.49953	3.30414	3.13165	2.47831
ENSRNOG00000000150	Dnajc1	protein	6.49814	5.51628	5.1327	8.74889	8.31078	6.92849	9.57806	8.85465	9.65863	7.98242	9.52262
ENSRNOG00000000151	Ldlrap1	protein	18.3976	9.94782	13.3989	12.5943	14.434	20.7305	17.3505	12.9611	13.4931	14.0742	12.4784
ENSRNOG00000000155	Cog3	protein	2.93335	0.844001	2.08715	4.36977	5.68527	6.44082	5.82652	5.44715	4.47065	5.53242	4.24066
ENSRNOG00000000156	Megf6	protein	0.749979	1.12624	0.740707	1.01125	0.770692	0.81086	1.01519	0.974471	1.05035	1.22053	1.17646
ENSRNOG00000000157	Atg12	protein	15.8008	10.7819	12.9115	17.5489	16.9492	16.2104	19.0216	19.8635	17.552	19.4987	17.3074
ENSRNOG00000000158	Cdo1	protein	20.9983	17.8195	19.4603	26.7343	24.7336	23.1349	29.4377	35.648	28.7432	32.9753	31.4218
ENSRNOG00000000161	Chm	protein	0.886257	0.138205	0.63401	1.62879	2.4611	2.78434	2.78003	2.48765	1.79994	1.78738	1.43978
ENSRNOG00000000164	Lamp2	protein	86.4716	61.2034	85.7865	180.739	181.981	188.021	172.378	185.877	160.2	133.186	167.995
ENSRNOG00000000165	Pfkfb1	protein	0.304899	0.288337	0.200243	0.473553	0.373136	0.26768	0.461762	0.349631	0.228755	0.277999	0.336677
ENSRNOG00000000166	Apex2	protein	2.44414	2.23455	2.74113	3.34282	3.02738	2.76201	3.07768	3.2588	3.88983	3.49276	3.40663
ENSRNOG00000000167	Alas2	protein	1.20624	2.738	3.13732	4.65664	2.64185	1.93327	3.53153	3.49933	17.9153	1.38628	3.01593
ENSRNOG00000000168	Gatm	protein	119.718	83.0917	101.528	137.694	148.854	129.942	129.874	140.234	129.642	122.97	125.509
ENSRNOG00000000169	Spata5l1	protein	2.38144	1.20571	2.14687	1.95813	1.94921	2.04592	2.18206	2.19478	1.99625	2.58159	2.22127
ENSRNOG00000000170	Slc30a4	protein	3.24008	2.16121	2.80427	4.68398	5.03897	5.37049	5.9743	5.49844	5.45624	5.27341	4.90724
ENSRNOG00000000172	Sqrdl	protein	4.27242	6.53656	7.52787	10.5232	9.51164	7.27126	14.4376	12.336	13.4796	14.3782	15.3878
ENSRNOG00000000175	Mier2	protein	12.4319	18.7408	14.2293	9.85663	8.51845	8.59424	9.682	9.4067	11.2597	9.64142	8.95092
ENSRNOG00000000177	Ppap2c	protein	23.0721	26.6659	25.5393	16.0664	14.508	14.479	14.3458	16.419	16.536	17.5653	18.5155
ENSRNOG00000000184	Tmprss6	protein	0.1	0.1	0.1	0.1	0.1	0.1	0.1	0.1	0.1	0.1	0.1
ENSRNOG00000000185	Mpst	protein	36.9476	46.2258	42.603	33.2265	29.5568	28.0824	32.9185	32.0091	36.8335	34.4007	37.4527
ENSRNOG00000000186	Tst	protein	91.7093	150.3	104.02	72.4811	67.1477	55.0714	60.2076	69.6968	71.321	79.5495	79.5083
ENSRNOG00000000187	Csf2rb	protein	0.709034	0.331228	0.758275	5.86728	6.2106	7.35574	7.03658	5.02999	5.10272	3.82052	4.61829
ENSRNOG00000000190	Ep300	protein	0.373154	0.252769	0.384859	0.813984	1.86792	2.63911	2.72624	1.42312	1.03728	1.54128	1.43932
ENSRNOG00000000195	Vwa5a	protein	0.1	0.1	0.133464	0.250409	0.261101	0.26937	0.258083	0.2372	0.206464	0.129986	0.310775
ENSRNOG00000000196	Cyp19a1	protein	0.1	0.1	0.1	0.1	0.1	0.1	0.1	0.1	0.1	0.1	0.1
ENSRNOG00000000199	Dppa5	protein	0.1	0.1	0.1	0.1	0.1	0.1	0.1	0.1	0.1	0.1	0.132808
ENSRNOG00000000201	Gsta5	protein	0.1	0.1	0.1	0.1	0.1	0.1	0.1	0.1	0.1	0.1	0.1
ENSRNOG00000000204	Syncrip	protein	8.0026	4.20634	5.67701	13.0849	14.9019	14.9398	16.0282	14.2629	12.7722	12.5829	12.3118
ENSRNOG00000000219	Ano10	protein	24.6321	19.5366	20.7686	19.1699	20.4241	19.5314	25.2377	24.6624	23.4754	23.0868	25.8193
ENSRNOG00000000221	Abhd5	protein	13.007	11.5587	11.9219	11.3939	12.8587	12.4218	13.9779	14.7031	13.3897	12.2113	13.3812
ENSRNOG00000000230	Lmf1	protein	9.18944	10.1092	8.58554	10.3309	9.05058	8.05515	8.66316	9.25298	9.57011	8.3835	11.0148
ENSRNOG00000000231	Kctd17	protein	50.7471	61.3541	42.1204	21.8731	20.0096	16.9622	15.9053	17.9234	17.6797	21.3138	18.5126
ENSRNOG00000000233	Grm6	protein	0.157742	0.1	0.149044	0.1	0.1	0.1	0.1	0.1	0.1	0.1	0.1
ENSRNOG00000000236	Zfp207	protein	27.207	14.4015	22.3077	31.6418	38.3439	38.5097	38.594	38.8105	37.0313	38.3782	35.3854
ENSRNOG00000000237	RGD1310429	protein	1.72859	0.569165	1.32201	2.35499	4.21145	4.88571	3.69381	3.45768	2.58743	3.604	3.02633
ENSRNOG00000000239	Ccl7	protein	0.445934	0.501392	0.359328	3.11268	2.18384	2.09588	3.20906	2.25851	3.46451	2.07348	3.0427
ENSRNOG00000000244	Coil	protein	2.19328	1.11942	1.95233	2.21631	2.62179	2.37434	2.61921	2.45918	2.36255	2.35454	2.00306
ENSRNOG00000000245	Slc16a6	protein	3.65553	2.73025	3.28654	4.52988	5.56613	4.52663	4.4248	4.56567	4.19611	4.22148	4.46366
ENSRNOG00000000246	Amz2	protein	23.1304	20.9466	21.1616	18.8331	18.386	17.8922	19.536	20.1254	18.4788	18.9917	18.6032
ENSRNOG00000000247	Mfsd11	protein	10.5281	8.04695	8.87209	19.225	17.757	13.6561	18.2849	17.7885	18.7701	13.8943	13.4311
ENSRNOG00000000248	Srsf2	protein	90.3638	83.918	84.6551	131.747	121.397	115.069	130.551	127.537	142.837	100.905	110.961
ENSRNOG00000000249	Mettl23	protein	6.63704	5.35889	5.93218	6.57984	7.09218	4.9872	4.10794	5.67845	5.14039	6.44159	5.81127
ENSRNOG00000000250	Jmjd6	protein	6.32414	7.69605	7.71013	6.19143	7.08612	6.3454	7.27487	7.35734	7.23387	7.34245	7.4993
ENSRNOG00000000251	St6galnac1	protein	0.1	0.1	0.1	0.1	0.1	0.1	0.1	0.1	0.1	0.1	0.1
ENSRNOG00000000257	Smpd3	protein	5.41946	4.27052	4.59418	4.64973	6.24165	5.25034	5.66144	3.73911	7.8285	4.31222	4.23514
ENSRNOG00000000258	Prmt7	protein	7.80422	5.76073	6.56566	7.08979	7.1951	6.4216	7.41007	6.56253	6.47722	7.30652	7.18909
ENSRNOG00000000262	Zfp821	protein	7.93221	10.261	8.70203	7.21244	6.77035	5.76101	7.67729	7.11854	7.30816	6.12344	7.22955
ENSRNOG00000000264	Def8	protein	12.7986	10.4248	11.771	10.8191	9.87796	9.43499	10.7037	10.5966	11.1469	11.7076	10.8912
ENSRNOG00000000274	Phyhipl	protein	81.0662	62.7	79.4742	88.1124	88.5555	77.6556	71.5152	80.3109	74.6811	67.3422	54.8766
ENSRNOG00000000275	Fam13c	protein	4.26606	1.81452	2.97505	4.75459	6.1543	5.86564	6.35089	6.66259	6.12934	6.40792	4.35285
ENSRNOG00000000277	Tet1	protein	0.168001	0.1504	0.186752	0.103883	0.20489	0.270255	0.237813	0.126469	0.123984	0.145335	0.157036
ENSRNOG00000000279	Rtn4ip1	protein	5.71386	5.43478	5.2108	3.89256	5.66209	4.81711	5.81902	4.06778	5.12633	4.97843	2.98374
ENSRNOG00000000281	Prodh	protein	31.4497	29.0269	28.6528	21.7006	22.2449	19.8104	38.8569	40.6959	40.273	44.0596	49.0567
ENSRNOG00000000282	Gsc2	protein	0.1	0.1	0.1	0.1	0.1	0.1	0.1	0.1	0.1	0.1	0.1
ENSRNOG00000000283	Dgcr14	protein	6.73277	5.05956	5.47939	6.20923	5.93025	5.02149	6.21848	6.04473	6.46096	5.55692	6.31315
ENSRNOG00000000288	Scarf2	protein	8.67125	9.21406	8.95931	6.66074	8.39772	5.88357	15.662	13.1867	16.5122	11.9097	15.4224
ENSRNOG00000000299	Foxo3	protein	1.05228	0.69068	0.748568	2.39134	4.25148	4.65097	4.77675	3.99467	3.2759	3.11942	2.82382
ENSRNOG00000000302	Sesn1	protein	12.2375	9.34372	11.6143	8.49871	9.41357	7.88737	11.9701	11.4232	11.901	11.4086	11.7235
ENSRNOG00000000303	Cep57l1	protein	2.45187	1.84958	2.32769	4.63969	3.99699	3.46786	3.99632	4.19436	4.29541	3.66641	3.67962
ENSRNOG00000000304	Cd164	protein	76.6241	42.3462	64.2893	118.826	124.066	123.139	138.004	139.604	122.389	109.571	114.69
ENSRNOG00000000306	Smpd2	protein	4.9939	8.48353	6.41891	7.7745	7.10373	5.39451	8.21259	7.47146	7.8914	7.60318	8.39835
ENSRNOG00000000307	Mical1	protein	3.37153	3.6624	3.39036	8.7183	8.71575	7.63263	9.11246	8.24778	9.67448	7.75471	9.33613
ENSRNOG00000000308	Zbtb24	protein	1.58424	1.51836	1.72325	2.30304	2.17297	2.01496	2.68334	2.62518	2.36619	2.23125	2.37859
ENSRNOG00000000312	Fig4	protein	14.0098	9.59885	13.2664	13.0661	13.8243	12.2961	13.765	13.2148	11.8792	13.0869	13.4143
ENSRNOG00000000314	Sec63	protein	16.9822	9.67197	13.3301	21.1	23.7829	24.6521	26.7229	26.167	23.258	24.2482	24.141
ENSRNOG00000000316	Sobp	protein	5.5474	2.84228	4.32342	3.86982	4.68192	5.04922	6.08406	4.86428	5.0218	4.48045	4.30349
ENSRNOG00000000320	Timm10b	protein	0.1	0.1	0.1	0.1	0.1	0.1	0.1	0.1	0.1	0.1	0.1
ENSRNOG00000000321	Cd24	protein	31.7883	20.5368	24.4104	47.5977	47.9066	51.0522	74.718	75.0905	68.6383	59.3177	68.1371
ENSRNOG00000000322	Atg5	protein	12.7069	11.6141	11.5983	14.8448	14.7948	13.8173	14.4998	14.4915	14.7155	11.9397	12.0177
ENSRNOG00000000323	Prdm1	protein	0.1	0.1	0.1	0.540514	0.565011	0.567475	0.381453	0.323767	0.377547	0.228709	0.314321
ENSRNOG00000000327	Hace1	protein	4.82627	3.00062	3.91167	4.50633	5.4026	5.1924	4.76086	5.67911	4.81199	4.67682	4.47007
ENSRNOG00000000335	Ermap	protein	0.108163	0.1	0.1	0.1	0.1	0.1	0.151916	0.229598	0.282462	0.136976	0.1
ENSRNOG00000000340	RGD1304704	protein	95.5378	110.36	110.146	104.283	94.8018	81.4668	89.8822	88.3042	96.0618	86.0458	100.438
ENSRNOG00000000341	Nid2	protein	4.16042	2.15552	4.22816	4.67481	7.18082	8.05176	12.2739	11.9974	10.7995	8.71045	11.8552
ENSRNOG00000000368	Grik2	protein	3.65685	2.36629	3.29699	3.63079	3.41336	4.43613	3.56755	3.30353	2.89518	3.92564	2.53979
ENSRNOG00000000373	Ctnna3	protein	0.682536	0.375009	0.740542	0.920873	1.43545	2.74805	2.16455	1.69189	1.34604	1.89466	1.28329
ENSRNOG00000000376	LOC100360884	protein	0.1	0.1	0.1	0.1	0.1	0.1	0.1	0.1	0.1	0.1	0.1
ENSRNOG00000000378	Ctnna3	protein	1.29282	1.5606	1.2372	1.36254	1.49758	2.21732	1.67708	1.68283	1.68185	1.42264	1.38108
ENSRNOG00000000383	Mypn	protein	0.1	0.1	0.1	0.1	0.182159	0.101654	0.1	0.1	0.115865	0.143576	0.137053
ENSRNOG00000000384	Atoh7	protein	0.1	0.1	0.1	0.378528	0.202405	0.26242	0.1	0.1	0.233932	0.1	0.106312
ENSRNOG00000000386	Pbld1	protein	18.6115	16.7831	19.182	11.6472	11.6176	9.58784	10.8909	12.9336	13.2285	12.6648	12.6478
ENSRNOG00000000387	Slc25a16	protein	6.06134	2.70182	4.33165	7.40618	7.69307	7.71145	7.15469	7.27958	6.5371	5.67708	6.17918
ENSRNOG00000000390	Rufy2	protein	0.1	0.1	0.1	0.1	0.1	0.1	0.1	0.1	0.1	0.1	0.1
ENSRNOG00000000392	Supv3l1	protein	8.46185	7.59624	8.18896	8.17009	8.76587	7.86813	8.21367	8.60384	8.53771	8.7004	8.63639
ENSRNOG00000000394	Srgn	protein	21.5518	15.5517	18.3151	23.752	27.9096	21.0602	31.5708	29.2958	38.7052	21.5517	35.0402
ENSRNOG00000000395	LOC606294	protein	36.5546	26.9996	32.1524	31.9772	30.9487	27.0106	29.8011	29.4507	26.8803	30.6586	28.9187
ENSRNOG00000000396	Ddx50	protein	13.6152	11.3129	14.4495	14.871	14.0643	12.6789	14.9401	15.412	16.0055	17.5803	18.8989
ENSRNOG00000000397	Ccar1	protein	7.84129	6.26608	7.80814	11.9991	14.0066	13.1526	12.4935	13.3995	12.461	12.5114	10.1462
ENSRNOG00000000398	Zufsp	protein	8.37422	8.43969	8.49363	14.3247	12.736	11.8995	11.8831	11.0324	12.0111	11.2134	10.6862
ENSRNOG00000000401	Gprc6a	protein	0.1	0.1	0.1	0.1	0.1	0.1	0.1	0.1	0.1	0.1	0.1
ENSRNOG00000000405	Vgll2	protein	0.1	0.1	0.1	0.1	0.1	0.1	0.1	0.1	0.1	0.1	0.1
ENSRNOG00000000406	Ros1	protein	0.1	0.1	0.1	0.1	0.1	0.1	0.1	0.1	0.1	0.1	0.1
ENSRNOG00000000407	Dcbld1	protein	1.55129	0.361241	0.687155	1.64233	1.74441	1.40421	1.43864	2.01553	1.5787	1.0495	1.11792
ENSRNOG00000000408	Gopc	protein	8.38896	5.08812	6.40146	9.91723	10.2229	10.1379	9.77329	9.61094	10.0558	10.0601	8.92363
ENSRNOG00000000410	Nepn	protein	0.100318	0.264223	0.202818	0.100316	0.1	0.1	0.1	0.1	0.1	0.1	0.1
ENSRNOG00000000411	Nus1	protein	14.4609	11.8067	11.9678	14.8459	14.6834	14.4802	12.4573	13.714	13.637	12.3458	10.6203
ENSRNOG00000000412	Slc35f1	protein	4.83023	2.52992	3.54929	5.19332	6.14849	6.51694	5.43591	5.34748	4.27168	5.36392	4.57137
ENSRNOG00000000413	Pln	protein	1.28038	0.340937	1.06793	1.39892	1.66528	1.38726	2.97512	2.22837	3.60751	3.27288	3.41278
ENSRNOG00000000414	Cep85l	protein	0.216633	0.166698	0.285227	0.558229	1.02166	1.52903	1.37032	1.10561	0.761993	0.904596	0.637041
ENSRNOG00000000415	Asf1a	protein	8.74429	8.47456	10.516	10.6239	9.54484	10.061	10.7656	11.07	10.7304	12.1486	10.4089
ENSRNOG00000000417	Numa1	protein	17.5307	19.3006	16.1997	15.5773	18.0431	17.4796	21.732	19.8313	21.2119	18.2423	18.63
ENSRNOG00000000418	Zbtb12	protein	2.08932	2.43514	2.12475	3.14456	2.94664	2.94331	3.04491	3.35095	2.71184	3.37148	4.314
ENSRNOG00000000419	Cfb	protein	0.1	0.1	0.1	0.256132	0.116478	0.117543	0.1	0.1	0.146863	0.1	0.1
ENSRNOG00000000420	Nelfe	protein	28.2716	36.4617	27.1364	29.7446	25.3558	20.7287	27.9466	26.0447	30.1812	24.5735	32.1281
ENSRNOG00000000421	Skiv2l	protein	12.1058	12.9082	11.5076	13.1689	12.3054	10.9435	12.1173	11.7501	12.3825	11.1437	12.248
ENSRNOG00000000422	Dxo	protein	5.40806	8.2798	6.26466	9.02119	7.45981	6.26144	7.23719	8.72496	8.94347	7.77121	9.02711
ENSRNOG00000000428	Cyp21a1	protein	4.74077	11.0758	6.78342	8.22548	6.43891	3.9103	9.79602	10.713	12.9725	13.7634	18.3127
ENSRNOG00000000431	Atf6b	protein	33.6957	36.7473	34.8343	31.4344	30.6856	27.2566	30.1665	30.3857	32.6755	27.0039	30.734
ENSRNOG00000000432	Fkbpl	protein	10.3774	14.738	9.64816	8.7462	8.7078	5.7126	5.74156	7.61846	8.34834	7.98605	8.277
ENSRNOG00000000433	Prrt1	protein	85.9544	96.2189	94.7682	74.6591	73.2232	54.5225	71.723	73.8029	81.0964	69.8543	60.8775
ENSRNOG00000000435	Ppt2	protein	23.9963	26.4627	23.8629	26.3984	26.4852	21.0807	29.8747	26.1935	31.6108	26.3415	26.451
ENSRNOG00000000436	Egfl8	protein	18.7172	27.9484	17.0862	21.5634	29.1477	25.1463	34.4935	34.0642	46.382	43.2383	64.6809
ENSRNOG00000000437	Agpat1	protein	75.2364	85.8121	75.4096	67.0971	60.6233	54.8136	65.1642	62.3241	70.1313	60.597	64.4406
ENSRNOG00000000438	Rnf5	protein	86.696	116.012	98.2245	70.676	63.5143	52.3598	68.3717	75.7767	76.6369	80.0563	93.3155
ENSRNOG00000000439	Ager	protein	3.9999	2.39439	2.5089	3.56638	3.78679	2.41189	3.57493	4.22002	4.19358	3.87635	3.96306
ENSRNOG00000000440	Pbx2	protein	13.0953	10.6714	12.6554	13.2278	14.1114	13.5908	14.6166	14.4341	14.7389	14.2631	14.4202
ENSRNOG00000000441	Gpsm3	protein	5.8062	8.23156	8.41176	16.3806	13.1083	10.6774	17.6783	17.0304	17.5268	13.832	19.241
ENSRNOG00000000442	Notch4	protein	4.0424	3.13263	2.86312	2.95274	3.30848	2.43397	2.65382	2.92033	2.65305	3.02617	3.16769
ENSRNOG00000000443	C4a	protein	3.83036	3.54509	3.50353	16.8924	14.8392	14.4261	24.2237	23.2654	24.5857	21.2186	30.0361
ENSRNOG00000000446	Btnl7	protein	0.1	0.1	0.1	0.1	0.1	0.1	0.1	0.1	0.1	0.1	0.1
ENSRNOG00000000451	RT1-Ba	protein	31.5558	5.9232	10.9594	21.5403	33.7388	18.7975	18.8203	9.24013	15.3033	14.4233	11.3425
ENSRNOG00000000454	RT1-DOb	protein	0.578958	0.276076	0.756294	2.12399	2.77066	1.69708	2.48813	1.39562	1.38657	1.45006	1.46298
ENSRNOG00000000455	Tap2	protein	0.1	0.1	0.116551	0.136592	0.222607	0.1	0.142218	0.1	0.254179	0.112216	0.173932
ENSRNOG00000000456	Psmb8	protein	5.10898	2.51604	4.36938	12.8924	10.7747	9.45531	10.9702	11.1568	21.8738	11.2656	15.5706
ENSRNOG00000000457	Tap1	protein	4.41512	4.4909	3.96153	12.8112	9.92781	10.2587	13.1021	10.6017	14.4409	11.4007	11.8927
ENSRNOG00000000459	Psmb9	protein	8.85535	11.1371	10.3139	29.4566	19.2765	17.3425	30.9612	27.7866	40.8543	25.9374	35.973
ENSRNOG00000000461	Brd2	protein	31.7017	32.8809	30.2019	38.6765	36.1793	37.4066	45.1544	44.1412	45.2688	40.3077	41.7839
ENSRNOG00000000463	Col11a2	protein	38.1277	42.4389	31.5689	18.6554	20.6932	16.7422	20.6368	20.1343	22.9361	27.9411	20.7976
ENSRNOG00000000464	Rxrb	protein	29.9587	39.3319	32.5695	27.2075	25.3418	20.9113	25.8599	25.7876	31.1389	26.4174	28.3919
ENSRNOG00000000465	Slc39a7	protein	47.8632	52.7793	51.3327	39.1564	39.2142	34.065	47.6964	46.3907	49.4283	45.9065	57.2591
ENSRNOG00000000466	Hsd17b8	protein	26.7268	41.1807	31.7545	25.4758	23.316	19.3606	23.6613	23.3039	26.8363	23.6393	29.083
ENSRNOG00000000467	Ring1	protein	21.0723	28.5063	25.3137	19.2342	17.4139	15.5273	20.8823	19.0156	21.9019	24.3494	32.29
ENSRNOG00000000470	Vps52	protein	19.8419	22.4817	24.1027	20.205	22.7095	26.1062	27.5323	25.1958	22.0372	24.7877	24.2562
ENSRNOG00000000471	B3galt4	protein	1.78824	2.424	2.24798	2.27556	1.53436	1.7505	1.75226	1.51649	2.79032	2.018	2.37753
ENSRNOG00000000473	Pfdn6	protein	138.783	205.882	144.199	102.887	90.6855	63.7059	85.9726	82.5384	105.046	108.573	131.609
ENSRNOG00000000474	Rgl2	protein	12.5434	14.0086	13.6692	19.996	18.6726	15.5683	18.4234	17.6096	20.2166	17.3415	19.119
ENSRNOG00000000476	Zbtb22	protein	9.99728	11.3386	9.96944	9.90977	7.89808	8.3173	9.31753	9.28851	9.50786	9.67404	11.0425
ENSRNOG00000000477	Daxx	protein	9.84981	10.0857	10.3427	10.8075	10.5856	8.60135	10.4019	10.4587	12.4657	10.2827	10.7092
ENSRNOG00000000478	AC128962.1	protein	0.1	0.1	0.1	1.00462	1.11648	0.1	2.0664	1.90589	2.59525	1.82777	2.41247
ENSRNOG00000000479	Kifc1	protein	1.23381	0.922729	1.17415	2.26568	1.97358	1.44584	1.58605	1.08836	1.63284	0.951493	1.08247
ENSRNOG00000000480	Phf1	protein	20.7039	26.896	21.036	22.4533	20.4454	16.3158	27.0081	27.3721	30.3957	24.4413	29.2469
ENSRNOG00000000481	Cuta	protein	81.299	133.185	94.1933	78.0743	69.8491	49.2599	65.8322	70.2801	77.2555	68.6796	82.3154
ENSRNOG00000000483	Syngap1	protein	5.04087	2.40177	4.31193	5.62193	6.37065	7.24275	7.95478	7.19481	7.04984	7.76434	6.77312
ENSRNOG00000000485	Bak1	protein	9.57224	10.4627	9.88744	14.6164	14.1666	13.2681	13.8067	13.3862	14.5569	11.6244	13.6763
ENSRNOG00000000486	Ggnbp1	protein	0.597482	1.12547	0.902034	0.630165	0.831586	0.444067	0.861869	0.891592	0.763186	0.931182	0.750892
ENSRNOG00000000487	Grm4	protein	7.35629	3.91157	5.37554	3.20723	2.57007	1.9577	1.1902	1.17375	1.05501	1.88262	0.279845
ENSRNOG00000000488	Hmga1	protein	77.6445	61.6068	43.3534	49.1278	36.2042	39.9232	30.6033	29.9729	33.3142	27.474	26.675
ENSRNOG00000000490	Rps10	protein	191.12	386.313	272.372	279.099	241.166	198.756	276.728	279.921	342.083	245.356	370.165
ENSRNOG00000000491	Spdef	protein	0.234464	0.458831	0.211186	0.196474	0.123167	0.1	0.140905	0.109012	0.110647	0.126486	0.170202
ENSRNOG00000000493	Snrpc	protein	27.9729	48.4394	34.9974	40.0257	32.0267	24.9492	28.7966	32.7903	36.9032	29.1388	37.8607
ENSRNOG00000000495	Uhrf1bp1	protein	0.975142	0.447252	0.493178	1.78626	2.86654	3.58822	2.71561	2.0306	1.83442	1.95164	1.54503
ENSRNOG00000000498	Anks1a	protein	13.0621	12.4178	11.8285	16.3714	15.7619	14.2206	16.2414	17.4645	18.0087	15.6074	17.1767
ENSRNOG00000000499	Tcp11	protein	0.214026	0.168348	0.436315	0.1	0.1	0.151921	0.136982	0.136111	0.189289	0.2291	0.266854
ENSRNOG00000000500	Scube3	protein	0.123518	0.1	0.1	0.1	0.11042	0.303052	0.538692	0.207031	0.353695	0.182389	0.317251
ENSRNOG00000000501	Zfp523	protein	12.3876	18.4799	13.5776	10.2167	9.38638	8.29991	8.52197	8.29229	9.45211	8.53431	8.83632
ENSRNOG00000000502	Def6	protein	0.745869	0.940072	1.00747	1.08627	1.08814	0.856877	1.05159	0.929641	1.2833	0.576746	0.995184
ENSRNOG00000000503	Ppard	protein	11.7164	10.8242	10.4264	11.29	10.4577	11.1503	12.0275	12.3982	13.3113	11.1193	11.0086
ENSRNOG00000000504	Fance	protein	11.6163	13.5509	9.94611	11.8712	10.8994	8.00674	11.6744	9.08298	11.5077	11.4209	9.79143
ENSRNOG00000000505	Rpl10a	protein	248.257	341.526	283.098	326.875	293.053	229.752	302.385	301.374	354.652	274.254	377.417
ENSRNOG00000000506	Tead3	protein	1.63872	1.37428	1.75427	2.86951	2.67527	2.33948	3.37398	3.13834	3.67656	2.76248	3.33496
ENSRNOG00000000507	Tulp1	protein	0.1	0.1	0.1	0.1	0.1	0.1	0.1	0.1	0.1	0.1	0.1
ENSRNOG00000000508	Armc12	protein	0.1	0.1	0.1	0.1	0.1	0.1	0.1	0.1	0.1	0.1	0.1
ENSRNOG00000000510	Clps	protein	0.1	0.252638	0.501978	0.1	0.195025	0.1	0.1	0.1	0.1	0.1	0.175698
ENSRNOG00000000511	Srpk1	protein	6.99102	3.72442	5.17823	7.04272	8.39698	8.37404	8.60562	7.83191	7.74419	8.33871	6.64138
ENSRNOG00000000512	Slc26a8	protein	1.23252	1.59504	1.45763	1.04962	1.27226	1.10727	1.07191	0.923771	1.09591	0.990468	0.981554
ENSRNOG00000000513	Mapk14	protein	16.1024	12.2471	14.6947	20.0089	18.6618	18.4807	20.7233	20.1976	21.3259	18.4904	19.7811
ENSRNOG00000000515	Mapk13	protein	0.137116	0.111951	0.1	0.993402	0.814884	0.652226	0.566218	0.479485	0.648609	0.2287	0.451205
ENSRNOG00000000516	Pxt1	protein	0.1	0.1	0.1	3.72884	4.01853	0.1	0.1	3.10491	5.03687	0.1	3.12061
ENSRNOG00000000517	Kctd20	protein	2.21902	0.718485	1.18192	3.1632	4.14438	4.99832	4.71437	4.0304	2.77365	4.1681	2.50621
ENSRNOG00000000519	Stk38	protein	5.58586	2.19745	3.98993	9.45806	9.93269	10.2921	10.9957	10.4468	10.7793	9.07786	9.71231
ENSRNOG00000000520	Srsf3	protein	28.6862	23.1685	29.5253	39.4519	41.4889	36.334	43.514	44.0058	47.8335	40.456	44.3409
ENSRNOG00000000521	Cdkn1a	protein	27.4629	20.2148	20.8231	22.8913	24.7433	20.0425	20.9519	24.3468	25.493	19.8669	23.555
ENSRNOG00000000522	Cpne5	protein	5.89196	6.529	5.58312	4.59253	3.74835	3.50232	2.85047	2.57915	3.16638	3.78673	2.26053
ENSRNOG00000000523	Ppil1	protein	20.7718	15.939	16.0329	15.7302	14.5753	13.602	18.2136	15.0482	15.3132	13.8051	15.0312
ENSRNOG00000000524	RGD735065	protein	35.4623	36.5445	38.0843	43.9827	41.2098	37.6277	47.8743	44.8249	45.8638	41.3753	48.7702
ENSRNOG00000000525	Pi16	protein	28.5142	34.4129	41.9141	44.5178	73.8767	32.2938	38.1933	22.0651	61.3673	22.1475	30.8234
ENSRNOG00000000527	Mtch1	protein	259.641	283.309	249.395	189.754	165.033	151.332	154.094	164.549	168.292	168.483	165.341
ENSRNOG00000000528	Fgd2	protein	3.2835	2.9686	3.70143	13.8676	12.3338	11.6893	9.13442	8.97993	9.93355	7.76503	9.78919
ENSRNOG00000000529	Pim1	protein	1.48349	1.56387	1.59772	2.73093	3.275	3.06668	3.47292	3.10775	4.17011	2.48029	3.33503
ENSRNOG00000000531	Ccdc167	protein	7.73297	14.2058	11.9078	9.95209	11.0243	8.2124	8.67311	7.4829	9.18563	10.8273	10.76
ENSRNOG00000000532	Cmtr1	protein	19.3318	16.758	16.7347	21.6804	19.8628	19.8523	21.2709	20.2584	18.9882	20.0305	19.642
ENSRNOG00000000536	Mdga1	protein	0.767099	0.762388	0.877326	1.74781	1.71754	5.55779	1.16754	1.15974	1.13568	0.975345	0.864647
ENSRNOG00000000540	Btbd9	protein	4.58778	2.40651	3.20016	3.95656	4.15804	4.88208	3.9455	4.06811	2.72222	3.73494	3.06599
ENSRNOG00000000541	Glo1	protein	98.0125	115.378	107.801	163.683	153.598	123.701	122.658	123.85	131.649	110.884	119.614
ENSRNOG00000000542	Dnah8	protein	0.1	0.1	0.1	0.1	0.14242	0.1	0.1	0.1	0.103824	0.1	0.1
ENSRNOG00000000543	Frk	protein	0.24843	0.105541	0.27431	0.470268	0.624104	0.713032	1.22725	1.09036	0.866203	1.01587	1.05767
ENSRNOG00000000546	Nt5dc1	protein	2.55476	1.12009	2.06988	3.53137	3.9347	3.76113	4.38901	4.25031	4.69804	3.12885	3.71759
ENSRNOG00000000547	Tspyl4	protein	22.5184	7.00761	13.8952	16.3393	18.0945	21.4264	12.245	12.4543	9.44437	12.3519	5.53506
ENSRNOG00000000549	Tspyl1	protein	34.8891	24.8531	31.4152	31.5228	31.0182	30.1067	30.8647	30.8983	29.3932	29.795	28.9396
ENSRNOG00000000551	RGD1305587	protein	17.0349	17.0801	17.5713	15.9652	12.5585	9.49749	15.4208	16.2119	16.7026	16.9651	20.2904
ENSRNOG00000000552	Col13a1	protein	2.19085	3.41487	3.43852	3.02624	3.51372	3.16272	5.55971	6.0522	5.40955	6.80935	9.50574
ENSRNOG00000000556	Nodal	protein	0.1	0.1	0.1	0.1	0.1	0.1	0.1	0.1	0.1	0.1	0.1
ENSRNOG00000000557	Sar1a	protein	94.1715	79.9345	90.0277	88.2996	85.6622	77.5527	84.9079	86.8618	87.3041	83.7621	84.9547
ENSRNOG00000000559	Npffr1	protein	0.1	0.1	0.1	0.1	0.1	0.1	0.1	0.1	0.1	0.1	0.1
ENSRNOG00000000560	Lrrc20	protein	3.40392	2.90583	3.23997	3.57958	3.178	2.87766	2.97591	2.83925	2.86473	2.73431	2.87862
ENSRNOG00000000561	Pald1	protein	7.95306	9.26913	8.70068	13.8382	12.5704	10.257	14.5135	14.3673	14.3834	12.5085	16.7845
ENSRNOG00000000562	Prf1	protein	0.153324	0.1	0.1	0.111592	0.13858	0.1	0.24928	0.11565	0.378985	0.1	0.134494
ENSRNOG00000000563	Adamts14	protein	0.228942	0.12495	0.307569	0.435844	0.398163	0.33796	0.655947	0.475974	0.627931	0.468672	0.552464
ENSRNOG00000000564	Tbata	protein	0.491671	0.392604	0.287131	0.429516	0.46445	0.344467	0.766772	0.378454	0.723153	0.953975	0.862877
ENSRNOG00000000565	Sgpl1	protein	13.4779	9.05878	12.095	28.6416	28.7819	27.3014	26.4812	26.0777	25.4654	22.1824	21.9742
ENSRNOG00000000566	Pcbd1	protein	12.9851	16.5846	12.1819	6.76423	5.17232	4.04534	2.96262	2.74237	2.95653	4.82653	2.5026
ENSRNOG00000000567	Unc5b	protein	22.752	16.947	17.8927	14.0326	14.4989	15.3276	15.1794	14.5189	13.9583	15.4782	13.9382
ENSRNOG00000000568	Slc29a3	protein	13.545	14.3901	12.9238	22.2687	20.4577	18.7508	18.3118	17.6578	18.2569	19.0149	22.4278
ENSRNOG00000000569	MGC112715	protein	21.1953	31.5746	27.4175	50.4743	48.9732	48.9034	46.2508	43.3492	43.4366	37.0112	44.7363
ENSRNOG00000000571	Psap	protein	738.54	790.784	690.478	1170.19	1115.92	1090.27	1073.5	1032.5	1111.07	919.721	973.489
ENSRNOG00000000572	Chst3	protein	3.83358	1.89457	2.84158	2.83822	3.70171	4.01255	4.18197	4.20124	4.18184	3.84962	3.773
ENSRNOG00000000574	AC096404.1	protein	0.1	0.1	0.1	0.1	0.1	0.1	0.1	0.1	0.1	0.1	0.135371
ENSRNOG00000000576	Anapc16	protein	15.0556	13.6573	16.696	15.4997	16.5685	13.1754	17.3637	18.2102	18.5419	17.0623	20.0067
ENSRNOG00000000579	Marcks	protein	34.676	31.3382	35.5134	72.2613	66.0191	81.1797	65.6553	69.2329	71.3625	47.3646	62.742
ENSRNOG00000000580	Fam26d	protein	0.36069	0.276474	0.476479	0.20256	0.33753	0.581252	0.561079	0.4978	0.379276	0.55433	0.562833
ENSRNOG00000000581	Cdc40	protein	6.21529	4.66451	5.88607	8.20119	8.40238	8.40262	8.79891	8.92737	8.83301	7.75578	7.84802
ENSRNOG00000000582	LOC100911156	protein	3.78183	2.93646	3.528	3.54036	3.33608	3.30827	3.81897	4.7581	4.36036	5.81079	6.20838
ENSRNOG00000000583	Cdk19	protein	5.80762	4.53643	5.41311	9.55848	10.2695	10.5862	11.1598	11.2528	10.3851	9.74947	9.36965
ENSRNOG00000000585	Amd1	protein	32.1334	26.047	30.5979	41.4149	43.5655	39.0078	46.1679	49.8209	44.6101	44.8758	41.4049
ENSRNOG00000000586	Gtf3c6	protein	12.547	9.91881	12.7484	14.7226	13.9622	14.1421	15.5831	15.9341	16.1626	15.1528	18.7225
ENSRNOG00000000587	Rpf2	protein	9.3872	12.3949	10.644	13.2301	11.7127	9.38927	10.9724	11.2807	12.421	10.661	11.4074
ENSRNOG00000000588	Slc16a10	protein	0.652728	0.541677	0.291963	0.517422	0.744397	0.732726	1.00465	0.979695	0.881644	0.824889	1.00424
ENSRNOG00000000589	RGD1310495	protein	0.244684	0.180975	0.270004	0.428022	0.475669	0.477835	0.648861	0.8265	0.766601	0.648526	0.884753
ENSRNOG00000000590	Naglt1	protein	0.1	0.1	0.1	0.1	0.1	0.1	0.1	0.170476	0.1	0.183752	0.10747
ENSRNOG00000000593	Rev3l	protein	1.66198	1.11396	1.62328	2.66881	3.04105	3.29643	3.12154	2.95426	2.59894	3.23799	2.63278
ENSRNOG00000000595	Traf3ip2	protein	1.87324	2.24252	1.53668	2.14816	2.39163	2.35011	3.56746	3.19806	2.89691	2.69083	3.89776
ENSRNOG00000000596	Fyn	protein	32.9551	26.5396	31.2793	44.6674	46.66	46.0949	39.67	41.0973	40.4876	34.9227	35.126
ENSRNOG00000000597	Wisp3	protein	0.618802	0.748087	0.861483	0.837837	0.971948	0.669246	0.806596	0.797036	1.13249	0.835242	0.651418
ENSRNOG00000000598	Tube1	protein	0.958624	0.756421	0.996714	1.27326	1.75267	1.28978	1.22377	1.58671	1.29076	1.42198	1.22709
ENSRNOG00000000599	Lama4	protein	3.04177	1.72377	2.81683	4.91496	6.68327	7.29929	9.58964	7.69695	8.22245	6.86626	8.7724
ENSRNOG00000000604	Hdac2	protein	24.3351	18.7147	21.4246	31.699	30.9744	27.717	29.395	29.9376	32.4898	27.8449	27.1657
ENSRNOG00000000605	Hs3st5	protein	2.46948	1.67704	2.10693	1.67767	1.50091	1.48052	0.810907	0.663633	0.887144	0.973615	0.546946
ENSRNOG00000000606	Pcdh15	protein	0.335072	0.192886	0.35683	0.439006	0.567805	0.846661	0.365884	0.313891	0.302737	0.344926	0.304708
ENSRNOG00000000607	RGD1559903	protein	0.1	0.1	0.1	0.1	0.1	0.1	0.1	0.1	0.1	0.1	0.1
ENSRNOG00000000609	Ipmk	protein	3.76151	3.20323	3.99628	5.63575	5.68291	5.92658	5.8715	5.4156	5.05887	4.80859	4.80135
ENSRNOG00000000610	Cisd1	protein	137.968	156.129	134.934	102.737	88.3025	69.0291	81.515	92.9428	94.3028	93.4088	100.906
ENSRNOG00000000611	Ube2d1	protein	30.3025	35.213	31.6014	26.1435	23.1368	26.936	23.5259	27.8951	24.0409	22.1237	20.4964
ENSRNOG00000000613	Tfam	protein	13.3784	12.7384	13.0589	17.1016	16.5232	15.9403	19.967	19.5274	19.4449	19.4479	21.1902
ENSRNOG00000000614	Bicc1	protein	3.28743	1.9065	3.10932	5.67701	6.72141	7.22392	10.4869	9.53181	8.68261	8.66239	9.54989
ENSRNOG00000000618	Mdga2	protein	0.927409	0.936619	0.639314	0.700444	0.914192	1.27923	0.953779	0.713731	0.327566	0.663575	0.291028
ENSRNOG00000000620	AABR07041078.1	protein	0.1	0.1	0.1	0.1	0.1	0.1	0.1	0.1	0.1	0.1	0.1
ENSRNOG00000000622	Hint1-ps1	protein	377.908	541.302	378.199	320.033	262.257	209.886	234.805	254.386	278.357	252.142	290.717
ENSRNOG00000000630	Tctex1d2	protein	0.1	0.1	0.1	0.1	0.1	0.1	0.1	0.1	0.1	0.1	0.1
ENSRNOG00000000632	Cdk1	protein	1.76676	1.39576	1.21763	7.02292	5.44427	3.31445	2.75656	1.95278	3.43507	1.84006	1.62262
ENSRNOG00000000633	Rhobtb1	protein	1.53924	0.831385	1.25542	2.6847	2.9324	2.88189	4.4057	3.43294	3.47909	2.59105	2.95417
ENSRNOG00000000634	RGD1306739	protein	14.1971	15.7438	13.7418	16.1096	16.5536	14.1021	22.6347	22.2375	24.9144	19.175	23.5394
ENSRNOG00000000636	Rtkn2	protein	1.5225	0.29544	0.713936	0.696632	1.11365	1.92496	1.04205	0.844045	0.624116	1.09045	0.682312
ENSRNOG00000000638	Zfp365	protein	8.20789	5.16812	5.85464	4.88296	5.547	6.234	4.85913	4.40043	3.88651	4.35488	3.44239
ENSRNOG00000000640	Egr2	protein	1.35896	0.673727	0.868091	3.18654	4.42699	4.78966	4.24574	5.38964	4.72516	5.3425	7.59005
ENSRNOG00000000641	LOC100363472	protein	8.34319	6.23384	8.09409	8.61552	9.20697	7.80619	7.23543	7.66151	8.66688	7.43548	7.35577
ENSRNOG00000000645	Reep3	protein	16.8721	11.1902	14.6415	23.8177	27.4414	31.1283	30.0268	28.3151	25.4257	22.7177	24.0297
ENSRNOG00000000648	Jmjd1c	protein	3.58047	2.64475	3.41899	6.69292	7.9425	9.19159	8.65539	7.66758	6.91999	6.84755	6.67017
ENSRNOG00000000653	Nr5a2	protein	0.13573	0.1	0.1	0.1	0.1	0.1	0.111285	0.1	0.1	0.1	0.1
ENSRNOG00000000655	Ptprc	protein	1.48017	0.62609	1.50853	12.7401	13.3215	15.1381	10.9229	9.78364	10.3994	6.08287	6.76916
ENSRNOG00000000657	Nek7	protein	7.64532	1.60524	5.40624	16.4957	23.3571	25.3644	22.0232	21.2927	15.9751	18.7642	15.6393
ENSRNOG00000000658	Acacb	protein	1.92567	2.34909	2.41066	2.38277	4.20889	2.90686	5.50316	5.96482	6.67706	5.55474	6.82877
ENSRNOG00000000661	Hps4	protein	26.1668	30.9516	26.9882	25.1438	23.5878	23.108	30.7146	31.0081	33.7972	32.2513	31.6945
ENSRNOG00000000662	Srrd	protein	6.37259	5.82132	7.2118	7.16772	7.39111	5.94845	8.16421	9.42276	8.43222	9.18513	9.94773
ENSRNOG00000000663	Tfip11	protein	10.7304	10.5361	10.3037	9.4662	9.23137	8.31231	9.43068	9.49717	9.90315	9.22604	9.50868
ENSRNOG00000000664	Tpst2	protein	21.746	26.1029	23.3674	18.2911	17.0515	16.2399	18.4504	20.1446	22.7383	22.5528	23.1051
ENSRNOG00000000665	Pitpnb	protein	18.0943	4.94199	11.3661	18.7034	22.0666	23.9128	24.7718	23.4891	21.2401	24.0999	21.8422
ENSRNOG00000000691	Foxn4	protein	0.1	0.1	0.1	0.1	0.1	0.1	0.1	0.1	0.1	0.1	0.1
ENSRNOG00000000692	Ung	protein	3.73913	4.37115	3.18935	5.80745	4.49605	3.95337	4.41486	4.46117	5.04507	3.91654	4.70353
ENSRNOG00000000693	Svop	protein	13.4649	11.4197	10.059	4.76231	4.81537	4.14976	2.44481	2.22182	2.18431	3.42197	1.17247
ENSRNOG00000000695	Ssh1	protein	0.845637	0.777018	0.773812	1.34441	1.84781	2.49958	2.36813	1.91432	1.58586	1.73154	1.68578
ENSRNOG00000000697	Coro1c	protein	24.4855	20.4697	21.916	31.4695	27.757	25.8675	25.2648	25.3458	25.2292	23.2843	22.7051
ENSRNOG00000000699	Selplg	protein	18.4278	15.5166	21.178	19.709	38.0387	24.1051	13.6241	16.7561	13.8576	11.6028	19.648
ENSRNOG00000000700	Tmem119	protein	8.62027	10.1682	11.6982	10.3177	19.3675	10.9178	7.47369	11.5489	9.29964	7.50673	12.8992
ENSRNOG00000000701	Iscu	protein	183.52	236.221	182.592	147.089	137.596	102.392	124.137	133.723	143.921	130.37	136.284
ENSRNOG00000000702	Sart3	protein	7.28571	6.51794	6.2596	7.19819	5.88318	6.10634	7.16009	6.86249	7.6798	7.15389	7.12032
ENSRNOG00000000704	Cmklr1	protein	2.36134	1.63903	2.47268	14.2067	11.7313	13.3285	11.8433	10.5427	11.9663	8.67622	9.90339
ENSRNOG00000000708	Sgsm1	protein	8.09515	6.92338	6.56168	4.55418	4.32979	3.96215	2.5904	2.21805	2.35486	3.83492	1.47843
ENSRNOG00000000715	Pou1f1	protein	0.1	0.1	0.1	0.1	0.1	0.1	0.1	0.1	0.1	0.1	0.1
ENSRNOG00000000716	Htr1f	protein	0.366819	0.159619	0.23022	0.309416	0.299586	0.559797	0.829288	1.04949	0.663705	0.846624	0.573113
ENSRNOG00000000718	Cggbp1	protein	6.65682	4.83664	6.20905	12.1501	14.1273	14.1874	15.266	14.5889	13.7726	9.71047	11.8674
ENSRNOG00000000720	MGC95208	protein	4.44517	3.68342	4.91661	6.68523	6.93184	6.66766	6.61021	6.955	6.19925	5.831	5.61273
ENSRNOG00000000723	RT1-CE5	protein	13.0821	18.6472	13.4397	27.8939	23.8075	25.6089	34.7266	35.0452	60.5728	31.3135	43.6672
ENSRNOG00000000726	Olr1671	protein	0.1	0.1	0.1	0.1	0.1	0.1	0.1	0.1	0.1	0.1	0.1
ENSRNOG00000000728	Clic2	protein	2.99995	2.96231	4.64576	6.10306	7.32816	2.85508	7.58588	6.17925	9.02152	5.86977	7.45371
ENSRNOG00000000729	Tmlhe	protein	3.63969	2.88448	3.48634	4.76835	5.16902	4.60318	5.8375	5.32171	6.02331	5.61949	6.81995
ENSRNOG00000000746	Olr1695	protein	0.1	0.1	0.1	0.1	0.1	0.1	0.1	0.1	0.1	0.1	0.1
ENSRNOG00000000747	Olr1694	protein	0.1	0.1	0.1	0.1	0.1	0.1	0.1	0.1	0.1	0.1	0.1
ENSRNOG00000000749	Olr1693	protein	0.1	0.1	0.1	0.1	0.1	0.1	0.1	0.1	0.1	0.1	0.1
ENSRNOG00000000759	Olr1730	protein	0.1	0.1	0.1	0.1	0.1	0.1	0.1	0.1	0.1	0.1	0.1
ENSRNOG00000000763	RT1-M3-1	protein	10.0044	8.65557	9.14607	14.8132	16.0074	12.1101	17.0904	17.4744	17.6784	18.0509	21.6078
ENSRNOG00000000765	Olr1743	protein	0.1	0.1	0.1	0.1	0.1	0.1	0.1	0.1	0.1	0.1	0.1
ENSRNOG00000000768	Ubd	protein	1.36964	1.01425	0.588815	0.53567	0.61147	0.311224	4.95915	0.893725	8.32805	0.781224	1.13545
ENSRNOG00000000774	Gabbr1	protein	182.233	151.931	164.066	143.962	134.405	147.211	119.332	122.825	124.813	133.477	127.664
ENSRNOG00000000775	Mog	protein	292.668	236.112	279.347	135.228	129.36	137.989	112.292	121.982	128.597	145.493	129.219
ENSRNOG00000000777	RT1-S3	protein	18.0523	19.1375	19.6735	48.5776	30.1782	36.6419	48.6684	42.2685	51.8855	43.5391	55.44
ENSRNOG00000000778	Znrd1as1	protein	2.64124	3.26391	4.18739	3.14482	2.93215	2.74877	3.2823	3.33294	2.90335	3.0179	2.87559
ENSRNOG00000000779	Znrd1	protein	12.4991	20.5578	18.4044	18.2948	17.621	13.8642	16.2809	19.3877	20.3179	18.8914	22.7786
ENSRNOG00000000780	Ppp1r11	protein	46.3451	40.3431	43.8007	40.8875	39.5011	33.1458	38.1077	36.3878	39.5391	39.4728	41.1362
ENSRNOG00000000781	Rnf39	protein	0.849218	0.588844	0.473598	0.489492	0.438142	0.460527	0.37937	0.329236	0.36871	0.400767	0.453171
ENSRNOG00000000782	Trim10	protein	0.1	0.1	0.139998	0.1	0.1	0.108245	0.1	0.1	0.245113	0.1	0.1
ENSRNOG00000000783	Trim40	protein	0.1	0.1	0.1	0.1	0.1	0.1	0.1	0.1	0.1	0.1	0.1
ENSRNOG00000000785	Trim39	protein	7.41231	5.18713	6.60878	7.7875	8.88486	7.41901	8.74042	9.27194	10.1955	10.0899	10.4849
ENSRNOG00000000786	Rpp21	protein	22.8254	33.1554	32.106	30.341	25.5658	18.9592	26.7887	25.4187	26.2947	24.2164	31.6213
ENSRNOG00000000787	RT1-T24-2	protein	0.751651	0.167791	0.542099	3.06535	2.1728	2.56218	0.926857	3.50313	4.70054	1.8661	2.98079
ENSRNOG00000000795	RT1-N3	protein	2.87019	2.06607	2.52902	5.33971	4.64473	4.29879	4.47194	3.77535	6.92216	4.6861	4.8608
ENSRNOG00000000796	Ranbp2	protein	4.02996	2.5174	3.45118	6.90623	7.77042	8.25657	9.34657	8.79372	7.67579	6.38209	6.48743
ENSRNOG00000000798	Gnl1	protein	38.6338	71.3979	41.8782	26.7546	22.78	21.2809	23.8361	24.6788	28.7697	25.8924	31.2067
ENSRNOG00000000799	Abcf1	protein	24.2296	26.0238	22.0949	21.2566	21.0591	19.166	19.8537	19.9947	21.5012	20.8908	20.2468
ENSRNOG00000000800	Man1a1	protein	2.73691	1.64936	2.23567	6.14665	6.95313	7.68147	8.02523	6.40617	7.50595	5.39263	5.57012
ENSRNOG00000000801	Msl3l2	protein	3.84993	2.91009	4.27236	5.26598	4.42176	4.37268	5.45646	5.59962	5.54125	5.75092	5.28361
ENSRNOG00000000802	Tbc1d32	protein	0.324136	0.143303	0.308941	0.660238	0.870677	0.781001	1.05141	0.916378	0.653591	0.660979	0.763687
ENSRNOG00000000804	Mrps18b	protein	39.2781	42.4026	30.2204	33.0391	30.2631	21.635	28.3318	25.4322	27.9339	34.9046	31.2017
ENSRNOG00000000805	Gja1	protein	98.0099	62.7954	73.066	138.776	156.878	182.342	163.567	155.59	137.439	127.503	121.474
ENSRNOG00000000808	Hsf2	protein	5.59551	4.24904	5.54162	7.78227	7.69896	9.44544	8.56221	8.77571	8.05631	7.29202	7.81599
ENSRNOG00000000809	Atat1	protein	19.1121	11.2205	15.575	20.0089	19.8332	18.2573	17.8304	17.728	15.8651	17.9933	14.714
ENSRNOG00000000811	Pkib	protein	2.86692	2.92122	3.78652	5.90244	6.28842	5.18696	4.91976	6.09294	6.15361	4.89289	5.49617
ENSRNOG00000000812	RGD1302996	protein	48.236	65.679	45.9999	35.5082	29.8987	25.4804	23.2582	26.0391	29.1983	27.7541	22.7691
ENSRNOG00000000814	Fabp7	protein	280.369	351.618	372.571	1077.28	903.319	831.907	940.448	1087.68	951.638	956.588	1167.48
ENSRNOG00000000815	Smpdl3a	protein	16.7841	13.9951	19.228	85.2375	73.1462	65.379	80.0806	76.2552	76.3697	63.2646	70.8809
ENSRNOG00000000816	Ppp1r18	protein	7.23891	12.1193	11.0082	34.0574	28.6353	25.5562	26.8918	31.2681	32.1823	24.2946	29.4833
ENSRNOG00000000818	Nrm	protein	2.32855	2.62052	2.53386	4.83049	4.56212	3.81201	5.01342	5.27692	4.52808	4.39324	5.18851
ENSRNOG00000000823	Gcc2	protein	3.43655	2.13982	2.92529	4.29782	4.7789	4.81357	5.44248	5.15733	4.69736	4.29148	3.78563
ENSRNOG00000000824	Dse	protein	2.33668	1.09229	2.24478	5.55106	5.94849	5.36085	7.7723	7.26323	6.97066	5.26389	6.1459
ENSRNOG00000000825	Fam26e	protein	0.42209	0.31015	0.487751	0.472139	0.668966	0.442084	0.912478	0.716574	0.823126	0.51442	0.755991
ENSRNOG00000000826	Flot1	protein	63.7342	83.5935	62.6043	72.2611	59.629	53.2533	57.2122	59.3245	64.3619	61.8823	69.5027
ENSRNOG00000000827	Ier3	protein	16.5803	20.7067	19.1207	20.0146	20.72	16.9301	35.6978	35.8694	35.6864	29.4451	51.4859
ENSRNOG00000000831	Gtf2h4	protein	8.91679	10.4851	8.33643	7.9305	7.56707	6.65009	7.15189	7.03159	8.5396	7.32399	7.39446
ENSRNOG00000000833	Vars2	protein	4.60556	2.92918	4.17191	4.32311	4.44465	3.91274	4.57383	4.07357	4.07745	4.66469	4.07387
ENSRNOG00000000836	Ltb	protein	0.1	0.1	0.1	0.1	0.1	0.1	0.1	0.1	0.1	0.1	0.1
ENSRNOG00000000837	Tnf	protein	0.1	0.1	0.1	0.1	0.1	0.1	0.1	0.1	0.1	0.1	0.1
ENSRNOG00000000838	Lta	protein	0.228926	0.1	0.1	0.1	0.133476	0.1	0.173904	0.116651	0.292951	0.1	0.1
ENSRNOG00000000839	Nfkbil1	protein	16.7074	26.7883	19.788	12.9535	11.1326	8.9569	9.80149	9.79744	10.6841	11.367	11.3717
ENSRNOG00000000840	Atp6v1g2	protein	174.085	145.185	141.576	81.7425	69.8393	58.3229	35.7069	40.546	34.0989	58.543	25.1344
ENSRNOG00000000841	Ddx39b	protein	100.288	98.8296	97.463	138.251	133.619	113.642	135.421	129.159	138.149	134.151	131.893
ENSRNOG00000000842	Ddah2	protein	64.1231	123.01	86.0002	88.2101	74.4708	71.8383	86.6749	88.707	102.873	81.1494	112.65
ENSRNOG00000000843	Ly6g6c	protein	1.49631	0.722052	0.912914	2.39069	1.93118	2.63854	3.54703	3.91295	3.88297	2.25824	2.18417
ENSRNOG00000000844	Ly6g6d	protein	0.761247	3.83343	2.88395	3.12926	2.79405	3.41277	3.11803	2.2412	1.29962	2.28453	3.00684
ENSRNOG00000000846	Ly6g5c	protein	0.1	0.1	0.1	0.1	0.1	0.1	0.1	0.1	0.1	0.1	0.1
ENSRNOG00000000847	Csnk2b	protein	111.088	163.61	109.164	114.391	100.453	80.9859	87.5853	90.6474	101.62	89.1496	94.7678
ENSRNOG00000000848	Gpank1	protein	14.6397	24.5726	17.1032	14.3981	12.4056	9.30009	12.6762	12.3918	11.8884	12.7027	12.8686
ENSRNOG00000000850	Apom	protein	1.5193	1.88259	1.87924	1.78583	1.24804	0.952798	1.68981	1.46376	1.38742	1.54194	1.69363
ENSRNOG00000000851	Bag6	protein	35.6722	34.0077	33.8224	33.4606	33.0532	31.0672	34.5172	32.145	34.122	32.7725	33.8302
ENSRNOG00000000852	Prrc2a	protein	38.5623	42.4136	35.4728	32.7009	33.8534	32.8141	37.6585	34.6534	35.5662	33.5204	32.0724
ENSRNOG00000000853	Aif1	protein	61.8025	74.6678	66.7419	292.208	235.562	191.056	185.696	162.663	188.648	185.237	203.739
ENSRNOG00000000854	Ncr3	protein	0.270154	0.212522	0.365314	1.57522	1.03655	0.993997	1.00385	1.27635	1.27275	0.704312	1.07892
ENSRNOG00000000855	Lst1	protein	0.884619	1.22119	2.69116	7.75894	6.08534	6.21807	4.15843	4.43777	7.50979	2.78744	3.11818
ENSRNOG00000000857	Msh5	protein	0.227081	0.33014	0.203517	0.417198	0.403599	0.298612	0.55804	0.472233	0.627582	0.483992	0.757365
ENSRNOG00000000858	Sapcd1	protein	8.36036	10.6092	10.48	7.77128	7.35771	5.99475	10.7236	10.3233	10.4699	9.75822	13.2461
ENSRNOG00000000860	Vwa7	protein	4.15558	1.76256	2.18723	1.79503	1.83326	1.52586	0.907991	1.32615	0.958906	1.39374	0.389349
ENSRNOG00000000861	Zic3	protein	1.44668	0.809558	1.44849	1.92434	2.31341	2.7458	4.44585	4.03847	3.42856	3.90526	4.37239
ENSRNOG00000000866	Rbmx	protein	7.84495	4.8242	6.696	11.307	12.1332	13.3128	15.3557	14.3195	13.8369	14.3565	13.9571
ENSRNOG00000000867	Vars	protein	16.8697	17.5312	14.9722	14.9238	13.5922	12.5894	13.6213	11.8984	14.5377	12.8386	13.3045
ENSRNOG00000000869	Arhgef6	protein	0.880857	0.537098	0.62379	3.08617	3.71815	4.05576	3.61464	3.28764	3.47517	3.1353	2.60485
ENSRNOG00000000871	Cd40lg	protein	0.1	0.1	0.1	0.1	0.1	0.1	0.1	0.1	0.1	0.1	0.1
ENSRNOG00000000873	Brs3	protein	0.1	0.1	0.1	0.1	0.1	0.1	0.1	0.1	0.1	0.1	0.1
ENSRNOG00000000875	Fhl1	protein	45.1128	31.9921	43.0152	56.3946	70.8154	51.2983	76.0311	71.2859	79.4107	69.514	76.9823
ENSRNOG00000000878	Slc44a4	protein	0.249295	0.161025	0.105197	0.155846	0.176364	0.274634	0.424826	0.454838	0.679116	0.614259	0.573565
ENSRNOG00000000879	Slc9a6	protein	17.1984	12.7106	14.2621	13.1269	13.3674	13.6438	12.5825	12.8758	11.2719	14.9934	11.285
ENSRNOG00000000881	Mmgt1	protein	7.99935	5.68119	6.81136	9.79964	10.2053	10.7595	10.244	10.3322	9.12594	8.63908	8.00469
ENSRNOG00000000885	Auts2	protein	2.45993	0.843801	2.00325	2.29849	3.77683	3.58973	3.78174	3.2525	3.27672	2.95847	2.58
ENSRNOG00000000886	Caln1	protein	1.40391	2.52644	1.94302	0.84658	2.10878	2.66764	1.70209	1.91523	1.10974	0.792281	0.810582
ENSRNOG00000000888	Sbds	protein	82.0332	98.7795	92.0595	105.535	102.137	86.5505	103.859	109.067	110.145	96.4375	112.7
ENSRNOG00000000889	LOC304239	protein	0.1	0.1	0.1	0.1	0.1	0.1	0.110662	0.1	0.1	0.1	0.1
ENSRNOG00000000891	AABR07035107.1	protein	3.47256	1.12657	2.68198	6.30238	7.05433	7.929	7.12054	7.7588	6.09311	7.03386	6.6156
ENSRNOG00000000893	Tmem248	protein	38.0332	36.0538	38.3107	45.0796	40.8532	38.4448	45.3186	45.3695	47.0539	42.164	47.3245
ENSRNOG00000000894	Fry	protein	6.24168	4.30744	4.36425	5.46355	6.54469	7.29291	6.29226	6.34387	5.19154	5.74889	4.66459
ENSRNOG00000000895	Rabgef1	protein	6.64163	5.47734	5.80536	8.11216	8.04128	7.76273	6.88002	7.44799	6.70439	6.02033	5.65093
ENSRNOG00000000896	AABR07070892.1	protein	0.1	0.1	0.1	0.1	0.1	0.1	0.1	0.1	0.1	0.1	0.1
ENSRNOG00000000897	Rxfp2	protein	0.120628	0.1	0.1	0.1	0.1	0.1	0.241717	0.215365	0.191071	0.1	0.172795
ENSRNOG00000000900	Tpst1	protein	21.2074	16.5385	18.5444	27.1781	25.9901	21.2765	31.0813	30.5817	32.365	27.5873	30.3945
ENSRNOG00000000901	Crcp	protein	17.9382	11.3885	15.8137	21.3951	21.9455	20.0242	21.8386	22.0715	18.0136	17.5923	23.0381
ENSRNOG00000000902	Hsph1	protein	42.0042	29.3943	33.7122	29.3572	32.7296	26.1656	22.9953	27.4095	26.6749	30.9137	18.5638
ENSRNOG00000000903	Asl	protein	12.3687	14.6738	13.7707	13.2268	12.54	11.0525	13.8841	13.2716	14.815	12.753	15.0087
ENSRNOG00000000904	Wdr95	protein	0.1	0.1	0.1	0.1	0.1	0.1	0.1	0.1	0.1	0.1	0.1
ENSRNOG00000000905	Tex26	protein	0.179321	0.416434	0.232099	0.258931	0.409974	0.253638	0.701652	0.583736	0.58284	0.619451	0.803885
ENSRNOG00000000906	Medag	protein	3.08944	1.48281	3.754	3.18511	4.55028	2.74913	3.66902	2.28689	5.17888	1.96278	2.98606
ENSRNOG00000000907	Alox5ap	protein	9.55738	8.63777	9.27837	13.8022	14.9953	10.3576	16.4274	14.0364	18.3749	13.7825	16.9646
ENSRNOG00000000909	Uspl1	protein	5.60568	5.58955	5.47773	5.76086	6.22964	5.62855	6.38041	6.09143	6.29468	6.3252	5.92509
ENSRNOG00000000913	Gusb	protein	4.90634	4.33018	4.89825	17.2583	13.6065	12.2928	12.2778	12.2533	12.0693	9.00114	11.3203
ENSRNOG00000000916	Katnal1	protein	0.1	0.1	0.1	0.1	0.1	0.128115	0.1	0.1	0.1	0.113245	0.1
ENSRNOG00000000917	Nupr1l	protein	30.6858	39.1227	21.1761	20.8979	18.1763	17.7697	17.3466	16.6214	19.4969	11.412	18.3614
ENSRNOG00000000918	Zbed5	protein	20.2239	24.916	21.9036	23.2318	20.1439	13.1093	22.1157	21.6484	23.5704	17.1367	20.7012
ENSRNOG00000000920	Phkg1	protein	4.26901	5.07373	5.07122	7.36777	7.28132	7.98037	9.83878	9.89313	9.47828	8.71918	9.73626
ENSRNOG00000000921	Ubl3	protein	76.9044	50.4759	66.0392	68.7778	67.7541	71.5146	59.6362	61.3662	56.8131	56.1038	55.4889
ENSRNOG00000000922	Sumf2	protein	7.58286	9.47951	8.6238	12.604	12.2882	10.1025	13.8487	14.9907	14.6545	13.7652	16.6323
ENSRNOG00000000923	Cct6a	protein	38.0392	25.0056	30.8507	39.5688	41.5977	36.4792	36.0845	36.3529	35.5735	38.1965	38.0109
ENSRNOG00000000924	Slc7a1	protein	5.62849	3.56445	3.67687	5.60692	6.40899	6.98302	5.80344	4.84421	4.65307	6.04421	4.66033
ENSRNOG00000000925	Psph	protein	11.5409	13.368	11.4555	9.48681	8.49572	7.81284	8.92736	7.88575	9.60054	7.49975	9.38093
ENSRNOG00000000926	Mrps17	protein	17.9116	19.1505	17.8751	22.1182	19.8492	14.9025	18.8784	20.3019	20.5397	17.9512	19.6094
ENSRNOG00000000931	Sfswap	protein	16.299	14.3674	15.5361	14.7387	14.7684	13.0051	15.9322	14.9805	16.1417	13.9802	15.3273
ENSRNOG00000000934	Piwil1	protein	0.1	0.1	0.1	0.1	0.1	0.1	0.1	0.1	0.1	0.1	0.1
ENSRNOG00000000936	Stx2	protein	11.6657	8.68914	10.8724	11.7017	13.2043	10.586	12.3764	11.996	13.6734	11.9026	12.5401
ENSRNOG00000000937	Slc46a3	protein	2.21789	2.19645	2.43375	3.26211	2.5917	2.65044	2.19999	2.47946	2.66835	1.9381	1.623
ENSRNOG00000000938	Ran	protein	112.703	93.2738	102.555	128.028	114.058	99.4021	100.985	102.952	109.998	103.96	111.292
ENSRNOG00000000940	Flt1	protein	4.1587	2.48906	2.78163	5.07832	6.1882	6.27305	5.92223	6.07408	5.26627	5.3801	5.07671
ENSRNOG00000000942	Pan3	protein	1.13535	0.185154	0.675928	3.1097	4.47433	5.37151	5.09836	4.51818	3.25696	3.8649	3.45076
ENSRNOG00000000952	Gsx1	protein	0.138356	0.17586	0.173299	0.19214	0.345044	0.62922	0.397562	0.101168	0.227184	0.210696	0.1
ENSRNOG00000000954	Rpo1-3	protein	34.0772	44.4522	40.8623	41.3402	38.8715	32.6986	37.788	38.2057	39.0281	34.3483	41.3447
ENSRNOG00000000955	Lnx2	protein	1.72734	0.54413	1.14434	2.44189	2.76874	3.01824	3.36264	2.85033	2.95793	2.68037	2.81563
ENSRNOG00000000956	Rasl11a	protein	0.722136	1.13411	0.679602	0.930807	0.809047	1.13036	1.37264	1.1954	1.25611	0.971892	1.26127
ENSRNOG00000000957	LOC100361103	protein	732.188	947.345	803.033	1009.16	872.791	706.133	896.856	951.011	1078.3	910.601	1214.99
ENSRNOG00000000961	Glt1d1	protein	5.82103	4.0102	4.73768	2.53859	2.22492	2.04717	0.919175	0.986281	1.01752	1.71837	0.426149
ENSRNOG00000000962	Slc15a4	protein	10.4762	9.39594	11.7715	9.87195	11.0668	9.33965	9.49149	9.91608	9.48147	9.5403	9.0248
ENSRNOG00000000963	Tmem132c	protein	0.88654	0.496069	0.552253	0.587856	0.566554	0.698137	0.444447	0.460583	0.384997	0.504595	0.42184
ENSRNOG00000000967	Aacs	protein	26.4801	21.8642	21.8375	6.11352	5.84267	5.90872	5.49517	5.32625	5.16212	6.72073	8.06874
ENSRNOG00000000968	Rnf6	protein	6.91162	2.70297	5.39178	7.05148	8.37374	9.06398	9.48288	9.3319	8.89038	9.05859	7.45371
ENSRNOG00000000969	Cyp3a18	protein	0.1	0.1	0.1	0.1	0.1	0.1	0.1	0.1	0.1	0.1	0.1
ENSRNOG00000000973	RGD1563425	protein	0.1	0.1	0.1	0.1	0.1	0.1	0.1	0.1	0.1	0.1	0.1
ENSRNOG00000000974	Zfp358	protein	24.9565	39.2984	30.0023	16.1331	14.4687	12.9141	16.6942	16.9605	19.7765	16.8797	15.9805
ENSRNOG00000000975	Mcoln1	protein	34.3166	35.6687	32.5279	21.3068	20.4557	18.3889	20.0908	19.3404	20.7112	20.5073	19.368
ENSRNOG00000000977	Pnpla6	protein	16.1168	14.2492	14.8435	10.8176	10.6508	10.2123	10.6996	9.51303	9.85185	10.4765	8.81012
ENSRNOG00000000979	Bri3bp	protein	4.23976	4.38076	3.47328	6.59966	5.01982	5.88241	4.39057	4.33689	5.25488	4.56311	4.33759
ENSRNOG00000000981	Scarb1	protein	13.0431	12.0829	13.2382	21.537	20.9977	17.391	18.7604	17.2041	19.8443	14.7031	18.5025
ENSRNOG00000000983	Zfp394	protein	3.36629	4.08431	4.15946	2.98274	3.59382	3.41251	3.61201	4.28345	3.6395	3.87426	3.77596
ENSRNOG00000000985	Cpsf4	protein	11.4801	16.0272	13.5572	16.8255	15.1239	14.1793	15.3399	16.1898	16.9337	16.1062	17.245
ENSRNOG00000000986	Camsap3	protein	5.21603	5.12995	3.98926	2.20278	1.92758	1.71491	1.08306	1.13217	1.11457	1.60813	0.653969
ENSRNOG00000000987	Ptcd1	protein	6.65626	6.18008	6.06788	5.79858	6.11401	4.52508	5.94609	6.29258	6.33256	5.76179	6.31174
ENSRNOG00000000988	Xab2	protein	13.2933	16.409	14.6871	15.056	13.0114	11.5649	13.9661	12.5695	15.2495	14.1741	15.3301
ENSRNOG00000000989	Bud31	protein	51.2051	75.2892	58.683	45.5664	46.7278	36.0557	41.8601	44.8593	50.5806	46.6147	45.933
ENSRNOG00000000990	Pdap1	protein	65.8057	59.3395	62.3731	62.5601	55.5907	47.2474	54.2577	55.239	55.8155	60.3931	68.9084
ENSRNOG00000000991	Arpc1b	protein	38.8173	40.8898	49.0742	143.211	124.603	106.745	123.553	108.919	136.693	98.6149	138.823
ENSRNOG00000000993	Pcp2	protein	2.19499	0.782131	1.94425	1.7727	2.02064	1.81514	1.84708	2.14987	1.58236	1.86576	1.76529
ENSRNOG00000000994	Stxbp2	protein	2.13556	1.42009	2.53121	8.48956	7.07287	6.3156	7.77679	7.25025	7.39521	5.26388	6.7643
ENSRNOG00000000996	Arpc1a	protein	211.109	290.684	184.265	149.856	129.593	112.999	115.404	119.892	133.46	130.824	146.134
ENSRNOG00000000999	Smurf1	protein	6.84066	3.99635	5.623	10.1118	11.044	11.4304	10.312	10.635	10.1319	10.2155	10.2332
ENSRNOG00000001001	Retn	protein	0.116525	0.119125	0.907191	0.137324	0.1	0.1	0.1	0.1	0.496452	0.1	0.132545
ENSRNOG00000001003	Trappc5	protein	20.1675	17.1056	19.752	18.2201	18.1246	16.2055	17.4745	16.759	18.1931	17.4343	20.3863
ENSRNOG00000001004	Ncor2	protein	18.2788	16.7374	16.1628	15.0214	15.6515	15.7817	15.1872	13.7585	14.7049	13.7463	14.0674
ENSRNOG00000001005	Fcer2	protein	0.219244	0.161845	0.274952	0.138813	0.113525	0.169574	0.121006	0.1	0.194296	0.1	0.118385
ENSRNOG00000001006	Nptx2	protein	5.08813	2.8826	3.58345	2.50652	2.39102	3.55694	1.70646	2.23276	1.89445	1.8588	1.33464
ENSRNOG00000001007	Baiap2l1	protein	0.673574	0.310894	0.878803	0.859264	0.965244	0.86799	2.04536	1.8916	1.73085	1.21402	2.13667
ENSRNOG00000001009	Bri3	protein	45.8347	77.6504	64.2085	72.278	68.5516	54.9788	68.2443	71.7012	85.2415	71.469	79.1507
ENSRNOG00000001010	Tecpr1	protein	17.4039	16.6452	14.7704	16.426	16.7552	14.5156	15.5325	14.0489	14.9054	13.5941	11.9116
ENSRNOG00000001011	Fam101a	protein	1.00687	1.12697	1.44253	0.951629	0.909207	0.91475	2.07651	1.67506	2.03941	1.51447	2.4455
ENSRNOG00000001017	Clec4m	protein	0.1	0.1	0.1	0.1	0.1	0.1	0.1	0.1	0.1	0.1	0.1
ENSRNOG00000001027	LOC100363064	protein	0.1	0.1	0.1	0.1	0.1	0.1	0.1	0.1	0.1	0.1	0.1
ENSRNOG00000001030	Tsc22d1	protein	225.641	162.695	211.456	185.893	191.293	149.079	257.833	219.01	270.944	197.497	240.806
ENSRNOG00000001031	Ocm2	protein	0.1	0.1	0.1	0.1	0.1	0.1	0.1	0.1	0.108034	0.1	0.1
ENSRNOG00000001032	Ccz1b	protein	13.4843	13.8076	12.5183	16.9578	15.4192	13.7968	15.9569	15.9004	15.3389	15.2352	15.5237
ENSRNOG00000001033	Nufip1	protein	6.46061	7.59339	6.86133	7.73141	7.94972	7.23963	7.13316	7.8036	7.56022	6.82696	6.63385
ENSRNOG00000001034	Evi5l	protein	35.2097	28.8931	30.761	22.5056	21.9643	23.2272	22.6249	22.8907	20.9695	21.6801	20.531
ENSRNOG00000001035	Gtf2h3	protein	5.15108	4.27745	4.63921	5.55781	4.92277	4.78392	4.96612	5.36023	5.27376	5.02453	5.17658
ENSRNOG00000001036	Rsph10b	protein	1.97474	1.29915	1.42935	2.00321	2.46792	2.34859	4.2104	3.80103	3.53904	4.75334	5.40767
ENSRNOG00000001037	Gpalpp1	protein	5.3688	3.96191	4.63537	8.24423	8.17016	7.54117	8.80983	8.12721	8.95354	7.88348	8.2253
ENSRNOG00000001039	Eif2b1	protein	15.7043	14.9847	15.1563	16.4243	15.84	14.6713	16.0644	14.9862	16.2586	14.4129	16.9352
ENSRNOG00000001040	Pms2	protein	4.05342	3.44799	3.40109	4.80217	5.23903	4.85032	5.5358	4.97619	4.76504	4.85103	4.50892
ENSRNOG00000001043	Ddx55	protein	5.54246	4.50244	5.09712	6.70441	6.40642	5.39051	6.77415	6.89476	7.34468	6.46198	6.12638
ENSRNOG00000001044	Aimp2	protein	20.4546	20.7449	17.8268	21.0455	18.0608	16.4496	18.9578	19.0711	20.7439	19.5997	23.3572
ENSRNOG00000001047	Map2k7	protein	11.1667	5.48618	9.42561	11.5272	15.3453	15.2736	14.6841	14.3368	12.2324	13.1519	11.955
ENSRNOG00000001048	Ankrd61	protein	0.465623	0.1	0.393926	0.507665	0.68784	0.717749	0.90042	0.626998	0.356062	0.599185	0.426198
ENSRNOG00000001049	Tpt1	protein	924.561	966.875	1025.89	1662.02	1529.27	1304.89	1464.83	1595.09	1689.14	1452.18	1699.78
ENSRNOG00000001050	Eif2ak1	protein	16.6007	7.79958	12.7278	14.4003	15.1662	16.2142	16.1588	15.7872	15.0486	15.1831	13.5807
ENSRNOG00000001052	Slc25a30	protein	1.91773	0.536692	1.20511	2.69973	3.11637	3.19792	2.84818	2.99692	2.25007	2.60489	2.27598
ENSRNOG00000001053	Tmed2	protein	64.2144	50.8406	57.5561	79.537	81.1054	76.1549	91.4626	88.1167	88.4269	79.6577	90.7573
ENSRNOG00000001055	Rilpl1	protein	27.7117	29.6907	29.3232	20.1173	19.1138	18.5998	21.4868	23.0484	23.5567	23.1038	25.2843
ENSRNOG00000001056	Snapc2	protein	72.8999	81.2883	75.1566	80.0567	69.4915	67.8198	66.0816	71.754	70.4845	69.4104	69.7406
ENSRNOG00000001057	Ctxn1	protein	39.9578	51.2824	43.8304	32.3127	29.202	24.3684	22.614	23.1412	25.6265	27.0302	24.1413
ENSRNOG00000001058	Timm44	protein	19.2798	20.7094	19.811	19.3735	16.7763	14.7988	16.2387	15.55	16.7818	16.6029	17.0066
ENSRNOG00000001059	Usp42	protein	1.46041	1.2083	1.39364	2.02712	2.5098	2.43957	2.44376	2.28888	2.20203	2.37019	2.13763
ENSRNOG00000001060	Snrnp35	protein	24.1201	32.6261	26.891	23.5401	19.383	17.7399	19.1813	20.8413	23.0607	24.0002	28.9004
ENSRNOG00000001061	Rilpl2	protein	18.6251	27.6417	22.1194	20.2419	19.5461	16.4302	24.9721	24.3214	28.3352	23.7079	28.2212
ENSRNOG00000001062	Setd8	protein	13.9186	5.50247	12.7027	20.7084	22.9869	21.6834	24.9428	24.2771	23.3926	20.2823	20.2788
ENSRNOG00000001064	Sbno1	protein	6.35044	4.17435	4.97574	7.81716	9.20362	10.3101	8.31347	8.35888	7.12092	7.3576	6.94211
ENSRNOG00000001065	Cyth3	protein	5.29682	3.25119	4.37741	5.95595	7.08769	7.06923	8.56379	8.11043	8.555	7.38097	8.0386
ENSRNOG00000001066	Itih2	protein	0.1	0.100258	0.109944	0.1	0.133153	0.140876	0.17971	0.132241	0.1	0.106522	0.1
ENSRNOG00000001068	Rac1	protein	129.385	64.6389	95.5732	163.824	165.57	171.523	163.902	160.789	151.917	161.1	150.051
ENSRNOG00000001069	Elavl1	protein	6.20814	6.27061	6.82989	13.1507	12.7853	13.856	13.6779	13.773	15.5552	10.4199	12.3343
ENSRNOG00000001070	Cdk2ap1	protein	103.307	100.251	107.266	87.8178	85.9415	80.6745	81.1625	88.5067	87.9751	97.6285	90.4957
ENSRNOG00000001071	Higd2al1	protein	0.1	0.1	0.1	0.434006	0.462722	0.1	0.454921	0.875154	0.1	0.788534	0.40971
ENSRNOG00000001072	Cers4	protein	2.98014	2.31487	3.0496	4.68716	7.28462	9.80719	8.24939	7.33377	5.39697	6.38755	5.68493
ENSRNOG00000001073	RGD1563482	protein	2.13821	1.82228	1.88249	2.29552	2.09427	1.78399	2.47817	2.3627	2.49248	2.13486	2.763
ENSRNOG00000001074	Mphosph9	protein	0.755401	0.408457	0.716393	1.20925	1.74709	1.54431	1.73466	1.40562	1.17135	1.32285	1.19103
ENSRNOG00000001079	Daglb	protein	18.2802	10.2465	13.4782	22.0321	21.5894	22.286	15.9403	17.198	16.3225	16.3064	14.6885
ENSRNOG00000001080	Arl6ip4	protein	46.2583	74.0017	55.5208	26.9261	23.8067	18.4408	22.5293	24.4464	24.1124	26.4702	28.7117
ENSRNOG00000001081	Ogfod2	protein	5.12278	5.57615	4.70838	3.81313	3.64174	3.24333	3.68875	4.31502	4.01237	4.94863	5.0937
ENSRNOG00000001082	Abcb9	protein	7.26145	6.64723	6.49863	4.75313	4.009	3.79036	3.31209	3.20614	3.53014	3.2382	2.40072
ENSRNOG00000001083	Kdelr2	protein	20.2103	14.1208	16.9346	26.7582	28.2492	25.9572	31.6779	29.8411	33.3575	25.0923	31.5714
ENSRNOG00000001086	Vps37b	protein	10.535	14.32	12.2481	12.4245	12.0161	11.6087	13.4154	12.6035	12.587	10.9292	13.2992
ENSRNOG00000001088	Rfc3	protein	8.9833	9.51061	9.1055	8.5363	7.69807	6.33507	7.5999	6.58251	7.14691	7.20883	8.39102
ENSRNOG00000001090	Stard13	protein	2.75132	1.62789	2.55636	3.99599	4.99277	5.48945	6.29871	6.02981	5.37872	5.32766	5.89418
ENSRNOG00000001091	Hip1r	protein	25.3484	28.8288	24.208	14.3298	14.3273	13.3554	14.3689	14.9495	14.9349	15.0993	13.4706
ENSRNOG00000001092	Kl	protein	0.101691	0.1	0.1	0.107975	0.182677	0.129525	0.1	0.192407	0.1	0.168976	0.184981
ENSRNOG00000001094	Zfp316	protein	1.78598	1.39612	1.96236	1.58154	1.807	2.04653	2.2904	1.99473	2.01624	1.63759	1.76845
ENSRNOG00000001098	Pds5b	protein	6.72915	5.09374	5.65164	6.29336	7.34509	8.09403	7.38343	6.60677	6.06476	6.91258	5.77511
ENSRNOG00000001099	Rbak	protein	1.35641	0.717004	1.56049	1.51645	1.65434	1.4419	1.91442	1.85788	1.60082	1.55333	1.50571
ENSRNOG00000001101	Rnf216	protein	5.90079	4.88375	5.22985	7.05653	7.21412	7.10084	8.07244	7.61643	7.68717	6.72739	6.93755
ENSRNOG00000001104	Foxk1	protein	1.49432	0.77988	1.03723	1.81436	2.20162	2.91488	2.87362	2.53595	2.31313	2.07783	1.67947
ENSRNOG00000001106	Denr	protein	45.358	38.6304	41.7156	44.6181	42.9961	35.0857	35.7735	36.1995	37.7255	31.8785	31.959
ENSRNOG00000001107	Ap5z1	protein	3.46055	0.527384	2.43622	4.0147	5.32092	5.29668	6.48445	5.04331	4.25038	5.29282	4.19297
ENSRNOG00000001108	N4bp2l2	protein	6.5622	4.29832	6.13058	10.1395	11.8048	11.6283	12.8351	12.4652	12.5977	10.6879	10.75
ENSRNOG00000001111	Brca2	protein	0.334495	0.222306	0.274161	0.720866	0.794357	0.710409	0.765263	0.675605	0.705069	0.638805	0.505741
ENSRNOG00000001113	Mmd2	protein	83.3761	68.5266	77.9624	60.9507	68.4839	59.5125	57.0035	68.058	56.4884	70.485	63.9843
ENSRNOG00000001114	Wipi2	protein	10.429	8.16785	9.11249	9.69068	10.0771	10.329	10.9147	9.6115	9.40641	9.61829	8.52757
ENSRNOG00000001115	Slc29a4	protein	11.6583	8.07646	7.4612	8.094	6.26434	5.43306	4.44229	3.96658	3.92371	4.24718	3.17787
ENSRNOG00000001117	Fbxl18	protein	0.553867	0.169077	0.359149	0.429023	0.650996	0.629216	0.546772	0.536364	0.342333	0.398909	0.206327
ENSRNOG00000001120	Med13l	protein	2.66499	1.42204	2.01127	3.67275	4.7334	5.31712	4.87122	4.24585	4.1458	4.19262	4.04621
ENSRNOG00000001123	RGD1562310	protein	2.62082	1.35072	2.36806	4.62676	5.92203	5.91491	4.29846	4.33556	4.25972	4.67679	3.56367
ENSRNOG00000001124	Rnft2	protein	15.0556	14.4373	13.6214	10.1202	9.36092	9.16746	7.38881	7.90575	7.22569	9.32348	6.41494
ENSRNOG00000001126	Fbxw8	protein	19.6695	14.3568	16.5372	15.6198	15.4551	15.4702	18.9946	17.2247	17.1693	15.2713	16.0198
ENSRNOG00000001128	Tesc	protein	15.7299	22.7798	15.6848	6.86179	5.77637	4.28631	3.50524	3.08405	3.1401	4.20036	2.69293
ENSRNOG00000001129	Fbxo21	protein	8.45949	3.57702	6.36472	5.98261	7.14084	10.0213	6.79809	6.39423	5.59242	7.39322	5.3004
ENSRNOG00000001130	Nos1	protein	0.733279	0.302795	0.450203	0.542151	0.730879	1.15138	0.577842	0.397492	0.397689	0.524476	0.423288
ENSRNOG00000001134	Rfc5	protein	6.56266	6.36115	7.20715	9.62729	8.04322	6.76862	7.52962	7.83998	7.48985	7.35945	10.0543
ENSRNOG00000001135	Wsb2	protein	50.9117	25.8551	40.7098	44.3298	48.3788	45.3663	47.2096	44.3991	42.7631	46.5044	41.3891
ENSRNOG00000001136	Pebp1	protein	741.035	821.252	715.028	416.918	377.103	329.394	343.842	384.587	375.341	421.193	420.799
ENSRNOG00000001138	Taok3	protein	5.94952	2.07932	3.72545	5.72148	6.3342	7.38526	6.00676	5.52271	5.31423	5.74562	4.59266
ENSRNOG00000001139	Suds3	protein	29.0018	34.0638	26.8529	23.3329	20.8453	16.9331	20.0925	21.2563	20.4548	20.8633	19.7568
ENSRNOG00000001141	Srrm4	protein	0.454036	0.319884	0.1	0.247876	0.219244	0.460315	0.368115	0.190736	0.253574	0.272338	0.276301
ENSRNOG00000001142	Prkab1	protein	12.0835	10.9552	11.7477	18.2396	16.7594	15.765	19.7046	18.184	19.116	17.0721	18.7446
ENSRNOG00000001143	Cit	protein	4.29364	3.57309	3.70477	3.00888	3.92842	4.25924	3.10221	2.50435	2.09619	2.51182	1.39181
ENSRNOG00000001148	Rplp0	protein	460.934	542.692	505.15	794.316	699.802	601.068	678.586	687.132	793.966	652.277	809.092
ENSRNOG00000001149	Pxn	protein	12.5775	7.38095	10.0704	18.3378	18.6056	16.8817	25.212	25.9885	28.483	23.1067	26.4667
ENSRNOG00000001151	Sirt4	protein	2.635	2.42379	2.38546	2.95666	2.34232	1.78018	2.80227	2.93191	2.9611	3.89025	3.34481
ENSRNOG00000001152	Glp1r	protein	0.461409	0.803914	0.55871	0.218024	0.170364	0.106703	0.1	0.1	0.1	0.152658	0.1
ENSRNOG00000001153	Pla2g1b	protein	0.921091	0.591038	0.599338	0.50894	0.609736	0.482643	0.457926	0.742014	0.263031	0.44741	0.489781
ENSRNOG00000001156	Msi1	protein	16.6495	16.6624	15.2146	15.7736	15.6262	15.1113	18.3252	19.6298	19.7534	17.325	18.3901
ENSRNOG00000001157	Umodl1	protein	0.926683	0.262347	0.748823	0.384482	0.646033	0.576613	0.563983	0.452017	0.529743	0.698976	0.464963
ENSRNOG00000001158	Abcg1	protein	12.7829	8.68239	10.9183	27.5364	24.536	23.8765	23.4872	25.0245	22.9155	17.1107	14.0772
ENSRNOG00000001159	Tff3	protein	0.252798	4.18147	2.00726	2.15554	1.56065	1.61554	2.08867	1.50227	2.09911	2.25231	1.85175
ENSRNOG00000001160	LOC100910137	protein	25.5922	23.8948	25.6481	25.9453	24.0016	22.339	24.7326	27.9365	29.0236	23.3823	26.3964
ENSRNOG00000001161	Gatc	protein	14.824	14.0722	14.482	11.263	11.3234	11.2455	11.0444	11.4809	12.2166	13.7642	13.8678
ENSRNOG00000001162	Tff2	protein	0.1	0.1	0.1	0.1	0.1	0.1	0.1	0.210888	0.1	0.1	0.1
ENSRNOG00000001163	Srsf9	protein	23.5923	25.6818	22.0791	25.4126	24.0143	20.5744	25.955	28.8899	29.2899	27.0149	33.727
ENSRNOG00000001164	Tff1	protein	0.1	0.1	0.1	0.1	0.1	0.1	0.1	0.1	0.1	0.1	0.1
ENSRNOG00000001165	Tmprss3	protein	0.1	0.1	0.1	0.1	0.1	0.1	0.1	0.1	0.1	0.1	0.1
ENSRNOG00000001167	Ubash3a	protein	0.1	0.1	0.1	0.1	0.1	0.1	0.1	0.1	0.1	0.1	0.1
ENSRNOG00000001169	Slc37a1	protein	2.14773	2.44927	1.90564	1.68256	1.79393	1.33791	1.58963	1.60082	2.01556	1.54768	1.56327
ENSRNOG00000001170	Cox6a1	protein	899.886	1314.15	993.65	682.685	546.449	415.387	486.828	508.041	566.825	605.604	657.469
ENSRNOG00000001171	Coq5	protein	16.191	17.6671	17.2598	11.9166	11.7496	9.38904	8.851	10.1334	10.4901	11.5219	11.5423
ENSRNOG00000001172	Rnf10	protein	38.6171	31.8973	35.5416	39.5301	40.4193	36.4349	42.5467	41.9322	46.6153	37.8043	39.1864
ENSRNOG00000001173	Cabp1	protein	122.946	219.382	159.175	49.6198	38.5259	26.4424	13.407	16.568	14.9488	27.893	6.67851
ENSRNOG00000001174	Pde9a	protein	5.40974	4.84374	4.74994	11.9926	11.7371	10.0323	11.984	12.3402	11.3175	9.61771	11.3169
ENSRNOG00000001177	Acads	protein	18.7067	31.0955	20.6324	17.3687	15.7963	12.5064	16.4715	17.0476	18.4917	18.2915	19.9732
ENSRNOG00000001178	Sppl3	protein	25.1369	21.5262	21.7885	25.815	23.3815	23.5501	24.4269	23.9911	24.9917	21.6125	20.0847
ENSRNOG00000001181	Wdr4	protein	2.25923	2.58657	2.26257	1.97796	2.01987	1.44963	2.18489	1.91255	2.34263	2.27814	2.46992
ENSRNOG00000001182	Ndufv3	protein	83.4469	111.151	98.3917	75.1564	62.468	51.8554	56.1163	56.9435	63.453	57.2502	56.794
ENSRNOG00000001183	Hnf1a	protein	0.1	0.1	0.1	0.1	0.1	0.1	0.1	0.1	0.1	0.1	0.1
ENSRNOG00000001184	Pknox1	protein	4.06634	3.39563	4.10259	4.85314	5.05371	5.0402	5.27708	5.54476	5.58888	5.3161	4.95664
ENSRNOG00000001185	RGD1311899	protein	117.76	133.939	111.134	74.419	63.9739	48.9253	46.8615	50.3891	53.8005	56.7845	49.6556
ENSRNOG00000001187	Oasl	protein	0.513937	0.356259	0.418518	4.54812	2.2528	2.725	2.78057	1.74223	2.38729	3.00789	2.36282
ENSRNOG00000001189	Sik1	protein	2.73447	2.2142	2.40621	3.50126	4.63356	3.83037	4.00447	4.61468	4.46537	6.04197	6.75702
ENSRNOG00000001190	Git2	protein	13.4337	9.25944	12.3367	24.7288	25.6972	24.1319	22.6669	22.6561	22.8583	19.8643	20.9897
ENSRNOG00000001191	Tchp	protein	7.72952	7.737	7.96159	11.3318	11.9885	9.85973	10.981	10.8892	10.3055	9.85938	11.4631
ENSRNOG00000001192	Gltp	protein	92.7426	92.7399	89.2653	106.228	91.423	98.3698	78.2115	82.7711	87.5827	79.5757	87.1421
ENSRNOG00000001193	Hsf2bp	protein	0.28552	0.231301	0.209726	0.366312	0.262299	0.308079	0.261998	0.236697	0.308178	0.290507	0.29378
ENSRNOG00000001194	Rrp1b	protein	3.59396	2.43659	3.61299	4.64473	4.92948	5.09134	5.56741	5.26705	5.03287	5.06875	5.27279
ENSRNOG00000001195	Trpv4	protein	0.241439	0.209144	0.184866	0.499919	0.45926	0.481656	0.646901	0.569503	0.940457	0.588671	0.822213
ENSRNOG00000001198	Fam222a	protein	7.86209	4.06889	7.35824	3.69572	3.99964	3.8826	4.07336	4.64183	4.43319	4.59875	3.45884
ENSRNOG00000001199	Pop5	protein	9.65331	14.179	11.4111	6.58836	7.38361	5.14148	6.09444	7.58428	7.88844	7.37299	8.04609
ENSRNOG00000001201	Cstb	protein	142.745	174.419	150.67	221.225	188.284	166.071	193.365	206.093	228.914	182.587	222.826
ENSRNOG00000001203	Rrp1	protein	25.9494	31.4929	24.6052	20.9637	19.2863	15.5923	17.5921	19.2146	19.8011	21.5168	22.5235
ENSRNOG00000001204	Ankrd13a	protein	25.6048	19.3582	24.4379	37.1781	34.1213	37.2849	36.3109	36.4508	35.3136	31.8841	33.9592
ENSRNOG00000001205	Agpat3	protein	33.5792	33.3079	32.3797	27.9164	26.6206	24.115	25.3595	26.6975	24.212	27.666	23.9177
ENSRNOG00000001210	Pwp2	protein	5.19323	4.58533	4.1742	4.52193	5.10444	4.63809	4.68643	4.76663	5.19451	4.659	4.92983
ENSRNOG00000001211	RGD1303003	protein	86.5006	110.009	87.6049	70.3048	62.7514	53.3662	63.8118	64.7389	73.6079	67.2456	71.1213
ENSRNOG00000001212	Dnmt3l	protein	0.1	0.1	0.1	0.1	0.1	0.1	0.1	0.1	0.1	0.1	0.1
ENSRNOG00000001213	Aire	protein	0.1	0.1	0.1	0.1	0.1	0.1	0.1	0.1	0.1	0.1	0.1
ENSRNOG00000001214	Pfkl	protein	33.2906	33.4225	29.1019	32.6849	29.5899	25.8255	29.1658	28.6519	28.9601	28.9628	31.4109
ENSRNOG00000001215	RGD1309594	protein	48.5878	58.5137	48.4306	28.2269	27.6476	23.9705	24.2831	24.6718	28.6032	26.8326	28.5676
ENSRNOG00000001216	Trpm2	protein	4.59596	2.09841	3.2363	19.8015	19.3128	23.0653	13.7198	13.5955	11.3134	11.7617	10.7976
ENSRNOG00000001217	Lrrc3	protein	0.492941	0.463838	0.485561	0.396231	0.543545	0.540189	1.10546	0.37212	0.857334	0.566448	0.777093
ENSRNOG00000001218	LOC100365646	protein	0.1	0.1	0.1	0.1	0.1	0.1	0.1	0.1	0.1	0.1	0.1
ENSRNOG00000001219	Tspear	protein	0.186531	0.126701	0.200415	0.1	0.180011	0.178269	0.1	0.131749	0.1	0.101814	0.122332
ENSRNOG00000001220	LOC100361664	protein	0.1	0.1	0.1	0.1	0.1	0.1	0.1	0.1	0.1	0.1	0.1
ENSRNOG00000001222	Ube2g2	protein	20.4088	21.4188	19.4197	20.1211	20.1711	16.288	19.5113	20.1344	23.2445	19.004	22.8441
ENSRNOG00000001223	Pttg1ip	protein	60.056	45.9833	58.3247	113.543	113.712	104.054	142.191	135.977	139.233	122.976	144.962
ENSRNOG00000001224	Itgb2	protein	4.52301	3.02541	4.52494	35.836	35.8548	33.603	17.9279	20.0759	17.4168	14.743	16.9822
ENSRNOG00000001225	Fam207a	protein	16.4265	22.1936	17.1952	14.068	12.3603	10.7787	12.1493	12.6353	14.4188	12.6067	14.3409
ENSRNOG00000001227	Adarb1	protein	21.8525	14.7444	16.3439	13.9518	14.5116	13.6888	10.6147	10.2934	9.26944	13.2659	8.18409
ENSRNOG00000001228	Pofut2	protein	13.6476	14.74	15.1621	19.5392	19.7119	17.266	21.1754	19.8213	20.68	19.9639	21.2055
ENSRNOG00000001229	Col18a1	protein	5.60827	4.42089	5.87922	12.452	14.0137	13.3164	19.302	17.2816	17.5745	18.2363	23.1178
ENSRNOG00000001232	Slc19a1	protein	6.87241	6.35099	7.31652	5.40543	5.4936	4.98649	9.82035	8.57785	9.51882	9.66885	11.3025
ENSRNOG00000001235	Gna12	protein	149.813	148.557	156.325	125.431	120.597	130.71	124.679	128.399	123.692	133.977	132.457
ENSRNOG00000001236	Brat1	protein	7.91395	6.92374	6.99327	8.18155	7.65449	7.61258	8.44734	8.49088	8.56905	8.4486	8.3226
ENSRNOG00000001237	Cabin1	protein	6.55389	6.04571	5.92077	6.18918	5.94201	5.31735	6.30731	6.11931	6.49227	5.73589	5.55837
ENSRNOG00000001238	Rsrc2	protein	19.1261	12.2807	18.79	23.2441	26.118	23.9501	27.3845	27.1512	25.6266	22.8095	23.591
ENSRNOG00000001239	Ddt	protein	180.21	299.689	223.305	172.336	154.261	126.852	162.716	173.042	201.725	184.013	199.95
ENSRNOG00000001241	Iqce	protein	1.94849	1.29119	2.07549	2.69185	2.80758	2.95702	3.63253	2.77465	3.02441	2.82658	2.57877
ENSRNOG00000001242	Gstt3	protein	64.8933	56.978	54.3686	31.8267	31.1735	29.02	36.1513	44.8619	38.7298	44.6907	41.6806
ENSRNOG00000001243	Zcchc8	protein	5.72742	4.0985	5.45416	9.04017	8.92227	8.27846	9.74211	9.00011	10.1503	9.03607	7.96649
ENSRNOG00000001245	Pcbp3	protein	20.4433	18.195	18.1488	16.3812	15.4326	14.3355	13.8436	13.2893	13.1563	13.9966	13.3187
ENSRNOG00000001247	Clip1	protein	4.59435	3.33053	3.66232	6.13212	6.34015	6.66905	6.26458	6.33394	5.84076	5.32026	4.85623
ENSRNOG00000001249	Col6a1	protein	18.5962	9.00901	19.0223	27.54	40.8452	28.3431	58.4128	45.9562	56.8011	37.3821	46.4554
ENSRNOG00000001250	Lfng	protein	15.1917	10.7383	10.7333	12.7964	12.5852	10.4	14.2747	16.8799	16.2631	15.2393	14.4295
ENSRNOG00000001251	Grifin	protein	1.11361	2.34815	1.53335	1.05116	1.02627	0.431319	0.451186	0.560268	0.585657	0.845668	0.689052
ENSRNOG00000001252	Chst12	protein	15.6778	18.5737	16.2632	18.7531	17.3232	16.2559	20.3792	15.2991	22.9418	14.7069	16.5279
ENSRNOG00000001253	Eif3b	protein	29.1418	29.9153	27.2209	27.8674	25.9388	22.865	26.9347	27.0556	28.8682	24.0221	27.3639
ENSRNOG00000001254	Col6a2	protein	34.2703	22.454	34.5001	41.4158	53.4809	37.6157	75.9176	60.0423	80.336	51.237	79.8773
ENSRNOG00000001255	Mlxip	protein	1.52182	0.366829	0.893365	2.77113	4.46072	4.6878	4.67986	3.48315	3.16984	3.76155	2.42175
ENSRNOG00000001256	Atxn2	protein	13.8393	6.26752	9.71687	13.4452	15.4142	16.1402	15.6355	14.3145	14.5454	12.9548	11.7919
ENSRNOG00000001258	Snx8	protein	13.1813	15.624	12.3882	13.0805	11.9683	10.5628	11.8024	11.5244	13.9132	11.0653	12.1609
ENSRNOG00000001259	Cux2	protein	2.4582	1.27698	1.99497	2.22176	2.63488	2.69867	2.33658	2.28241	1.88244	2.21085	1.48092
ENSRNOG00000001260	Nudt1	protein	6.22452	8.94177	7.02901	7.87227	6.40058	5.83887	6.58411	5.87854	6.04704	7.19585	8.43523
ENSRNOG00000001261	Ftcd	protein	0.673127	0.608071	0.640724	0.302827	0.123775	0.1	0.172861	0.140298	0.177175	0.223783	0.133419
ENSRNOG00000001262	Spatc1l	protein	0.1	0.1	0.1	0.1	0.1	0.1	0.1	0.1	0.1	0.1	0.1
ENSRNOG00000001265	Mad1l1	protein	7.04477	7.47979	7.31285	6.10998	5.54456	5.32322	5.70524	4.87811	5.63553	5.43084	6.26994
ENSRNOG00000001269	Ppp1cc	protein	59.0811	43.7831	50.6154	76.0314	72.6383	71.7566	68.2108	76.2146	72.4166	69.6564	71.4226
ENSRNOG00000001270	Hvcn1	protein	1.9659	1.08914	2.58694	10.88	10.7301	11.7898	9.48036	9.17532	8.37084	6.64329	7.46229
ENSRNOG00000001271	Card6	protein	0.771111	0.465017	0.842775	2.0985	2.61864	2.84208	3.54883	3.3335	2.96489	2.36207	2.62244
ENSRNOG00000001272	Mcm3ap	protein	6.1507	4.51615	5.66388	5.89571	6.545	6.46154	6.44004	5.98992	5.97203	5.83798	5.63198
ENSRNOG00000001273	Psmg3	protein	39.7905	63.6472	39.4993	25.5582	22.1242	16.785	20.9643	20.0109	22.8894	19.1378	23.1468
ENSRNOG00000001274	Vps29	protein	47.7117	42.0807	44.6058	47.9135	47.6904	43.3213	49.6775	48.5895	49.1906	46.3601	54.0587
ENSRNOG00000001275	Tmem184a	protein	0.1	0.1	0.1	0.1	0.1	0.1	0.1	0.1	0.1	0.1	0.1
ENSRNOG00000001276	Pcnt	protein	2.15768	1.6341	1.73047	1.97878	2.27623	2.3822	2.41906	2.36117	2.21896	2.42711	2.31132
ENSRNOG00000001277	Mafk	protein	5.62878	4.94124	5.69487	8.00894	9.07549	7.31725	8.8108	9.32967	9.42183	8.12405	9.64618
ENSRNOG00000001278	Gpn3	protein	12.1406	11.5243	12.4455	11.8859	11.8082	10.1415	10.9179	10.9277	12.5241	12.0625	12.3014
ENSRNOG00000001283	Anapc7	protein	7.88128	9.74085	8.82979	8.71351	8.24263	8.79366	9.44325	9.13622	9.36998	9.09844	9.45841
ENSRNOG00000001284	Uncx	protein	1.18215	2.00692	1.0785	0.41895	0.177348	0.336955	0.1	0.171189	0.1	0.162223	0.1
ENSRNOG00000001285	Atp2a2	protein	65.1042	39.9446	48.0338	55.7906	60.364	63.0139	52.8819	53.2544	47.2906	54.4883	41.8367
ENSRNOG00000001287	Gper1	protein	2.37844	1.1724	1.06969	2.08593	2.30063	2.40588	2.70088	2.83889	2.31499	2.51545	3.75402
ENSRNOG00000001288	Gpr146	protein	4.36677	2.02367	3.87894	6.25867	5.99416	6.94551	6.96096	7.02594	6.55576	6.2735	6.2593
ENSRNOG00000001289	LOC498154	protein	8.53521	8.58197	8.51628	13.3146	10.022	9.15875	9.59642	10.1831	10.0819	8.87386	12.4368
ENSRNOG00000001293	Get4	protein	33.7782	37.1878	32.4628	25.1947	23.7429	23.3516	24.1119	25.6819	26.7837	24.9674	26.7926
ENSRNOG00000001294	Ift81	protein	5.16479	2.93734	4.14568	6.91245	7.21823	7.02274	8.75761	8.58291	8.28623	6.92882	8.07707
ENSRNOG00000001295	S100b	protein	2295.43	2408.33	2750.96	2693.32	2835.79	2282.88	3119.78	3140.65	3210.76	3417.22	3392.98
ENSRNOG00000001296	P2rx7	protein	2.63166	0.617478	2.38106	11.4522	15.0733	17.637	13.2232	12.2187	12.4468	11.963	11.3003
ENSRNOG00000001297	Prmt2	protein	26.6876	29.225	26.7909	25.6463	23.907	23.0722	29.1866	29.6034	29.1483	28.6597	30.0517
ENSRNOG00000001298	Slc5a4b	protein	0.1	0.1	0.1	0.1	0.1	0.1	0.1	0.1	0.1	0.1	0.1
ENSRNOG00000001299	Sun1	protein	11	7.28484	8.9633	10.1201	11.9335	11.0296	14.0962	12.8874	13.8619	13.4685	14.4151
ENSRNOG00000001300	P2rx4	protein	6.80495	11.1554	12.5012	26.31	31.3196	25.7368	25.1544	24.6784	28.3862	18.6027	25.6659
ENSRNOG00000001302	Adora2a	protein	1.99681	2.79735	1.82384	1.76161	1.46778	1.29092	1.88951	1.96131	2.46896	2.18685	2.35848
ENSRNOG00000001303	Specc1l	protein	7.36245	5.70464	6.75593	7.10929	8.16051	7.61064	8.86786	8.22095	7.94502	8.14202	7.85101
ENSRNOG00000001304	Bcr	protein	5.37706	3.35954	4.07171	4.71866	5.48129	5.94006	6.7173	5.65477	5.31677	5.13577	4.68891
ENSRNOG00000001309	Camkk2	protein	2.72096	1.5534	1.90807	2.66266	2.29065	2.54051	2.14253	1.71246	1.66097	2.10294	1.41237
ENSRNOG00000001311	Rab36	protein	6.64275	5.5746	6.48588	7.54044	7.79771	6.69901	6.81086	7.03066	7.69292	8.00046	7.97794
ENSRNOG00000001312	Pdgfa	protein	36.5353	44.1499	38.2294	23.1073	22.0208	21.5651	23.5238	24.5648	26.6669	26.032	33.6697
ENSRNOG00000001313	Gnaz	protein	8.83406	6.9195	6.30972	4.01992	3.94401	4.42141	2.68016	2.65742	2.83514	3.9798	1.95599
ENSRNOG00000001314	Fam20c	protein	20.5924	21.6252	20.9625	41.7348	39.2108	33.9985	33.8417	32.105	32.2203	28.2242	32.1508
ENSRNOG00000001315	Rtdr1	protein	0.556647	0.232336	0.152311	0.368773	0.204472	0.249372	0.413465	0.548505	0.363369	0.503283	0.981197
ENSRNOG00000001316	Anapc5	protein	73.1555	66.483	71.5005	73.3831	73.4471	64.5198	76.4505	72.0733	78.7985	69.3446	70.7429
ENSRNOG00000001317	Zfp68	protein	4.77339	2.40956	3.94435	5.98834	6.42291	6.57674	6.80409	6.77076	6.15298	6.66096	5.95709
ENSRNOG00000001323	Zfp157	protein	2.35393	2.06684	2.64698	2.74909	3.21445	3.42693	3.78178	3.48456	3.34362	3.55859	3.16882
ENSRNOG00000001324	Asmt	protein	0.584406	0.806351	1.12288	0.378613	0.683499	0.461306	0.768312	0.687764	0.765138	0.64489	0.878139
ENSRNOG00000001325	Il3ra	protein	16.805	23.2476	18.8853	17.9966	15.6906	10.8688	16.4399	16.122	22.3012	20.7974	21.8423
ENSRNOG00000001329	Gjc3	protein	3.90545	1.55333	2.69008	3.78668	8.11368	10.9576	7.67873	8.15966	5.95192	8.98198	7.65973
ENSRNOG00000001331	Rnf34	protein	21.7861	13.6018	17.5724	19.1654	18.1702	16.5081	19.2274	18.2618	18.4689	19.6937	19.2259
ENSRNOG00000001333	Azgp1	protein	0.1	0.1	0.1	0.1	0.1	0.210734	0.167157	0.13721	0.238809	0.284143	0.222336
ENSRNOG00000001335	Zkscan1	protein	0.863505	0.344242	0.499294	1.49194	2.45351	3.33763	3.32869	2.73741	1.72518	2.09051	2.08174
ENSRNOG00000001336	Orai1	protein	23.8439	42.5961	26.2274	20.3564	20.4281	16.5627	19.4684	22.822	27.4718	24.2799	25.112
ENSRNOG00000001337	Setd1b	protein	1.1493	0.190247	0.765038	1.59586	2.41464	2.93969	3.37818	2.70542	2.34432	2.48804	2.03388
ENSRNOG00000001338	Hpd	protein	0.160494	0.172552	0.1	0.143563	0.328233	0.185365	0.168061	0.1	0.188737	0.254342	0.196913
ENSRNOG00000001339	Psmd9	protein	25.1702	28.8601	24.327	19.9243	18.9671	17.2758	18.5504	18.1085	19.7097	19.7343	21.0992
ENSRNOG00000001341	Zfp113	protein	0.61239	0.2676	0.46991	0.906305	1.07677	1.43677	1.51992	1.20267	1.05667	1.25953	1.03403
ENSRNOG00000001342	Wdr66	protein	0.424525	0.165706	0.300527	0.419501	0.571186	0.449017	1.01648	1.21552	0.754812	0.939678	1.3677
ENSRNOG00000001344	Aldh2	protein	101.76	99.4607	97.5543	128.099	116.407	113.513	179.127	175.246	188.53	166.069	208.865
ENSRNOG00000001345	Mapkapk5	protein	25.1774	27.8491	25.4066	23.7709	22.4441	20.628	22.4337	23.6125	25.1497	24.3637	25.7289
ENSRNOG00000001346	Cops6	protein	124.412	141.435	112.394	82.1144	74.6441	64.6435	67.3325	72.0871	70.5438	77.0983	79.2347
ENSRNOG00000001348	Erp29	protein	60.0229	101.765	73.1004	111.176	94.4117	69.267	82.7513	79.5396	101.988	83.633	92.4867
ENSRNOG00000001349	Mcm7	protein	6.9499	6.42671	7.56913	10.8006	8.95058	7.50666	9.69118	9.13879	9.31931	8.8771	10.6328
ENSRNOG00000001350	Naa25	protein	2.00383	1.17832	1.66231	2.60283	3.28015	4.05408	3.31744	2.89491	2.0953	2.89439	2.40185
ENSRNOG00000001351	Trafd1	protein	33.6938	37.411	33.479	50.3535	45.0144	40.2443	49.1695	45.3666	52.7127	45.8153	45.8829
ENSRNOG00000001352	Hectd4	protein	3.75393	1.39289	2.64648	3.40625	4.71889	6.24552	5.19815	4.47059	3.80048	4.17959	2.75724
ENSRNOG00000001353	Ap4m1	protein	4.6125	2.12278	2.87235	5.55416	6.89191	6.64854	7.65055	6.03033	5.34076	6.23223	5.96996
ENSRNOG00000001355	Taf6	protein	8.78528	7.10758	8.18827	10.608	11.3302	9.79981	11.7631	11.8079	11.8219	10.5993	11.5921
ENSRNOG00000001357	Mblac1	protein	4.84688	5.81776	5.19978	4.06975	3.81046	3.64931	3.97221	4.1736	4.52359	4.47097	5.40632
ENSRNOG00000001360	Stag3	protein	0.1	0.1	0.1	0.10196	0.1	0.129082	0.145699	0.226584	0.160072	0.141485	0.25321
ENSRNOG00000001367	Gpc2	protein	0.88819	0.572182	1.12992	1.93459	1.83327	1.62672	2.01533	1.95577	2.03244	2.21507	2.22704
ENSRNOG00000001368	Rph3a	protein	38.7498	14.512	21.6792	12.2842	13.9189	15.6312	7.085	6.71074	5.52822	9.55188	2.27893
ENSRNOG00000001369	Oas1a	protein	3.96702	2.6624	3.03067	12.507	7.82006	9.08046	9.07331	8.21772	8.68853	10.2726	9.30455
ENSRNOG00000001374	Rasal1	protein	1.9433	1.76248	1.53289	1.0634	1.05296	0.874764	0.722639	0.772604	0.803008	1.09877	0.667367
ENSRNOG00000001375	Gal3st4	protein	3.61702	4.20826	4.06526	7.4837	7.37089	5.91433	7.68335	7.86268	7.65654	7.09529	7.31437
ENSRNOG00000001376	Mettl7a	protein	52.5688	47.2872	54.4786	45.5216	47.1885	42.9653	57.6107	61.2201	61.939	67.5767	65.175
ENSRNOG00000001377	Ddx54	protein	12.6141	11.832	12.258	13.7795	13.1595	12.6596	13.5198	12.8772	13.2324	11.7966	14.3105
ENSRNOG00000001378	Iqcd	protein	2.03594	2.14433	2.06391	3.43087	3.35995	3.01236	4.31812	4.88287	4.0789	3.95241	4.67733
ENSRNOG00000001379	Cyp3a9	protein	0.478413	0.320783	0.223931	0.251434	0.333073	0.136824	0.259298	0.162361	0.120621	0.1	0.183025
ENSRNOG00000001383	Slc8b1	protein	8.94448	8.44677	9.05096	15.2895	13.0624	12.6515	17.7673	15.2744	19.1667	13.1023	16.5571
ENSRNOG00000001385	Plbd2	protein	70.6621	83.3635	65.2428	69.2771	61.5854	52.4097	53.8142	56.6722	61.3099	57.5565	62.9258
ENSRNOG00000001387	LOC100910540	protein	3.57234	7.15161	5.04801	3.77315	3.63468	3.14415	4.205	4.06477	4.62347	4.88049	4.89557
ENSRNOG00000001388	Sds	protein	0.722147	1.06859	1.02112	0.561566	0.62179	0.391715	0.322387	0.410955	0.497337	0.736699	0.660735
ENSRNOG00000001389	Irs3	protein	1.48714	1.35835	1.75549	1.69478	1.85374	1.76437	2.99093	2.96204	3.12883	2.56235	4.02275
ENSRNOG00000001391	Sdsl	protein	11.5839	23.4918	14.035	10.3854	10.1613	7.72007	12.6939	11.6237	12.8067	12.3765	14.5872
ENSRNOG00000001392	Lhx5	protein	1.59226	1.42088	1.58734	0.822727	0.622349	0.756639	0.324449	0.197571	0.313951	0.657512	0.181562
ENSRNOG00000001396	Mospd3	protein	22.141	23.4029	22.7086	26.2526	21.8928	20.9962	23.4449	24.5283	28.8448	21.6008	26.0081
ENSRNOG00000001397	Rbm19	protein	2.42058	2.12013	2.47828	2.54143	2.48418	2.34353	2.54495	2.26602	2.58054	2.26233	2.26296
ENSRNOG00000001399	Tbx5	protein	0.1	0.1	0.1	0.1	0.1	0.1	0.1	0.1	0.1	0.1	0.1
ENSRNOG00000001402	Lrch4	protein	12.346	9.11418	11.7724	14.5105	15.4416	13.4795	19.5845	17.9127	18.9426	14.601	18.6405
ENSRNOG00000001404	Agfg2	protein	14.4348	15.2864	14.1614	11.9925	12.611	10.6167	13.6957	13.5153	12.7119	12.4503	13.0448
ENSRNOG00000001407	Tfr2	protein	0.557033	0.590925	0.56688	0.608266	0.564468	0.406589	0.62809	0.422086	0.860986	0.770874	0.654051
ENSRNOG00000001408	Actl6b	protein	16.5493	20.1463	15.6275	8.63062	7.01901	5.11392	3.63049	4.05304	4.16875	5.81533	3.10177
ENSRNOG00000001409	Gnb2	protein	143.891	199.48	153.236	140.031	124.106	108.032	128.809	130.829	151.253	130.779	146.718
ENSRNOG00000001410	Gigyf1	protein	6.48794	3.25998	5.38076	7.05305	7.98076	8.82233	8.64295	7.73559	7.84849	8.71053	6.98384
ENSRNOG00000001412	Epo	protein	0.1	0.1	0.1	0.1	0.1	0.1	0.1	0.1	0.1	0.1	0.1
ENSRNOG00000001414	Serpine1	protein	0.290029	0.243721	0.569128	1.05719	1.37585	0.777697	1.56051	2.40866	2.03722	2.04491	3.47018
ENSRNOG00000001415	Ap1s1	protein	62.0008	93.3071	61.6786	46.9817	41.9249	34.9193	32.2237	35.8746	39.4223	34.4801	38.9702
ENSRNOG00000001416	LOC100909521	protein	34.4896	46.5704	27.6684	24.4608	21.6749	15.8068	7.07761	9.57693	9.22382	11.8751	4.60345
ENSRNOG00000001417	Plod3	protein	14.5494	12.6314	15.0619	22.0375	21.4138	19.6504	22.3878	21.2048	22.9368	20.5388	22.7624
ENSRNOG00000001418	Znhit1	protein	34.8041	47.9182	36.3208	25.9277	23.0253	19.0548	21.3562	22.1302	25.021	22.328	24.7194
ENSRNOG00000001419	Cldn15	protein	0.961669	1.86396	1.28811	1.05352	1.13171	0.815457	0.618306	0.724445	0.80412	0.729236	0.858784
ENSRNOG00000001420	Fis1	protein	278.734	413.077	288.893	260.799	230.732	171.93	222.995	225.493	268.643	241.69	261.344
ENSRNOG00000001422	Col26a1	protein	0.293102	0.342781	0.1	0.164015	0.134103	0.320745	0.34014	0.306625	0.342599	0.227202	0.298075
ENSRNOG00000001424	Cux1	protein	4.25832	2.35735	4.29543	8.48453	10.2832	12.0551	10.7411	8.28225	7.38559	7.39751	7.9298
ENSRNOG00000001425	Sh2b2	protein	2.24801	2.40118	2.07216	5.65638	5.7057	5.57283	4.0842	3.7717	4.28048	3.30862	3.74299
ENSRNOG00000001426	Prkrip1	protein	6.12813	5.46594	5.88362	6.5256	6.91825	6.68858	7.54771	7.32924	7.08566	7.38206	7.23883
ENSRNOG00000001427	Orai2	protein	7.84711	5.70333	6.3301	6.07917	6.24352	6.54085	5.7718	5.5892	6.09788	5.86161	5.17952
ENSRNOG00000001428	Alkbh4	protein	3.19903	3.98988	3.07696	2.73149	2.49355	2.63359	3.07563	2.80579	3.34312	2.41917	3.19081
ENSRNOG00000001429	Lrwd1	protein	8.08157	7.64561	7.09444	8.24053	8.24856	6.89058	7.70895	7.80249	9.54879	7.74028	8.9415
ENSRNOG00000001430	Polr2j	protein	46.0464	74.4494	57.1314	50.2515	42.709	33.5503	44.3913	44.2836	51.9568	48.292	59.6531
ENSRNOG00000001431	Rasa4	protein	3.23099	4.87766	3.56957	14.448	12.3512	10.795	11.8139	10.9927	12.2671	8.08863	10.6277
ENSRNOG00000001432	Dtx2	protein	5.10365	6.23202	5.22225	5.48127	5.4372	4.92311	6.254	6.53774	6.82221	6.61607	6.43826
ENSRNOG00000001434	Zp3	protein	0.1	0.1	0.1	0.1	0.1	0.1	0.1	0.1	0.1	0.1	0.1
ENSRNOG00000001435	Ssc4d	protein	1.38938	1.08131	0.829655	1.23473	1.17536	1.17291	2.06571	2.07099	2.55168	1.61046	2.64421
ENSRNOG00000001436	Ywhag	protein	238.752	214.464	196.518	160.394	142.748	138.571	96.1057	102.392	93.9794	120.448	73.6791
ENSRNOG00000001439	RGD1307391	protein	11.1971	15.0793	13.1763	7.86798	7.34513	6.31118	7.73927	8.61815	8.56937	11.5298	10.5489
ENSRNOG00000001440	Mdh2	protein	212.549	211.965	179.916	161.394	147.534	127.979	119.218	125.518	125.903	135.048	125.802
ENSRNOG00000001441	Tmem120a	protein	20.117	22.1063	18.3638	19.3964	19.6328	15.1064	18.262	18.9266	22.5702	19.9343	21.5524
ENSRNOG00000001442	Por	protein	40.1272	41.5948	39.2068	37.8538	35.0445	30.9529	37.9097	39.1828	42.1048	41.3153	47.7332
ENSRNOG00000001443	Rhbdd2	protein	20.0806	13.5246	14.3842	14.1006	14.3506	13.9691	15.0518	13.8495	13.8653	15.5354	13.6392
ENSRNOG00000001444	Ccl26	protein	0.1	0.1	0.1	0.1	0.1	0.1	0.1	0.1	0.1	0.1	0.1
ENSRNOG00000001448	Hip1	protein	6.8518	4.49314	6.04843	5.75711	7.18814	6.53781	5.68756	5.5997	5.75833	6.47362	4.69019
ENSRNOG00000001449	Pom121	protein	10.9592	11.4942	9.8081	9.03358	8.80419	8.7779	8.40303	7.8961	7.78089	7.89527	6.05662
ENSRNOG00000001450	Nsun5	protein	7.82238	7.60338	8.79354	7.80704	6.4401	6.59675	6.33336	6.20846	6.17269	7.09603	6.48746
ENSRNOG00000001451	Fkbp6	protein	0.397508	0.569365	0.504141	0.130782	0.225205	0.1	0.1	0.112549	0.1	0.162161	0.1
ENSRNOG00000001452	Fzd9	protein	6.47335	8.4553	5.90101	2.70457	2.94062	2.47329	2.08207	2.39939	2.08335	3.20381	2.1025
ENSRNOG00000001453	Baz1b	protein	10.0553	8.88373	9.42173	14.4195	15.1066	14.8017	15.0872	14.8357	14.9653	14.1366	12.9328
ENSRNOG00000001454	Eif4h	protein	149.183	121.562	135.402	125.502	117.101	110.754	115.803	115.371	119.101	116.179	114.196
ENSRNOG00000001455	Kif13a	protein	5.21968	3.55062	4.38839	5.29914	5.97979	6.65119	7.70764	7.06632	6.65779	6.71895	6.52995
ENSRNOG00000001456	Nup153	protein	3.29597	1.94047	2.62229	5.62952	6.64642	6.94404	7.25949	6.80699	5.96654	5.70777	5.68633
ENSRNOG00000001457	Rfc2	protein	12.5328	11.9658	10.6563	11.6437	9.56077	8.1195	9.12043	8.99611	9.94825	10.2908	11.3369
ENSRNOG00000001465	Ids	protein	5.37946	0.919799	2.599	13.3765	19.6031	24.6029	23.8334	17.4119	12.9136	14.9657	11.2527
ENSRNOG00000001466	LOC100361492	protein	0.1	0.1	0.1	0.1	0.1	0.1	0.1	0.1	0.1	0.1	0.1
ENSRNOG00000001469	Eln	protein	17.6784	9.46246	11.8419	38.5659	44.895	16.4459	15.6197	12.0444	26.8832	10.2975	13.5381
ENSRNOG00000001470	Limk1	protein	41.5836	32.3182	30.2654	23.1364	20.6188	19.6375	13.0552	13.0816	12.7225	15.7992	9.88275
ENSRNOG00000001474	Wbscr28	protein	4.34142	5.96847	3.03991	1.54712	1.92772	0.923827	0.662451	0.724509	0.545141	1.02676	0.190116
ENSRNOG00000001476	Cldn4	protein	1.63349	1.67061	0.646466	1.12028	0.765173	0.512379	0.526979	0.428505	0.42416	0.346988	0.252306
ENSRNOG00000001478	Gtf2ird1	protein	0.660197	1.1267	0.669342	0.723475	0.572102	0.558443	0.589894	0.650126	0.69264	0.642757	0.61749
ENSRNOG00000001479	Gtf2i	protein	35.0369	20.258	28.7854	32.5453	35.4006	36.7487	38.3191	37.0878	33.8982	34.394	32.8965
ENSRNOG00000001480	Ncf1	protein	7.15604	5.26126	6.61395	72.5627	66.1886	57.9236	42.5294	45.8942	53.761	25.7614	31.8194
ENSRNOG00000001483	Wbscr16	protein	6.88338	8.10855	7.28373	6.12407	5.92804	4.81188	6.02337	5.70186	6.59297	6.60883	5.99825
ENSRNOG00000001484	Gatsl2	protein	0.742558	0.271832	0.705227	0.880571	1.44278	1.90801	1.27701	0.794722	0.702295	0.858281	0.337145
ENSRNOG00000001488	Psmb1	protein	147.044	180.718	154.718	134.652	119.6	101.723	117.685	124.527	127.033	124.004	145.198
ENSRNOG00000001489	Tbp	protein	4.05415	2.94423	3.54996	4.82248	4.92061	5.08168	5.31556	5.02414	5.26351	4.6843	5.12006
ENSRNOG00000001490	Pdcd2	protein	12.5362	12.9381	12.9432	14.9734	13.0577	13.2654	13.6402	14.1339	15.1423	13.8585	15.6962
ENSRNOG00000001492	Slc8a2	protein	4.41596	2.92915	4.00174	2.84983	3.11861	3.74505	2.03852	2.02908	1.59921	2.31197	1.33108
ENSRNOG00000001493	Kptn	protein	12.0493	12.6699	11.7753	12.1477	11.1214	8.74417	11.8223	10.2856	12.5728	11.7338	11.8863
ENSRNOG00000001494	Napa	protein	108.17	115.199	92.8209	83.908	78.8507	63.5699	66.316	67.5259	72.8326	73.0051	61.6842
ENSRNOG00000001499	Mia	protein	3.01489	4.30398	4.09218	3.2654	2.48339	1.5718	1.54749	1.85318	2.80244	2.43086	2.44083
ENSRNOG00000001500	Rab4b	protein	75.6392	98.91	71.4092	47.2862	39.671	36.1147	35.151	35.54	40.2245	36.4158	38.6001
ENSRNOG00000001501	Snrpa	protein	9.7248	15.3642	10.7909	11.9296	10.9903	8.93573	11.5395	12.1889	12.558	11.1516	12.309
ENSRNOG00000001506	Tmem35	protein	29.2259	24.0563	22.2398	15.3965	15.1474	14.0178	11.3949	12.4227	11.1593	17.4013	11.4679
ENSRNOG00000001512	RGD1559534	protein	0.1	0.1	0.1	0.1	0.1	0.1	0.1	0.1	0.1	0.1	0.1
ENSRNOG00000001514	Cdca7	protein	0.721017	0.928694	1.10302	3.4031	3.19109	2.52812	2.66227	2.30392	2.62684	1.87493	2.75862
ENSRNOG00000001515	Zak	protein	0.376984	0.191193	0.35074	2.13462	3.66326	4.88187	5.22837	4.2913	2.80133	3.31574	2.32113
ENSRNOG00000001516	Rapgef4	protein	6.90431	1.24254	3.22218	4.58608	5.63607	5.58232	2.85689	2.40844	1.83314	3.72901	1.61934
ENSRNOG00000001517	Pdk1	protein	5.42332	4.53255	7.09779	7.35668	8.89346	8.01518	8.25657	7.41255	7.75637	6.62313	8.7255
ENSRNOG00000001518	Itga6	protein	9.49389	5.73005	8.00115	24.2076	29.3974	29.6512	31.1736	30.8322	26.4819	26.8568	28.3942
ENSRNOG00000001519	Dlx2	protein	0.1	0.1	0.1	0.1	0.1	0.1	0.1	0.1	0.1	0.1	0.1
ENSRNOG00000001520	Dlx1	protein	0.1	0.1	0.1	0.1	0.1	0.1	0.1	0.1	0.1	0.1	0.1
ENSRNOG00000001524	Hat1	protein	12.2591	11.4895	11.7123	15.8987	14.5138	13.9006	14.189	14.6435	15.602	14.2099	15.3586
ENSRNOG00000001525	Igsf11	protein	23.1537	14.0134	19.312	33.0374	34.7954	37.8926	38.9761	39.7529	36.2846	39.3247	38.0632
ENSRNOG00000001527	Cd80	protein	0.131632	0.1	0.21963	0.402345	0.313204	0.362256	0.306329	0.212943	0.265283	0.276595	0.345113
ENSRNOG00000001528	Gap43	protein	75.632	75.574	59.0768	96.9006	78.1271	63.913	55.9527	57.4924	50.4848	53.1385	54.889
ENSRNOG00000001531	Chac2	protein	3.73144	2.02655	3.39993	4.00789	4.91035	5.029	5.47862	5.61923	5.56007	4.58976	4.48799
ENSRNOG00000001544	Cyyr1	protein	2.29995	1.30593	1.81244	4.07904	4.78119	4.95918	5.33795	4.91387	4.28975	4.04398	4.39629
ENSRNOG00000001547	Agps	protein	1.67745	0.82529	1.23942	3.35184	5.16173	6.95503	5.21578	4.51911	2.74265	3.86373	2.8645
ENSRNOG00000001548	Nfe2l2	protein	15.6891	11.9313	16.0074	30.7077	31.3686	29.1152	34.3283	35.5086	34.3678	26.8569	32.6795
ENSRNOG00000001551	Atp5j	protein	158.139	183.263	186.035	175.825	146.73	122.335	134.69	142.873	146.492	150.051	151.345
ENSRNOG00000001554	RGD1563888	protein	2.34923	1.65936	2.00021	2.23979	2.60867	3.68422	3.73342	3.59541	2.73006	2.96966	1.51867
ENSRNOG00000001555	Btg3	protein	6.4704	5.94974	6.75589	9.71545	9.59861	9.65287	12.904	12.7843	12.9249	10.5719	13.1939
ENSRNOG00000001557	Cxadr	protein	1.51687	0.461105	1.44341	2.23626	3.43812	4.12656	8.47193	7.95063	4.53001	3.8565	5.42302
ENSRNOG00000001559	Mtx2	protein	24.774	20.6793	21.0454	21.7323	18.074	17.905	17.4309	18.493	18.0684	18.6077	16.9975
ENSRNOG00000001566	LOC100363384	protein	0.1	0.1	0.1	0.1	0.1	0.1	0.1	0.1	0.1	0.1	0.1
ENSRNOG00000001567	Krtap14	protein	0.1	0.1	0.1	0.1	0.1	0.1	0.1	0.1	0.1	0.1	0.1
ENSRNOG00000001570	LOC100363136	protein	0.1	0.1	0.1	0.1	0.1	0.1	0.1	0.1	0.1	0.1	0.1
ENSRNOG00000001571	Cldn8	protein	0.1	0.1	0.1	0.1	0.1	0.1	0.1	0.1	0.1	0.1	0.1
ENSRNOG00000001572	Hoxd1	protein	5.15174	4.13147	5.33392	1.67152	2.25041	2.3439	2.02441	1.82458	2.2777	2.50796	2.14971
ENSRNOG00000001573	Usp25	protein	3.84298	3.13749	3.96561	6.77626	7.2786	7.49641	8.32621	8.53215	7.81173	6.33851	6.95791
ENSRNOG00000001575	Grik1	protein	1.41821	1.64743	1.96272	1.23649	1.04392	1.2203	0.712255	0.515781	0.70321	0.966033	0.647483
ENSRNOG00000001577	Hoxd3	protein	3.13472	2.49571	2.80342	2.63433	2.22463	1.70308	2.32205	1.78829	2.26354	2.18309	1.35008
ENSRNOG00000001578	Hoxd4	protein	3.09201	3.63936	3.89827	2.21166	2.33748	2.39532	2.20261	2.14052	2.41608	2.66782	1.78866
ENSRNOG00000001580	Hoxd9	protein	2.92239	8.18695	1.84758	2.80546	0.913181	2.39442	1.46236	0.895627	1.33933	1.95099	1.28433
ENSRNOG00000001581	Hoxd10	protein	0.1	0.1	0.1	0.1	0.1	0.1	0.1	0.1	0.1	0.1	0.1
ENSRNOG00000001582	Bach1	protein	0.185965	0.1	0.190809	0.900284	1.85079	2.07543	1.81774	1.40504	1.0256	1.15891	0.915264
ENSRNOG00000001584	Map3k7cl	protein	2.54323	2.46706	1.7208	2.34841	2.70104	1.56346	3.83919	3.00627	3.66838	3.68296	4.78044
ENSRNOG00000001585	Nrip1	protein	1.00031	0.693521	0.71658	1.4626	1.64053	1.83449	1.81274	1.55026	1.51705	1.59805	1.28854
ENSRNOG00000001587	Hoxd12	protein	0.1	0.1	0.1	0.1	0.1	0.1	0.1	0.1	0.1	0.1	0.1
ENSRNOG00000001588	Hoxd13	protein	0.1	0.1	0.1	0.1	0.1	0.1	0.1	0.1	0.1	0.1	0.1
ENSRNOG00000001589	Evx2	protein	0.1	0.120496	0.1	0.1	0.1	0.1	0.1	0.1	0.1	0.1	0.1
ENSRNOG00000001592	Cct8	protein	44.4985	35.5726	37.1855	54.7032	50.5028	47.4276	45.2981	45.7836	45.8499	47.4093	43.019
ENSRNOG00000001593	Lnp	protein	4.29705	1.23641	2.29533	4.3235	4.9893	5.52027	4.30146	4.19008	2.96928	3.41407	3.08918
ENSRNOG00000001596	Atp5g3	protein	449.511	527.926	434.356	314.663	272.414	243.053	231.54	249.687	258.968	287.665	282.144
ENSRNOG00000001597	Atf2	protein	4.25955	0.852289	2.07076	6.75469	8.54628	10.3514	9.1719	7.14009	6.56029	7.07678	5.25196
ENSRNOG00000001598	Usp16	protein	4.4284	2.39921	4.05798	5.92843	6.9737	6.8675	7.22125	7.72382	6.96811	6.38877	5.77031
ENSRNOG00000001599	Rwdd2b	protein	4.99064	4.04376	4.7231	4.26438	4.60183	4.20647	4.58506	4.86968	4.64833	4.60666	4.50745
ENSRNOG00000001601	AABR07034008.1	protein	0.1	0.1	0.1	0.1	0.1	0.1	0.1	0.1	0.1	0.1	0.1
ENSRNOG00000001602	Ltn1	protein	6.61557	3.97695	5.37838	7.78092	8.47943	8.59494	8.54133	8.55225	8.76054	8.68578	7.50947
ENSRNOG00000001603	N6amt1	protein	4.98381	6.64528	6.79548	7.87958	6.79796	5.04904	7.74575	6.04779	7.81385	6.22315	7.7908
ENSRNOG00000001607	Adamts1	protein	1.99715	0.998669	1.89062	4.9194	5.83521	5.71513	8.20095	7.06908	6.28624	5.02051	7.60055
ENSRNOG00000001608	Nxpe3	protein	9.36215	7.15148	6.96583	6.41995	6.4597	5.82888	5.67516	6.67496	5.9822	7.39983	5.93844
ENSRNOG00000001609	Cep97	protein	1.71547	1.36969	1.70639	1.91324	2.64329	3.07214	2.55602	2.77194	2.51639	3.05368	2.34028
ENSRNOG00000001611	Rpl24	protein	620.605	969.704	695.332	742.671	658.137	551.273	615.889	647.036	747.957	619.081	768.286
ENSRNOG00000001613	Zbtb11	protein	3.83912	2.36285	3.19486	4.26223	4.78645	5.24245	4.36088	4.48754	4.13433	4.38075	3.58393
ENSRNOG00000001616	Senp7	protein	1.78728	0.959748	1.48801	2.84198	3.12656	3.65731	3.21721	2.95536	3.02956	2.27326	3.04136
ENSRNOG00000001618	Ripk4	protein	0.1	0.1	0.1	0.1	0.1	0.1	0.1	0.1	0.1	0.1	0.1
ENSRNOG00000001620	Prdm15	protein	1.43536	0.988327	1.14789	1.42879	1.56047	1.38491	1.42714	1.37003	1.35878	1.59138	1.12964
ENSRNOG00000001621	C2cd2	protein	0.962766	0.519511	0.768833	1.10163	1.41534	1.44427	1.73389	1.33003	1.4925	1.28491	1.11377
ENSRNOG00000001622	Impg2	protein	0.1	0.1	0.1	0.1	0.1	0.1	0.1	0.1	0.1	0.1	0.1
ENSRNOG00000001623	Zfp295	protein	2.21071	1.54149	2.30845	3.73601	4.31843	3.97495	4.23125	3.97775	3.98905	3.62579	3.68871
ENSRNOG00000001627	Abi3bp	protein	2.39981	0.531993	2.59621	4.74734	7.51474	6.22188	12.4106	9.12818	10.9416	7.41859	8.61609
ENSRNOG00000001628	Pcp4	protein	322.615	335.162	301.24	150.55	117.671	79.7075	47.8233	52.4065	49.1071	78.5349	37.1034
ENSRNOG00000001629	Wrb	protein	30.1496	22.2284	26.7474	24.921	24.6601	23.7891	26.5777	27.0346	25.6724	25.9446	27.7863
ENSRNOG00000001632	Brwd1	protein	1.63622	0.929506	1.4071	2.05447	2.59593	2.70956	2.70231	2.37344	2.06686	2.56461	2.22221
ENSRNOG00000001633	Tfg	protein	34.6101	31.3174	29.8736	36.9245	30.4957	29.9256	28.1041	29.5799	30.4191	24.9872	25.4865
ENSRNOG00000001634	Adgrg7	protein	0.1	0.1	0.1	0.1	0.1	0.1	0.1	0.1	0.1	0.1	0.1
ENSRNOG00000001640	Tomm70a	protein	10.451	2.7175	5.48486	10.7053	12.5431	14.3734	10.7686	10.7266	8.43941	10.9857	7.03476
ENSRNOG00000001642	Tbc1d23	protein	6.87666	3.21077	6.01974	10.4772	11.9398	12.2984	11.8238	11.5882	11.2117	9.94081	10.5206
ENSRNOG00000001643	Psmg1	protein	34.7107	37.7847	34.436	32.6882	30.6956	25.3484	28.9369	30.1693	31.0415	30.9328	33.0225
ENSRNOG00000001644	Tmem30c	protein	0.111202	0.1	0.145546	0.16075	0.167052	0.1	0.1	0.164184	0.155976	0.143502	0.1
ENSRNOG00000001645	Filip1l	protein	1.11223	0.281313	1.20783	1.86447	3.0945	2.39318	4.32658	4.14373	4.45955	3.12396	3.42067
ENSRNOG00000001647	Ets2	protein	4.77715	3.79825	4.61666	6.2796	6.19649	6.39982	7.14358	6.21275	6.85057	5.77949	6.53811
ENSRNOG00000001652	Erg	protein	1.94984	0.488671	1.19438	2.60542	2.76455	2.57591	3.87406	3.40524	3.40871	3.46446	3.55208
ENSRNOG00000001653	St3gal6	protein	9.41229	6.26841	7.40453	15.0967	15.5624	14.2073	13.5017	13.9643	13.2752	11.4809	11.4814
ENSRNOG00000001654	Cpox	protein	19.8758	13.8209	18.3157	19.2067	19.1435	20.7965	18.3453	19.3989	18.9647	18.5796	19.5857
ENSRNOG00000001656	Kcnj15	protein	0.1	0.1	0.1	0.117494	0.182051	0.1	0.1	0.1	0.1	0.1	0.1
ENSRNOG00000001657	Cldnd1	protein	51.6008	32.4373	46.919	58.8244	64.3481	65.4816	59.7701	64.5623	56.679	53.6924	57.0528
ENSRNOG00000001658	Kcnj6	protein	0.388244	0.174825	0.210136	0.370828	0.399284	0.44198	0.316838	0.22408	0.153486	0.41081	0.16996
ENSRNOG00000001662	Dyrk1a	protein	4.24721	2.32567	3.54182	8.1075	10.0233	10.988	10.884	10.1739	7.8956	9.11731	7.87068
ENSRNOG00000001679	Gabrr3	protein	0.1	0.1	0.1	0.15246	0.123664	0.1	0.146259	0.156176	0.138263	0.1	0.1
ENSRNOG00000001680	Mina	protein	1.37301	1.0397	2.10395	4.26238	4.88685	4.19186	5.4082	5.1857	4.2845	4.80011	5.20268
ENSRNOG00000001681	Dscr3	protein	12.0562	9.32867	11.9227	15.2665	15.7377	14.8293	17.574	17.6309	16.8032	15.1372	17.506
ENSRNOG00000001682	Ttc3	protein	14.2955	3.87729	9.02535	15.1964	19.714	23.6355	18.8595	16.3175	13.0846	15.6148	10.8828
ENSRNOG00000001684	Ripply3	protein	0.331015	0.130112	0.122264	0.32973	0.297941	0.324793	0.401512	0.295109	0.307001	0.178681	0.393985
ENSRNOG00000001686	Hlcs	protein	1.46828	0.303693	0.74252	1.27966	1.79261	2.5243	2.54896	1.81879	1.67128	1.45514	1.55637
ENSRNOG00000001687	Crybg3	protein	1.62925	0.794173	1.53593	3.1896	4.07574	4.9118	5.82058	5.697	4.02256	4.70999	4.78276
ENSRNOG00000001689	Arl6	protein	8.5505	6.1849	8.27554	10.3005	11.1524	9.34472	12.0665	12.0903	11.6205	9.79491	12.1189
ENSRNOG00000001691	Cldn14	protein	3.77017	4.59939	2.6928	2.23346	1.81148	1.73028	1.19379	1.62015	1.40984	1.26537	1.25162
ENSRNOG00000001692	Chaf1b	protein	1.75407	1.71227	1.73192	2.02347	1.78469	1.84022	1.57633	1.60496	1.38696	1.58257	1.56048
ENSRNOG00000001699	Setd4	protein	7.20246	9.22391	8.083	8.48973	7.86232	6.18623	7.39748	7.85507	7.52908	8.38729	9.45657
ENSRNOG00000001700	Dfnb31	protein	34.4758	27.3748	32.337	24.6387	24.9914	20.9025	21.8012	23.201	22.6589	22.4355	20.7641
ENSRNOG00000001701	Cbr3	protein	3.4159	4.12681	3.30823	5.72405	5.42459	3.72204	5.70595	4.73734	7.14137	5.07335	5.80863
ENSRNOG00000001704	Runx1	protein	0.923177	0.850907	0.704816	2.91161	2.88112	3.22626	3.996	2.84343	3.38772	2.36911	2.64569
ENSRNOG00000001706	Kalrn	protein	0.846772	0.5133	0.678006	1.06179	1.23928	1.39931	1.30483	1.18733	1.08825	1.35416	0.933969
ENSRNOG00000001707	Vwa5b2	protein	13.3625	10.4323	11.5235	7.22376	7.28486	5.28444	3.72807	3.57349	3.1	6.07702	2.37316
ENSRNOG00000001708	Dvl3	protein	13.0717	8.15051	11.3341	16.323	17.055	18.8437	19.1308	18.0711	17.9242	16.9087	16.0989
ENSRNOG00000001709	Ap2m1	protein	293.344	302.95	249.987	237.901	211.005	185.344	188.515	200.539	204.019	198.109	192.138
ENSRNOG00000001710	Abcf3	protein	31.4392	31.4673	28.7311	24.0321	22.9561	19.3233	21.3772	22.7441	22.5716	22.3289	22.5446
ENSRNOG00000001711	Hrasls	protein	2.17055	1.89096	2.0827	1.35042	1.31492	1.67032	1.01899	0.964439	0.766752	1.23161	0.77691
ENSRNOG00000001712	Alg3	protein	24.2033	20.3963	21.1662	22.1803	20.2743	18.97	20.4824	17.7661	22.3509	18.4538	21.4353
ENSRNOG00000001713	AABR07034532.1	protein	2.15716	1.31322	2.16921	7.0275	7.72777	7.7427	9.52768	9.97462	9.30278	7.96429	8.6331
ENSRNOG00000001714	Atp13a4	protein	1.16496	1.66504	1.25235	1.10976	1.02166	0.933312	0.611876	0.580884	0.439901	0.984934	0.340531
ENSRNOG00000001715	Ece2	protein	10.1609	9.43263	8.94898	8.36792	7.70591	6.53737	9.61895	8.63157	8.94139	10.5669	8.27171
ENSRNOG00000001717	Opa1	protein	6.13866	3.90314	4.51734	8.29396	9.44464	10.8526	9.60319	8.90474	7.29904	8.61367	6.78215
ENSRNOG00000001719	Psmd2	protein	57.313	56.5092	50.4691	54.2335	50.8855	47.3809	49.0015	48.7887	47.5541	49.4924	49.5157
ENSRNOG00000001720	Hes1	protein	5.07401	3.35065	4.9686	7.063	5.60923	4.86508	8.83044	8.53217	11.0996	6.26289	9.13593
ENSRNOG00000001724	Atp13a3	protein	0.484706	0.1	0.248456	0.54385	1.38933	1.62357	1.23086	0.685465	0.589939	0.483516	0.710302
ENSRNOG00000001726	Tmem44	protein	3.99498	4.91851	4.40982	4.09264	3.92028	3.23916	5.28135	5.11171	5.30927	4.69294	5.55255
ENSRNOG00000001727	Lsg1	protein	6.72626	7.22642	6.74192	7.07256	7.44406	6.32344	6.89226	6.90666	7.12385	6.28247	6.8797
ENSRNOG00000001728	Fam43a	protein	24.7452	16.5444	20.2717	10.5612	11.6309	10.3898	13.267	14.9147	13.6741	14.5959	17.2337
ENSRNOG00000001729	Xxylt1	protein	7.14349	3.09191	6.94523	6.91802	8.04924	8.69708	10.7833	9.72116	7.70632	8.71013	9.5727
ENSRNOG00000001730	Acap2	protein	2.32316	0.860351	1.69752	5.34504	8.00555	10.2558	9.96206	8.36452	6.4416	7.04511	5.71099
ENSRNOG00000001733	Ppp1r2	protein	30.8798	19.1684	25.4544	42.623	44.7421	43.8583	45.2714	51.1613	44.1143	34.5324	42.3526
ENSRNOG00000001736	Bdh1	protein	11.1904	9.22955	10.879	9.76564	9.63141	9.09208	9.72308	10.307	9.67399	10.4257	9.73744
ENSRNOG00000001738	Eif4g1	protein	16.0525	5.85493	10.6904	16.5381	21.9759	24.5944	23.6298	20.9042	18.1469	19.1147	17.3853
ENSRNOG00000001739	Mfi2	protein	0.334953	0.160423	0.198692	2.41524	2.35283	2.0435	3.74686	3.28994	3.49624	2.34743	2.53956
ENSRNOG00000001742	Clcn2	protein	0.123715	0.1	0.1	0.1	0.129631	0.1	0.132796	0.122313	0.1	0.125393	0.158539
ENSRNOG00000001746	Ncbp2	protein	25.8228	18.6125	23.2585	30.9959	31.3947	28.0314	32.3829	32.4247	33.8718	27.4469	30.0524
ENSRNOG00000001747	Pak2	protein	10.7372	8.27787	10.3872	17.0184	17.6766	16.2387	18.4131	18.8495	18.5442	15.2996	16.174
ENSRNOG00000001748	LOC100912534	protein	8.62681	13.5848	11.311	11.1383	10.7582	7.79737	9.93116	9.62944	9.86761	9.20335	9.47765
ENSRNOG00000001750	Chrd	protein	3.5312	3.08349	3.26066	2.80189	3.11195	2.57287	5.95177	5.2593	6.61437	5.60618	7.95293
ENSRNOG00000001752	Nrros	protein	2.68073	1.79208	3.19963	14.3877	12.1136	10.3162	10.2611	10.055	11.2187	7.85178	8.80768
ENSRNOG00000001754	Wdr53	protein	4.70192	6.44022	4.81927	4.63563	4.56127	3.95545	4.07552	4.45015	4.11755	3.66499	4.65142
ENSRNOG00000001756	LOC100911374	protein	0.1	0.1	0.1	0.1	0.1	0.1	0.1	0.1	0.1	0.1	0.1
ENSRNOG00000001757	Tm4sf19	protein	1.51174	0.894389	1.25046	2.37466	1.97837	1.63354	1.25276	1.25865	1.03323	1.15546	0.886542
ENSRNOG00000001758	Tctex1d2	protein	12.9581	15.8955	12.0863	12.4803	10.8093	9.64323	14.0521	13.8003	12.4937	13.7495	16.4001
ENSRNOG00000001762	Pcyt1a	protein	9.47473	4.76117	7.85461	13.9172	15.6114	15.5996	20.0377	19.6413	17.557	16.8349	15.7889
ENSRNOG00000001764	Vps8	protein	9.96382	8.16695	8.60593	9.045	9.32457	9.5968	9.82842	9.34222	8.76813	8.67013	8.73111
ENSRNOG00000001765	Slc51a	protein	0.124533	0.166874	0.158772	0.11506	0.198172	0.16631	0.327671	0.235061	0.358321	0.206477	0.510348
ENSRNOG00000001766	Tfrc	protein	16.0196	8.87256	12.1692	14.8616	16.1729	16.1863	11.0696	11.4457	10.5793	10.8863	8.88968
ENSRNOG00000001767	RGD1562339	protein	3.38632	0.128522	2.42867	5.55559	8.66915	13.2511	10.2904	7.17098	6.94197	6.59275	5.44095
ENSRNOG00000001769	Tnk2	protein	57.0976	71.2287	52.3411	36.1161	33.4232	27.9434	24.1852	25.411	25.2533	28.5442	22.0217
ENSRNOG00000001770	Ehhadh	protein	1.7906	0.930035	1.24451	1.71918	1.5028	1.10073	2.06712	1.99432	1.24418	1.57774	1.65092
ENSRNOG00000001773	Senp2	protein	6.16142	1.37733	3.32109	5.26505	5.9981	6.58748	6.12266	6.19105	5.03162	5.80679	4.58308
ENSRNOG00000001774	Lrch3	protein	1.31527	0.329452	0.810838	2.66031	4.32026	5.16566	5.27141	4.77472	3.80935	3.76664	3.61081
ENSRNOG00000001776	Muc20	protein	0.185404	0.355021	0.173073	0.235535	0.103063	0.215669	0.107797	0.1	0.177104	0.1	0.1
ENSRNOG00000001777	Muc4	protein	0.1	0.1	0.1	0.1	0.1	0.1	0.1	0.1	0.1	0.1	0.1
ENSRNOG00000001781	Lmln	protein	0.601714	0.233949	0.371255	0.654464	0.849053	1.15868	0.891504	0.887459	0.820526	1.0027	0.702236
ENSRNOG00000001782	Osbpl11	protein	2.90856	2.23833	2.72962	7.14979	6.83062	6.70945	7.575	7.40519	7.33701	5.26859	5.74652
ENSRNOG00000001783	Tra2b	protein	25.0965	18.4215	24.0957	35.9751	39.5452	36.9547	38.2737	43.4248	40.7781	36.8179	41.2489
ENSRNOG00000001785	Etv5	protein	5.65704	4.14326	4.71931	9.49842	9.72237	7.9714	8.5458	7.59309	7.1577	6.82895	7.47591
ENSRNOG00000001786	Snx4	protein	17.2236	12.622	16.1323	20.2774	19.8032	18.504	18.841	20.1051	18.1662	17.5892	17.7353
ENSRNOG00000001789	Zfp148	protein	2.36451	1.59346	2.1535	3.37415	4.39392	5.13225	4.92764	4.42302	3.8167	3.92691	3.50324
ENSRNOG00000001792	Slc12a8	protein	0.285516	0.242458	0.120534	0.191052	0.162272	0.282228	0.434243	0.383143	0.433755	0.451517	0.486383
ENSRNOG00000001793	Heg1	protein	2.33196	0.855141	1.54376	3.22878	5.16609	5.72426	6.60734	5.26556	4.45834	4.4052	4.1653
ENSRNOG00000001794	Muc13	protein	0.1	0.1	0.1	0.1	0.1	0.1	0.1	0.1	0.1	0.1	0.1
ENSRNOG00000001796	Dgkg	protein	0.872157	0.192467	0.372817	0.349414	0.49253	0.425487	0.350588	0.334026	0.260184	0.505194	0.190759
ENSRNOG00000001797	Umps	protein	12.6252	11.7789	11.2972	19.5218	17.5451	14.6209	16.2032	15.4707	16.3738	14.5623	16.5539
ENSRNOG00000001803	Dnajb11	protein	18.6777	16.2306	17.7307	23.744	22.0553	20.2818	19.4983	20.3974	21.2229	18.5779	20.2346
ENSRNOG00000001804	AABR07062513.1	protein	1.08742	0.615977	1.12005	1.61743	2.52028	3.33134	2.74893	1.89712	1.58109	1.7877	1.4852
ENSRNOG00000001806	Fetub	protein	0.1	0.1	0.1	0.1	0.1	0.1	0.1	0.1	0.1	0.1	0.1
ENSRNOG00000001807	Sspn	protein	2.55208	0.993459	2.26884	3.93987	5.36304	7.30598	7.78273	7.31408	5.18361	5.7212	5.80619
ENSRNOG00000001808	Asun	protein	5.74441	3.67697	5.88231	9.95626	10.3872	9.54969	10.5986	11.3306	10.7446	10.7411	9.53253
ENSRNOG00000001809	Hrg	protein	0.1	0.1	0.1	0.1	0.1	0.1	0.1	0.1	0.1	0.1	0.1
ENSRNOG00000001811	Fgfr1op2	protein	14.2348	8.14254	10.8602	19.6106	20.5405	18.6982	20.7499	19.9884	20.1869	18.3377	17.8916
ENSRNOG00000001813	Dnm1l	protein	7.29962	2.14627	3.85153	11.0476	14.1331	16.5666	14.3126	11.9836	9.94917	12.1355	8.00779
ENSRNOG00000001815	Eif4a2	protein	174.553	122.134	145.707	162.553	167.169	147.116	158.085	161.901	154.495	157.103	151.214
ENSRNOG00000001816	Rfc4	protein	7.26759	7.72974	7.37426	8.45063	8.82051	7.01261	8.92118	8.49707	8.15034	7.59279	7.9995
ENSRNOG00000001817	Tm7sf3	protein	26.7928	20.2828	22.5479	27.2915	27.5232	27.9825	31.8225	30.2278	30.9849	27.8051	29.5124
ENSRNOG00000001820	Med21	protein	18.2468	15.0886	17.088	20.1798	20.2934	17.8953	22.249	25.4029	25.2904	22.3087	26.6119
ENSRNOG00000001821	Adipoq	protein	2.87358	5.31287	5.77294	3.72023	3.55377	3.54699	4.50566	3.91464	3.93368	4.67995	4.63489
ENSRNOG00000001823	St6gal1	protein	7.26409	5.21925	6.55695	9.60337	9.90171	9.83434	12.7172	12.5716	13.707	13.4264	13.3741
ENSRNOG00000001825	Pkp2	protein	0.728602	0.495704	0.471319	0.679627	0.704426	0.540855	0.659851	0.621461	0.60633	0.580052	0.497371
ENSRNOG00000001827	Masp1	protein	7.72054	5.82622	6.37166	21.4493	17.8526	27.277	13.5747	14.5886	11.5887	10.5949	8.33114
ENSRNOG00000001828	Stk38l	protein	5.19568	3.38384	4.986	8.0991	8.47386	7.98423	9.25422	9.5285	8.50758	7.59737	7.76303
ENSRNOG00000001829	Ube2v2	protein	21.825	14.0444	21.6678	28.518	24.7559	23.8928	21.8194	23.4316	19.8107	24.9083	19.3192
ENSRNOG00000001830	Arntl2	protein	0.219326	0.182396	0.304065	0.612159	0.724789	0.68957	0.612761	0.523766	0.523537	0.450114	0.523876
ENSRNOG00000001833	Mcm4	protein	2.97137	2.11125	2.54635	5.09977	5.05362	4.63885	4.93648	4.32676	4.21054	4.20399	4.3585
ENSRNOG00000001834	Mzt2b	protein	14.8951	15.3533	15.1736	17.1128	17.1543	11.8114	17.5316	16.6872	17.7773	19.2981	22.9447
ENSRNOG00000001837	Sst	protein	212.743	359.589	220.014	125.142	92.7844	67.8202	64.1868	56.4294	61.5419	95.033	59.0977
ENSRNOG00000001839	Vpreb2	protein	0.1	0.1	0.1	0.120145	0.1	0.1	0.1	0.1	0.285622	0.1	0.1
ENSRNOG00000001840	Rep15	protein	0.183227	0.254801	0.1	0.1	0.199208	0.1	0.261031	0.111757	0.290805	0.229313	0.1
ENSRNOG00000001842	Mrps35	protein	12.8	14.9333	12.2733	11.0507	9.64725	8.04945	9.5041	9.02673	9.94042	8.89482	11.2819
ENSRNOG00000001843	Bcl6	protein	6.19696	3.82893	4.49857	8.1537	9.53544	9.89695	10.2237	10.2827	9.26462	9.17272	8.84939
ENSRNOG00000001844	Klhl42	protein	0.675295	0.556287	0.567241	1.07495	1.81766	2.02607	2.03415	1.61185	1.23377	1.72524	1.16482
ENSRNOG00000001845	Top3b	protein	8.10256	9.52598	9.83364	10.5319	9.25834	7.52508	12.4393	12.2613	10.5862	11.5725	12.0817
ENSRNOG00000001847	Ccdc91	protein	16.2261	12.2283	14.5667	13.6229	13.641	12.3691	13.7726	13.999	13.6449	13.8151	14.2534
ENSRNOG00000001849	Mapk1	protein	22.8913	7.30467	12.5868	25.7733	31.0106	34.5833	33.8831	33.4577	28.2841	28.2094	24.9338
ENSRNOG00000001851	Far2	protein	1.80658	1.02236	1.0929	0.896714	0.821327	1.01069	0.616358	0.54287	0.456901	0.654123	0.268419
ENSRNOG00000001852	Ergic2	protein	23.9296	16.1653	20.6371	26.1127	28.3851	27.0409	27.4721	26.8918	25.6497	26.2641	24.8923
ENSRNOG00000001854	Tmtc1	protein	0.965797	0.680516	0.978131	0.705812	0.986446	1.3781	1.20205	0.918788	0.795447	0.90415	0.607909
ENSRNOG00000001858	Ypel1	protein	1.34718	0.434949	1.38815	2.51689	1.27979	3.22254	1.28534	2.01821	1.4641	1.86619	0.884234
ENSRNOG00000001859	Sdf2l1	protein	33.3099	25.9672	23.746	46.9427	51.6295	45.4767	29.9118	29.7679	43.1898	32.5209	33.849
ENSRNOG00000001860	Ccdc116	protein	0.1	0.1	0.1	0.1	0.1	0.1	0.1	0.1	0.1	0.1	0.1
ENSRNOG00000001861	Ydjc	protein	12.037	9.55887	9.1037	4.77352	5.43446	4.50304	3.90383	3.19105	5.83949	6.17891	4.51896
ENSRNOG00000001862	Ube2l3	protein	66.8839	58.1966	61.1713	71.0366	68.1697	61.0402	67.3186	66.0745	64.2952	57.9309	58.0495
ENSRNOG00000001864	Tmem191c	protein	0.1	0.1	0.1	0.1	0.211515	0.10875	0.241344	0.1	0.140137	0.130487	0.1
ENSRNOG00000001865	Serpind1	protein	0.1	0.108409	0.136905	0.152969	0.114989	0.26188	0.373881	0.568802	0.404251	0.580477	0.385825
ENSRNOG00000001867	Snap29	protein	12.3478	8.96944	12.5665	15.0394	16.7068	16.7124	16.0314	15.7639	16.4408	14.8562	14.6004
ENSRNOG00000001868	LOC100911248	protein	0.519626	0.1	0.17904	0.695855	1.21572	1.12978	1.43885	1.01827	0.940416	0.729121	0.808034
ENSRNOG00000001869	Rab44	protein	0.17782	0.287755	0.261729	0.349607	0.200049	0.169752	0.160556	0.211807	0.218046	0.209449	0.202647
ENSRNOG00000001870	Lztr1	protein	17.6442	11.7558	15.3426	17.0587	17.5046	15.9366	19.8349	18.7277	18.3639	20.0523	19.3415
ENSRNOG00000001872	Lrrc74b	protein	0.266795	0.144922	0.1	0.14875	0.275355	0.299913	0.702298	0.760049	0.438931	0.540449	0.84204
ENSRNOG00000001873	P2rx6	protein	12.5091	11.2725	9.40177	5.41267	5.36629	5.34059	6.93161	7.82484	7.34338	8.26495	7.88953
ENSRNOG00000001874	Slc7a4	protein	4.41415	4.55625	4.2426	2.49768	2.28058	1.65097	1.22201	1.22317	1.23523	1.64397	0.934275
ENSRNOG00000001875	Smpd4	protein	8.47452	5.34824	6.61196	8.29334	9.06385	7.92702	9.07465	8.335	8.3139	8.11794	8.20388
ENSRNOG00000001876	Ccdc74a	protein	0.46888	0.615941	0.784054	0.584451	0.681401	0.514493	1.08882	0.906184	0.930816	1.239	1.32423
ENSRNOG00000001877	Med15	protein	14.07	9.94505	12.0902	17.9875	17.7465	16.1918	17.1944	15.6834	18.0984	14.5327	15.1881
ENSRNOG00000001878	Klhl22	protein	16.6599	16.9947	15.2029	12.0486	11.7793	12.1584	12.3045	12.2108	13.3372	13.6423	12.4352
ENSRNOG00000001880	Dgcr6	protein	48.4228	68.1169	51.7286	44.1212	39.1142	30.1332	45.3316	48.5098	45.8105	37.2535	42.6854
ENSRNOG00000001884	RGD1565297	protein	56.0215	58.763	57.8111	61.8645	53.4106	44.9839	46.4183	45.0064	50.906	45.7546	48.4572
ENSRNOG00000001885	Trmt2a	protein	7.98042	8.40723	7.84696	10.6279	10.2196	8.33184	10.3742	10.1568	11.0849	11.4552	12.3277
ENSRNOG00000001886	Dgcr8	protein	3.90268	2.86458	3.5897	4.93742	5.34238	5.54349	5.47541	5.51269	5.10794	5.47586	5.18745
ENSRNOG00000001888	Arvcf	protein	11.5815	12.1895	10.8652	11.8827	11.7734	10.7471	15.0984	14.0371	16.5409	17.8629	17.8648
ENSRNOG00000001889	Comt	protein	31.9474	26.5982	30.633	65.9973	64.0546	58.3034	60.0179	63.7211	65.7083	56.8086	67.1305
ENSRNOG00000001890	Txnrd2	protein	7.67562	7.33771	6.32254	6.25478	5.5885	4.78085	6.2474	5.75734	7.35934	5.5688	6.21657
ENSRNOG00000001891	Gnb1l	protein	3.2759	3.38493	2.08826	2.7398	2.715	2.31832	2.82748	2.62402	3.05671	2.83421	2.48804
ENSRNOG00000001892	Tbx1	protein	0.251233	0.645497	0.477944	0.428061	0.27703	0.286131	0.507697	0.542646	0.723707	0.607768	0.71205
ENSRNOG00000001893	AABR07034742.1	protein	71.6087	64.5629	68.4958	63.3715	57.6811	52.4379	52.5025	59.633	55.6599	62.5761	54.8321
ENSRNOG00000001908	Klhl6	protein	1.04884	0.644814	1.19641	5.8816	6.07268	5.47614	4.5049	4.11595	3.82683	3.07385	3.53848
ENSRNOG00000001911	Map6d1	protein	20.331	3.16637	14.4615	14.9359	17.1771	23.5682	15.6227	14.4944	11.9936	15.5466	11.4895
ENSRNOG00000001912	Tecrl	protein	0.1	0.1	0.1	0.1	0.1	0.1	0.1	0.1	0.1	0.1	0.1
ENSRNOG00000001915	Chodl	protein	26.822	25.306	21.892	15.3494	20.8088	14.6062	10.6876	13.0011	11.4657	10.3637	5.94116
ENSRNOG00000001916	Tmprss15	protein	0.1	0.1	0.1	0.1	0.1	0.1	0.1	0.1	0.1	0.1	0.1
ENSRNOG00000001923	Tprg1	protein	0.1	0.1	0.1	0.1	0.1	0.1	0.1	0.1	0.1	0.1	0.1
ENSRNOG00000001924	Tp63	protein	0.1	0.1	0.1	0.1	0.1	0.1	0.1	0.1	0.1	0.1	0.1
ENSRNOG00000001926	Cldn1	protein	2.44281	0.856192	1.57655	1.26317	1.89631	2.17657	3.70512	3.81437	4.44713	3.69317	4.75854
ENSRNOG00000001928	Il1rap	protein	2.68414	1.34588	2.16355	5.30714	7.16545	9.96737	6.4874	5.66246	4.18131	6.29784	4.59105
ENSRNOG00000001930	Ccdc50	protein	2.07255	2.12001	2.49127	6.27484	8.93589	10.1788	8.64648	7.74437	5.92648	6.24631	6.02052
ENSRNOG00000001931	Fgf12	protein	51.1545	40.6758	38.5144	29.8799	27.0283	27.6456	15.8523	18.5719	16.7885	24.3271	13.8668
ENSRNOG00000001942	Vcsa1	protein	0.351879	0.1	0.1	0.1	0.174331	0.1	0.1	0.1	0.1	0.1	0.1
ENSRNOG00000001943	Retnlg	protein	2.58991	5.51784	4.82371	1.70019	1.57745	0.1	1.80758	0.628344	3.85014	0.1	0.1
ENSRNOG00000001945	Vcsa2	protein	0.1	0.1	0.1	0.1	0.1	0.1	0.1	0.1	0.1	0.1	0.1
ENSRNOG00000001949	Smr3a	protein	0.1	0.1	0.1	0.1	0.1	0.1	0.1	0.1	0.1	0.1	0.1
ENSRNOG00000001950	Cabs1	protein	0.1	0.1	0.1	0.1	0.1	0.1	0.1	0.1	0.1	0.1	0.1
ENSRNOG00000001951	Csn3	protein	0.1	0.1	0.1	0.1	0.1	0.1	0.1	0.1	0.1	0.1	0.1
ENSRNOG00000001953	Bace2	protein	19.0675	16.5349	20.2958	14.6066	15.2567	16.2206	17.0535	18.6035	17.3857	16.2684	19.8623
ENSRNOG00000001955	Retnla	protein	0.1	0.1	0.1	0.1	0.1	0.1	0.1	0.1	0.1	0.1	0.1
ENSRNOG00000001956	Dzip3	protein	0.709229	0.317702	0.407755	1.78233	2.48528	3.27985	2.59698	2.04587	1.50263	2.01101	1.19257
ENSRNOG00000001957	ste2	protein	0.1	0.1	0.1	0.1	0.1	0.1	0.1	0.1	0.1	0.1	0.1
ENSRNOG00000001958	Ift57	protein	5.33633	3.64923	4.63835	5.27222	5.50885	4.67352	6.23762	6.50848	6.65936	7.02305	7.62185
ENSRNOG00000001959	Mx1	protein	1.59232	0.894698	1.53939	24.4349	13.2766	19.3302	14.6524	7.93309	9.84527	12.9246	9.41015
ENSRNOG00000001960	Sult1d1	protein	3.94747	2.17419	3.25057	4.86267	6.92423	5.47895	7.57141	9.74739	6.93957	7.13658	7.04743
ENSRNOG00000001962	Fam3b	protein	0.146667	0.180429	0.277584	0.447915	0.37008	0.334325	0.531803	0.415443	0.397643	0.457841	0.514916
ENSRNOG00000001963	Mx2	protein	7.40179	5.52177	6.10758	51.2223	24.3486	37.4164	33.3187	23.981	27.2353	37.1758	25.5444
ENSRNOG00000001964	Cd47	protein	17.4094	12.2948	12.9687	27.3094	28.0592	28.8763	30.7073	26.4133	26.1225	21.5656	23.4285
ENSRNOG00000001967	Sult1b1	protein	0.212653	0.1	0.313405	0.1	0.145108	0.1	0.120871	0.141381	0.259439	0.1	0.149958
ENSRNOG00000001971	Bbx	protein	0.28659	0.411519	0.342719	0.454465	1.13449	1.69809	1.01924	1.03616	0.624472	0.756937	0.650696
ENSRNOG00000001973	Ugt2a1	protein	0.1	0.1	0.1	0.1	0.1	0.1	0.1	0.1	0.1	0.1	0.1
ENSRNOG00000001976	Tmprss2	protein	0.112883	0.1	0.1	0.1	0.145689	0.415223	0.11258	0.1	0.1	0.184178	0.285655
ENSRNOG00000001979	Rcan1	protein	21.0946	16.2296	19.5346	36.8466	35.3581	30.3655	42.7612	43.8934	42.5638	39.3501	46.7156
ENSRNOG00000001980	Ugt2b35	protein	0.1	0.1	0.1	0.1	0.1	0.1	0.1	0.1	0.1	0.1	0.1
ENSRNOG00000001982	Cblb	protein	1.88731	0.882766	1.37899	3.37502	3.64087	3.81762	3.91047	3.76967	3.58991	2.91192	2.93591
ENSRNOG00000001984	Kcne1	protein	0.1	0.1	0.1	0.1	0.1	0.1	0.1	0.1	0.1	0.1	0.1
ENSRNOG00000001986	LOC498063	protein	0.1	0.1	0.1	0.1	0.1	0.1	0.1	0.1	0.1	0.1	0.1
ENSRNOG00000001989	Alcam	protein	9.52552	2.6078	6.43853	15.6456	21.3649	25.6359	34.959	31.0075	25.2032	23.1586	24.5041
ENSRNOG00000001990	Ugt2b17	protein	0.1	0.1	0.1	0.1	0.1	0.1	0.1	0.1	0.1	0.1	0.1
ENSRNOG00000001991	Atp5o	protein	276.86	375.601	286.858	220.235	181.461	149.865	175.408	182.45	190.619	198.482	204.192
ENSRNOG00000001992	Atp6v1a	protein	52.5015	36.7307	38.0863	40.577	40.4519	43.3999	36.8058	37.9668	33.0218	37.6855	27.7769
ENSRNOG00000001996	Ythdc1	protein	11.9635	9.52724	11.1425	16.9458	17.9674	17.4435	18.7225	18.9765	18.7811	18.6073	16.4455
ENSRNOG00000002001	Itsn1	protein	5.2709	3.38781	5.15958	6.30311	8.82618	9.61013	11.9119	9.8341	9.44079	7.88043	7.54541
ENSRNOG00000002002	Tmprss11bnl	protein	0.1	0.1	0.1	0.1	0.1	0.1	0.1	0.1	0.1	0.1	0.1
ENSRNOG00000002004	Prdm8	protein	1.47581	1.25934	1.87716	1.30145	2.05122	2.28889	2.36112	1.70852	3.0837	1.92497	2.0909
ENSRNOG00000002005	Tmprss11f	protein	0.1	0.1	0.1	0.1	0.1	0.162441	0.148895	0.131709	0.120866	0.1	0.151804
ENSRNOG00000002011	Gnrhr	protein	0.1	0.1	0.1	0.1	0.1	0.1	0.1	0.1	0.1	0.1	0.1
ENSRNOG00000002012	Donson	protein	3.1722	2.27407	3.2389	3.78885	4.04622	4.30681	3.67202	3.48133	3.70037	3.60422	3.23259
ENSRNOG00000002013	Sidt1	protein	1.43009	1.0394	1.25352	1.19562	1.21386	1.03476	0.645241	0.716364	0.624877	0.992103	0.309038
ENSRNOG00000002014	Stap1	protein	0.1	0.169233	0.309222	3.05738	2.83911	2.8333	2.71309	2.36274	2.58077	1.04549	1.51182
ENSRNOG00000002021	Son	protein	14.728	13.5467	14.7916	21.3578	25.6223	28.9157	31.1172	28.8254	25.8115	27.668	26.4182
ENSRNOG00000002024	Epha5	protein	1.75091	1.02092	1.13594	2.0826	2.24964	2.91941	2.63051	2.28813	2.06231	2.29155	1.67297
ENSRNOG00000002026	Dnajc28	protein	1.02569	0.601302	1.03481	1.66867	2.04283	1.89796	2.20163	2.33586	1.92088	2.17266	1.07781
ENSRNOG00000002028	Tmem50b	protein	54.3193	33.5598	45.0843	49.9343	49.982	46.7208	35.8386	39.8149	36.1622	39.8469	34.7587
ENSRNOG00000002031	Naa11	protein	0.1	0.1	0.1	0.143073	0.22196	0.297255	0.27874	0.137934	0.249344	0.173587	0.1
ENSRNOG00000002032	Ifngr2	protein	10.8712	10.6537	10.3847	24.8347	22.4501	21.194	18.7911	17.8012	17.4612	14.3046	18.2923
ENSRNOG00000002035	Paqr3	protein	14.1614	11.1977	11.0888	9.51211	9.92602	9.7246	7.39072	7.81552	7.1964	7.33527	7.31398
ENSRNOG00000002036	Paxbp1	protein	5.50889	3.46825	5.10846	9.56775	9.14969	10.1454	9.42317	9.86067	9.03094	10.594	9.21823
ENSRNOG00000002039	Evi5	protein	6.09675	3.45113	5.66949	8.56339	9.51809	10.795	12.6486	11.8136	10.2963	9.98241	10.1896
ENSRNOG00000002040	Bmp2k	protein	3.64524	1.72474	2.95967	6.12658	8.72915	9.65422	9.50208	7.79382	5.79228	6.52323	5.82834
ENSRNOG00000002041	Boc	protein	5.55108	2.69456	5.80642	8.21649	13.2392	8.81822	19.079	10.9912	16.8768	8.06012	11.339
ENSRNOG00000002042	Gfi1	protein	0.1	0.1	0.1	0.1	0.1	0.1	0.144906	0.1	0.121703	0.1	0.106033
ENSRNOG00000002044	Gtpbp8	protein	4.16489	3.22493	3.2392	4.81523	3.88771	4.05292	4.11107	3.7423	4.7216	4.0108	5.13149
ENSRNOG00000002045	Anxa3	protein	21.3308	17.0248	22.4035	96.3035	81.4545	76.3231	64.8147	67.4701	55.282	52.9417	70.0692
ENSRNOG00000002046	Cd200r1l	protein	0.1	0.1	0.1	0.1	0.1	0.1	0.1	0.1	0.1	0.1	0.230928
ENSRNOG00000002050	Igfbp7	protein	181.539	140.252	199.038	240.49	263.258	234.326	392.647	384.853	432.144	364.347	449.819
ENSRNOG00000002051	Synj1	protein	14.3025	9.90333	10.4357	14.0566	15.6742	15.8943	13.274	12.4451	11.6348	12.7348	8.93454
ENSRNOG00000002052	Ccdc80	protein	7.67997	4.68476	8.07352	14.7521	18.5876	13.579	21.4957	20.198	25.6691	17.453	19.5654
ENSRNOG00000002053	Fras1	protein	0.193821	0.1	0.120509	0.194992	0.423162	0.361283	0.514091	0.323588	0.32719	0.337517	0.36661
ENSRNOG00000002054	Glmn	protein	4.55276	4.65455	4.64935	6.05835	6.59133	6.41868	6.41404	6.89833	6.68163	6.56471	5.91747
ENSRNOG00000002055	Noa1	protein	6.40555	5.04241	5.55785	5.04383	4.80658	4.78382	4.22383	4.60622	4.24376	4.95392	4.18333
ENSRNOG00000002057	Slc10a6	protein	0.738061	0.312018	0.697848	3.08343	4.11127	4.33966	3.826	4.42229	3.45455	3.49223	3.18264
ENSRNOG00000002061	Ptpn13	protein	2.7461	1.78869	2.57411	3.15374	4.22479	4.01637	6.8241	6.15397	6.11105	5.398	6.47962
ENSRNOG00000002069	Slc35a5	protein	5.59602	1.49285	4.2352	8.67765	8.9876	11.1389	10.614	11.1801	8.97436	10.6132	8.45548
ENSRNOG00000002070	Mrpl1	protein	0.123818	0.1	0.1	0.1	0.100025	0.1	0.1	0.1	0.111088	0.1	0.1
ENSRNOG00000002072	Eva1c	protein	2.15671	1.75947	1.9766	1.93772	1.73464	1.55291	2.92476	2.74587	3.04706	3.1256	2.97072
ENSRNOG00000002073	Brdt	protein	0.439985	0.243155	0.485158	0.496752	0.525745	0.572093	0.677441	0.471276	0.609226	0.638376	0.671723
ENSRNOG00000002074	Rest	protein	0.353702	0.274082	0.434566	1.16475	1.7787	2.44663	2.63841	2.02865	1.37708	1.29429	1.60206
ENSRNOG00000002075	Cnot6l	protein	0.670225	0.422555	0.619488	2.02777	2.78839	3.07181	2.77632	2.66595	2.1541	1.60662	1.96758
ENSRNOG00000002079	Mapk10	protein	17.2613	10.2506	11.552	10.9385	10.8478	11.7638	8.58331	8.51497	7.03369	8.7629	5.92462
ENSRNOG00000002080	Urb1	protein	1.48763	1.18943	1.43448	2.46655	2.33299	2.4981	2.56761	2.41883	2.27617	2.38038	2.16027
ENSRNOG00000002085	Thegl	protein	0.111648	0.107986	0.1	0.943335	0.364864	0.358323	0.356173	0.661098	0.275247	0.436814	0.684398
ENSRNOG00000002089	Ccng2	protein	7.71497	4.70761	7.60602	13.2554	14.5806	13.6952	16.7401	16.747	15.8049	12.9532	15.2217
ENSRNOG00000002091	Gtf3c3	protein	2.8652	1.07277	2.25055	3.42991	3.7208	4.22315	3.72909	3.63835	3.28822	3.59418	3.2556
ENSRNOG00000002092	Hunk	protein	0.205411	0.1	0.133188	0.302447	0.410279	0.512822	0.498505	0.516224	0.427543	0.422223	0.327594
ENSRNOG00000002093	Tgfbr3	protein	6.56851	3.77924	5.28383	7.97133	10.3438	10.6771	17.6091	15.7278	16.591	15.2484	17.1017
ENSRNOG00000002094	Atg3	protein	35.6477	28.6756	33.6133	43.0045	39.335	34.7876	40.4606	41.0729	41.0587	42.3681	44.0985
ENSRNOG00000002097	Rasl11b	protein	15.1628	14.1412	14.1616	13.8807	13.8208	11.188	14.9809	14.4424	18.3168	17.6924	16.4873
ENSRNOG00000002100	Srp72	protein	34.4969	17.0056	26.5126	40.2172	42.1066	39.4203	37.6145	36.6818	35.2338	35.4854	31.1639
ENSRNOG00000002101	Paics	protein	14.9546	13.3105	14.5652	22.1532	21.2394	18.4886	22.638	24.6745	23.4169	22.1982	24.3363
ENSRNOG00000002104	Scaf4	protein	6.71876	5.86437	5.98908	7.51965	8.82214	9.19099	8.59465	8.81751	8.35876	7.20729	7.09585
ENSRNOG00000002105	Cdc7	protein	1.57486	1.07889	0.90229	1.71493	1.69603	1.32357	1.39481	1.30062	1.37802	1.25435	0.867406
ENSRNOG00000002106	Usp46	protein	10.0918	6.65472	8.35479	11.8751	12.4405	13.306	13.5605	12.6784	11.9842	12.2523	11.4002
ENSRNOG00000002110	Fam114a1l1	protein	0.231502	0.1	0.1	0.167919	0.24824	0.109554	0.317956	0.246501	0.195722	0.213208	0.162738
ENSRNOG00000002112	Zfp644	protein	3.09976	2.003	2.86905	3.3957	4.01048	4.70209	4.53364	3.96766	3.95979	3.8068	3.71375
ENSRNOG00000002115	Sod1	protein	436.609	558.186	414.891	405.942	336.956	263.709	311.826	335.352	367.604	367.209	402.617
ENSRNOG00000002116	Rplp2	protein	0.1	0.1	0.1	0.1	0.1	0.1	0.1	0.1	0.1	0.1	0.1
ENSRNOG00000002117	Barhl2	protein	0.319312	0.1	0.1	0.102855	0.1	0.101766	0.1	0.106871	0.200789	0.1	0.1
ENSRNOG00000002120	Spata18	protein	0.416068	0.141011	0.185609	0.415627	0.307919	0.671067	1.47894	1.54188	1.20255	1.20115	1.46768
ENSRNOG00000002121	Lrrc8d	protein	16.3169	12.2764	13.1326	21.7758	20.7492	21.5069	22.035	22.0079	19.9841	16.3815	17.123
ENSRNOG00000002122	Lrrc8c	protein	2.62214	2.09977	2.29226	3.84751	4.01477	4.19199	3.98384	3.76821	3.49955	2.95207	2.8572
ENSRNOG00000002125	Ccni	protein	52.2206	41.4309	49.7588	68.2256	71.529	76.2767	83.1725	85.8457	79.741	72.6982	82.4934
ENSRNOG00000002126	Ncam2	protein	1.46731	1.25744	1.11812	2.23228	3.8912	6.41487	3.57196	2.57635	1.91682	2.23838	1.64631
ENSRNOG00000002128	Ppat	protein	1.74543	0.528779	1.03124	2.89645	3.43588	4.25338	3.25141	3.01391	2.72876	2.51861	2.3276
ENSRNOG00000002129	Lrrc8b	protein	1.39768	0.568762	1.00756	3.05247	4.82499	5.59634	5.36019	3.93344	3.59631	3.5712	3.33988
ENSRNOG00000002130	AABR07014241.1	protein	0.1	0.1	0.1	0.1	0.1	0.1	0.1	0.1	0.1	0.1	0.1
ENSRNOG00000002134	LOC498435	protein	0.732948	0.220247	0.681034	4.15559	2.73633	3.64913	5.28273	5.00022	3.16814	4.47634	4.88624
ENSRNOG00000002135	Sgcb	protein	30.3095	19.6481	24.6661	37.0966	43.5199	46.5974	57.9245	58.6286	43.8183	52.5382	48.9405
ENSRNOG00000002137	Aasdh	protein	3.83222	2.9927	3.01882	5.04973	4.94206	4.69497	4.89959	5.10128	4.50418	4.84833	5.1273
ENSRNOG00000002139	RGD1311575	protein	7.39893	5.3443	5.53502	5.97235	7.0082	7.50353	6.11787	6.14895	5.44748	6.11092	4.48903
ENSRNOG00000002141	Cd200	protein	29.1501	18.4612	22.9714	29.1439	28.931	29.6241	26.4432	24.6058	26.4336	27.5223	22.902
ENSRNOG00000002142	Cds1	protein	12.1326	5.08759	7.98199	6.38887	8.08426	8.84245	7.38517	6.21392	5.96373	8.21456	5.09881
ENSRNOG00000002144	Exoc1	protein	15.6572	12.1559	13.0795	18.9734	18.6927	17.3436	18.2547	18.7391	16.8373	15.8705	16.6294
ENSRNOG00000002145	Tmprss7	protein	1.98739	1.78217	2.12663	4.61571	4.38875	4.93284	5.8388	6.22494	5.20251	6.10727	6.03068
ENSRNOG00000002146	Pkd2	protein	5.67831	2.64914	5.23185	8.42111	9.63481	10.0664	14.9784	13.6513	12.5639	11.3538	14.1837
ENSRNOG00000002149	Nkx6-1	protein	3.14031	3.03879	3.56383	3.49868	3.33342	3.62781	6.43682	6.36938	6.08358	5.75303	6.56691
ENSRNOG00000002151	Tagln3	protein	0.1	0.202361	0.1	0.14324	0.1	0.1	0.1	0.104641	0.1	0.1	0.1
ENSRNOG00000002152	Dcun1d4	protein	20.5164	12.2319	15.5876	19.4303	20.8977	20.1364	18.3733	18.8125	17.391	18.3126	14.6178
ENSRNOG00000002153	Cep135	protein	0.624777	0.249184	0.571486	1.10776	1.03185	1.2345	1.24394	1.14911	0.990589	0.933289	0.906863
ENSRNOG00000002154	Mepe	protein	0.169874	0.177259	0.1	0.1	0.1	0.175372	0.112306	0.186854	0.125527	0.1	0.1
ENSRNOG00000002158	Ibsp	protein	0.1	0.150253	0.325636	0.12733	0.173757	0.2326	0.192354	0.101239	0.529881	0.318531	0.1
ENSRNOG00000002159	Agpat9	protein	4.31914	3.25103	3.26476	2.83205	3.28172	2.87552	2.23357	2.20485	2.46775	2.6583	2.23091
ENSRNOG00000002161	Tlr6	protein	0.169818	0.1	0.166372	0.584294	0.604088	0.535118	0.738867	0.547854	0.543786	0.436232	0.440242
ENSRNOG00000002163	Klf3	protein	4.99737	2.49782	4.44126	9.51299	9.9283	10.0389	11.8476	10.5571	11.2178	9.05992	10.3759
ENSRNOG00000002164	Nmu	protein	3.54947	5.603	3.38058	2.6693	3.07018	2.43969	1.9261	2.32729	1.79009	2.66838	1.13935
ENSRNOG00000002165	Fam175a	protein	1.42324	1.98375	2.05573	3.57327	3.17051	3.05851	3.49866	3.91048	3.80036	3.48118	3.70113
ENSRNOG00000002167	Dmp1	protein	0.1	0.1	0.250245	0.1	0.1	0.1	0.1	0.1	0.155303	0.128647	0.1
ENSRNOG00000002168	Dspp	protein	0.1	0.1	0.1	0.1	0.1	0.1	0.1	0.1	0.1	0.1	0.1
ENSRNOG00000002169	Pdcl2	protein	0.213231	0.642858	0.564791	0.382887	0.399043	0.107545	0.469257	0.1	0.190808	0.541477	0.167337
ENSRNOG00000002171	Phldb2	protein	0.577599	0.121008	0.554684	0.812951	1.49726	1.70529	3.43273	2.70096	2.04371	1.67871	1.92572
ENSRNOG00000002174	Cwh43	protein	0.1	0.1	0.1	0.1	0.1	0.1	0.1	0.1	0.1	0.1	0.1
ENSRNOG00000002175	Clock	protein	3.1359	1.72173	2.56595	4.73858	5.47465	6.79293	7.46887	6.50125	5.38635	5.43976	5.05803
ENSRNOG00000002176	Pvrl3	protein	2.06062	1.0015	1.4403	2.19811	2.69919	3.52879	3.28826	3.17356	2.87434	2.44556	2.34075
ENSRNOG00000002177	Gnpda2	protein	7.93735	5.75918	7.43473	12.4631	12.7014	11.6558	12.813	13.2655	13.0673	12.6008	11.364
ENSRNOG00000002178	Mrps18c	protein	23.11	27.0955	30.3274	26.7483	21.3102	20.2385	24.4562	23.4292	28.1723	26.8603	30.4983
ENSRNOG00000002180	Tbc1d1	protein	3.46911	2.43544	2.71512	5.47574	5.88529	5.4262	5.02067	4.82769	4.68841	5.03813	4.42914
ENSRNOG00000002181	Helq	protein	1.98492	1.12721	1.48461	1.71498	2.24631	1.74794	1.86988	1.77455	1.83382	1.74344	1.88157
ENSRNOG00000002182	Sept11	protein	8.27891	3.66751	7.62661	20.3953	24.9046	28.0917	25.5567	24.5498	20.0171	18.3754	16.2104
ENSRNOG00000002185	Pgm2	protein	4.50316	3.26993	4.51009	8.29327	8.70456	7.2775	9.66984	9.29889	9.32773	8.33808	10.6808
ENSRNOG00000002186	Nudt9	protein	37.1835	49.0612	40.0077	35.4467	33.1119	25.7969	30.1027	31.8404	33.8094	33.706	37.7407
ENSRNOG00000002187	Ropn1	protein	0.130727	0.1	0.1	0.1	0.1	0.1	0.1	0.1	0.1	0.1	0.1
ENSRNOG00000002188	Hpse	protein	1.33782	1.08675	1.21123	4.79842	5.49036	3.92653	5.81996	5.24748	5.82643	2.14236	3.11833
ENSRNOG00000002191	LOC498368	protein	2.38127	1.54197	2.29533	6.68331	6.03745	5.79391	5.56931	6.03673	5.62533	4.89321	5.07533
ENSRNOG00000002192	Rell1	protein	4.37202	3.90326	4.65001	7.34125	8.44632	8.73325	12.284	11.1297	10.981	8.36683	9.60186
ENSRNOG00000002194	Coq2	protein	18.9721	19.796	17.8984	14.004	13.8506	12.7735	14.7199	13.6021	14.5041	15.6777	14.7238
ENSRNOG00000002196	Ociad2	protein	9.96256	5.33918	5.01542	9.43379	10.6994	8.13844	7.43037	8.85977	8.88923	7.13063	5.88894
ENSRNOG00000002199	Tmem165	protein	17.5263	12.8281	15.1053	18.2462	16.236	17.8031	17.9777	17.7474	16.8879	15.7768	18.6188
ENSRNOG00000002202	Sowahb	protein	0.42854	0.1	0.105428	0.114093	0.116319	0.176662	0.141732	0.1	0.10692	0.1	0.1
ENSRNOG00000002203	Lin54	protein	0.528057	0.1	0.319268	1.32476	1.73818	2.02554	2.00684	1.70398	1.29265	1.18274	1.09978
ENSRNOG00000002204	Ccdc158	protein	0.210193	0.1	0.1	0.116083	0.219741	0.159687	0.359436	0.320784	0.210272	0.321623	0.18251
ENSRNOG00000002205	Ociad1	protein	168.987	128.316	139.006	119.77	114.014	106.222	107.332	110.354	104.997	128.588	111.826
ENSRNOG00000002207	Guf1	protein	1.69305	1.17593	1.408	2.28202	2.2965	2.34754	2.49926	2.14482	1.96808	2.07407	1.74914
ENSRNOG00000002208	Shroom3	protein	0.699803	0.404033	0.668679	1.06368	1.22121	1.02218	1.97393	1.49654	1.53864	1.46642	1.56916
ENSRNOG00000002210	Hsd17b11	protein	54.2877	44.3746	52.1549	57.3082	57.0436	53.3863	61.3457	59.1326	64.392	55.7804	64.4286
ENSRNOG00000002212	Hsd17b13	protein	0.750936	1.39791	0.783132	1.62544	1.06655	1.1916	1.57281	2.03113	2.18506	1.78511	2.16777
ENSRNOG00000002214	Klhl8	protein	11.9767	9.81222	10.1826	8.59548	8.4995	8.38214	9.31181	8.94279	8.25786	9.89284	8.26913
ENSRNOG00000002215	Mylk	protein	12.7639	10.1149	13.3226	25.2684	25.7062	26.8292	27.9093	31.9989	29.8317	29.1556	30.7562
ENSRNOG00000002216	Srd5a3	protein	24.7591	14.3316	22.6886	34.9696	34.7594	37.6534	38.8082	35.9666	35.2259	32.3718	34.2812
ENSRNOG00000002217	Plac8	protein	10.9502	13.8942	16.0418	19.6711	18.8969	12.8583	27.7531	22.0488	29.2723	17.1195	32.6409
ENSRNOG00000002218	Stbd1	protein	1.18667	1.47593	1.50828	2.61775	2.55008	2.82264	3.47203	3.30405	2.72611	3.69981	3.99379
ENSRNOG00000002224	Yipf7	protein	0.117352	0.1	0.1	0.145616	0.1	0.1	0.1	0.1	0.1	0.1	0.1
ENSRNOG00000002225	Scarb2	protein	23.6783	7.43192	17.7298	36.9494	49.1715	55.9985	49.8913	49.0639	34.8696	37.6656	32.7707
ENSRNOG00000002227	Kit	protein	2.59392	1.70979	2.19822	2.13772	2.57652	2.96903	5.35331	4.42642	4.49921	3.79235	4.32559
ENSRNOG00000002229	Adcy5	protein	17.4305	12.1397	14.306	8.72591	10.388	11.1101	10.8067	9.83967	9.14758	11.8602	9.83806
ENSRNOG00000002232	Aff1	protein	0.553324	0.366646	0.446894	0.984133	1.63721	2.00117	2.43543	1.8459	1.40624	1.54143	1.4322
ENSRNOG00000002238	Sema5b	protein	2.58824	1.05274	1.83517	5.2395	5.02303	7.22531	2.95015	2.93424	2.61295	1.97913	1.36013
ENSRNOG00000002240	Dirc2	protein	22.539	18.8379	21.067	18.8723	18.6069	17.8182	18.5329	19.2352	17.5917	19.5877	19.0339
ENSRNOG00000002241	Hspbap1	protein	4.04505	5.90295	4.61675	5.66982	4.68192	4.89298	5.01174	5.23673	5.26533	5.48172	5.48476
ENSRNOG00000002244	Pdgfra	protein	9.84123	5.57133	8.2015	10.5268	14.2511	13.9674	22.6645	19.8963	19.2335	15.29	18.3165
ENSRNOG00000002246	Slc30a9	protein	27.3407	11.446	20.5772	24.6239	27.2408	29.8144	27.5177	28.266	24.1973	27.0914	23.17
ENSRNOG00000002247	Nup54	protein	5.83831	4.61638	5.57539	6.89611	7.3212	6.84732	7.11517	7.58142	7.11143	7.07976	7.35775
ENSRNOG00000002248	Fryl	protein	2.94416	1.26104	2.19441	3.48511	4.39639	5.439	4.67634	4.29084	3.73969	4.20448	3.41322
ENSRNOG00000002251	Sec31a	protein	11.8961	7.65557	9.99288	16.4939	17.2134	16.7616	20.8125	18.1584	19.325	15.5607	16.7722
ENSRNOG00000002253	Wdr5b	protein	1.85986	1.48055	2.00273	3.68086	3.26078	3.04831	3.29662	3.34	3.72975	3.29456	3.64526
ENSRNOG00000002254	Tmem33	protein	7.8776	2.93925	6.09882	9.99663	12.8241	14.3272	13.2752	12.3766	10.206	10.7722	9.71892
ENSRNOG00000002255	Fam162a	protein	113.016	167.573	116.619	94.7949	84.3754	62.6795	69.6521	74.441	85.6223	77.2897	84.7747
ENSRNOG00000002256	Art3	protein	35.9491	26.1927	31.9477	22.1833	25.5882	23.9811	25.9954	27.8005	31.9841	29.8606	31.3708
ENSRNOG00000002258	Tmem150c	protein	13.3257	8.38612	11.3153	11.2489	10.7838	9.39758	6.93474	6.99389	6.61309	8.93173	5.79447
ENSRNOG00000002262	Enoph1	protein	48.8332	43.7897	43.4604	33.8259	31.117	32.6785	30.2627	32.1668	31.8698	34.5845	33.8925
ENSRNOG00000002265	Casr	protein	0.1	0.1	0.1	0.146861	0.12326	0.273151	0.1	0.1	0.1	0.1	0.1
ENSRNOG00000002266	Gsx2	protein	0.1	0.1	0.1	0.1	0.1	0.1	0.1	0.1	0.1	0.1	0.1
ENSRNOG00000002267	Chic2	protein	6.50941	5.64897	6.07675	7.67052	7.76065	7.5396	9.25696	8.90953	9.29872	7.73818	7.89093
ENSRNOG00000002270	Hnrnpdl	protein	43.016	22.2155	35.7168	59.803	63.6315	66.2129	67.1808	63.6744	58.3378	68.703	62.7502
ENSRNOG00000002271	Slain2	protein	5.59678	3.47561	4.69025	7.70414	8.85876	9.5253	9.66948	10.3322	9.78894	8.16899	9.27315
ENSRNOG00000002272	Lnx1	protein	6.12097	4.73292	5.17381	4.97141	4.87037	4.16701	6.12431	5.62261	4.66873	4.91365	6.09687
ENSRNOG00000002273	Naaa	protein	11.2132	6.25847	8.31774	25.6606	20.813	19.6773	18.0926	17.7886	18.0112	15.3546	18.0744
ENSRNOG00000002275	Fip1l1	protein	13.1886	11.777	12.5096	15.9237	17.4652	16.6722	17.5934	17.4172	17.3214	16.475	16.0681
ENSRNOG00000002276	Phf6	protein	2.97234	1.80338	2.74969	4.37824	5.04643	4.78705	5.02018	4.92299	4.78601	4.05485	4.24507
ENSRNOG00000002278	Tec	protein	3.24406	2.24371	2.99784	12.1255	11.5693	10.5053	12.4353	12.6128	11.5366	8.16248	9.9716
ENSRNOG00000002280	Sh3bgrl	protein	27.8356	5.44627	17.2615	69.1054	94.638	93.3722	103.18	90.2936	72.648	80.5589	61.869
ENSRNOG00000002285	Fam122b	protein	0.1	0.1	0.1	0.1	0.1	0.1	0.1	0.1	0.1	0.1	0.1
ENSRNOG00000002289	Ildr1	protein	0.104704	0.1	0.1	0.1	0.1	0.1	0.1	0.1	0.106095	0.1	0.1
ENSRNOG00000002291	Brwd3	protein	0.127095	0.1	0.134557	0.244476	0.404989	0.600262	0.424165	0.33128	0.236565	0.382609	0.258834
ENSRNOG00000002292	Hnrpd	protein	45.6611	35.3143	40.8101	51.0274	45.1997	48.837	43.101	42.26	43.1681	51.2584	54.3465
ENSRNOG00000002294	Snx29	protein	2.81868	1.11743	2.65433	4.25427	6.06176	5.87621	5.27151	4.87248	3.79224	3.69821	3.80299
ENSRNOG00000002301	Uso1	protein	18.275	11.7011	15.1975	18.3917	20.5054	19.0021	20.3458	19.5908	19.3507	18.0123	17.8094
ENSRNOG00000002302	Corin	protein	0.1	0.1	0.1	0.1	0.1	0.1	0.110366	0.1	0.1	0.1	0.1
ENSRNOG00000002303	Kcnj12	protein	3.87802	1.89401	1.96625	1.58051	1.79339	2.11021	1.23586	1.19035	1.1774	1.2787	0.694047
ENSRNOG00000002304	Tnfrsf13b	protein	0.1	0.1	0.1	0.1	0.180104	0.348728	0.276639	0.313321	0.205822	0.166888	0.168946
ENSRNOG00000002305	Slc15a2	protein	14.4481	7.5815	11.5422	22.9265	25.2446	26.3185	29.0884	29.4478	24.4559	25.6757	25.9479
ENSRNOG00000002309	Hlx	protein	1.26364	1.02008	1.0468	6.14172	5.00234	4.23535	4.15905	4.1419	5.55449	3.12593	3.62392
ENSRNOG00000002312	Atp10d	protein	0.578924	0.195361	0.374051	1.70242	2.0676	2.21084	2.62838	2.53948	1.84647	1.4578	1.86734
ENSRNOG00000002314	LOC103689943	protein	0.1	0.1	0.1	0.1	0.1	0.1	0.1	0.1	0.1	0.1	0.1
ENSRNOG00000002318	Limch1	protein	6.51385	2.30313	3.96723	8.77651	14.5483	17.7289	15.6132	13.7474	9.51535	12.4804	9.59579
ENSRNOG00000002319	Tsn	protein	10.323	2.63801	6.72704	15.0646	17.675	18.0283	21.2875	20.0731	14.9284	16.4339	15.076
ENSRNOG00000002320	Commd8	protein	26.4027	19.78	22.9125	30.0141	28.7693	24.6961	27.637	28.8961	28.4899	28.1952	28.502
ENSRNOG00000002322	RGD1310587	protein	6.82825	6.04111	8.51988	7.16631	6.81886	6.64623	11.4952	9.44179	10.9862	7.93108	12.1118
ENSRNOG00000002323	RGD1566265	protein	1.884	1.4257	2.14013	3.38811	3.63586	3.46847	4.00396	3.49313	3.23865	2.65779	3.54298
ENSRNOG00000002327	Gabrb1	protein	1.16531	1.85741	1.55773	1.17934	1.38109	2.35019	1.4986	1.15973	0.964144	1.06988	1.3538
ENSRNOG00000002331	Aldh3a1	protein	2.6186	2.89238	2.83696	1.15875	1.605	0.781596	3.21273	2.56159	3.53559	2.14852	4.62376
ENSRNOG00000002332	Mospd1	protein	2.03401	0.502135	1.40494	3.60978	3.43503	3.43499	4.20033	3.64472	3.21546	3.22584	2.47436
ENSRNOG00000002333	Olr982	protein	0.1	0.1	0.1	0.1	0.1	0.1	0.1	0.1	0.1	0.1	0.1
ENSRNOG00000002336	Gabra4	protein	0.921053	0.747806	0.659464	0.769156	0.848626	0.737858	0.471738	0.603352	0.536116	0.701785	0.39202
ENSRNOG00000002338	Dgke	protein	1.47511	0.820584	1.16284	1.98017	2.38921	2.86986	2.63371	2.07195	1.85358	2.02704	1.76917
ENSRNOG00000002339	Mark1	protein	8.0992	5.11268	5.81099	5.61033	5.60118	5.22736	4.66538	4.52616	4.38888	4.86583	3.07162
ENSRNOG00000002340	LOC100361079	protein	0.1	0.741586	0.1	0.1	0.1	0.1	0.1	0.1	0.1	0.1	0.1
ENSRNOG00000002341	Trim25	protein	0.83215	0.575049	0.912347	3.77635	4.94764	5.09986	5.20421	4.35457	4.09928	3.62447	3.38084
ENSRNOG00000002342	Aldh3a2	protein	31.5734	19.9502	25.3814	23.6629	27.0047	26.1566	29.0203	27.8537	26.778	27.2755	29.4918
ENSRNOG00000002343	Uchl1	protein	895.998	1224.59	831.863	476.221	368.667	288.17	181.608	211.394	203.438	266.485	140.275
ENSRNOG00000002345	Rasgef1b	protein	2.92862	0.894962	1.96929	1.67434	2.07952	2.30485	1.27181	1.28455	1.15829	1.01947	0.50994
ENSRNOG00000002346	Tbx22	protein	0.1	0.1	0.1	0.1	0.1	0.1	0.1	0.1	0.1	0.141528	0.1
ENSRNOG00000002347	Rgl1	protein	8.76855	6.74834	7.0912	12.8419	13.2249	12.8653	14.6109	14.3683	13.8395	13.4546	12.6621
ENSRNOG00000002349	Gabra2	protein	2.52826	0.711702	2.1467	5.16468	8.00043	11.561	8.92957	7.36662	5.18944	6.89359	5.1116
ENSRNOG00000002350	Eaf2	protein	0.239168	0.482785	0.355999	0.334471	0.314288	0.144994	0.205534	0.140675	0.129759	0.157314	0.119545
ENSRNOG00000002352	Tsen15	protein	17.404	15.7289	18.3595	19.1526	19.71	13.949	20.7934	20.9875	20.5557	22.3434	21.8161
ENSRNOG00000002353	Rab3gap2	protein	4.67173	3.23369	3.70097	7.4104	9.5443	9.3966	8.6978	7.59019	7.17159	7.33077	6.08147
ENSRNOG00000002358	Scpep1	protein	24.3055	16.09	25.3424	82.7822	89.3089	74.6878	82.0376	80.2203	86.3582	64.4208	80.6916
ENSRNOG00000002360	Gabrg1	protein	4.85479	0.972041	3.53344	9.58025	13.4065	16.3158	15.3955	15.2937	10.582	12.9488	9.51516
ENSRNOG00000002361	Prkg2	protein	0.744106	0.525855	0.633593	0.601967	0.726566	0.723154	0.376171	0.46832	0.414708	0.570758	0.38685
ENSRNOG00000002364	Rnf112	protein	39.1514	44.2275	35.8307	21.9048	19.0239	18.794	15.1186	15.9224	15.2649	19.5738	13.6483
ENSRNOG00000002365	Itm2a	protein	53.6021	30.6848	38.312	52.2044	58.6837	54.9627	60.1664	56.1564	67.3316	49.7551	61.7947
ENSRNOG00000002368	Iars2	protein	10.5647	4.85903	7.57198	10.5919	11.6404	12.0905	12.3676	11.0649	10.9051	11.6042	11.5726
ENSRNOG00000002369	Rgs8	protein	1.83029	0.988479	0.912275	0.951835	0.951258	0.943672	0.495035	0.344532	0.515109	0.731776	0.187213
ENSRNOG00000002372	Sgcd	protein	0.487513	0.316804	0.318091	0.320581	0.718519	0.738263	1.59817	1.16443	1.59602	1.51988	1.38358
ENSRNOG00000002373	Akap1	protein	6.9532	5.13272	6.21096	8.25573	8.49175	7.99222	10.139	10.0924	10.1401	9.27198	9.68437
ENSRNOG00000002376	Clasp1	protein	3.02513	0.667202	1.67465	3.51484	5.143	6.25704	4.7344	3.62731	3.18342	3.47931	2.33068
ENSRNOG00000002378	Bpnt1	protein	24.9355	18.0098	20.2059	24.753	23.884	22.8435	22.4448	25.0571	21.6348	24.6001	24.785
ENSRNOG00000002379	Plac1	protein	0.1	0.1	0.1	0.1	0.1	0.1	0.1	0.1	0.1	0.1	0.1
ENSRNOG00000002381	Bmp3	protein	0.1	0.1	0.1	0.1	0.1	0.1	0.1	0.1	0.1	0.1	0.1
ENSRNOG00000002382	Mfap4	protein	0.1	0.1	0.1	0.1	0.1	0.1	0.1	0.179464	0.205667	0.1	0.1
ENSRNOG00000002385	Prg4	protein	7.7308	3.33562	6.78438	4.51837	6.02075	3.99264	11.5082	8.15127	13.2626	7.30281	13.5675
ENSRNOG00000002387	Tceal1	protein	25.1525	15.2166	22.1921	26.7404	25.4347	21.9429	25.394	24.3931	23.6557	23.6291	26.0237
ENSRNOG00000002388	Trim41	protein	15.1666	14.324	15.5795	16.1695	16.5224	16.1097	17.5727	16.1853	17.4071	18.1201	19.3219
ENSRNOG00000002389	Morf4l2	protein	95.5535	69.4549	85.4292	110.87	107.706	93.369	104.159	103.595	108.071	96.0183	99.4441
ENSRNOG00000002391	Glra4	protein	0.1	0.1	0.1	0.1	0.115222	0.139417	0.1	0.1	0.1	0.1	0.1
ENSRNOG00000002393	Eprs	protein	21.3074	15.1976	17.5456	31.9569	32.4341	31.8155	32.7909	33.3843	31.1692	30.8783	31.497
ENSRNOG00000002394	Tpr	protein	6.31657	4.10349	4.85841	8.96879	9.81311	9.98155	10.2994	9.53743	10.0709	8.23058	7.98102
ENSRNOG00000002396	Serpinb8	protein	0.1	0.1	0.116673	0.625746	0.355986	0.189489	0.16353	0.310943	0.225818	0.121136	0.187874
ENSRNOG00000002397	Slc30a10	protein	3.22939	1.9879	2.73465	3.34751	4.20885	5.11073	7.82184	6.66102	5.49776	6.15229	6.17517
ENSRNOG00000002403	Fam129a	protein	1.01532	0.289186	0.554821	2.45339	3.64736	5.06782	7.74521	6.08037	5.54465	4.6111	4.83615
ENSRNOG00000002407	Pdxdc1	protein	2.13846	1.00396	1.92582	2.85677	3.68108	3.67084	3.88381	3.57871	3.69673	3.86438	3.19926
ENSRNOG00000002408	Rbm47	protein	0.1	0.203709	0.120351	0.92392	1.24772	1.41236	1.14388	1.20133	0.883589	0.808376	0.724198
ENSRNOG00000002412	Mapk7	protein	0.1	0.1	0.1	0.1	0.1	0.1	0.1361	0.1	0.103821	0.119871	0.1
ENSRNOG00000002413	Gpc4	protein	3.97323	2.98437	3.45314	4.61305	5.45328	5.02123	7.41648	7.27202	6.66432	6.18312	7.34203
ENSRNOG00000002414	Tfcp2l1	protein	0.306067	0.106616	0.124083	0.338219	0.574574	0.655451	0.701933	0.649539	0.415767	0.939443	0.546656
ENSRNOG00000002417	Serpinb10	protein	1.33974	0.496521	0.882248	0.636582	1.05171	0.720087	2.09026	1.51369	2.56781	0.844506	2.38605
ENSRNOG00000002418	Tgfb2	protein	6.21623	4.31011	5.59066	11.4299	11.8624	15.1101	18.9931	16.863	16.101	14.0271	13.8519
ENSRNOG00000002419	Plp1	protein	4719.75	2705.2	4158.44	2682.17	2880.82	3549.68	2547.85	2742.35	2431.31	2743.3	2457.07
ENSRNOG00000002420	Zc3h7a	protein	7.18453	5.81751	6.09493	13.5637	13.0822	12.5192	14.7161	14.1142	14.1109	11.3494	12.3591
ENSRNOG00000002423	Fam114a2	protein	5.08893	1.38689	3.35738	5.63279	6.88141	8.22071	8.02792	6.67462	7.3712	7.2988	7.15891
ENSRNOG00000002425	Pctp	protein	2.41932	1.75957	2.08987	3.99173	3.24254	3.23968	4.62469	3.5375	3.95945	3.43805	3.60482
ENSRNOG00000002428	Lpar4	protein	0.464735	0.25941	0.368724	0.862364	1.06515	1.59852	1.60908	1.32201	1.01557	1.03922	1.04258
ENSRNOG00000002429	Zcchc5	protein	0.1	0.1	0.1	0.1	0.1	0.1	0.1	0.1	0.1	0.1	0.1
ENSRNOG00000002433	G3bp2	protein	12.7842	4.12407	7.91992	16.3134	21.8371	26.4911	24.1949	22.1908	17.1578	19.3984	15.9433
ENSRNOG00000002434	Tmem100	protein	12.2334	7.36124	12.2829	22.2509	24.7432	23.1719	24.19	24.2836	24.7598	20.0015	20.1486
ENSRNOG00000002436	Mmd	protein	9.0567	9.44218	8.93873	9.05469	7.81686	8.8002	7.23716	6.34168	6.98465	7.70768	5.28269
ENSRNOG00000002440	Ralb	protein	9.96816	10.619	10.9285	18.5364	15.527	14.2217	15.3452	14.4554	15.9889	12.1506	15.4889
ENSRNOG00000002443	Mfap3	protein	0.99451	0.825887	1.09057	2.41702	3.23721	3.49968	3.62971	3.26427	2.13868	2.61637	2.57849
ENSRNOG00000002449	Maged2	protein	32.3195	31.4428	28.6643	27.9213	27.1788	24.9898	31.0993	30.2155	33.4632	32.8802	34.5833
ENSRNOG00000002450	Rrp15	protein	6.74848	7.17362	6.47964	8.52523	7.35612	6.27478	7.11607	7.36213	7.96767	6.72136	8.23795
ENSRNOG00000002451	Fndc3c1	protein	0.1	0.1	0.1	0.1	0.1	0.1	0.1	0.1	0.1	0.1	0.1
ENSRNOG00000002452	Txndc11	protein	6.55479	6.8441	6.15798	9.61303	9.05493	8.83825	10.2885	10.3742	11.0339	9.59165	9.33581
ENSRNOG00000002454	Rnf2	protein	5.39259	2.33301	4.70458	8.38617	9.64077	9.69583	11.1543	11.4819	10.2569	10.0525	10.4203
ENSRNOG00000002456	Hlf	protein	3.79997	0.49809	3.45713	2.93437	4.09947	4.4885	7.30299	6.1641	5.5349	6.7451	6.61391
ENSRNOG00000002459	Fbxo40	protein	0.1	0.1	0.1	0.1	0.1	0.223104	0.1	0.1	0.1	0.1	0.1
ENSRNOG00000002460	Serpinb2	protein	0.1	0.1	0.1	0.1	0.1	0.1	0.1	0.1	0.1	0.1	0.1
ENSRNOG00000002461	Nid1	protein	8.9625	4.13473	7.28168	12.2154	18.5132	19.613	23.9299	21.0203	21.4958	19.1799	21.4405
ENSRNOG00000002462	LOC100911746	protein	0.477893	1.01707	0.735364	0.382295	0.634944	0.405149	0.592789	0.233069	0.510491	0.556549	0.828828
ENSRNOG00000002468	Tnr	protein	0.796672	0.475262	0.5781	1.06569	2.26646	4.06769	1.92793	1.25826	0.750408	1.1622	0.537866
ENSRNOG00000002469	Trim7	protein	0.692538	0.163006	0.808086	0.853063	1.07316	1.14572	1.00793	0.915407	0.889856	1.1069	1.22414
ENSRNOG00000002470	Ifi47	protein	3.39895	1.67264	3.66669	18.2636	13.6605	14.4266	14.8751	11.5503	17.6203	10.4881	11.9848
ENSRNOG00000002471	Polq	protein	0.1	0.1	0.1	0.1	0.1	0.1	0.1	0.1	0.1	0.1	0.1
ENSRNOG00000002473	RGD1307830	protein	2.34852	0.533426	1.29571	3.44033	5.11993	5.21251	4.87591	4.4775	4.02909	4.52211	3.32003
ENSRNOG00000002474	Tom1l1	protein	7.50201	3.89695	5.78696	10.1711	10.9223	9.86581	13.2294	13.3542	11.4918	12.7674	12.6225
ENSRNOG00000002478	Insig2	protein	9.42189	5.0016	6.45382	9.78229	12.0762	10.4534	13.5601	14.2665	10.6465	11.5385	11.3388
ENSRNOG00000002480	Gpr137b	protein	13.0947	5.68431	12.4887	12.4297	14.3797	12.738	14.3489	14.8852	13.1685	13.4932	12.0453
ENSRNOG00000002484	Chrna9	protein	0.1	0.1	0.1	0.1	0.1	0.1	0.1	0.1	0.1	0.1	0.1
ENSRNOG00000002487	Mbnl3	protein	0.1	0.1	0.1	0.1	0.1	0.1	0.1	0.1	0.1	0.1	0.1
ENSRNOG00000002488	Galnt10	protein	6.8501	3.538	5.72715	6.18321	7.76433	7.08558	8.14567	6.72863	6.65183	5.79908	6.70785
ENSRNOG00000002496	Stxbp5l	protein	0.334893	0.112255	0.294495	0.267822	0.490369	0.667879	0.427991	0.254329	0.10746	0.259861	0.113919
ENSRNOG00000002497	LOC100912616	protein	0.1	0.1	0.1	0.1	0.1	0.1	0.1	0.1	0.1	0.1	0.1
ENSRNOG00000002501	Ddx3y	protein	0.1	0.1	0.1	0.106177	0.1	0.1	0.1	0.1	0.1	0.1	0.1
ENSRNOG00000002504	Spata17	protein	0.50449	0.838682	1.13687	2.64492	2.62545	1.37135	2.58513	2.46106	2.48631	2.44873	2.7406
ENSRNOG00000002506	Cdkl2	protein	8.35328	5.46504	6.51495	8.93083	8.70601	8.69468	9.88453	9.20652	7.96809	9.33455	7.24286
ENSRNOG00000002509	Gnl3l	protein	15.2743	9.97147	11.9865	15.5282	16.5844	17.7926	18.194	17.7802	15.9655	16.6194	15.2095
ENSRNOG00000002511	Flt4	protein	0.46841	0.185773	0.203485	0.583176	0.5045	0.455678	0.682386	0.514917	0.62505	0.567811	0.593984
ENSRNOG00000002512	Gpatch2	protein	2.04986	0.648292	1.60849	2.87555	4.11734	4.64632	3.8358	3.36298	2.72268	3.16856	2.97611
ENSRNOG00000002514	Ccdc93	protein	3.3938	2.06914	3.28487	8.75821	8.74124	8.5475	7.68384	7.20536	7.62885	6.76443	6.829
ENSRNOG00000002516	Mtm1	protein	11.4059	8.46193	9.30675	9.89112	10.5126	10.9776	11.4272	11.1097	10.6858	11.0777	11.9944
ENSRNOG00000002517	Pdc	protein	0.1	0.1	0.1	0.1	0.1	0.1	0.1	0.1	0.1	0.1	0.1
ENSRNOG00000002520	Litaf	protein	54.3896	34.6142	48.6712	73.9981	70.6409	68.926	68.7092	73.4089	68.668	59.4676	65.3551
ENSRNOG00000002524	Gpr37	protein	69.4205	51.0806	61.2683	38.3634	39.8917	43.5819	35.9423	39.7692	32.3646	37.8899	34.8721
ENSRNOG00000002525	Ptgs2	protein	0.35912	0.150329	0.270197	0.73179	0.831917	0.83517	1.16906	1.06633	1.19071	0.670551	0.729962
ENSRNOG00000002529	Rap2c	protein	10.3631	6.20714	8.82382	16.4994	18.8586	18.139	17.4873	17.3529	15.4201	13.5233	14.0711
ENSRNOG00000002532	Prm1	protein	0.1	0.1	0.1	0.1	0.1	0.1	0.1	0.1	0.1	0.1	0.1
ENSRNOG00000002535	Kif2b	protein	0.1	0.1	0.1	0.1	0.1	0.1	0.1	0.1	0.1	0.1	0.1
ENSRNOG00000002536	C1galt1c1	protein	22.4865	16.8862	19.5318	28.0282	27.5986	25.5539	28.4889	31.3609	28.9705	28.3118	28.4677
ENSRNOG00000002537	Wnk3	protein	0.1	0.101175	0.1	0.1	0.132786	0.30888	0.263789	0.125548	0.1	0.162482	0.141708
ENSRNOG00000002538	Epb4.1l5	protein	0.4845	0.123755	0.374594	0.803902	1.35122	1.41487	1.98745	1.41622	0.955036	1.12887	1.03349
ENSRNOG00000002539	Prm2	protein	0.1	0.1	0.1	0.1	0.1	0.1	0.1	0.1	0.1	0.1	0.1
ENSRNOG00000002540	Rhoh	protein	0.421744	0.520172	0.70958	3.50638	2.65554	2.21927	2.49616	2.02071	2.83089	1.96682	2.07297
ENSRNOG00000002541	Pds5a	protein	1.75451	0.421082	1.07359	3.8131	4.78306	6.16161	5.84596	4.73258	3.55928	4.02898	3.22845
ENSRNOG00000002542	Heatr6	protein	1.90309	1.16158	1.67417	2.78277	2.94415	2.662	3.07743	2.86761	3.05554	2.88664	2.78698
ENSRNOG00000002544	Kifap3	protein	37.1871	25.9963	28.5652	27.9093	26.6769	27.4812	22.2276	21.0927	19.4275	23.6104	16.964
ENSRNOG00000002545	RGD1309748	protein	11.1746	9.07687	10.2743	12.8389	15.5423	14.6039	15.9761	16.1076	14.8261	14.3657	13.1111
ENSRNOG00000002546	Rchy1	protein	20.7693	16.8753	21.4468	22.8004	20.3739	19.11	21.0908	21.9742	20.8789	22.0894	22.5798
ENSRNOG00000002548	Tnn	protein	0.1	0.1	0.1	0.357448	0.211634	0.1	0.1	0.1	0.261221	0.1	0.1
ENSRNOG00000002549	Htr5b	protein	0.1	0.218419	0.1	0.1	0.150288	0.136622	0.1	0.10638	0.102096	0.1	0.1
ENSRNOG00000002553	Smim14	protein	60.8195	56.4632	60.9421	71.1471	72.0404	64.6667	79.2649	73.3275	73.5232	57.4804	69.2579
ENSRNOG00000002555	Serpinb7	protein	0.1	0.1	0.1	0.1	0.1	0.1	0.1	0.1	0.1	0.1	0.1
ENSRNOG00000002556	Tsr2	protein	9.70187	7.74021	9.3109	9.45898	9.20592	7.93611	9.9395	9.63279	9.14822	10.0505	9.45432
ENSRNOG00000002563	Mcts1	protein	32.296	30.8139	29.9481	33.041	26.067	23.7135	21.8049	24.8003	25.0287	23.8548	23.7838
ENSRNOG00000002564	Prm3	protein	0.1	0.1	0.1	0.1	0.1	0.1	0.1	0.1	0.16164	0.1	0.1
ENSRNOG00000002566	Tnp2	protein	0.1	0.1	0.100647	0.1	0.1	0.1	0.1	0.1	0.1	0.1	0.1
ENSRNOG00000002568	Socs1	protein	1.03914	3.07299	2.39964	2.28501	1.68665	1.03932	2.13871	1.54092	2.53558	1.27509	1.46242
ENSRNOG00000002569	Mrps14	protein	21.6879	22.1144	24.7731	27.7389	26.1179	23.2985	24.6678	28.8811	28.2254	24.8452	25.9846
ENSRNOG00000002571	Tekt5	protein	0.502366	0.726741	0.568896	0.248767	0.173324	0.233928	0.33834	0.285384	0.326796	0.384237	0.301008
ENSRNOG00000002572	Cacybp	protein	51.7694	36.8992	50.5899	47.9888	51.4343	43.9705	45.043	47.0334	45.5135	44.2712	39.4511
ENSRNOG00000002574	Nubp1	protein	14.1753	13.4702	15.5424	18.8129	17.418	15.2339	16.7763	15.3639	18.6114	16.9904	19.8433
ENSRNOG00000002575	Sap30l	protein	53.913	56.1847	54.3579	31.5224	31.4893	26.1731	30.2503	29.6959	32.3114	30.1488	31.4099
ENSRNOG00000002578	Serpinb3a	protein	0.1	0.1	0.1	0.1	0.1	0.1	0.1	0.1	0.1	0.1	0.1
ENSRNOG00000002579	Parm1	protein	6.44015	5.01743	5.50431	3.91312	4.99995	6.16673	4.62894	4.92216	4.14366	4.70297	3.53364
ENSRNOG00000002580	Trmt1l	protein	5.50954	3.991	4.96264	5.91309	6.66809	6.27703	6.39614	7.07858	7.22259	7.08035	5.94297
ENSRNOG00000002582	Hand1	protein	0.1	0.1	0.1	0.1	0.1	0.1	0.1	0.1	0.1	0.1	0.1
ENSRNOG00000002583	Serpinb11	protein	0.1	0.1	0.1	0.1	0.1	0.111135	0.1	0.1	0.1	0.1	0.1
ENSRNOG00000002585	Cul4b	protein	3.85715	1.84456	2.79384	7.62487	8.29107	9.3734	9.12332	8.80904	7.50715	7.33839	5.83304
ENSRNOG00000002592	Rps6ka6	protein	1.22029	0.650735	0.794234	0.840823	0.773927	0.693676	0.300699	0.465731	0.344616	0.362262	0.211343
ENSRNOG00000002593	Esrrg	protein	2.82837	1.53925	1.60407	1.58715	1.63365	1.71663	0.963684	1.09262	0.783413	1.19493	0.555255
ENSRNOG00000002595	Dpp10	protein	3.08017	0.509819	1.58836	2.52552	2.69925	3.38577	1.43455	1.37245	1.23213	1.95638	0.543363
ENSRNOG00000002597	LOC100362350	protein	0.1	0.1	0.1	0.1	0.1	0.1	0.1	0.1	0.1	0.1	0.1
ENSRNOG00000002598	Hnf1b	protein	0.181436	0.1	0.364665	0.1	0.1	0.118463	0.347163	0.723487	0.565904	0.549348	1.77007
ENSRNOG00000002599	Grap	protein	2.66838	2.4243	2.86429	4.15599	3.65992	4.03003	4.04391	3.23146	4.35832	3.2076	3.87494
ENSRNOG00000002602	Serpinb12	protein	0.1	0.1	0.1	0.1	0.1	0.1	0.1	0.1	0.1	0.1	0.1
ENSRNOG00000002607	Sox9	protein	5.24805	9.72526	7.05562	7.89373	8.13838	10.2173	9.84831	9.95295	9.91597	6.97806	9.09176
ENSRNOG00000002609	Ero1lb	protein	2.56824	1.02574	1.87843	3.33388	3.9281	3.99877	3.64634	3.82838	3.22344	4.15206	2.9045
ENSRNOG00000002610	Carhsp1	protein	32.5184	28.6013	31.9267	51.5948	48.5383	45.8389	47.4737	51.5341	49.0047	44.4369	45.6332
ENSRNOG00000002612	Ddx52	protein	2.00901	1.62325	2.09099	2.84806	3.19863	3.2158	4.00249	3.93421	3.57566	3.67153	3.26331
ENSRNOG00000002615	Pmm2	protein	20.312	18.9875	19.0062	23.0409	20.5701	17.3627	20.2065	18.1126	21.7239	17.3102	19.1909
ENSRNOG00000002616	Slc5a10	protein	0.1	0.1	0.1	0.1	0.1	0.1	0.1	0.1	0.1	0.1	0.1
ENSRNOG00000002618	Ivns1abp	protein	59.4431	30.1596	39.5384	54.7334	57.9806	58.9458	58.3869	57.8111	58.0186	66.0244	61.3343
ENSRNOG00000002624	Edaradd	protein	0.1	0.1	0.1	0.102836	0.226168	0.163874	0.342622	0.329462	0.316144	0.390264	0.235412
ENSRNOG00000002625	Ptpn4	protein	2.9408	1.72396	2.55237	3.09605	3.51156	4.25324	3.97805	3.71164	2.98233	2.82543	2.68179
ENSRNOG00000002626	Car10	protein	11.3131	3.10556	6.36039	8.98421	13.4787	15.5905	6.68784	7.06817	6.86057	7.02857	5.20384
ENSRNOG00000002627	Kctd3	protein	24.2488	17.399	19.7418	18.2381	17.1185	18.2083	17.5031	18.6837	17.9625	18.1892	15.7944
ENSRNOG00000002628	LOC100910563	protein	0.1	0.1	0.1	0.1	0.1	0.1	0.1	0.1	0.1	0.1	0.1
ENSRNOG00000002630	Cnot8	protein	41.8565	34.4947	38.1675	46.6986	47.0459	43.1736	44.2156	46.4446	45.581	44.7426	44.5698
ENSRNOG00000002632	Naca	protein	254.874	298.027	281.857	392.134	336.978	295.629	349.66	370.49	400.671	354.547	410.783
ENSRNOG00000002635	Dexi	protein	36.1441	44.5987	34.8714	16.478	13.261	12.084	11.0827	10.8062	12.1801	15.4105	9.84822
ENSRNOG00000002636	Abat	protein	25.295	8.89148	14.6637	20.1733	25.5901	30.8834	35.1673	25.904	19.519	29.9318	19.2444
ENSRNOG00000002640	Serpinb5	protein	0.1	0.1	0.1	0.1	0.1	0.1	0.1	0.1	0.1	0.1	0.1
ENSRNOG00000002641	Vom2r28	protein	0.1	0.1	0.1	0.1	0.1	0.1	0.1	0.1	0.1	0.1	0.1
ENSRNOG00000002642	Ptges3	protein	84.9033	64.5963	78.7988	110.537	111.191	102.01	108.191	118.736	115.518	114.922	114.532
ENSRNOG00000002643	Ugdh	protein	7.88151	5.06028	6.1528	10.5913	11.2483	9.44938	10.902	10.451	11.689	8.77959	9.74602
ENSRNOG00000002644	Utp18	protein	4.49226	2.92465	3.76588	5.84959	5.9848	5.98737	6.51561	6.1005	5.62165	5.67507	5.80528
ENSRNOG00000002645	Gemin5	protein	2.51817	1.83021	2.21567	2.26345	2.53909	2.4365	2.35894	2.36441	2.30082	2.30552	2.03862
ENSRNOG00000002652	Rap1gap2	protein	11.642	11.137	9.04475	8.04691	7.3591	7.26326	5.64779	4.66278	5.07658	5.94431	3.03049
ENSRNOG00000002653	Kcnk2	protein	5.20444	3.44134	3.93427	3.5463	3.61474	4.16197	8.70377	7.89797	7.14745	7.32188	8.53237
ENSRNOG00000002657	Pla2g4a	protein	2.06021	0.889027	1.78167	4.20552	4.75057	4.51832	4.41268	4.67632	4.1647	3.30167	3.77578
ENSRNOG00000002659	Ciita	protein	0.150521	0.116282	0.227114	0.293323	0.408054	0.288491	0.403079	0.194027	0.617841	0.332607	0.27735
ENSRNOG00000002660	Magee1	protein	24.1556	21.6366	16.6776	12.6144	10.6676	11.2361	5.90502	6.53902	6.23335	9.16586	3.9653
ENSRNOG00000002662	Pbdc1	protein	9.50951	9.86544	10.3964	15.8413	14.7013	11.6782	13.3869	12.9977	13.8594	11.2484	11.7222
ENSRNOG00000002664	Emp2	protein	5.96307	2.6693	4.83266	8.58044	10.6475	9.90899	15.524	13.989	16.2291	13.9469	18.259
ENSRNOG00000002667	Lamc2	protein	0.106921	0.1	0.1101	0.1	0.135824	0.115987	0.242775	0.251247	0.212219	0.16673	0.259038
ENSRNOG00000002669	Cluh	protein	12.445	6.16272	8.60756	10.6099	11.3382	12.924	12.7742	11.8333	10.7971	11.0279	9.24385
ENSRNOG00000002671	Nme2	protein	276.12	416.349	320.479	373.829	312.729	247.965	281.78	282.195	331.027	325.603	370.327
ENSRNOG00000002680	Lamc1	protein	9.32233	6.1816	7.89361	13.418	17.9695	17.7281	22.1508	21.7499	20.7567	17.8147	20.7733
ENSRNOG00000002682	Zfp692	protein	17.5431	15.6779	16.7254	19.7287	20.0825	15.0097	18.6712	18.0609	18.9734	19.3288	15.8442
ENSRNOG00000002691	Shcbp1l	protein	0.1	0.1	0.1	0.1	0.1	0.1	0.1	0.1	0.1	0.1	0.1
ENSRNOG00000002693	Nme1	protein	149.139	223.869	162.056	142.769	124.685	95.132	107.069	110.816	112.298	117.653	118.271
ENSRNOG00000002695	Tfb2m	protein	6.08188	5.40539	6.23161	5.41597	5.31592	5.29944	5.18497	5.75611	5.78069	5.66637	5.27899
ENSRNOG00000002697	Mtmr1	protein	6.80634	7.69148	6.95516	7.16595	6.94332	6.46465	7.44042	7.2029	7.50045	6.19091	6.82129
ENSRNOG00000002701	Hgd	protein	0.1	0.1	0.1	0.141952	0.1	0.1	0.1	0.1	0.10341	0.1	0.1
ENSRNOG00000002705	Vps4b	protein	17.4201	10.2134	16.0722	22.5722	22.4739	22.577	25.4422	23.305	23.0814	21.5254	22.2797
ENSRNOG00000002708	Phf8	protein	4.15975	3.24823	3.22939	5.60926	6.3812	6.39422	6.3352	6.09504	6.29457	5.70988	5.28803
ENSRNOG00000002710	Cnst	protein	2.08182	0.698563	1.42001	2.87698	3.33762	4.32749	3.77683	3.40476	3.22762	3.7211	3.02665
ENSRNOG00000002711	Nuf2	protein	1.01389	0.791339	1.02059	3.20799	2.47474	1.58302	1.50345	1.48038	1.99961	1.32167	1.06252
ENSRNOG00000002713	Zfp672	protein	3.89654	3.45926	4.1659	3.73387	4.33103	4.38812	4.42914	4.81541	4.80422	5.13556	5.25471
ENSRNOG00000002714	Mettl22	protein	14.6566	19.0805	16.1675	12.2805	10.9164	9.15961	9.56666	10.1426	11.1388	11.4837	12.4572
ENSRNOG00000002718	Scgb3a1	protein	0.1	0.1	0.1	0.1	0.1	0.1	0.1	0.1	0.1	0.1	0.1
ENSRNOG00000002721	LOC688963	protein	335.598	412.103	359.681	271.138	240.101	197.675	220.982	231.006	256.147	286.513	321.375
ENSRNOG00000002722	Sec14l1	protein	17.8537	13.7159	14.7692	23.3728	25.4255	24.8766	28.0609	27.8489	24.221	21.555	20.9316
ENSRNOG00000002723	Sele	protein	0.1	0.1	0.1	0.145509	0.1	0.1	0.198049	0.1	0.234832	0.1	0.1
ENSRNOG00000002724	Prpsap2	protein	30.86	26.0142	27.4415	28.3468	26.2531	24.4071	24.0191	27.4966	25.7688	28.0431	28.7975
ENSRNOG00000002728	Btc	protein	0.356927	0.120228	0.240001	0.767204	0.890036	1.22372	1.2883	1.19817	1.17472	0.920645	0.922076
ENSRNOG00000002730	Rgs5	protein	15.0394	8.97348	10.3131	26.7033	37.9808	45.8979	43.8945	41.2013	33.1524	34.255	30.1757
ENSRNOG00000002735	Dhx9	protein	9.36714	5.07002	6.64507	14.7089	15.8334	16.9523	15.8912	15.614	13.9704	14.3203	13.3861
ENSRNOG00000002736	Rabgap1l	protein	0.772184	0.536591	0.750783	0.90145	1.71283	2.53527	1.95144	1.49345	1.62332	1.67439	1.27279
ENSRNOG00000002746	Fstl1	protein	26.5773	9.11931	24.5012	33.8347	62.5823	45.3081	68.566	52.555	76.3361	35.6326	47.2361
ENSRNOG00000002748	Ccdc43	protein	4.87925	3.44051	3.96862	7.03131	7.18932	6.70654	7.67546	8.26193	7.23958	6.48615	6.74939
ENSRNOG00000002749	Spag9	protein	25.7883	17.7159	22.0888	28.7564	34.3278	37.1063	34.3975	33.9073	28.5321	33.8374	29.4224
ENSRNOG00000002751	Zdhhc15	protein	0.427451	0.114047	0.358198	0.729025	1.12861	1.12114	1.45652	1.10337	0.805705	0.999339	0.879165
ENSRNOG00000002753	Adam11	protein	24.4609	9.71048	19.6545	13.7986	17.4761	17.3992	16.4699	13.1354	12.4563	19.0342	8.88728
ENSRNOG00000002754	Areg	protein	0.1	0.1	0.1	0.1	0.1	0.119093	0.1	0.1	0.1	0.1	0.1
ENSRNOG00000002755	Pafah1b1	protein	39.0017	17.3358	25.7607	44.1161	52.0609	60.2832	51.5853	50.1046	40.2664	43.6874	33.4862
ENSRNOG00000002757	Tada2a	protein	8.02025	8.13313	8.35116	7.49678	7.29016	6.334	6.54441	7.55603	6.70503	7.49462	7.52937
ENSRNOG00000002759	Lias	protein	14.4473	11.1262	14.2202	14.5868	13.6278	12.1706	12.8467	13.9451	12.8359	15.5381	14.0127
ENSRNOG00000002763	Ulk2	protein	8.29288	4.5561	7.15949	9.04535	10.2805	11.5181	11.777	10.9694	10.1674	10.2877	10.378
ENSRNOG00000002764	Mettl16	protein	5.59214	4.03225	4.87562	6.61153	7.56433	7.73924	8.63222	9.30935	8.4938	8.54937	8.69845
ENSRNOG00000002767	Dlg3	protein	5.80348	4.67213	4.83819	5.22515	5.17022	5.37566	5.2425	4.87466	4.8694	5.76756	4.59401
ENSRNOG00000002768	Tmem114	protein	1.7688	2.20401	1.87247	0.498496	0.33913	0.333955	0.150224	0.265823	0.173144	0.532537	0.33934
ENSRNOG00000002771	Ereg	protein	0.1	0.1	0.1	0.1	0.1	0.1	0.1	0.1	0.1	0.1	0.1
ENSRNOG00000002773	Rgs4	protein	7.53324	4.21338	4.96322	6.34135	6.71984	7.49829	7.36185	7.20634	7.30529	7.59598	7.51419
ENSRNOG00000002775	Npl	protein	2.56053	1.36368	2.25372	14.1828	13.145	12.3638	11.8277	13.2169	11.3436	8.05199	9.41051
ENSRNOG00000002776	Sell	protein	0.1	0.1	0.181366	0.257182	0.1	0.132595	0.271971	0.17952	0.451106	0.1	0.1
ENSRNOG00000002778	Aatf	protein	6.71137	5.40895	5.28147	6.57343	6.33441	5.25395	5.30301	5.88411	6.10002	5.67853	5.67139
ENSRNOG00000002781	Kdsr	protein	9.66854	9.37223	8.06727	10.7844	11.1896	11.4158	12.5806	12.2742	12.443	11.1892	11.1173
ENSRNOG00000002782	Epgn	protein	0.157934	0.1	0.1	0.1	0.1	0.1	0.1	0.1	0.1	0.1	0.1
ENSRNOG00000002783	Serpinc1	protein	0.1	0.1	0.139559	0.1	0.1	0.1	0.1	0.1	0.1	0.1	0.1
ENSRNOG00000002784	Pou3f4	protein	0.84782	0.1	0.512037	0.961733	1.32548	1.95336	1.22761	1.28489	1.13202	1.06505	0.601568
ENSRNOG00000002789	AABR07039648.1	protein	0.1	0.1	0.1	0.1	0.1	0.1	0.1	0.1	0.1	0.1	0.1
ENSRNOG00000002790	Abcb7	protein	1.2071	0.380189	0.420723	1.7449	2.66969	3.20256	2.80828	2.19755	1.5728	2.16939	1.47942
ENSRNOG00000002791	Bcl2	protein	0.124202	0.340081	0.215499	0.845936	0.973237	0.993244	1.23199	1.26899	1.08177	1.09759	0.781384
ENSRNOG00000002792	Cxcl2	protein	0.207738	0.1	0.1	0.202727	0.247184	0.182124	0.401481	0.243398	0.396278	0.150671	0.681759
ENSRNOG00000002793	Sstr2	protein	1.79981	1.7291	1.74012	1.51449	1.50235	1.13665	0.646939	0.836171	0.981255	1.06148	0.717805
ENSRNOG00000002794	Selp	protein	0.1	0.1	0.1	0.119426	0.1	0.1	0.1	0.1	0.189452	0.1	0.1
ENSRNOG00000002795	Cog1	protein	10.6337	6.27067	8.54611	12.4883	14.7056	13.4921	14.3324	13.4755	14.6167	14.1164	13.3142
ENSRNOG00000002797	Gpr156	protein	0.1	0.1	0.1	0.1	0.108847	0.1	0.1	0.109568	0.1	0.102443	0.1
ENSRNOG00000002800	Gdpd2	protein	5.11965	5.00357	5.45195	7.93577	7.68657	7.33255	7.95141	8.3908	7.70046	8.9886	7.86533
ENSRNOG00000002802	Cxcl1	protein	0.1	0.1	0.1	3.57534	2.17942	1.24101	2.37602	2.65002	2.42767	0.811296	2.16837
ENSRNOG00000002807	Sept9	protein	14.0884	5.09004	9.6987	22.3822	26.2677	25.1116	29.6537	26.8335	24.4759	21.6232	23.1735
ENSRNOG00000002810	Gfpt2	protein	2.78013	2.06503	3.59377	2.92612	6.85159	3.59712	5.1429	3.70701	9.11023	3.89531	4.73885
ENSRNOG00000002811	Brinp3	protein	3.03536	2.31436	2.10264	2.92864	2.77086	2.84497	1.75421	1.54577	1.32583	1.70903	0.915683
ENSRNOG00000002812	Lhx1	protein	0.788093	0.535393	0.449886	0.433985	0.393529	0.3097	0.158003	0.22573	0.272676	0.270615	0.1
ENSRNOG00000002813	Dars2	protein	4.59876	3.54266	4.0856	5.50602	6.25776	5.77245	6.39724	6.25072	6.41696	6.17461	6.15161
ENSRNOG00000002814	Higd1b	protein	5.26632	6.40991	4.63923	5.35562	3.5687	2.79313	4.34771	4.48993	4.91362	4.67344	7.15268
ENSRNOG00000002818	Eftud2	protein	21.8732	17.9535	16.9618	59.4556	39.3797	36.7395	32.8808	44.982	40.6833	33.3416	33.572
ENSRNOG00000002820	LOC24906	protein	0.34618	0.708841	1.49913	0.740491	0.706852	0.557883	0.402995	0.677309	1.06136	0.25421	0.237847
ENSRNOG00000002821	Phlpp1	protein	17.1642	11.9125	14.6505	15.7877	16.6872	18.5123	17.7985	17.6697	15.975	18.0004	15.7913
ENSRNOG00000002823	Mapk9	protein	20.8034	9.23415	14.3379	18.7084	19.1993	20.5836	15.8582	15.9924	13.6918	14.8499	11.7506
ENSRNOG00000002824	Rlim	protein	0.1	0.386633	0.212203	0.882442	1.50488	1.80439	0.704164	2.42292	0.813793	0.939971	0.5526
ENSRNOG00000002826	Hsd17b7	protein	6.96789	2.86561	5.05807	1.8411	2.36433	3.09037	2.05364	2.0281	1.72997	2.37097	2.48176
ENSRNOG00000002827	Rbfox1	protein	25.9387	16.6854	18.1992	16.6805	15.3865	16.1563	9.14342	8.59538	7.2974	11.5675	4.30431
ENSRNOG00000002828	Tob1	protein	13.1273	9.23184	11.5392	14.9263	17.0283	15.7207	22.6516	21.2284	20.3967	15.8799	19.7014
ENSRNOG00000002829	Ppbp	protein	0.1	0.16338	0.1	0.1	0.1	0.1	0.1	0.1	0.29482	0.1	0.1
ENSRNOG00000002831	Wfikkn2	protein	2.11489	1.52093	2.61362	1.3408	1.6938	1.31269	3.53393	3.15574	3.13199	3.17462	4.88016
ENSRNOG00000002832	Slc16a2	protein	4.15615	0.948593	3.12909	5.13983	7.11878	7.92904	14.1572	12.4473	11.0832	8.86558	10.5915
ENSRNOG00000002833	Gsk3b	protein	3.44768	1.88191	2.68739	5.67443	7.12089	11.0776	8.57271	6.65439	5.60089	5.40521	4.99857
ENSRNOG00000002834	Klb	protein	0.1	0.1	0.1	0.1	0.1	0.1	0.1	0.1	0.1	0.1	0.1
ENSRNOG00000002835	Luc7l3	protein	27.0043	21.8763	26.9568	41.7976	44.2185	41.7008	47.0941	47.2024	42.4013	41.6419	34.8152
ENSRNOG00000002838	Pdzd11	protein	28.2953	24.8245	28.6861	34.6318	37.2877	31.1015	34.6111	31.3749	35.5332	34.4573	37.3007
ENSRNOG00000002839	Slc19a2	protein	5.75919	4.48862	4.89683	5.58944	5.97602	5.58609	6.60407	6.01177	5.49361	6.05494	5.39669
ENSRNOG00000002840	Atp5b	protein	636.162	575.766	535.686	474.288	436.986	392.217	389.093	408.742	399.421	458.634	452.547
ENSRNOG00000002841	Cdc42bpa	protein	3.99405	1.72228	2.99043	6.19674	9.25843	10.9515	10.1466	8.47802	6.47842	6.869	5.31181
ENSRNOG00000002843	Cxcl6	protein	0.160561	0.1	0.1	1.03478	0.882713	0.378757	0.41446	0.432603	0.434207	0.321252	0.310969
ENSRNOG00000002844	Usp27x	protein	1.50141	1.25824	1.22323	1.3554	1.67168	1.52072	1.56144	1.4371	1.22173	1.67866	1.32523
ENSRNOG00000002845	LOC691286	protein	0.1	0.1	0.1	0.1	0.1	0.1	0.1	0.1	0.1	0.1	0.1
ENSRNOG00000002848	Maoa	protein	12.0929	6.34771	9.41882	19.1522	21.7004	21.6919	23.7017	23.7504	19.6553	19.5172	20.5037
ENSRNOG00000002851	Fam104a	protein	16.3851	16.0094	16.2881	17.5239	18.6367	14.6481	18.1124	18.0648	20.1321	18.1812	18.9168
ENSRNOG00000002852	Myo19	protein	1.14192	0.599915	0.90568	1.11543	1.52261	1.43196	1.44874	1.0627	1.15931	1.27315	0.966064
ENSRNOG00000002855	Rfc1	protein	8.47462	7.4252	8.08484	10.1121	10.3367	10.2947	10.9379	10.8085	9.60657	10.4489	9.57581
ENSRNOG00000002858	Olr1432	protein	0.1	0.1	0.1	0.1	0.1	0.1	0.1	0.1	0.1	0.1	0.1
ENSRNOG00000002860	Ccdc181	protein	19.1996	20.8156	19.9081	22.6306	20.9397	20.055	27.8492	26.5596	24.6695	23.3771	24.9056
ENSRNOG00000002862	Clcn5	protein	0.245859	0.206965	0.177413	0.212332	0.529993	0.964766	0.695741	0.320701	0.244565	0.312476	0.277462
ENSRNOG00000002863	Cacna1e	protein	0.288269	0.577961	0.352991	0.492442	0.721001	1.19391	0.65889	0.433778	0.224521	0.524364	0.28751
ENSRNOG00000002864	Nacc1	protein	24.9756	20.6258	21.4327	28.3737	27.0092	26.5942	27.4601	27.4407	26.812	23.912	24.68
ENSRNOG00000002866	Rassf6	protein	0.370957	0.237634	0.313247	0.45236	0.369028	0.297594	0.28543	0.257932	0.290431	0.181207	0.206254
ENSRNOG00000002871	Rbm25l1	protein	7.012	6.29133	6.06887	12.0371	14.4083	14.8213	13.6669	13.2357	12.25	10.8212	10.1145
ENSRNOG00000002873	Fam183b	protein	2.76754	3.8792	3.6277	4.12005	3.82886	3.43307	10.203	10.3393	8.55375	13.7661	18.633
ENSRNOG00000002874	Rbm25	protein	10.3309	6.6627	8.08065	16.7373	18.6746	18.8498	18.7928	17.5392	17.2058	16.3451	13.9776
ENSRNOG00000002875	Klhl20	protein	6.19632	3.26742	4.91741	6.41914	7.54323	7.196	6.73114	6.54675	6.39992	6.80332	5.11809
ENSRNOG00000002876	Eef2kmt	protein	2.07736	0.518682	1.00547	1.53218	1.52014	1.44966	2.31772	2.2405	1.85834	2.55472	1.70994
ENSRNOG00000002878	Afm	protein	0.1	0.1	0.1	0.1	0.1	0.1	0.1	0.1	0.1	0.1	0.1
ENSRNOG00000002879	Psen2	protein	20.9352	18.0224	18.3667	17.8369	15.9113	14.6469	15.654	16.7962	16.6141	15.2013	16.5786
ENSRNOG00000002881	Ddr2	protein	1.23871	0.387138	1.03642	2.11378	4.37736	3.73562	7.57129	5.34397	5.49881	3.66273	4.85545
ENSRNOG00000002882	Zcchc2	protein	1.79399	0.651519	1.2628	3.44767	5.18807	5.88455	4.56333	4.33873	4.1212	4.11023	3.42372
ENSRNOG00000002883	Alg1	protein	9.68018	7.89233	8.9977	9.95327	8.62039	7.46331	8.9485	9.58363	9.84112	10.1469	9.37195
ENSRNOG00000002884	Blzf1	protein	3.56863	2.22884	3.06917	4.19912	4.50028	4.60096	5.52344	5.06034	5.13602	4.65787	4.98987
ENSRNOG00000002886	Myh10	protein	17.1704	10.997	12.7527	10.2188	11.8827	10.574	11.2642	9.68943	9.94598	10.7416	7.8707
ENSRNOG00000002889	Afp	protein	0.1	0.1	0.1	0.1	0.1	0.1	0.1	0.1	0.1	0.1	0.1
ENSRNOG00000002890	Ankrd45	protein	0.1	0.658785	0.228409	0.120958	0.335957	0.1	0.1	0.118381	0.1	0.443071	0.151437
ENSRNOG00000002894	Mnt	protein	5.14717	1.63296	2.75073	5.61268	7.21428	7.21995	8.22839	6.91699	5.80799	4.43428	5.22079
ENSRNOG00000002895	Nagpa	protein	7.5919	8.37631	7.88691	9.29983	8.62588	7.00642	6.74992	6.62996	8.90475	7.16768	7.79128
ENSRNOG00000002896	Prdx6	protein	142.981	122.841	127.509	158.856	150.022	143.322	170.916	200.236	185.036	186.666	189.735
ENSRNOG00000002898	Nme7	protein	8.23708	5.01128	7.13403	7.59763	9.28516	6.78819	10.619	10.6106	10.1703	10.4327	11.9838
ENSRNOG00000002899	Akap10	protein	2.33397	1.37639	2.68072	4.2198	4.8914	4.76335	5.29891	5.02535	4.48534	4.61741	4.46472
ENSRNOG00000002903	Specc1	protein	15.8793	10.6264	12.9959	13.0435	12.8782	14.1154	12.7716	13.111	12.087	12.1616	11.2845
ENSRNOG00000002904	Arr3	protein	0.1	0.1	0.1	0.1	0.1	0.1	0.1	0.113075	0.1	0.1	0.1
ENSRNOG00000002905	Ccdc103	protein	0.829632	0.232822	0.414508	2.57205	1.74616	2.38384	1.9535	2.51942	1.90616	2.11882	1.53919
ENSRNOG00000002906	Nr1i2	protein	0.1046	0.113099	0.150178	0.126019	0.175205	0.1	0.323894	0.279415	0.321411	0.352596	0.320772
ENSRNOG00000002908	Slc35a4	protein	25.494	20.5271	22.7198	24.1332	22.6406	20.9304	23.3382	23.1527	22.7648	22.5171	24.5543
ENSRNOG00000002911	Alb	protein	0.753268	0.718998	0.521044	0.183727	0.173446	0.162756	0.1	0.129668	0.214315	0.309182	0.160333
ENSRNOG00000002912	Parn	protein	6.60395	3.71241	5.05788	7.74818	7.39878	7.24665	7.80019	6.93014	6.87191	6.78271	6.77948
ENSRNOG00000002914	Trmt1	protein	24.1604	23.1412	23.2249	30.1486	26.6744	22.3664	20.8263	22.0737	23.9643	22.5379	22.189
ENSRNOG00000002915	Trim11	protein	7.80576	8.30905	7.20485	7.52948	7.61481	6.28133	7.53587	7.83187	8.34144	7.87923	7.33466
ENSRNOG00000002916	Car4	protein	5.1547	14.1547	13.3839	4.24548	3.59402	5.72789	4.16256	5.39695	4.65435	4.28556	3.78241
ENSRNOG00000002917	Sec14l5	protein	3.35424	1.01422	2.50535	2.8423	4.55025	4.55403	4.68258	3.88798	3.70503	5.12979	4.579
ENSRNOG00000002918	FAM187A	protein	1.99591	0.533887	0.625875	9.07285	6.51153	8.51752	6.11798	9.09611	8.0828	6.15876	6.20344
ENSRNOG00000002919	Gfap	protein	1593.95	1528.3	1666.28	3926.74	3689.09	3231.08	4864.1	5064.41	4913.22	4804.13	5358.18
ENSRNOG00000002921	Akap4	protein	0.1	0.1	0.1	0.1	0.1	0.1	0.1	0.1	0.1	0.1	0.1
ENSRNOG00000002922	Adora2b	protein	3.24762	2.00961	3.38419	3.89194	3.82209	3.72417	5.68565	6.27307	4.84991	6.40968	5.96009
ENSRNOG00000002923	Zcchc13	protein	0.1	0.1	0.1	0.1	0.1	0.1	0.1	0.1	0.1	0.1	0.1
ENSRNOG00000002925	Tsx	protein	0.1	0.271839	0.233471	0.295027	0.130586	0.168972	0.400872	0.254584	0.1	0.1364	0.464129
ENSRNOG00000002926	Uap1	protein	19.2388	12.3884	20.3046	17.1951	18.8413	15.6956	15.893	15.3094	19.3745	15.9669	17.0547
ENSRNOG00000002928	Guk1	protein	165.697	251.343	174.158	126.751	106.893	81.7439	94.2591	98.7424	112.929	104.095	107.367
ENSRNOG00000002930	Ppl	protein	0.683641	0.690335	1.01209	0.847356	1.42275	0.739268	1.5657	1.02882	2.05467	1.72171	1.94021
ENSRNOG00000002932	Wdr19	protein	1.78206	0.486753	1.00217	2.08503	2.98313	3.25157	3.37	2.70186	1.94748	2.8332	2.41036
ENSRNOG00000002934	Atp1b1	protein	454.066	324.281	339.154	336.569	295.101	274.221	174.514	175.34	169.187	189.134	110.472
ENSRNOG00000002935	Ankrd40	protein	54.4291	38.553	49.7577	50.2315	51.9887	54.125	57.1451	59.2174	53.1052	64.1806	63.9349
ENSRNOG00000002936	Golt1a	protein	0.472456	0.128467	0.139068	0.160911	0.278688	0.1	0.287886	0.221967	0.126743	0.432643	0.187521
ENSRNOG00000002937	Ren	protein	0.565725	0.965894	0.819081	6.48401	3.34113	7.78769	2.87927	1.64995	5.3819	4.08037	1.36948
ENSRNOG00000002940	Ankrd17	protein	5.739	3.92912	4.70912	7.09315	8.02352	9.53902	7.77333	7.64	6.84059	7.19581	6.24288
ENSRNOG00000002941	Uhmk1	protein	2.40633	1.36833	1.6037	3.72476	5.97981	8.26883	6.38159	5.80133	2.9755	4.23208	2.66372
ENSRNOG00000002943	Mrpl55	protein	25.842	36.4565	28.6031	25.5413	25.1927	18.7538	22.4089	23.4672	24.7261	25.5776	26.775
ENSRNOG00000002944	RGD1304587	protein	12.4874	16.6665	14.0555	13.2404	11.561	9.78842	12.807	13.5809	13.8155	15.0904	16.2289
ENSRNOG00000002946	Socs3	protein	1.23875	0.784375	1.37999	8.44154	5.86242	6.73988	6.77336	4.85854	7.30309	4.30487	5.12414
ENSRNOG00000002947	Dpt	protein	14.1365	7.46904	18.0721	26.6804	35.9322	18.2786	21.3404	12.3227	35.7256	14.5138	18.1532
ENSRNOG00000002948	Abcc3	protein	0.756558	0.402859	0.61796	2.81721	3.16421	3.52148	3.7662	3.16443	3.10005	2.38388	2.78355
ENSRNOG00000002949	Pgs1	protein	26.4794	25.6022	24.1113	21.1727	19.2242	14.7877	15.0941	15.2576	16.2748	14.3008	12.935
ENSRNOG00000002950	Lyl1	protein	2.76946	4.8577	3.98225	10.7383	9.11499	8.11038	9.02561	7.85815	10.0078	6.73655	9.29609
ENSRNOG00000002951	Ccnb3	protein	0.1	0.1	0.1	0.1	0.1	0.1	0.1	0.1	0.1	0.1	0.1
ENSRNOG00000002953	P2ry4	protein	0.149983	0.14911	0.1	0.763841	0.808103	1.13217	1.25642	0.654083	0.393162	1.13973	0.90767
ENSRNOG00000002956	Stim2	protein	11.4025	7.73428	9.329	9.17759	9.86982	10.32	11.5297	11.81	10.8896	10.9609	10.8348
ENSRNOG00000002959	Shroom4	protein	0.442301	0.395564	0.48726	1.04243	1.22514	1.1417	1.62867	1.38827	1.49175	1.49209	1.52796
ENSRNOG00000002960	LOC100909913	protein	10.6728	8.40558	10.6356	12.1097	11.9429	10.7978	12.1558	13.2316	12.879	13.3049	12.0132
ENSRNOG00000002963	C1ql1	protein	40.2971	50.2886	43.9777	67.2205	56.8682	56.0128	59.9797	65.1539	75.6702	57.2322	69.6093
ENSRNOG00000002964	Xcl1	protein	0.211231	0.414232	0.1	0.1	0.1	0.180547	0.177962	0.338059	0.801204	0.295519	0.689973
ENSRNOG00000002968	Tnfsf4	protein	0.277693	0.152234	0.33782	3.44699	3.41243	2.43939	2.04054	2.47124	1.76375	1.55195	2.05159
ENSRNOG00000002969	Itpkb	protein	11.0818	3.58038	8.5627	19.1402	24.9122	28.678	36.2781	32.8718	24.901	26.9119	21.4394
ENSRNOG00000002970	Zswim7	protein	6.78261	5.64012	5.56644	5.44333	5.16647	3.72218	6.46396	5.60911	6.02108	5.27243	5.30164
ENSRNOG00000002972	RGD1565283	protein	0.1	0.104392	0.328692	0.492338	0.297797	0.225513	0.388299	0.669741	0.390579	0.205208	0.636474
ENSRNOG00000002974	Cdx4	protein	0.1	0.1	0.1	0.1	0.1	0.1	0.1	0.1	0.1	0.1	0.1
ENSRNOG00000002975	RGD1563606	protein	0.1	0.16608	0.1	0.1	0.1	0.1	0.1	0.1	0.1	0.1	0.1
ENSRNOG00000002976	Maats1	protein	0.204053	0.111418	0.263334	0.513284	0.6472	0.720775	1.01974	0.840141	0.948393	1.01246	1.0453
ENSRNOG00000002977	Ttc19	protein	7.5491	5.25597	5.83413	6.63191	5.61784	5.43824	4.44458	4.8988	4.42323	5.68051	4.31017
ENSRNOG00000002978	Faslg	protein	0.194247	0.1	0.10081	0.155207	0.1	0.204608	0.147172	0.119798	0.203635	0.171168	0.180096
ENSRNOG00000002979	Tbx19	protein	1.66965	1.29801	1.15396	1.72019	1.76353	1.73824	2.3736	1.90649	2.53407	2.20735	2.23647
ENSRNOG00000002980	Tsr1	protein	3.20082	0.946409	2.25447	5.33762	6.34936	6.65412	6.23929	6.00271	5.03225	5.30188	5.24317
ENSRNOG00000002983	Nfix	protein	10.803	6.65001	9.94072	10.3122	13.3024	19.0122	19.6966	15.8445	14.447	12.0046	11.6545
ENSRNOG00000002984	Bmp15	protein	0.484931	0.364278	0.368234	0.368797	0.541353	0.549458	1.11785	0.891261	0.96053	0.957964	1.61767
ENSRNOG00000002986	Efhc2	protein	0.355696	0.325571	0.146517	0.227834	0.345674	0.415143	0.396988	0.526137	0.407943	0.397172	0.484671
ENSRNOG00000002989	Nmt1	protein	19.7359	16.9964	18.0563	25.7327	25.6031	24.9231	26.2172	25.9778	26.0669	24.3064	24.8407
ENSRNOG00000002991	Srr	protein	6.30422	3.66265	4.76617	8.27736	7.494	7.05075	8.25301	7.65479	6.82642	7.73503	6.87656
ENSRNOG00000002997	Slc9a3r2	protein	37.642	41.2744	32.2726	23.6621	22.6618	18.3577	20.553	21.886	24.2188	23.7858	26.1586
ENSRNOG00000002999	Timmdc1	protein	29.1821	33.0779	26.9068	23.1294	23.5942	21.0667	23.6118	24.5912	25.3538	25.139	27.7486
ENSRNOG00000003003	Tbc1d19	protein	8.52243	3.15004	5.02008	7.52175	8.08247	8.94884	8.36624	7.98072	6.50382	7.73362	6.73269
ENSRNOG00000003005	Rasgef1c	protein	10.2765	10.2395	10.4756	7.57395	6.78923	7.80224	8.58893	8.83348	9.51474	8.48491	8.94805
ENSRNOG00000003011	Gadd45gip1	protein	32.7953	47.5694	36.9711	30.1929	23.2883	17.489	25.6009	24.0234	28.0742	28.546	28.7375
ENSRNOG00000003013	Rpgr	protein	1.86013	0.976297	1.43013	2.19434	2.79447	3.04392	3.47661	3.37656	2.62884	3.0514	3.34754
ENSRNOG00000003014	Poglut1	protein	3.24091	0.930464	1.87572	3.67407	4.34596	5.06933	4.28763	4.15445	3.78261	4.26882	3.47773
ENSRNOG00000003018	Olfml2b	protein	7.61442	6.32652	7.0746	9.57092	10.7356	10.381	15.8724	16.2036	16.883	15.749	17.656
ENSRNOG00000003019	Ubn1	protein	4.73461	4.19684	4.63549	5.13584	6.05951	5.79173	6.30828	6.63871	6.45597	5.72081	5.37223
ENSRNOG00000003020	Slc25a47	protein	0.100848	0.1	0.1	0.1	0.1	0.1	0.1	0.1	0.1	0.1	0.1
ENSRNOG00000003026	Rad23a	protein	29.3253	32.8198	29.875	26.084	23.4239	21.9263	28.5784	27.7347	32.6804	29.0252	35.1515
ENSRNOG00000003028	Dnah17	protein	0.1	0.1	0.1	0.1	0.1	0.1	0.1	0.1	0.1	0.1	0.1
ENSRNOG00000003029	Calr	protein	224.673	220.997	214.542	383.504	356.409	283.952	306.995	307.89	346.412	284.919	324.003
ENSRNOG00000003030	Awat2	protein	0.1	0.1	0.1	0.1	0.1	0.1	0.1	0.1	0.1	0.1	0.1
ENSRNOG00000003031	Atp2b4	protein	4.21072	2.74976	3.67005	4.72815	6.00959	5.76473	6.84389	6.06418	5.93121	6.02713	5.34651
ENSRNOG00000003033	Plcd3	protein	7.00912	7.12314	6.77125	9.12026	9.02111	6.86302	13.5744	11.565	11.8773	9.95107	13.7929
ENSRNOG00000003038	Sft2d2	protein	2.97097	1.71565	2.85704	6.33639	7.23793	8.76563	12.1753	10.042	9.13219	8.04869	8.92339
ENSRNOG00000003039	Wnt3a	protein	0.1	0.1	0.1	0.1	0.1	0.1	0.1	0.1	0.1	0.1	0.1
ENSRNOG00000003041	Smg6	protein	4.03667	3.63595	3.47459	4.66467	4.46643	4.75107	5.18206	4.90405	4.94233	5.08118	5.31061
ENSRNOG00000003048	Tiprl	protein	16.3958	13.3329	13.6609	14.537	14.2811	13.2776	14.4854	15.376	15.071	15.192	14.9193
ENSRNOG00000003049	Hsd17b10	protein	29.3431	30.8901	29.2927	24.7474	28.1093	22.5698	27.9425	29.505	29.8268	27.6992	36.4799
ENSRNOG00000003050	Tbc1d9b	protein	23.8931	15.3185	20.678	20.064	20.9014	20.1956	20.7821	19.6628	18.948	19.4608	17.9682
ENSRNOG00000003052	Cox18	protein	9.14612	10.7552	8.80583	9.17493	7.98279	6.86738	8.23646	8.11768	8.04335	6.78516	7.0545
ENSRNOG00000003054	Cask	protein	0.1	0.1	0.1	0.1	0.1	0.1	0.1	0.1	0.1	0.1	0.1
ENSRNOG00000003059	Optc	protein	0.358817	0.124685	0.250123	0.38458	0.544348	0.439876	0.666994	0.368966	0.65283	0.442625	0.385239
ENSRNOG00000003063	Phka1	protein	3.04966	1.99681	2.6451	3.26635	3.46636	3.97556	3.43226	3.50619	3.11228	3.33897	2.83142
ENSRNOG00000003064	Bst1	protein	0.235555	0.480961	1.01497	1.55671	1.27257	0.704386	0.971112	0.741807	1.44313	0.50052	0.807932
ENSRNOG00000003065	Glyr1	protein	32.6457	24.5587	27.0106	29.586	29.8538	28.6636	30.3963	29.825	29.3725	27.1322	27.5011
ENSRNOG00000003066	Wnt9a	protein	2.05143	0.196702	0.783624	1.7191	2.85885	1.74387	1.90311	2.03257	2.75313	1.13558	1.5743
ENSRNOG00000003067	Npffr2	protein	0.1	0.106536	0.1	0.1	0.1	0.1	0.1	0.1	0.1	0.1	0.1
ENSRNOG00000003068	RGD1564036	protein	2.62088	3.15605	2.62076	3.27493	3.09578	2.71587	2.95659	2.91956	2.81146	3.56194	3.317
ENSRNOG00000003069	Cd38	protein	7.71866	2.63612	5.58633	27.3631	34.1472	34.1482	18.6235	19.0117	15.6885	12.1614	11.306
ENSRNOG00000003070	Pigl	protein	3.24865	2.92512	2.35944	2.91197	2.38137	2.37392	2.58628	3.16298	2.95922	3.40883	2.6652
ENSRNOG00000003071	Vamp4	protein	23.0927	13.9666	18.9545	26.0942	27.8675	25.4811	31.4785	29.6339	28.2592	31.47	28.3076
ENSRNOG00000003073	Gpr161	protein	0.35177	0.251068	0.320588	0.700632	0.918082	1.08933	1.025	0.762496	0.450607	1.12191	0.706232
ENSRNOG00000003075	Tmem39a	protein	4.17753	3.5591	4.72485	5.17349	6.39488	5.63758	6.66966	6.76312	6.53533	5.66784	6.49788
ENSRNOG00000003076	Rbms2	protein	16.7026	15.4068	19.8419	26.3712	30.6541	25.8449	38.0652	34.4071	36.9205	29.253	36.8466
ENSRNOG00000003078	Dcaf6	protein	8.24241	4.74545	6.48847	8.58401	8.96627	8.01708	8.65737	8.21943	8.65261	8.2349	8.54823
ENSRNOG00000003080	LOC690271	protein	0.1	0.1	0.1	0.1	0.1	0.1	0.1	0.1	0.1	0.1	0.1
ENSRNOG00000003081	Ribc1	protein	4.17932	4.57785	5.44198	6.44947	5.59654	4.98652	6.71588	6.30001	6.56832	5.83689	6.80305
ENSRNOG00000003084	Parp1	protein	13.4531	8.64743	11.8248	20.24	20.005	19.7857	16.2511	15.9349	15.2856	13.7526	13.9602
ENSRNOG00000003085	Mycs	protein	0.1	0.1	0.1	0.1	0.1	0.1	0.1	0.1	0.1	0.1	0.1
ENSRNOG00000003086	Cenpv	protein	12.456	13.3945	12.3731	11.4759	9.41066	9.67104	11.5483	13.2812	12.5519	9.6868	11.9931
ENSRNOG00000003088	Arhgap31	protein	1.75405	0.592683	1.00012	2.4511	4.37524	4.23562	5.64906	4.69228	3.89021	4.32232	4.01653
ENSRNOG00000003094	Cmah	protein	0.1	0.1	0.1	0.1	0.102822	0.1	0.106603	0.1	0.130585	0.1	0.1
ENSRNOG00000003095	Fgfbp1	protein	0.1	0.1	0.1	0.1	0.1	0.1	0.1	0.1	0.1	0.1	0.1
ENSRNOG00000003098	Prom1	protein	5.61686	3.07856	2.95427	5.99861	6.54082	6.25454	5.61942	6.16573	6.10385	7.04733	5.92763
ENSRNOG00000003099	Ubqln2	protein	26.98	18.3992	21.9295	22.5514	22.0959	24.9495	21.4161	22.506	19.9696	19.8182	18.478
ENSRNOG00000003100	Dusp12	protein	5.21666	4.30627	3.65213	4.45583	4.50578	4.81653	5.04311	4.57755	5.00746	5.63071	4.25608
ENSRNOG00000003104	Trpv2	protein	5.44274	6.18638	4.80116	11.6633	9.75391	8.75829	6.47891	6.83979	7.57	5.0331	4.22451
ENSRNOG00000003105	Kif19	protein	4.3578	5.01916	4.06665	4.26201	5.45017	7.02463	7.11303	6.49423	7.7042	7.43016	9.2923
ENSRNOG00000003108	Acbd4	protein	12.9893	17.4218	14.1193	11.9017	10.0846	8.13282	9.69211	10.8675	11.629	12.4111	15.1726
ENSRNOG00000003109	Btbd17	protein	6.50581	9.60482	7.58112	3.96281	3.47741	2.94479	3.16684	3.37138	4.06342	4.82905	4.56312
ENSRNOG00000003110	Mageb5	protein	0.1	0.1	0.1	0.1	0.1	0.1	0.1	0.1	0.1	0.1	0.1
ENSRNOG00000003111	Ovca2	protein	2.51556	2.38399	2.87197	3.04727	2.83584	2.56666	3.10733	2.29516	2.85748	2.47733	2.77915
ENSRNOG00000003114	B4galt4	protein	5.69812	4.68	6.33754	8.01799	9.0226	7.46884	11.6235	10.5993	11.503	12.2347	12.2943
ENSRNOG00000003116	Dph1	protein	6.81949	5.42428	6.85032	9.08179	8.88305	7.38833	8.03673	8.43971	7.788	6.93825	9.00737
ENSRNOG00000003117	Psmd12	protein	44.9366	39.0769	39.8893	34.4454	30.8359	26.8585	26.6491	27.8376	26.6065	30.5006	28.8562
ENSRNOG00000003119	Gc	protein	0.1	0.1	0.1	0.1	0.1	0.1	0.127272	0.1	0.1	0.1	0.1
ENSRNOG00000003120	Prelp	protein	25.6202	14.8761	27.6017	48.8038	55.4697	55.2406	112.853	85.2445	102.098	71.344	96.0197
ENSRNOG00000003121	Rtn4rl1	protein	3.83708	3.49374	3.50231	2.627	2.51331	2.63519	2.7381	2.30146	2.55502	2.45303	2.2793
ENSRNOG00000003122	Hdac8	protein	3.83114	2.33265	3.59625	4.47773	4.8361	4.23473	4.73381	5.00235	3.86686	4.71952	4.74118
ENSRNOG00000003123	Rpa1	protein	14.8122	15.3681	14.0264	15.0762	15.3999	14.3246	17.897	17.6173	16.0614	17.2061	16.9292
ENSRNOG00000003125	Rogdi	protein	102.292	132.007	94.0982	60.1368	50.6288	42.2647	45.8123	45.6397	49.3182	58.399	52.5002
ENSRNOG00000003127	Spryd4	protein	7.09283	5.77683	6.63395	5.94676	5.0615	4.92285	5.14745	4.91912	6.39167	5.71109	5.90499
ENSRNOG00000003129	Zfp496	protein	3.75771	2.49392	3.64385	5.06336	5.17738	5.05903	6.4684	5.75631	5.90285	5.13509	6.08211
ENSRNOG00000003131	Traf7	protein	13.6868	11.1552	13.1096	19.399	19.5554	18.6764	20.9772	19.977	21.1181	19.4681	20.6568
ENSRNOG00000003132	Mip	protein	1.03684	1.43626	1.53977	1.03451	1.51873	1.07733	1.27792	1.48219	1.11661	1.68396	1.56176
ENSRNOG00000003134	Slc4a4	protein	4.17931	2.42642	3.88166	11.476	21.8022	30.4818	31.0032	24.7713	15.2192	16.9422	12.7811
ENSRNOG00000003135	Fcrlb	protein	0.1	0.1	0.1	0.315877	0.324407	0.240589	0.177545	0.407193	0.25744	0.139453	0.244819
ENSRNOG00000003136	Fcrla	protein	2.48774	1.95559	2.10481	2.20129	2.16647	1.94822	1.27101	1.70067	1.30741	1.41723	1.47771
ENSRNOG00000003137	Sept12	protein	0.1	0.1	0.1	0.1	0.1	0.1	0.1	0.1	0.1	0.1	0.1
ENSRNOG00000003139	Smc1a	protein	13.8056	8.56503	10.5553	15.7157	16.5027	15.2061	16.3998	15.4012	14.2652	14.6793	13.7033
ENSRNOG00000003143	RGD1310166	protein	1.02189	1.75618	0.636526	1.0322	0.988285	0.891261	0.396563	0.523786	0.522863	0.638786	0.244788
ENSRNOG00000003144	Gprc5c	protein	1.79094	1.48401	2.18942	1.89655	2.19902	2.34702	5.86028	4.7947	5.88598	5.04585	7.08925
ENSRNOG00000003147	Sqstm1	protein	267.191	255.639	236.083	233.561	204.341	189.511	236.786	239.614	248.791	236.5	266.433
ENSRNOG00000003148	Timp2	protein	97.4491	60.5856	86.703	184.413	187.769	170.475	248.792	235.969	238.603	190.161	232.335
ENSRNOG00000003149	Farsa	protein	18.4642	22.106	18.214	18.446	16.8451	13.8399	16.3801	16.9002	17.53	15.6164	17.018
ENSRNOG00000003150	Mpc2	protein	130.523	142.931	126.664	88.1208	75.9009	68.4255	71.0995	81.7504	83.148	91.4583	88.695
ENSRNOG00000003151	Bfar	protein	5.74746	3.2107	4.63207	6.9139	7.59921	7.87428	7.47543	7.39565	6.92991	7.13755	6.79881
ENSRNOG00000003158	Gm8444	protein	0.1	0.1	0.202647	0.1	0.1	0.167499	0.1	0.1	0.1	0.1	0.1
ENSRNOG00000003160	RragB	protein	0.1	0.1	0.1	0.1	0.1	0.1	0.1	0.1	0.1	0.1	0.1
ENSRNOG00000003163	Sdhc	protein	165.613	141.427	168.886	174.52	164.01	152.488	177.368	178.086	177.19	179.877	182.227
ENSRNOG00000003164	Pla2g10	protein	0.1	0.1	0.1	0.1	0.1	0.1	0.1	0.1	0.1	0.1	0.1
ENSRNOG00000003170	Nlrp3	protein	0.673834	0.898513	0.966598	4.69095	4.45581	4.17466	4.3157	3.48402	3.368	2.7824	3.09332
ENSRNOG00000003171	Mpz	protein	746.644	465.091	443.12	525.352	820.181	978.678	910.378	897.311	1180.31	1280.56	1672.52
ENSRNOG00000003172	Serpinf1	protein	45.9998	32.177	56.1135	47.687	62.6004	31.4536	60.7449	35.8258	91.2291	22.9721	34.5239
ENSRNOG00000003174	Tapt1	protein	11.3341	7.55388	8.6625	10.7752	11.9057	12.0585	12.4247	12.2912	11.643	11.5409	10.2613
ENSRNOG00000003176	Mixl1	protein	0.1	0.1	0.1	0.1	0.1	0.1	0.1	0.1	0.1	0.1	0.1
ENSRNOG00000003177	Mat2b	protein	22.8959	16.5743	18.2145	23.7543	23.7287	22.3507	24.8789	24.1932	24.2912	21.4839	22.5386
ENSRNOG00000003178	Mageh1	protein	22.7698	22.0173	24.5973	25.9178	23.5266	21.8775	26.936	26.6353	28.9029	28.2801	34.0402
ENSRNOG00000003183	Fmod	protein	15.3746	11.4335	19.4808	29.2107	25.0744	30.6149	46.1794	31.8493	39.1247	32.4212	40.0164
ENSRNOG00000003185	Acbd3	protein	9.76544	6.06982	7.64121	11.638	12.7422	11.7202	13.2647	13.5633	12.2533	10.6358	12.538
ENSRNOG00000003186	Anks3	protein	7.91248	8.36741	7.53857	7.4595	7.2307	5.90808	7.7119	7.53817	8.66554	8.00685	8.19723
ENSRNOG00000003187	Armcx5	protein	4.2203	1.67382	2.62846	3.80212	3.25773	2.96799	3.35858	3.40301	3.47054	3.24949	2.67508
ENSRNOG00000003189	Cited1	protein	4.71154	8.30535	4.80197	2.80783	2.35152	1.843	2.14282	1.52332	2.40911	2.87247	1.03264
ENSRNOG00000003191	Bhlhb9	protein	7.33287	5.16983	6.43204	9.84564	11.1072	10.5809	10.6339	9.91419	10.5374	9.34527	8.74025
ENSRNOG00000003195	Caskin1	protein	23.2171	23.4017	20.7836	12.8979	12.9835	12.33	10.6994	9.84665	10.2633	12.6643	8.40626
ENSRNOG00000003198	RGD1305733	protein	51.02	39.5496	42.3738	26.5548	22.1473	21.2831	10.3324	11.0511	10.9509	17.3756	6.52384
ENSRNOG00000003201	LOC100362640	protein	354.566	331.859	387.845	577.856	549.329	458.264	589.805	606.024	666.356	575.659	707.695
ENSRNOG00000003203	Hexim1	protein	22.4472	26.7978	24.1271	21.919	22.114	18.535	26.4166	25.9329	28.041	24.1217	26.8845
ENSRNOG00000003205	Ldb2	protein	4.90965	3.32499	4.05656	3.89786	3.98027	4.13362	5.25638	5.33997	5.72823	5.06476	5.00426
ENSRNOG00000003206	Actr3	protein	39.9619	28.4384	34.115	64.6435	64.4353	61.745	61.7228	59.4936	59.405	51.2008	53.6505
ENSRNOG00000003207	Fmnl1	protein	11.004	9.83762	9.43433	22.8942	19.2718	17.7176	13.9692	15.6303	14.9996	14.3356	13.0414
ENSRNOG00000003208	Ercc6l	protein	0.179185	0.1	0.1	0.270493	0.362346	0.262768	0.219653	0.208222	0.228498	0.119243	0.155441
ENSRNOG00000003209	Pcp4l1	protein	51.5125	40.9546	40.2064	33.0013	26.0356	22.8738	16.5662	17.4623	18.0974	25.2767	12.0626
ENSRNOG00000003210	Olr1463	protein	0.1	0.1	0.1	0.1	0.1	0.1	0.1	0.1	0.1	0.1	0.1
ENSRNOG00000003211	Srp9	protein	32.7626	43.0447	34.1716	28.8169	27.4529	21.3623	27.0113	28.4978	29.9623	27.3227	29.7952
ENSRNOG00000003213	Helz	protein	0.830553	0.601708	0.68494	1.56477	1.99551	2.23416	2.14597	1.8893	1.75294	1.76614	1.60362
ENSRNOG00000003215	Zfp287	protein	0.747505	0.35752	0.690335	1.19729	1.69598	1.95568	1.51304	1.68393	1.3093	1.63176	1.31162
ENSRNOG00000003217	Lgals3bp	protein	23.9008	15.4756	21.0415	78.019	60.9284	61.4357	70.3329	58.5536	74.2861	52.9714	65.9906
ENSRNOG00000003218	Zfp286a	protein	2.11575	1.34174	2.55125	2.14749	2.26982	1.66273	1.89038	1.44361	1.94325	2.11004	1.93994
ENSRNOG00000003219	Trim16	protein	2.90345	1.51306	1.97658	1.50938	1.98863	1.67022	1.63501	1.77031	1.76281	1.72338	1.10917
ENSRNOG00000003220	H3f3b	protein	260.158	177.379	257.267	379.741	354.343	338.284	352.956	357.444	372.212	308.356	344.818
ENSRNOG00000003221	Myoc	protein	27.0905	15.9837	22.3016	19.1267	20.133	21.087	17.496	19.3736	29.3487	29.4907	41.1471
ENSRNOG00000003223	Degs1	protein	84.6319	62.8708	81.0084	83.3303	84.2832	76.002	76.5834	77.3438	74.3687	76.8768	79.8258
ENSRNOG00000003224	Nudt16l1	protein	35.6645	50.1702	40.3639	32.1452	29.0436	24.869	30.3173	30.6896	35.5914	36.0371	37.0531
ENSRNOG00000003226	Mprip	protein	42.9299	35.1194	40.2856	36.1767	41.598	38.7286	48.3297	47.1295	47.8055	48.0423	51.1029
ENSRNOG00000003227	RGD1559951	protein	0.1	0.1	0.1	0.1	0.1	0.1	0.1	0.1	0.1	0.1	0.1
ENSRNOG00000003228	Mid1ip1	protein	93.7911	104.575	98.9779	95.5391	87.0125	92.3635	111.476	106.302	113.202	100.633	111.267
ENSRNOG00000003229	Tspan7	protein	302.315	239.305	272.186	244.49	235.916	221.622	184.514	188.376	176.81	218.638	156.601
ENSRNOG00000003232	Slc9a3r1	protein	39.2	27.8203	34.8336	34.02	33.7593	30.4167	37.2641	38.3974	44.894	33.6008	41.4123
ENSRNOG00000003233	Serpinf2	protein	0.270653	0.393572	0.452706	0.552914	0.702206	0.313486	0.609499	0.501359	0.939908	0.417046	0.407543
ENSRNOG00000003234	Mgrn1	protein	42.8484	13.399	29.6058	37.5903	41.3275	46.287	50.0191	50.6246	41.9437	43.3789	37.2875
ENSRNOG00000003235	Mgat4b	protein	17.636	22.3649	16.7593	20.9882	17.7757	16.7049	20.1922	19.8319	21.659	18.5612	18.7685
ENSRNOG00000003237	Tp53bp2	protein	6.65656	6.4057	6.73895	6.69725	6.68844	6.38308	8.46235	8.19976	8.13388	8.37176	8.03693
ENSRNOG00000003239	Cant1	protein	13.4748	13.079	13.3269	13.6493	13.1578	12.3634	14.3786	14.9868	15.7589	15.2358	16.1276
ENSRNOG00000003241	Gabrg2	protein	3.7778	0.936287	1.8409	3.26347	3.67226	5.18538	2.28426	1.8372	1.82092	3.20515	0.702273
ENSRNOG00000003242	Gulp1	protein	3.28103	2.14904	3.11105	6.19974	7.67556	8.09236	12.9187	12.2316	11.6417	7.71471	10.4084
ENSRNOG00000003243	Wdr81	protein	4.09165	3.67443	3.4222	6.34253	5.6076	5.34213	6.17595	5.52667	6.22021	4.8734	5.31855
ENSRNOG00000003244	Ltc4s	protein	5.26334	10.8156	9.25098	14.4612	13.3972	10.7508	13.7113	15.6674	14.845	12.8745	15.383
ENSRNOG00000003245	Cacng1	protein	0.1	0.1	0.1	0.1	0.151902	0.1	0.1	0.1	0.1	0.1	0.1
ENSRNOG00000003247	Sde2	protein	4.79075	2.77148	4.17204	7.09039	7.39225	8.03418	8.18715	8.23414	8.13001	7.25148	8.03922
ENSRNOG00000003248	Mpzl1	protein	22.9886	17.8168	21.1172	31.2535	30.4037	30.6569	29.4188	27.7156	30.1666	22.9554	24.8479
ENSRNOG00000003251	B3galt2	protein	1.28488	0.416736	0.723873	0.818029	0.738313	0.878007	0.71985	0.618072	0.523365	0.812684	0.481705
ENSRNOG00000003253	Qdpr	protein	323.091	349.757	310.064	301.912	263.63	200.713	216.319	213.075	207.808	266.937	202.531
ENSRNOG00000003254	Il23a	protein	0.777926	0.84	0.475193	0.479936	0.638526	0.533191	0.563837	0.760589	0.725625	0.729592	0.746463
ENSRNOG00000003256	Ccng1	protein	20.5672	15.0585	18.6783	35.1672	35.8233	36.7197	37.0114	37.0431	33.6083	29.7626	30.1501
ENSRNOG00000003258	Cdc73	protein	1.86508	1.31513	1.89036	3.74046	3.86506	4.95064	4.39658	4.75466	4.21608	4.07461	3.38312
ENSRNOG00000003259	C1qtnf1	protein	6.54158	4.16873	7.46733	7.67693	8.63465	5.54597	9.81458	8.3462	13.5078	8.57991	10.2743
ENSRNOG00000003260	Nr1i3	protein	3.15024	1.51694	3.07822	2.70199	1.95295	1.92612	1.98717	2.11037	2.02702	2.01894	1.90774
ENSRNOG00000003261	Usp9x	protein	10.9904	7.10755	8.51624	14.5421	16.3526	18.3519	17.2337	16.2006	14.313	13.4791	12.4166
ENSRNOG00000003262	Cacng4	protein	11.303	10.2018	10.6248	13.8648	13.2063	14.3298	14.8018	14.1356	14.3762	13.9513	13.2289
ENSRNOG00000003263	Lefty2	protein	0.803844	0.361612	0.321484	0.513563	0.452197	0.291222	0.349438	0.200891	0.352806	0.474318	0.36034
ENSRNOG00000003264	Nat9	protein	14.9649	21.0282	18.0767	17.0787	14.758	13.2099	16.9393	17.2118	18.095	16.3933	22.1828
ENSRNOG00000003266	LOC100361655	protein	0.796158	1.99127	1.06944	0.716109	0.461179	0.368493	0.431913	0.445513	0.396676	0.570534	0.219853
ENSRNOG00000003267	Pycr2	protein	29.2704	42.1714	31.377	19.6243	18.5403	15.7841	19.4868	18.3924	21.3771	20.4737	22.4408
ENSRNOG00000003268	Maml1	protein	1.49295	1.37376	1.55211	2.35327	2.81615	2.70303	2.9173	3.1179	2.83247	2.55766	2.79693
ENSRNOG00000003269	Atp6v0e1	protein	43.2526	46.5107	47.862	74.2725	70.3688	51.5877	83.2587	88.5143	93.4435	71.7856	91.1361
ENSRNOG00000003273	Spata20	protein	0.391537	0.217223	0.426862	0.916408	0.797925	0.589231	0.858831	0.448457	0.621484	0.541179	0.623372
ENSRNOG00000003275	Spata32	protein	0.223084	0.117341	0.212349	0.1	0.270143	0.1	0.1	0.24435	0.1	0.144375	0.1
ENSRNOG00000003276	Myo1d	protein	23.1421	16.2112	19.4352	18.663	19.7817	20.5208	19.688	20.5254	19.3727	18.9944	18.6773
ENSRNOG00000003278	Map3k14	protein	1.62277	1.11357	1.66531	3.35561	3.62298	3.09717	3.90064	3.51731	3.96206	2.73239	3.29255
ENSRNOG00000003279	Syce2	protein	0.970919	1.08359	1.19724	1.60525	0.777331	1.19118	1.18942	1.09809	1.28577	1.77956	1.44006
ENSRNOG00000003280	Grin2c	protein	18.0256	21.8953	20.1338	19.7878	20.0695	16.3918	20.8083	23.7437	18.4644	22.6737	21.2206
ENSRNOG00000003281	Mcm9	protein	1.31787	0.809034	1.06258	1.80183	2.03152	2.3642	2.30239	2.13408	1.94845	1.88116	1.93814
ENSRNOG00000003283	Rcsd1	protein	4.4097	2.89678	3.734	6.9875	6.94293	6.38357	10.859	9.91884	10.9409	7.88365	11.9883
ENSRNOG00000003284	Epn3	protein	2.54151	3.04663	1.90956	0.911862	0.737738	0.771951	1.23557	0.910779	1.1548	0.914627	1.18814
ENSRNOG00000003285	Mpv17l	protein	1.14765	0.400164	1.65763	0.617389	0.851814	0.91272	0.501252	0.775331	0.482824	0.604768	0.945278
ENSRNOG00000003287	Fbxw10	protein	0.140573	0.160159	0.137535	0.110957	0.166433	0.123642	0.135203	0.156262	0.129218	0.261508	0.155856
ENSRNOG00000003288	Cacng5	protein	1.27674	0.523048	0.994293	0.798607	0.700199	0.847748	0.401225	0.411295	0.325385	0.583573	0.240379
ENSRNOG00000003289	Lap3	protein	43.5997	33.0064	42.0872	105.743	95.6083	91.1238	90.7194	89.6983	84.4721	76.7833	78.7716
ENSRNOG00000003291	Creg1	protein	8.28845	5.88124	10.2719	19.6276	20.0342	20.1479	23.8196	23.6615	21.4054	16.9779	23.4862
ENSRNOG00000003294	Cdrt4	protein	0.1	0.1	0.102482	0.1	0.1	0.1	0.1	0.1	0.1	0.1	0.1
ENSRNOG00000003296	Dck	protein	1.85519	0.626987	0.967783	2.29673	2.20266	2.45524	1.83364	1.77516	1.41559	2.10291	1.27452
ENSRNOG00000003298	Cd247	protein	0.206869	0.1	0.215113	0.192484	0.165307	0.172468	0.35749	0.1	1.1099	0.101756	0.321643
ENSRNOG00000003300	Btg2	protein	3.34519	2.52283	3.10443	6.20719	7.697	5.78189	6.3321	7.88389	6.30118	5.60578	7.43898
ENSRNOG00000003302	Flcn	protein	25.6433	20.0429	22.2389	22.8167	22.2148	23.5807	24.1093	25.0087	27.2243	25.7343	22.8008
ENSRNOG00000003304	Chad	protein	2.70224	1.95769	7.42242	2.39108	4.56066	1.5796	3.33206	1.36392	4.54526	0.901438	1.21724
ENSRNOG00000003305	Cxcr3	protein	0.124424	0.170521	0.117203	0.438817	0.379648	0.445524	0.669732	0.380588	1.54206	0.380617	0.798171
ENSRNOG00000003307	Gcdh	protein	23.1928	25.3853	26.8828	30.6182	31.464	26.7296	34.4605	33.7796	33.6081	30.6981	35.934
ENSRNOG00000003310	Tmem63a	protein	35.8836	33.1537	32.7524	24.9057	25.1448	24.5415	23.7761	22.002	23.3501	23.5698	22.4749
ENSRNOG00000003313	Glra2	protein	1.70401	1.28175	1.35779	1.1338	1.12474	1.13171	0.486868	0.585088	0.446521	1.11772	0.356031
ENSRNOG00000003326	LOC100910121	protein	11.6324	7.6374	8.86128	11.616	12.493	11.8637	12.1609	12.7792	12.1111	11.4353	11.8544
ENSRNOG00000003328	Cdip1	protein	85.4501	75.7743	75.3096	54.4769	52.1517	46.8255	56.478	57.7303	55.2534	61.5809	51.8332
ENSRNOG00000003329	Ppm1d	protein	4.07353	2.58944	2.90592	3.93846	4.26931	4.35514	4.65422	4.53774	4.5994	4.13451	4.58992
ENSRNOG00000003330	Acsf2	protein	24.0613	19.3584	22.04	23.9713	24.6073	22.7361	26.3266	26.842	25.8771	26.5786	26.4269
ENSRNOG00000003332	Nt5m	protein	10.2929	10.8265	10.3343	7.07564	6.08383	5.98637	5.45865	7.20491	6.79962	6.97188	7.04287
ENSRNOG00000003334	Klhl21	protein	9.3348	11.7165	9.58372	6.92536	7.58967	7.3676	8.76359	9.44122	10.0427	9.13375	9.41576
ENSRNOG00000003336	Mybph	protein	1.99912	2.41877	2.89292	1.90494	1.76328	1.59863	1.72869	1.64973	1.71364	2.51597	1.81585
ENSRNOG00000003338	Pmp22	protein	301.778	176.868	200.466	245.088	347.509	393.863	384.344	377.154	452.496	468.434	598.048
ENSRNOG00000003342	AABR07037798.1	protein	0.1	0.1	0.1	0.1	0.1	0.1	0.1	0.1	0.1	0.1	0.1
ENSRNOG00000003343	Canx	protein	77.6487	44.6545	61.0508	98.2843	105.48	108.902	111.34	105.942	95.9248	94.6524	97.2727
ENSRNOG00000003346	Fancb	protein	0.597859	0.386329	0.416634	1.18586	1.08993	0.996599	1.1219	1.02323	1.04524	1.03238	0.794004
ENSRNOG00000003347	Olr1016	protein	0.1	0.1	0.1	0.1	0.1	0.1	0.1	0.1	0.1	0.1	0.1
ENSRNOG00000003348	Rasd1	protein	4.33569	4.50433	4.36529	3.17758	3.03018	2.65661	2.24846	2.75106	2.97395	3.63546	3.00456
ENSRNOG00000003349	Col23a1	protein	6.51542	2.80344	5.12961	4.83522	5.8147	6.77148	7.46431	6.59221	6.3355	7.19353	7.77933
ENSRNOG00000003350	Mospd2	protein	5.74286	2.84884	4.79748	10.2855	11.5045	12.6749	11.246	11.216	9.55132	8.66544	9.38616
ENSRNOG00000003354	Pabpc5	protein	0.1	0.1	0.1	0.1	0.1	0.209083	0.154793	0.1	0.133889	0.1	0.1
ENSRNOG00000003357	Col3a1	protein	55.8352	23.3664	52.8628	103.148	157.24	103.814	158.9	120.593	191.25	100.538	132.281
ENSRNOG00000003359	Ogt	protein	22.3215	14.7255	0.1	32.5646	37.9202	39.3776	43.0199	41.9524	37.3929	37.132	32.8192
ENSRNOG00000003365	Cadm3	protein	77.5459	62.73	58.6502	36.7679	38.1446	41.0698	32.3169	32.5756	34.9527	43.454	36.8382
ENSRNOG00000003367	Tmem220	protein	0.909058	0.902124	1.73237	4.30451	3.27347	2.19693	5.48332	5.02486	5.15407	4.72789	6.67217
ENSRNOG00000003370	Otc	protein	0.107775	0.1	0.1	0.26822	0.258477	0.366981	0.124364	0.156248	0.178115	0.155907	0.166443
ENSRNOG00000003374	Ccdc85a	protein	1.8648	0.59855	0.859114	1.55005	1.30212	1.68568	0.876739	0.807433	0.945788	0.857824	0.790037
ENSRNOG00000003377	Rbm31y	protein	0.1	0.1	0.1	0.1	0.1	0.1	0.1	0.1	0.1	0.1	0.1
ENSRNOG00000003384	Hs3st3b1	protein	0.905333	0.501606	0.944489	1.05546	1.20886	1.67454	2.26787	1.92968	1.90513	1.76537	1.9854
ENSRNOG00000003385	Glrx2	protein	64.998	66.7073	59.6096	48.5494	47.3219	36.3213	32.8824	37.361	36.3456	44.1934	40.1089
ENSRNOG00000003386	Rbfox3	protein	31.9154	16.7666	19.4486	12.2828	12.5973	12.6977	6.40146	6.44149	5.72511	9.39178	2.37909
ENSRNOG00000003388	Cenpf	protein	0.1	0.1	0.12057	0.383337	0.331983	0.240078	0.220414	0.176157	0.211073	0.1	0.1
ENSRNOG00000003392	Grsf1	protein	25.3695	20.4122	20.6615	26.5591	25.6315	24.1992	24.3768	26.8335	23.0867	24.5606	21.2661
ENSRNOG00000003395	Cby3	protein	0.186575	0.1	0.159457	0.137256	0.212897	0.139704	0.218461	0.212895	0.112643	0.277018	0.11422
ENSRNOG00000003397	Adprm	protein	10.9392	10.2096	9.99352	10.1104	9.89557	8.19439	9.41233	10.7474	10.3689	11.1304	10.5813
ENSRNOG00000003398	Tomm40l	protein	10.2422	5.66439	7.0743	7.83323	9.03511	8.32505	8.22326	7.69899	7.9866	7.97523	6.65308
ENSRNOG00000003399	Hnrnph1	protein	63.5026	46.5336	57.6415	88.8753	88.2685	79.9845	95.2176	98.0874	100.301	84.4921	94.0977
ENSRNOG00000003400	Fmo4	protein	1.83389	0.915178	2.12176	3.48452	3.53162	3.20875	3.95662	3.87409	4.13482	3.42743	3.88442
ENSRNOG00000003401	AABR07029195.1	protein	0.1	0.106412	0.220091	0.245847	0.1	0.1	0.128736	0.125961	0.289695	0.278617	0.370136
ENSRNOG00000003402	Stx6	protein	25.7725	21.2841	24.2411	23.4274	23.453	25.1348	28.3026	29.007	27.3736	27.6491	29.2726
ENSRNOG00000003403	Slc35f5	protein	6.31138	5.29128	5.66826	7.76304	9.07345	8.07854	8.99335	9.98586	8.80876	8.16244	8.14349
ENSRNOG00000003407	Ptpn14	protein	0.371546	0.295898	0.36412	0.288839	0.723781	0.807903	1.40348	0.999549	0.898598	0.774545	0.951731
ENSRNOG00000003409	Ldoc1	protein	0.624298	0.316726	0.156797	0.662389	0.116025	0.401338	0.350216	0.447156	0.526376	0.750632	0.225787
ENSRNOG00000003424	Elac2	protein	9.39846	6.94624	7.87664	8.35635	8.21652	7.01042	7.79243	7.04858	7.22936	7.77704	7.16806
ENSRNOG00000003428	Rufy3	protein	35.9518	23.8973	30.3676	34.4231	38.3139	40.0681	31.991	32.6312	30.1584	31.9458	25.2738
ENSRNOG00000003430	F9	protein	0.1	0.1	0.1	0.1	0.1	0.1	0.1	0.1	0.1	0.1	0.1
ENSRNOG00000003434	Trove2	protein	0.392924	0.299605	0.359086	0.930559	1.84056	2.68964	2.31866	1.78151	1.11475	1.25657	1.16048
ENSRNOG00000003435	Mcf2	protein	1.2167	0.373641	0.635944	0.541694	0.619973	0.701785	0.486667	0.451702	0.308308	0.516192	0.231082
ENSRNOG00000003439	Il15	protein	2.68171	1.68163	3.74203	2.6154	4.24739	2.82476	2.10812	3.61499	5.53753	4.34829	5.18974
ENSRNOG00000003442	Adora1	protein	35.042	27.6642	29.0028	22.5174	25.5275	24.9223	21.5137	21.0534	19.4361	23.6843	17.956
ENSRNOG00000003443	Klf1	protein	0.6091	0.694583	1.37099	0.55317	0.50374	0.437262	0.749569	0.435101	0.895564	0.31662	0.590178
ENSRNOG00000003452	Asb11	protein	0.370871	0.1	0.312367	0.201982	0.13157	0.1	0.244507	0.207887	0.1	0.146827	0.133076
ENSRNOG00000003453	Lypd1	protein	14.4271	10.7385	11.6402	12.6981	11.0784	13.9068	12.2078	19.4067	5.31861	19.0343	9.47535
ENSRNOG00000003455	Zfp13	protein	4.01697	4.32472	4.20772	3.48209	3.91555	3.4288	4.69285	4.89616	5.01129	4.48699	5.16888
ENSRNOG00000003456	Actrt1	protein	0.1	0.1	0.1	0.1	0.1	0.1	0.1	0.1	0.1	0.1	0.1
ENSRNOG00000003457	Ccdc64b	protein	0.1	0.11416	0.131235	0.154256	0.180413	0.154827	0.189972	0.135703	0.154397	0.178717	0.158239
ENSRNOG00000003461	Zfp330	protein	16.0258	12.5406	14.8637	17.2652	17.0609	16.8446	17.7388	18.0652	16.0772	17.6048	19.2596
ENSRNOG00000003463	Srebf1	protein	24.0803	24.9239	23.1848	54.9321	52.9055	53.4705	130.028	126.233	136.035	76.9558	81.571
ENSRNOG00000003464	Hid1	protein	21.4549	21.4759	18.98	18.4247	18.2591	16.7117	17.4044	15.8903	17.9486	18.3423	16.523
ENSRNOG00000003468	Capn8	protein	0.1	0.110155	0.1	0.1	0.1	0.1	0.1	0.1	0.1	0.1	0.1
ENSRNOG00000003469	MAST1	protein	18.8848	21.1513	15.0592	8.25954	7.87356	6.2526	3.6527	3.50274	3.55384	5.27503	1.43474
ENSRNOG00000003470	Fundc1	protein	16.8012	13.4377	14.7538	20.3937	21.5813	20.6523	22.1436	22.4673	21.1035	16.156	20.8129
ENSRNOG00000003472	Atp11c	protein	0.307502	0.1	0.13668	0.730344	1.11145	1.36985	1.59199	1.04094	0.99365	0.878882	0.808478
ENSRNOG00000003476	Slc6a4	protein	0.1	0.1	0.1	0.1	0.1	0.1	0.1	0.1	0.1	0.1	0.1
ENSRNOG00000003479	Rnf150	protein	0.793136	1.0246	0.824843	1.92049	2.15548	2.41185	1.61121	1.40213	1.27238	1.19652	1.22361
ENSRNOG00000003480	Aim2	protein	0.5998	0.366061	0.470455	2.45979	2.77218	2.96207	1.99343	1.90578	1.99917	1.58978	1.16427
ENSRNOG00000003486	Mnda	protein	0.546195	0.171899	0.58056	1.33781	1.16251	0.903445	1.24016	0.672659	1.66179	1.0655	0.83221
ENSRNOG00000003491	Prkca	protein	2.48186	1.60911	2.23922	4.31796	6.77253	9.39193	9.32573	7.95677	5.80961	7.26401	6.2577
ENSRNOG00000003494	Ppfia4	protein	6.7002	7.38324	5.97815	4.21134	3.81717	3.34367	3.39596	3.39273	3.3857	3.92808	2.95236
ENSRNOG00000003495	Prpf8	protein	16.8489	11.0474	12.5837	17.7881	20.2833	20.635	22.4799	20.4647	20.1462	19.318	20.0745
ENSRNOG00000003496	Tbc1d9	protein	4.82478	3.03525	3.49894	4.25109	4.4458	3.8544	2.61005	2.74885	2.50581	2.68554	1.85735
ENSRNOG00000003497	Thoc6	protein	11.8551	16.3713	13.1685	13.6823	10.2178	8.631	9.64099	8.91042	11.8476	9.91585	10.6578
ENSRNOG00000003498	Olr1584	protein	0.1	0.1	0.1	0.202028	0.255598	0.183571	0.1	0.292876	0.333259	0.1	0.1
ENSRNOG00000003500	Apoa2	protein	0.1	0.259225	0.130458	0.300618	0.317059	0.1	0.210733	0.1	0.1	0.116389	0.1
ENSRNOG00000003501	Lyzl6	protein	0.1	0.1	0.1	0.1	0.1	0.1	0.1	0.1	0.1	0.1	0.1
ENSRNOG00000003504	Rnaseh2a	protein	33.5803	47.7646	36.6028	28.0019	25.082	20.4615	25.2353	23.6108	25.8567	26.4382	29.637
ENSRNOG00000003506	Gosr2	protein	23.5008	17.7453	22.9339	28.3888	29.2878	28.0168	31.7011	31.9451	29.7619	28.1628	29.2683
ENSRNOG00000003508	Ergic1	protein	16.1984	9.94082	12.1681	16.3697	15.7044	15.581	19.074	17.8248	18.607	15.7742	16.6747
ENSRNOG00000003509	Olr1588	protein	0.1	0.1	0.1	0.174637	0.1	0.237933	0.240854	0.181902	0.1	0.1	0.1
ENSRNOG00000003510	Fmo2	protein	1.63816	0.802193	2.09002	1.32932	2.76991	1.27396	2.22549	2.88377	3.3313	6.4399	2.64128
ENSRNOG00000003512	Gabra1	protein	3.61407	2.10702	2.76375	2.0695	1.73927	2.15507	0.740346	0.834723	0.66788	1.53679	0.280767
ENSRNOG00000003515	Ephx1	protein	13.2978	11.3816	15.1967	10.9843	12.6033	10.0271	21.4547	20.2992	22.8429	25.7697	34.6296
ENSRNOG00000003517	Tbx2	protein	1.31861	0.703007	0.790787	1.43547	1.91398	2.41418	3.18534	2.63035	3.08608	2.30067	3.4414
ENSRNOG00000003518	Olr1592	protein	0.1	0.1	0.1	0.1	0.1	0.1	0.1	0.1	0.1	0.1	0.1
ENSRNOG00000003520	Prdx2	protein	354.372	470.737	341.725	290.159	246.717	207.172	229.641	250.54	256.477	244.654	250.452
ENSRNOG00000003521	Olr1593	protein	0.1	0.1	0.1	0.1	0.1	0.1	0.1	0.1	0.1	0.1	0.1
ENSRNOG00000003522	Mr1	protein	0.93019	0.488154	1.12965	1.5616	2.13271	2.37736	3.75105	3.43708	2.99167	3.38003	4.55448
ENSRNOG00000003524	Lrrc59	protein	21.5372	14.6408	18.8768	25.7393	24.4629	23.8344	23.9493	23.3706	24.359	22.3605	22.3546
ENSRNOG00000003526	Sytl4	protein	0.601298	0.162516	0.349193	0.573608	1.05014	0.882459	1.56428	1.12502	1.4326	0.802943	1.13247
ENSRNOG00000003531	LOC685789	protein	0.1	0.1	0.1	0.1	0.1	0.1	0.1	0.1	0.1	0.1	0.1
ENSRNOG00000003532	Magea11	protein	0.1	0.1	0.1	0.1	0.1	0.1	0.1	0.1	0.1	0.1	0.1
ENSRNOG00000003533	Clcn4	protein	12.4242	7.13015	10.2013	9.94772	11.5384	13.7418	11.0658	11.9914	9.78071	12.7636	10.1098
ENSRNOG00000003536	Rufy1	protein	13.2117	12.3673	12.9306	17.4644	16.9402	16.95	17.3628	16.8306	17.7065	15.3101	15.4955
ENSRNOG00000003537	Spta1	protein	0.247745	0.141658	0.173611	1.05247	1.26911	1.13172	2.30388	1.8318	1.80353	2.27941	2.37118
ENSRNOG00000003538	Adamts4	protein	21.8402	16.3721	18.917	19.6045	19.5058	23.3011	17.0802	19.0256	17.1442	16.2518	16.4478
ENSRNOG00000003541	Pggt1b	protein	4.9176	2.11996	4.50669	10.3554	11.7915	11.6325	11.6477	12.2328	10.8654	10.6229	9.02709
ENSRNOG00000003542	Hcfc1r1	protein	222.2	276.045	212.122	202.294	190.208	137.403	206.135	209.472	220.884	196.687	256.03
ENSRNOG00000003543	Gpr143	protein	0.531694	1.2125	0.851242	1.65748	1.39915	1.50431	1.69704	1.87309	2.01706	1.31231	1.64094
ENSRNOG00000003544	Tbx4	protein	1.1411	0.454043	0.951581	2.93117	2.96083	3.21214	2.75367	3.04217	2.31358	2.29127	2.04672
ENSRNOG00000003545	Uchl5	protein	11.3106	7.15786	10.1486	10.5008	10.5274	8.58513	8.70882	9.18043	8.31104	8.25207	7.54508
ENSRNOG00000003546	Tnfrsf12a	protein	6.84329	7.80488	6.73901	17.0071	12.9427	9.83036	11.4892	11.2789	11.4483	7.65601	13.5558
ENSRNOG00000003548	LOC685217	protein	0.1	0.1	0.1	0.1	0.1	0.1	0.1	0.1	0.1	0.1	0.1
ENSRNOG00000003549	Cnpy2	protein	40.8927	48.8407	45.5131	55.3166	53.694	41.4578	60.3392	62.7043	67.2265	63.2118	74.0126
ENSRNOG00000003550	Acbd6	protein	18.8761	22.0157	18.9151	17.4675	15.2303	14.235	15.2346	15.4902	15.6199	15.6043	16.5232
ENSRNOG00000003551	B4galt3	protein	11.2402	12.2253	11.0793	12.2207	11.2725	9.50767	11.94	12.2367	12.3564	10.4165	10.4343
ENSRNOG00000003553	Efemp1	protein	13.5185	6.04478	9.92316	17.777	23.1481	22.5183	67.978	47.6664	63.8146	35.9927	64.3972
ENSRNOG00000003554	Piga	protein	6.63747	2.16209	4.44445	6.6406	7.43808	8.1087	8.37502	8.38803	7.34558	9.47046	6.34498
ENSRNOG00000003555	Olr1597	protein	0.1	0.1	0.1	0.1	0.1	0.1	0.1	0.1	0.1	0.1	0.1
ENSRNOG00000003559	Ccdc112	protein	1.94753	1.00401	1.73516	2.71892	2.58929	2.65681	3.33239	2.87021	2.90509	2.76737	1.9827
ENSRNOG00000003560	Olr1601	protein	0.1	0.1	0.1	0.1	0.1	0.1	0.1	0.1	0.1	0.1	0.1
ENSRNOG00000003562	Susd4	protein	20.9114	14.5894	18.1849	10.5634	8.72226	8.59955	5.60968	5.86663	6.29278	8.28115	3.93217
ENSRNOG00000003563	Blmh	protein	19.8512	19.2532	18.2813	20.1154	17.723	17.0891	17.0773	16.3529	16.4237	16.2085	15.9871
ENSRNOG00000003566	Apoh	protein	0.1	0.1	0.1	0.305363	0.158633	0.267843	0.1	0.10375	0.118596	0.117529	0.132806
ENSRNOG00000003567	Ppox	protein	8.55585	10.1852	7.47638	8.70701	7.43212	7.06659	8.42086	8.74102	9.4801	8.06576	8.78756
ENSRNOG00000003569	Gabra6	protein	0.1	0.1	0.1	0.1	0.1	0.1	0.1	0.1	0.1	0.1	0.1
ENSRNOG00000003575	Mospd4	protein	0.1	0.333844	0.1	0.126455	0.1	0.1	0.176762	0.173577	0.1	0.1	0.1
ENSRNOG00000003576	Ints2	protein	0.649574	0.243553	0.422256	1.34778	1.88201	2.18145	1.78773	1.5603	1.40643	1.79264	1.32303
ENSRNOG00000003578	Fem1c	protein	2.6986	1.6889	2.15102	3.79155	4.12407	4.47711	4.26813	4.24087	3.6417	3.1894	2.8605
ENSRNOG00000003580	Ucp1	protein	0.1	0.1	0.1	0.1	0.1	0.1	0.1	0.1	0.1	0.1	0.1
ENSRNOG00000003581	Pou2f1	protein	0.345288	0.272975	0.356143	0.404084	0.3533	0.629449	0.556543	0.283152	0.40359	0.396087	0.385559
ENSRNOG00000003583	Smyd2	protein	63.0825	58.1989	53.0775	43.1929	35.3106	30.0804	25.5645	27.0723	28.908	29.5355	25.0623
ENSRNOG00000003585	Sytl5	protein	0.140548	0.1	0.208836	0.233713	0.278796	0.408226	0.259256	0.246559	0.140677	0.221446	0.1
ENSRNOG00000003587	Figf	protein	0.1	0.1	0.114327	0.30173	0.256433	0.17721	0.182731	0.253638	0.19493	0.312837	0.182345
ENSRNOG00000003588	AABR07037960.1	protein	0.1	0.1	0.1	0.1	0.1	0.1	0.1	0.1	0.1	0.1	0.1
ENSRNOG00000003590	Tom1l2	protein	14.3153	3.62198	9.17816	11.7445	16.8	20.233	19.0596	17.3239	13.6473	14.7985	10.7461
ENSRNOG00000003592	Med28	protein	16.2025	19.9786	18.3874	20.8297	20.2004	16.1431	22.0036	22.3054	22.4663	18.7651	20.6808
ENSRNOG00000003594	Tmem183a	protein	21.3887	20.046	20.3342	22.5814	22.4874	20.7709	21.5396	21.6623	20.5963	19.9917	19.5129
ENSRNOG00000003595	Lhx4	protein	0.570255	0.781742	0.512485	0.38062	0.362031	0.235484	0.245265	0.242608	0.167677	0.243852	0.158289
ENSRNOG00000003596	Itgb1bp2	protein	0.250767	0.35404	0.38211	0.329039	0.170061	0.27224	0.399145	0.501964	0.550485	0.532674	0.454135
ENSRNOG00000003597	Tuba4a	protein	164.572	187.889	124.762	96.748	90.0352	68.3426	49.5961	56.2141	57.6045	68.0315	42.5627
ENSRNOG00000003599	Utp3	protein	14.1323	13.2465	12.024	14.7747	13.0227	11.663	12.0925	13.5162	13.602	13.1258	13.8138
ENSRNOG00000003600	Pnpt1	protein	5.09477	2.91597	3.92007	6.77921	7.21007	6.8349	6.747	6.45638	6.01319	6.86125	5.19479
ENSRNOG00000003601	RGD1564463	protein	0.1	0.1	0.1	0.1	0.1	0.1	0.1	0.1	0.1	0.1	0.1
ENSRNOG00000003603	Arhgap44	protein	12.3077	3.40077	6.63198	6.00588	7.15832	7.63585	5.07978	4.1383	3.70314	5.0997	2.61993
ENSRNOG00000003611	Dynlt3	protein	36.7292	25.397	29.3515	36.8764	36.2507	33.7444	36.2973	38.8745	34.7785	33.301	30.9718
ENSRNOG00000003613	Mid1	protein	0.408433	0.178565	0.238322	0.544012	0.840806	0.707334	1.02076	0.798122	1.2926	0.768983	0.700877
ENSRNOG00000003614	Mgat5	protein	0.921124	0.429758	0.634658	1.61331	2.56798	2.60606	2.27927	1.9925	1.31306	1.36167	1.24391
ENSRNOG00000003616	Grem2	protein	3.79088	2.03398	2.55713	2.07661	2.22725	2.13416	1.91895	1.40065	1.89219	2.33724	1.0718
ENSRNOG00000003620	Fmo3	protein	2.33103	0.972921	1.91027	1.75855	2.39082	1.16134	3.21327	3.66122	4.7535	4.8138	4.23174
ENSRNOG00000003622	Cybb	protein	2.11685	1.55332	2.51822	17.6202	15.9067	16.5217	17.1122	15.5431	17.1457	10.4826	13.0232
ENSRNOG00000003625	Ubxn4	protein	21.8067	15.5342	19.083	28.0699	27.6093	26.8789	27.8626	28.2176	27.6422	26.0871	24.8976
ENSRNOG00000003626	Atp5h	protein	275.97	355.46	276.621	236.208	199.043	164.275	175.617	197.194	203.339	226.502	257.931
ENSRNOG00000003629	Nvl	protein	2.70892	2.10397	2.43461	3.76618	4.30114	3.83642	4.1788	4.12393	3.64738	3.55885	3.935
ENSRNOG00000003633	Rcvrn	protein	0.1	0.1	0.1	0.257501	0.1	0.1	0.1	0.1	0.1	0.1	0.207255
ENSRNOG00000003634	Zfp354a	protein	1.41313	1.3057	1.52394	2.43385	2.57596	2.70925	3.30647	2.85021	2.79752	2.85706	2.28376
ENSRNOG00000003635	Disp1	protein	1.62351	1.23621	1.60197	2.05139	2.73222	2.52242	3.12775	3.02061	3.17121	3.07418	3.65699
ENSRNOG00000003643	Tab3	protein	0.146439	0.1	0.13739	0.53482	0.716705	0.939107	0.922748	0.547012	0.386704	0.582287	0.341599
ENSRNOG00000003645	Hnrnpab	protein	10.1673	16.0787	11.8918	14.3205	11.1748	8.81772	10.3909	11.5473	13.3918	7.58428	13.2492
ENSRNOG00000003648	Cldn6	protein	0.194971	0.1	0.1	0.1	0.1	0.154197	0.117491	0.136357	0.127267	0.1	0.101528
ENSRNOG00000003649	Qsox1	protein	14.3227	16.1353	13.2847	17.0361	14.8317	12.7432	14.3356	14.746	16.407	14.2595	16.0301
ENSRNOG00000003650	Nt5c	protein	3.9731	4.38823	3.91077	7.40793	6.01221	4.37532	4.14957	3.3282	4.55867	3.28523	4.64078
ENSRNOG00000003653	Fh	protein	35.3954	35.8966	34.4022	36.4217	32.1477	33.7968	28.8051	27.6602	30.7666	32.3903	28.084
ENSRNOG00000003654	Cldn9	protein	1.63391	1.69856	1.27838	3.8339	3.6581	3.34313	4.51457	5.20024	4.22324	5.28572	5.10476
ENSRNOG00000003657	Pkmyt1	protein	0.567614	0.657128	0.626745	1.40466	1.22284	0.803238	1.10004	0.87559	1.06546	0.706063	0.724957
ENSRNOG00000003661	Hn1	protein	29.6229	36.9572	29.8894	41.6945	34.5891	29.0278	34.1346	34.197	38.5193	29.8437	35.0782
ENSRNOG00000003666	Igj	protein	1.09018	1.58901	0.641052	1.84176	1.44583	1.42404	2.25687	2.02871	6.21095	0.811762	1.43961
ENSRNOG00000003668	Olr1404	protein	0.1	0.1	0.1	0.1	0.1	0.1	0.1	0.1	0.1	0.1	0.1
ENSRNOG00000003669	Myocd	protein	0.1	0.1	0.1	0.1	0.1	0.167398	0.1	0.123723	0.118208	0.129124	0.116789
ENSRNOG00000003670	Sumo2	protein	209.24	104.482	147.924	187.839	201.998	182.945	214.497	218.277	245.856	250.665	300.919
ENSRNOG00000003671	Prop1	protein	0.1	0.1	0.1	0.1	0.1	0.1	0.1	0.1	0.1	0.1	0.1
ENSRNOG00000003672	Enam	protein	0.1	0.1	0.1	0.1	0.1	0.1	0.1	0.1	0.1	0.1	0.1
ENSRNOG00000003673	Nup85	protein	6.91374	6.03319	6.14103	6.54476	6.36369	5.65933	6.59733	7.12345	7.36923	6.60335	7.15908
ENSRNOG00000003674	Pir	protein	15.6559	13.0301	13.4579	14.2827	14.3678	13.2633	15.2856	16.5729	15.3626	18.2005	20.001
ENSRNOG00000003675	Ptchd1	protein	1.02794	0.833763	0.583671	0.856537	0.842081	0.753965	0.675952	0.616085	0.527633	0.639175	0.315254
ENSRNOG00000003679	Med13	protein	1.17597	0.596102	0.922178	2.21575	3.21574	4.434	3.70552	3.25167	2.65347	2.8275	2.36371
ENSRNOG00000003680	Gabrb2	protein	0.1	0.211936	0.1	0.132537	0.289266	0.521297	0.157246	0.105743	0.1	0.1	0.1
ENSRNOG00000003681	Lct	protein	0.1	0.1	0.1	0.1	0.1	0.1	0.1	0.1	0.1	0.1	0.1
ENSRNOG00000003682	Hook2	protein	3.51084	5.37136	3.9538	5.08779	4.52871	3.53127	4.21182	4.00135	4.46393	3.69632	3.86711
ENSRNOG00000003683	Glp2r	protein	0.120364	0.1	0.1	0.1	0.1	0.1	0.1	0.1	0.1	0.1	0.1
ENSRNOG00000003686	Tbl1x	protein	7.36281	3.28052	5.80342	10.9838	13.8028	14.0975	13.8562	12.8382	11.4685	11.9706	10.8675
ENSRNOG00000003687	Rgs2	protein	14.4495	7.70615	10.0984	18.8326	19.3261	17.7905	15.1634	13.7226	13.6317	14.1011	11.3454
ENSRNOG00000003688	RGD1563947	protein	0.1	0.1	0.1	0.1	0.1	0.1	0.1	0.1	0.1	0.1	0.1
ENSRNOG00000003689	Nono	protein	44.1086	29.739	39.4483	71.9329	70.6766	65.8441	74.1082	72.7996	72.6774	63.7015	70.2212
ENSRNOG00000003691	Tmed7	protein	21.0531	10.8012	18.5265	29.5337	33.7464	35.3673	38.3156	36.9791	31.1333	25.2283	30.0326
ENSRNOG00000003694	Prox1	protein	1.80079	0.708831	1.71093	2.42387	3.10492	3.48549	2.35809	2.1912	2.05655	2.45418	1.95104
ENSRNOG00000003695	Mgat4d	protein	0.1	0.1	0.1	0.1	0.1	0.1	0.1	0.1	0.1	0.1	0.1
ENSRNOG00000003698	Mroh9	protein	0.1	0.1	0.1	0.1	0.1	0.1	0.1	0.1	0.1	0.1	0.1
ENSRNOG00000003699	Endov	protein	4.86783	8.51852	6.73865	4.32169	4.38255	4.31003	5.24584	4.69117	5.26928	4.59505	6.68781
ENSRNOG00000003703	Mcm6	protein	1.89336	1.42922	1.77771	4.85167	4.33793	3.49536	3.72397	2.84325	3.33096	2.89705	3.31723
ENSRNOG00000003704	Fam184b	protein	0.447753	0.331813	0.538002	0.319619	0.367742	0.30534	0.188727	0.28745	0.196256	0.242629	0.175484
ENSRNOG00000003705	Bmx	protein	0.1	0.1	0.1	0.157044	0.145799	0.192451	0.232797	0.382455	0.365595	0.413521	0.421053
ENSRNOG00000003706	Ufc1	protein	72.1336	84.6474	76.0364	73.8589	63.3284	56.5619	69.125	72.3219	72.2993	72.667	82.5181
ENSRNOG00000003707	Zmym3	protein	12.0435	7.20599	9.31714	14.8853	17.0013	17.2632	18.0946	13.7543	14.5199	17.2422	14.4935
ENSRNOG00000003709	Kmo	protein	0.1	0.170684	0.347441	0.291842	0.287261	1.03276	0.986603	0.446305	0.712949	0.432487	0.304318
ENSRNOG00000003712	Smek2	protein	5.22358	3.3689	4.93019	8.9504	10.428	10.7258	12.0791	11.7486	10.5639	8.83956	9.24696
ENSRNOG00000003713	Pbsn	protein	0.1	0.1	0.1	0.1	0.1	0.1	0.1	0.1	0.1	0.1	0.1
ENSRNOG00000003714	Clk4	protein	12.0448	7.86604	12.8772	19.3507	20.5495	18.7388	20.3575	22.5434	20.3347	21.8393	20.8844
ENSRNOG00000003715	Srpx2	protein	0.116689	0.1	0.1	0.308339	0.317068	0.271828	0.384915	0.178074	0.484548	0.30174	0.448056
ENSRNOG00000003716	Batf3	protein	0.305713	0.970572	0.921081	4.46298	3.27599	3.74701	4.20935	3.0851	3.07761	2.51532	3.06911
ENSRNOG00000003717	Cnih4	protein	6.09469	4.39772	6.02074	10.7035	12.3167	12.018	13.575	14.0011	12.462	11.4068	12.8885
ENSRNOG00000003718	Ambn	protein	0.1	0.1	0.1	0.1	0.1	0.1	0.1	0.1	0.1	0.1	0.1
ENSRNOG00000003719	Atpaf2	protein	13.8975	17.3652	13.7475	13.5223	11.2348	9.94612	11.6529	12.0966	13.6691	12.8184	13.0056
ENSRNOG00000003720	Prrx1	protein	1.8503	0.804989	2.23806	5.89774	10.7468	8.37324	14.0907	9.05769	10.6459	7.77384	8.99861
ENSRNOG00000003721	Paqr4	protein	18.6945	15.2132	15.4487	13.8659	13.3226	11.8256	11.8163	12.1216	12.5684	13.9195	12.2243
ENSRNOG00000003722	Dusp27	protein	0.1	0.1	0.1	0.1	0.1	0.1	0.1	0.1	0.1	0.1	0.1
ENSRNOG00000003723	Wdr26	protein	10.0556	6.44553	8.28277	16	17.3447	17.2945	17.996	18.1686	15.9497	15.4622	14.7037
ENSRNOG00000003724	Mrpl27	protein	85.7751	124.522	94.4658	80.0226	69.286	49.036	66.4386	70.4531	80.6799	78.2685	88.3219
ENSRNOG00000003726	Scml2	protein	0.204418	0.184235	0.204774	0.283925	0.460038	0.359881	0.294537	0.189777	0.361798	0.30861	0.35577
ENSRNOG00000003728	Xylt2	protein	8.55248	9.36868	7.85483	9.66831	8.58919	7.89413	8.58292	7.84845	8.56297	8.56546	9.30096
ENSRNOG00000003732	Flrt2	protein	0.375829	0.134992	0.484694	1.02321	2.09376	2.31761	2.72246	2.60613	1.92421	1.65757	1.96999
ENSRNOG00000003734	Cxxc5	protein	0.198045	0.119177	0.116828	0.1	0.107467	0.1	0.108552	0.145091	0.1	0.104872	0.147547
ENSRNOG00000003736	Col5a2	protein	8.07378	3.13651	7.45741	13.7419	20.3108	16.0974	23.6922	20.564	22.8276	22.2199	23.212
ENSRNOG00000003737	Best2	protein	0.1	0.1	0.1	0.1	0.1	0.1	0.1	0.1	0.125442	0.105611	0.105257
ENSRNOG00000003738	Ush2a	protein	0.1	0.1	0.1	0.1	0.1	0.1	0.1	0.1	0.1	0.1	0.1
ENSRNOG00000003740	Gpa33	protein	0.1	0.1	0.1	0.1	0.1	0.1	0.1	0.1	0.1	0.1	0.1
ENSRNOG00000003741	Nptx1	protein	16.7736	8.29966	11.0978	9.36591	8.6815	8.57268	4.64057	4.75643	3.63011	6.7001	2.19021
ENSRNOG00000003742	Cdkl5	protein	0.235214	0.324871	0.378682	0.258559	0.327112	0.676895	0.613492	0.477724	0.233622	0.438793	0.216041
ENSRNOG00000003743	Dars	protein	19.0008	10.9398	18.2517	33.6338	36.6096	37.7896	38.4636	38.0836	35.1042	36.2768	38.1232
ENSRNOG00000003745	Atf3	protein	1.08977	1.27421	1.40055	14.2683	12.5117	10.4323	9.97807	10.8061	12.1164	7.08789	11.6268
ENSRNOG00000003746	Gjb1	protein	168.658	151.779	163.709	77.1853	73.1714	80.5195	69.171	72.2273	76.2125	96.4125	105.286
ENSRNOG00000003747	Asna1	protein	56.7727	60.3774	57.1517	49.8627	41.9969	35.719	40.2779	43.3357	44.3524	42.0922	45.8177
ENSRNOG00000003748	RGD1565785	protein	0.535519	0.274216	0.481953	4.19743	4.39726	4.0798	3.24652	2.8103	2.46982	2.11538	2.21297
ENSRNOG00000003749	Xk	protein	1.06673	0.577881	0.642244	0.866854	0.689061	0.812956	0.56436	0.610424	0.420717	0.670768	0.490914
ENSRNOG00000003755	Clgn	protein	1.05865	0.652568	0.934693	0.986604	0.889356	0.839295	0.581422	0.517536	0.609313	0.748415	0.378881
ENSRNOG00000003756	Lancl3	protein	0.1	0.1	0.1	0.132424	0.135713	0.224167	0.165861	0.166094	0.1	0.211018	0.100106
ENSRNOG00000003759	Galc	protein	3.49225	1.16557	2.74015	9.15318	9.12788	11.2749	7.76902	7.82123	6.83473	6.66785	5.96064
ENSRNOG00000003762	Smarca1	protein	0.809408	0.611314	0.712327	1.5023	1.40281	1.43287	1.17822	1.09006	1.05599	0.986954	0.677748
ENSRNOG00000003763	Prdx4	protein	27.0012	31.4082	31.0928	37.5549	36.4486	29.9949	43.6426	40.9044	45.19	40.3934	46.5607
ENSRNOG00000003765	Nr0b1	protein	0.1	0.1	0.1	0.1	0.1	0.1	0.1	0.1	0.1	0.1	0.1
ENSRNOG00000003767	Rps6kc1	protein	8.88541	7.89049	8.14278	8.99368	8.93397	7.32025	8.4947	8.57553	8.54562	8.74787	7.46008
ENSRNOG00000003769	Tmem163	protein	18.9777	13.5258	18.2461	10.2586	9.82644	12.1362	6.00655	6.80752	6.93213	8.87147	5.97009
ENSRNOG00000003772	Csrp2	protein	28.7695	32.6032	25.7862	32.7143	31.5401	24.9544	34.7256	39.6671	45.6558	46.966	53.5313
ENSRNOG00000003773	Hmox2	protein	56.6447	50.9382	51.4139	38.0692	32.5661	30.5201	29.0256	30.6242	31.2867	34.2129	31.8634
ENSRNOG00000003776	Amtn	protein	0.1	0.1	0.1	0.1	0.1	0.1	0.1	0.1	0.1	0.1	0.1
ENSRNOG00000003777	Chrne	protein	0.30572	0.247475	0.435323	0.461505	0.509298	0.375958	0.665662	0.805196	0.739216	0.837231	0.509947
ENSRNOG00000003778	Opn3	protein	3.03169	2.69053	2.52725	2.42105	2.64915	2.88138	2.19906	2.49578	2.13003	2.49092	2.47402
ENSRNOG00000003779	Dedd	protein	11.7444	9.82179	12.5541	14.6558	13.6526	12.7683	15.4307	15.295	15.1354	14.6715	15.2245
ENSRNOG00000003781	Atp10b	protein	0.788937	0.466393	0.703565	0.47714	0.614628	0.691069	0.589055	0.527087	0.496539	0.606077	0.491367
ENSRNOG00000003782	Acot9	protein	12.3136	9.13509	11.1882	18.0374	16.5949	15.2617	18.3984	18.1023	16.8699	15.7793	18.3949
ENSRNOG00000003783	LOC100365336	protein	0.1	0.1	0.1	0.1	0.1	0.1	0.1	0.1	0.1	0.1	0.1
ENSRNOG00000003784	Rilp	protein	1.94893	1.33317	2.02023	1.71775	2.22561	1.67416	2.66719	2.48769	2.83013	1.99143	2.96705
ENSRNOG00000003785	Usp43	protein	0.118024	0.1	0.12863	0.153418	0.269869	0.143967	0.251708	0.192891	0.219216	0.152885	0.220995
ENSRNOG00000003786	Tspan6	protein	21.7181	17.1468	20.7399	26.0282	28.3642	25.5948	33.4738	32.3999	31.4319	31.155	32.0876
ENSRNOG00000003787	Lcorl	protein	0.145809	0.1	0.335273	1.05602	1.36842	2.12682	1.52056	1.29291	0.76804	0.934644	0.620916
ENSRNOG00000003790	Mael	protein	0.1	0.1	0.1	0.1	0.1	0.1	0.1	0.1	0.1	0.1	0.1
ENSRNOG00000003792	Med14	protein	3.00417	0.861786	1.44624	2.93735	3.63109	4.71339	3.54085	3.03094	2.3051	2.92158	2.03296
ENSRNOG00000003794	Nmral1	protein	8.43786	11.2051	9.6299	9.54764	8.21813	6.33176	7.5726	8.35176	9.73832	8.08407	10.1922
ENSRNOG00000003795	Angel2	protein	5.22091	2.79828	4.04396	6.92585	7.91762	7.90991	7.79133	7.66812	7.13379	7.25234	6.78829
ENSRNOG00000003797	Mrps7	protein	67.0148	67.7172	65.0206	52.4388	47.5974	37.625	45.896	47.8463	51.6243	53.2522	59.5623
ENSRNOG00000003800	Rgs9	protein	1.60918	2.09961	1.83442	1.14055	0.99352	0.833767	1.12441	0.822992	0.995586	1.34296	1.28599
ENSRNOG00000003802	Pttg1	protein	1.06717	1.66631	1.23911	3.83174	2.70311	2.14515	1.80761	1.75955	2.47334	0.945765	1.29616
ENSRNOG00000003803	Zdhhc17	protein	4.81721	0.941523	2.9633	6.3961	8.68893	11.0649	9.38581	8.09104	6.70593	8.17051	6.69723
ENSRNOG00000003805	Rnft1	protein	2.91736	1.0275	1.85703	5.26206	7.53462	7.60808	6.95757	7.2917	5.87157	4.93836	4.81536
ENSRNOG00000003806	Gpr65	protein	0.233614	0.1	0.198648	1.96775	2.09995	2.00323	1.03303	1.58097	1.34006	0.973591	0.855908
ENSRNOG00000003807	Wnt9b	protein	0.229353	0.139177	0.229147	0.1	0.112527	0.133816	0.1	0.1	0.134483	0.1	0.1
ENSRNOG00000003809	Sat1	protein	53.1171	41.1419	49.5735	239.099	200.208	182.654	172.651	179.553	183.777	123.74	146.099
ENSRNOG00000003812	Nlgn3	protein	13.6228	7.68366	10.7216	9.70059	12.2351	13.8405	10.9153	10.3192	8.85248	10.8921	8.97374
ENSRNOG00000003813	Kcnk10	protein	0.716524	0.489318	0.566375	0.517213	0.745898	0.852251	0.503907	0.339478	0.350231	0.414708	0.194386
ENSRNOG00000003815	Slc25a11	protein	60.3954	50.8829	50.1352	46.9008	43.4815	38.633	44.4523	46.4586	44.6806	44.9728	45.7263
ENSRNOG00000003816	Tada1	protein	12.6205	10.8052	13.0688	13.1413	14.1654	13.9273	14.3853	14.7754	14.4695	14.028	13.9718
ENSRNOG00000003821	Rptor	protein	7.09491	5.19028	5.50099	5.66569	5.59995	5.88529	5.37943	5.01021	5.18867	5.74156	4.98849
ENSRNOG00000003822	Slu7	protein	15.9418	9.30857	12.2015	15.3077	15.7976	14.2383	17.5871	16.7158	16.6938	16.1994	17.3678
ENSRNOG00000003825	Wdr75	protein	6.20117	4.19704	4.86061	8.56041	7.97337	7.20797	8.69418	9.52953	8.70273	8.17021	8.0958
ENSRNOG00000003827	Wipi1	protein	22.6911	22.7189	22.4718	22.8734	23.9211	23.088	26.4612	28.3791	28.0052	25.0616	29.6946
ENSRNOG00000003829	Ap3s1	protein	23.0238	20.5841	21.3025	23.3705	25.2388	21.6813	20.3667	20.1643	20.2265	15.0822	17.1793
ENSRNOG00000003831	Tdp1	protein	1.38336	1.16867	1.46342	2.34353	1.87664	2.32448	2.2338	2.25625	2.52299	2.24594	2.4355
ENSRNOG00000003832	Vash2	protein	1.33198	1.08931	1.2062	1.05657	1.08852	1.05506	0.715696	0.801196	0.736856	0.968079	0.725541
ENSRNOG00000003833	Nenf	protein	76.8239	136.17	101.259	65.747	52.2028	52.2371	65.4121	61.7471	67.3671	73.097	81.1275
ENSRNOG00000003834	Map2k4	protein	11.4151	1.89832	5.85389	7.94722	10.176	12.9649	9.55917	9.31809	6.51761	8.78096	6.13758
ENSRNOG00000003835	Slc43a2	protein	6.70574	5.72637	5.87977	9.23058	9.71729	8.66918	9.23609	8.81587	9.84119	8.16912	9.01537
ENSRNOG00000003836	Fam47a	protein	0.1	0.1	0.1	0.1	0.1	0.1	0.1	0.1	0.1	0.1	0.1
ENSRNOG00000003837	Mif4gd	protein	14.6381	14.3897	14.7144	23.8056	22.4655	18.6783	21.3625	22.99	26.7713	19.5866	24.0654
ENSRNOG00000003840	Slit2	protein	2.71005	1.39694	1.69	2.27811	2.78175	2.87826	4.57451	2.92096	4.31774	2.64488	2.601
ENSRNOG00000003841	Kcnh1	protein	0.456401	0.14952	0.31287	0.370854	0.538572	0.702056	0.338644	0.248555	0.165405	0.298846	0.1
ENSRNOG00000003844	Dhx15	protein	12.6026	8.87272	11.7119	17.9063	18.6145	17.8781	18.4528	18.9388	18.7861	16.9367	18.8553
ENSRNOG00000003845	Wnt3	protein	0.308226	0.15141	0.345003	0.157716	0.171779	0.208115	0.108373	0.182482	0.1	0.1488	0.1
ENSRNOG00000003846	Pitpna	protein	111.293	92.817	90.8985	85.501	86.1925	80.9937	82.7125	85.5569	80.3979	84.233	81.3489
ENSRNOG00000003847	Gid4	protein	12.8387	10.0408	11.4856	14.918	14.6834	16.077	20.0224	19.1926	18.93	18.6564	19.1006
ENSRNOG00000003848	Med12	protein	4.15415	2.14552	3.16548	7.1973	8.3557	8.98724	9.3507	8.00021	8.0437	8.06771	7.6608
ENSRNOG00000003849	Stx8	protein	41.0769	53.1058	48.3791	40.469	37.2713	29.1626	34.3722	37.3805	38.0747	32.0425	41.3991
ENSRNOG00000003853	Scoc	protein	79.5007	56.2128	71.724	69.5846	70.7241	65.1783	65.1626	64.4456	59.917	59.5169	49.4022
ENSRNOG00000003855	Dnaja3	protein	26.3088	15.9383	19.5719	18.8139	19.3995	17.4918	18.2003	19.5922	19.1387	20.7607	18.766
ENSRNOG00000003858	Atp6ap2	protein	66.5486	48.949	52.5529	76.0185	74.9296	72.0811	66.0525	68.2891	59.6721	57.4013	55.3811
ENSRNOG00000003860	RGD1560334	protein	0.1	0.1	0.1	0.1	0.1	0.1	0.1	0.1	0.1	0.1	0.1
ENSRNOG00000003861	Gorab	protein	3.93857	2.44598	3.50799	6.0806	5.9618	6.29386	6.66217	6.33724	6.38117	4.90551	5.82805
ENSRNOG00000003863	LOC100910447	protein	72.6758	107.456	83.4244	76.7371	60.0905	46.6571	61.4679	64.1446	70.4512	61.7184	74.1523
ENSRNOG00000003864	Gipc1	protein	56.0349	63.7667	57.6964	51.1818	45.8063	38.808	43.5925	40.0047	43.3745	38.3981	43.5018
ENSRNOG00000003865	Tmigd1	protein	0.1	0.1	0.1	0.1	0.1	0.1	0.1	0.1	0.1	0.1	0.1
ENSRNOG00000003866	Cxcr4	protein	4.04907	4.31289	5.32182	15.9682	16.8587	15.6837	22.827	18.9078	22.6781	15.1328	20.3839
ENSRNOG00000003869	Sod3	protein	32.6641	20.7626	33.0033	50.9667	54.3546	47.4174	79.8389	66.4668	85.5034	62.2345	78.1079
ENSRNOG00000003870	C1qtnf2	protein	5.99263	7.69776	6.57528	5.76967	6.7373	3.90159	9.71659	7.59165	12.3486	7.91513	12.5807
ENSRNOG00000003872	LOC100911874	protein	1.53534	0.952205	1.18301	1.9134	2.35949	1.95961	1.97042	1.69077	2.32053	1.61333	2.07093
ENSRNOG00000003873	Cpd	protein	10.1174	2.66826	6.58446	11.5208	18.9634	25.1897	20.0509	17.0082	11.6259	15.1672	12.4542
ENSRNOG00000003875	Ocrl	protein	2.17608	0.47049	1.213	2.49086	2.88596	2.74273	2.5897	2.54843	2.16094	2.6425	1.98378
ENSRNOG00000003878	Thsd7b	protein	0.90848	0.402905	0.593733	0.413341	0.323863	0.554412	0.360081	0.327641	0.285354	0.25194	0.251601
ENSRNOG00000003879	Rnf167	protein	42.9878	49.3666	43.196	44.5642	41.2292	36.1693	48.4157	46.6357	49.9024	46.4603	50.4742
ENSRNOG00000003880	Tph2	protein	0.207803	0.175564	0.162169	0.117614	0.1	0.169557	0.1	0.1	0.1	0.137175	0.1
ENSRNOG00000003881	Nit1	protein	28.1801	24.154	23.4209	30.9174	28.135	23.5576	30.4891	31.583	32.8165	29.596	35.2992
ENSRNOG00000003882	Cep350	protein	0.605644	0.322714	0.348898	0.527592	1.04165	1.55896	1.22478	1.0116	0.597166	0.912554	0.641741
ENSRNOG00000003883	LOC317456	protein	0.1	0.1	0.1	0.1	0.1	0.216324	0.135419	0.1	0.1	0.133858	0.1
ENSRNOG00000003884	Acmsd	protein	0.1	0.1	0.1	0.1	0.1	0.1	0.1	0.1	0.1	0.1	0.1
ENSRNOG00000003887	Lgi2	protein	13.3543	10.2493	9.46469	6.91163	6.02385	6.8207	2.8448	3.02031	2.53784	4.61203	1.2418
ENSRNOG00000003888	Rgs13	protein	0.1	0.1	0.1	0.1	0.1	0.1	0.1	0.1	0.1	0.1	0.1
ENSRNOG00000003889	Tbc1d15	protein	7.48708	4.73706	7.16869	13.3161	14.013	14.867	14.7215	14.3739	13.1918	9.90449	12.5443
ENSRNOG00000003890	Nap1l1	protein	47.988	28.9026	39.0683	75.6866	78.751	73.4912	76.7963	74.3743	73.4157	67.5114	65.7546
ENSRNOG00000003891	Porf1	protein	3.52788	1.60427	1.81545	2.9299	2.1667	1.37736	1.91234	1.05155	1.2916	1.38048	0.885951
ENSRNOG00000003893	Ccnjl	protein	2.49394	2.43997	2.51338	2.64258	2.23782	2.99303	2.21426	2.22829	2.03052	1.91859	1.55049
ENSRNOG00000003895	Rgs1	protein	0.88264	0.285848	1.05719	11.2472	15.9958	13.0876	6.42039	9.91027	7.52012	4.58493	6.05915
ENSRNOG00000003897	Col1a1	protein	47.5342	24.7246	49.295	84.4327	106.907	87.4363	122.634	97.0275	140.034	64.8485	82.5247
[truncated: 28,444 more rows]

## Sheet: raw.counts
geneID	geneName	type	control1	control2	control3	1M1	1M2	1M3	3M1	3M2	3M3	6M1	6M2
ENSRNOG00000000007	Gad1	protein	1034	818	1226	2431	1029	1072	613	589	453	846	399
ENSRNOG00000000008	Alx4	protein	1	0	0	4	8	4	3	11	5	2	2
ENSRNOG00000000009	Tmco5b	protein	1	0	5	13	10	7	19	22	8	9	15
ENSRNOG00000000010	Cbln1	protein	930	775	1229	1603	792	584	494	420	447	517	480
ENSRNOG00000000012	Tcf15	protein	15	15	25	36	16	8	6	9	10	8	8
ENSRNOG00000000017	Steap1	protein	12	9	20	91	45	46	68	46	68	59	104
ENSRNOG00000000024	Hebp1	protein	187	156	346	1403	622	477	652	732	742	526	793
ENSRNOG00000000033	Tmcc2	protein	4307	4111	6796	8651	4635	3663	3608	3819	3445	3492	3858
ENSRNOG00000000034	Nuak2	protein	123	117	252	837	415	323	544	507	489	437	670
ENSRNOG00000000035	Tmed11	protein	0	0	1	0	0	2	0	2	0	1	3
ENSRNOG00000000036	Klhdc8a	protein	341	255	372	476	199	118	94	96	63	132	65
ENSRNOG00000000040	RGD1304622	protein	112	61	152	416	302	313	381	313	330	289	362
ENSRNOG00000000041	Slc26a1	protein	31	19	47	127	104	115	121	88	79	80	92
ENSRNOG00000000042	Xpr1	protein	49	20	76	460	361	457	384	338	245	258	304
ENSRNOG00000000043	Idua	protein	922	337	1326	7567	4269	3660	4354	4138	3758	3307	4050
ENSRNOG00000000044	Tmem175	protein	600	413	823	2251	1198	1007	1123	1122	1011	995	1278
ENSRNOG00000000047	Cd82	protein	2114	2019	4042	9580	4896	3816	5318	5465	5440	4264	7235
ENSRNOG00000000048	Gak	protein	1053	627	1417	5076	2642	2424	2619	2422	2093	1833	2384
ENSRNOG00000000053	Crp	protein	69	53	135	253	169	207	147	148	124	134	160
ENSRNOG00000000054	Abhd8	protein	2670	3145	4283	5244	2465	1564	1750	1988	1811	1954	1914
ENSRNOG00000000055	Fcrl6	protein	0	0	0	1	2	0	2	1	0	0	0
ENSRNOG00000000060	Cplx1	protein	10525	8425	14124	15308	6890	5387	2571	3096	2151	3766	1023
ENSRNOG00000000062	Pcgf3	protein	89	37	103	398	245	278	261	222	178	165	221
ENSRNOG00000000064	Atp5i	protein	1662	2641	3945	7768	3264	2323	3127	3323	3049	3845	5109
ENSRNOG00000000065	Pde6b	protein	1	1	4	3	3	3	8	3	4	4	2
ENSRNOG00000000066	Fbxo28	protein	176	92	259	872	545	540	496	549	426	414	528
ENSRNOG00000000068	Ppp2r5a	protein	787	704	1397	3728	1964	1934	2237	2368	2100	1915	2657
ENSRNOG00000000070	Dr1	protein	8	3	10	69	56	40	51	45	30	37	46
ENSRNOG00000000073	Tmed5	protein	52	8	68	449	353	427	308	296	187	250	240
ENSRNOG00000000075	Mtf2	protein	115	49	176	632	391	418	349	351	288	303	377
ENSRNOG00000000081	Antxr2	protein	44	2	57	268	257	229	418	323	219	266	407
ENSRNOG00000000082	Hltf	protein	336	284	566	1827	977	1094	1082	1117	909	979	1218
ENSRNOG00000000091	Smad9	protein	249	134	339	655	418	384	524	531	473	539	793
ENSRNOG00000000095	Gpr89b	protein	348	339	680	1295	728	628	627	726	569	590	830
ENSRNOG00000000096	Pdzk1	protein	124	129	251	326	263	202	242	247	218	213	333
ENSRNOG00000000097	Cd160	protein	1	0	6	13	5	5	11	9	8	5	6
ENSRNOG00000000098	Rnf115	protein	668	413	1065	2824	1533	1469	1437	1595	1363	1374	1943
ENSRNOG00000000104	Thoc3	protein	390	350	630	1520	621	579	604	608	554	492	728
ENSRNOG00000000105	Cplx2	protein	531	216	542	1157	827	896	613	597	381	530	381
ENSRNOG00000000108	Aga	protein	567	482	1123	3632	1852	1759	1956	1970	1795	1548	2584
ENSRNOG00000000109	Fgf20	protein	0	0	2	0	1	1	1	1	0	0	2
ENSRNOG00000000111	Coprs	protein	970	1382	1796	3136	1513	1049	1176	1304	1338	1177	1434
ENSRNOG00000000112	Champ1	protein	381	303	597	2003	1064	1020	1156	1038	960	846	1140
ENSRNOG00000000113	Elac1	protein	69	44	114	388	237	241	255	249	206	178	258
ENSRNOG00000000121	Pigv	protein	138	118	252	779	473	381	632	594	471	424	627
ENSRNOG00000000122	Ak2	protein	347	307	590	1988	927	759	888	846	860	702	1190
ENSRNOG00000000123	Rnf19b	protein	393	339	624	1975	956	788	969	896	888	635	923
ENSRNOG00000000124	AABR07065970.1	protein	0	0	0	0	0	1	0	1	0	2	0
ENSRNOG00000000127	Kpna6	protein	453	208	588	1729	1079	1113	1085	1051	794	873	991
ENSRNOG00000000129	RGD1559864	protein	222	57	238	533	356	349	206	166	144	191	80
ENSRNOG00000000130	Dnajb5	protein	392	413	629	1675	925	675	668	749	680	638	783
ENSRNOG00000000133	Txndc15	protein	561	331	829	1983	1077	850	1248	1208	1059	991	1499
ENSRNOG00000000137	Ly86	protein	87	87	203	1683	750	706	537	525	520	441	736
ENSRNOG00000000138	Glis1	protein	14	29	41	99	51	45	55	49	56	25	49
ENSRNOG00000000142	Plxdc2	protein	364	224	563	2691	1696	1673	1538	1421	1197	1116	1565
ENSRNOG00000000145	Pik3r3	protein	81	34	102	409	304	409	369	296	246	244	275
ENSRNOG00000000150	Dnajc1	protein	207	172	313	1143	571	482	654	617	582	491	756
ENSRNOG00000000151	Ldlrap1	protein	385	160	440	1023	731	924	861	654	562	552	700
ENSRNOG00000000155	Cog3	protein	195	69	284	1034	697	776	687	677	516	629	651
ENSRNOG00000000156	Megf6	protein	69	89	111	417	172	150	213	212	199	183	253
ENSRNOG00000000157	Atg12	protein	703	553	1122	2774	1355	1302	1458	1613	1260	1537	1809
ENSRNOG00000000158	Cdo1	protein	545	498	955	2592	1202	1125	1374	1747	1252	1569	2010
ENSRNOG00000000161	Chm	protein	86	16	102	405	312	358	319	321	198	245	266
ENSRNOG00000000164	Lamp2	protein	2385	1887	4636	17406	8927	9350	8129	9264	7118	6847	11335
ENSRNOG00000000165	Pfkfb1	protein	10	7	11	49	25	18	26	23	16	13	23
ENSRNOG00000000166	Apex2	protein	79	67	154	432	212	180	215	230	240	204	264
ENSRNOG00000000167	Alas2	protein	44	101	192	543	179	129	231	244	1092	91	262
ENSRNOG00000000168	Gatm	protein	4800	3568	7469	20279	11712	9746	9816	11031	9088	9047	12412
ENSRNOG00000000169	Spata5l1	protein	97	51	146	348	189	176	206	206	176	192	233
ENSRNOG00000000170	Slc30a4	protein	315	245	526	1630	859	914	976	948	846	890	1113
ENSRNOG00000000172	Sqrdl	protein	110	164	360	1099	510	384	755	676	638	696	972
ENSRNOG00000000175	Mier2	protein	566	673	1025	1983	959	854	1095	1045	1092	822	1004
ENSRNOG00000000177	Ppap2c	protein	507	532	962	1589	737	660	713	826	739	685	991
ENSRNOG00000000184	Tmprss6	protein	17	13	33	27	44	35	79	65	48	43	58
ENSRNOG00000000185	Mpst	protein	599	619	1138	2553	1204	989	1324	1286	1301	1070	1610
ENSRNOG00000000186	Tst	protein	1449	2058	2716	5377	2615	1934	2328	2716	2432	2360	3237
ENSRNOG00000000187	Csf2rb	protein	51	28	105	1925	1098	1157	1125	829	838	499	849
ENSRNOG00000000190	Ep300	protein	22	19	50	170	198	269	274	149	110	140	177
ENSRNOG00000000195	Vwa5a	protein	8	15	28	72	44	40	41	42	32	23	71
ENSRNOG00000000196	Cyp19a1	protein	1	0	1	14	9	6	2	1	5	2	5
ENSRNOG00000000199	Dppa5	protein	0	0	0	0	0	0	0	0	1	1	1
ENSRNOG00000000201	Gsta5	protein	0	0	0	0	1	0	0	0	0	1	0
ENSRNOG00000000204	Syncrip	protein	307	184	431	1856	1066	1102	1131	1068	827	853	1151
ENSRNOG00000000219	Ano10	protein	1037	910	1612	3322	1768	1568	2116	2123	1848	1741	2633
ENSRNOG00000000221	Abhd5	protein	693	701	1220	2231	1256	1196	1304	1436	1166	1159	1703
ENSRNOG00000000230	Lmf1	protein	324	326	518	1581	740	610	684	730	684	514	902
ENSRNOG00000000231	Kctd17	protein	1350	1385	1857	2735	1402	1056	1139	1266	1138	1090	1307
ENSRNOG00000000233	Grm6	protein	11	6	18	12	9	8	9	9	3	5	5
ENSRNOG00000000236	Zfp207	protein	911	607	1419	3858	2479	2418	2408	2535	2133	2015	2652
ENSRNOG00000000237	RGD1310429	protein	47	21	61	254	225	268	199	188	144	196	218
ENSRNOG00000000239	Ccl7	protein	6	7	9	139	54	49	72	60	70	47	91
ENSRNOG00000000244	Coil	protein	115	66	178	440	278	238	260	254	221	230	247
ENSRNOG00000000245	Slc16a6	protein	112	95	188	643	414	337	342	343	304	279	415
ENSRNOG00000000246	Amz2	protein	1192	1092	1927	3831	1901	1752	1942	2083	1694	1720	2258
ENSRNOG00000000247	Mfsd11	protein	502	383	756	3597	1720	1258	1673	1721	1607	1229	1572
ENSRNOG00000000248	Srsf2	protein	2751	2619	4666	14588	7510	6434	7661	7700	7802	5824	8627
ENSRNOG00000000249	Mettl23	protein	118	94	196	495	279	190	157	215	182	234	258
ENSRNOG00000000250	Jmjd6	protein	188	210	391	800	509	409	505	532	438	415	571
ENSRNOG00000000251	St6galnac1	protein	0	0	0	1	0	4	1	3	2	0	1
ENSRNOG00000000257	Smpd3	protein	488	380	716	1751	1198	908	1041	744	1315	685	921
ENSRNOG00000000258	Prmt7	protein	336	236	500	1307	681	587	694	631	562	577	747
ENSRNOG00000000262	Zfp821	protein	325	397	584	1158	585	494	630	582	548	467	676
ENSRNOG00000000264	Def8	protein	676	502	1066	2408	1160	1027	1212	1229	1141	1110	1367
ENSRNOG00000000274	Phyhipl	protein	2249	1926	3967	9107	4597	3973	3553	4173	3508	3297	3605
ENSRNOG00000000275	Fam13c	protein	161	63	194	677	507	449	524	548	433	445	404
ENSRNOG00000000277	Tet1	protein	21	27	47	46	55	70	61	35	32	39	53
ENSRNOG00000000279	Rtn4ip1	protein	297	286	482	730	579	476	576	414	473	441	365
ENSRNOG00000000281	Prodh	protein	1321	999	1973	3746	2215	1721	3654	3853	3398	3213	4702
ENSRNOG00000000282	Gsc2	protein	0	0	0	0	0	0	0	0	0	0	0
ENSRNOG00000000283	Dgcr14	protein	226	150	302	893	474	383	467	462	436	347	518
ENSRNOG00000000288	Scarf2	protein	356	293	572	1405	935	535	1728	1406	1574	912	1676
ENSRNOG00000000299	Foxo3	protein	51	19	57	484	453	414	492	430	310	258	324
ENSRNOG00000000302	Sesn1	protein	610	448	1008	1703	978	801	1217	1183	1093	1058	1423
ENSRNOG00000000303	Cep57l1	protein	107	81	181	740	345	297	327	351	316	292	384
ENSRNOG00000000304	Cd164	protein	3693	2441	6004	19711	9938	9716	10489	11379	9000	9241	12995
ENSRNOG00000000306	Smpd2	protein	145	205	311	1031	496	340	539	494	487	395	610
ENSRNOG00000000307	Mical1	protein	223	212	379	2600	1458	1186	1454	1310	1357	977	1546
ENSRNOG00000000308	Zbtb24	protein	117	104	209	586	308	291	369	368	301	278	407
ENSRNOG00000000312	Fig4	protein	835	534	1355	3171	1737	1469	1658	1646	1295	1392	1909
ENSRNOG00000000314	Sec63	protein	1457	946	2237	6643	3569	3724	4024	4120	3309	3594	4910
ENSRNOG00000000316	Sobp	protein	196	95	267	618	409	387	538	418	380	299	409
ENSRNOG00000000320	Timm10b	protein	0	0	0	1	0	0	0	0	0	0	0
ENSRNOG00000000321	Cd24	protein	994	709	1424	5225	2751	2877	4128	4372	3563	3274	5065
ENSRNOG00000000322	Atg5	protein	352	361	597	1511	755	653	693	731	714	580	789
ENSRNOG00000000323	Prdm1	protein	7	3	5	174	98	93	64	57	58	36	69
ENSRNOG00000000327	Hace1	protein	301	200	449	1052	651	625	552	689	521	519	667
ENSRNOG00000000335	Ermap	protein	3	0	4	6	6	2	13	21	17	9	14
ENSRNOG00000000340	RGD1304704	protein	1461	1647	3034	6451	3050	2631	2794	2843	2668	2681	4011
ENSRNOG00000000341	Nid2	protein	374	217	653	1768	1436	1440	2372	2344	1909	1373	2526
ENSRNOG00000000368	Grik2	protein	274	201	487	983	495	614	483	458	356	516	462
ENSRNOG00000000373	Ctnna3	protein	24	11	40	85	75	135	108	91	69	91	94
ENSRNOG00000000376	LOC100360884	protein	0	0	0	0	0	0	0	0	0	0	0
ENSRNOG00000000378	Ctnna3	protein	75	85	145	254	182	234	190	196	164	161	169
ENSRNOG00000000383	Mypn	protein	3	1	7	22	37	19	17	20	20	26	31
ENSRNOG00000000384	Atoh7	protein	3	2	4	13	4	6	2	0	3	2	1
ENSRNOG00000000386	Pbld1	protein	652	580	1201	1633	873	689	789	956	869	833	1082
ENSRNOG00000000387	Slc25a16	protein	340	188	474	1392	763	763	686	735	585	552	792
ENSRNOG00000000390	Rufy2	protein	0	0	0	0	0	0	0	0	0	0	1
ENSRNOG00000000392	Supv3l1	protein	344	318	612	1348	757	653	682	732	663	685	891
ENSRNOG00000000394	Srgn	protein	364	281	589	1513	924	662	1008	982	1144	696	1523
ENSRNOG00000000395	LOC606294	protein	1450	1020	2276	5324	2630	2159	2475	2488	2013	2238	2849
ENSRNOG00000000396	Ddx50	protein	425	319	786	1826	970	948	1041	1073	913	1108	1526
ENSRNOG00000000397	Ccar1	protein	662	576	1235	3619	2180	2103	1883	2095	1733	1940	2094
ENSRNOG00000000398	Zufsp	protein	308	325	590	1983	921	883	817	802	762	785	978
ENSRNOG00000000401	Gprc6a	protein	0	0	0	0	0	0	0	0	0	0	0
ENSRNOG00000000405	Vgll2	protein	0	1	1	1	1	0	0	1	0	0	0
ENSRNOG00000000406	Ros1	protein	1	1	3	7	2	8	6	3	3	7	6
ENSRNOG00000000407	Dcbld1	protein	45	15	37	189	110	83	100	117	82	65	77
ENSRNOG00000000408	Gopc	protein	589	403	868	2655	1362	1335	1268	1294	1209	1284	1558
ENSRNOG00000000410	Nepn	protein	4	8	13	23	4	8	4	5	3	1	2
ENSRNOG00000000411	Nus1	protein	882	840	1392	3224	1606	1534	1309	1513	1347	1301	1543
ENSRNOG00000000412	Slc35f1	protein	340	219	504	1148	724	764	613	654	468	644	733
ENSRNOG00000000413	Pln	protein	48	15	76	187	110	93	182	149	216	221	302
ENSRNOG00000000414	Cep85l	protein	15	10	34	109	127	183	148	123	78	108	90
ENSRNOG00000000415	Asf1a	protein	292	204	482	1141	545	646	595	613	532	586	721
ENSRNOG00000000417	Numa1	protein	2433	2306	3744	9404	5723	5011	6665	6184	5850	4650	6388
ENSRNOG00000000418	Zbtb12	protein	86	84	142	566	275	244	283	315	227	242	425
ENSRNOG00000000419	Cfb	protein	0	0	0	0	0	0	0	0	0	0	0
ENSRNOG00000000420	Nelfe	protein	605	654	976	2896	1296	964	1414	1332	1301	1023	1772
ENSRNOG00000000421	Skiv2l	protein	826	755	1269	4127	1982	1561	1903	1854	1757	1357	2015
ENSRNOG00000000422	Dxo	protein	162	210	296	1146	514	346	471	559	501	371	612
ENSRNOG00000000428	Cyp21a1	protein	179	344	427	993	539	291	784	855	917	890	1571
ENSRNOG00000000431	Atf6b	protein	1436	1289	2419	6023	3163	2410	2984	3061	2914	2097	3178
ENSRNOG00000000432	Fkbpl	protein	209	279	349	735	379	239	247	331	311	316	421
ENSRNOG00000000433	Prrt1	protein	2169	1961	3852	9258	4964	2994	4735	4837	4810	3442	4104
ENSRNOG00000000435	Ppt2	protein	546	575	913	2647	1371	934	1490	1359	1443	1028	1420
ENSRNOG00000000436	Egfl8	protein	345	450	532	1925	1340	1008	1565	1547	1850	1359	2787
ENSRNOG00000000437	Agpat1	protein	2090	2040	3461	8482	3975	3108	4156	4052	4024	2966	4287
ENSRNOG00000000438	Rnf5	protein	1379	1656	2624	5026	2278	1650	2409	2706	2432	2223	3570
ENSRNOG00000000439	Ager	protein	129	75	153	498	270	177	256	285	281	210	334
ENSRNOG00000000440	Pbx2	protein	661	521	1084	2828	1589	1377	1623	1611	1433	1272	1775
ENSRNOG00000000441	Gpsm3	protein	131	168	324	1652	707	502	888	875	789	569	1045
ENSRNOG00000000442	Notch4	protein	503	357	568	1699	970	623	760	843	702	677	950
ENSRNOG00000000443	C4a	protein	260	206	428	5097	2336	2121	3780	3621	3403	2721	4934
ENSRNOG00000000446	Btnl7	protein	0	0	0	0	0	0	0	0	0	0	0
ENSRNOG00000000451	RT1-Ba	protein	532	97	326	1032	1218	653	663	339	488	453	459
ENSRNOG00000000454	RT1-DOb	protein	15	8	30	210	163	85	130	80	63	59	80
ENSRNOG00000000455	Tap2	protein	3	1	7	24	19	5	12	7	19	7	15
ENSRNOG00000000456	Psmb8	protein	76	33	97	819	340	265	378	387	630	288	542
ENSRNOG00000000457	Tap1	protein	182	170	273	2265	982	869	1287	1033	1263	863	1271
ENSRNOG00000000459	Psmb9	protein	102	119	218	1631	567	447	892	801	1044	542	1053
ENSRNOG00000000461	Brd2	protein	1925	1833	3175	10110	4885	4647	5929	5891	5335	4380	6122
ENSRNOG00000000463	Col11a2	protein	3650	3580	4955	8226	4682	3140	4587	4522	4631	4573	4742
ENSRNOG00000000464	Rxrb	protein	1166	1287	1999	4429	2211	1614	2228	2221	2418	1854	2557
ENSRNOG00000000465	Slc39a7	protein	1705	1643	2985	6319	3316	2605	3949	3917	3584	2852	4828
ENSRNOG00000000466	Hsd17b8	protein	379	494	770	1674	849	611	833	826	866	642	1050
ENSRNOG00000000467	Ring1	protein	539	584	1105	2493	1227	924	1372	1274	1289	1107	1997
ENSRNOG00000000470	Vps52	protein	1173	1156	2363	5191	3218	3277	3797	3523	2704	2727	3744
ENSRNOG00000000471	B3galt4	protein	42	52	91	245	85	88	94	83	137	85	135
ENSRNOG00000000473	Pfdn6	protein	406	669	879	1738	661	424	624	625	664	670	1073
ENSRNOG00000000474	Rgl2	protein	647	591	1132	4670	2327	1737	2254	2139	2169	1625	2398
ENSRNOG00000000476	Zbtb22	protein	397	396	646	1849	758	689	874	876	793	662	1050
ENSRNOG00000000477	Daxx	protein	430	378	746	2067	1074	820	1047	1057	1085	853	1171
ENSRNOG00000000478	AC128962.1	protein	6	5	11	59	22	28	34	26	18	21	42
ENSRNOG00000000479	Kifc1	protein	47	30	74	398	186	122	150	100	135	63	103
ENSRNOG00000000480	Phf1	protein	853	927	1406	4065	2010	1423	2537	2602	2587	1825	2892
ENSRNOG00000000481	Cuta	protein	858	1187	1664	3508	1734	1119	1584	1662	1638	1339	2159
ENSRNOG00000000483	Syngap1	protein	437	196	622	2084	1359	1345	1648	1482	1305	1210	1487
ENSRNOG00000000485	Bak1	protein	343	320	568	1966	1028	877	997	1000	951	697	1064
ENSRNOG00000000486	Ggnbp1	protein	19	26	35	68	48	25	52	54	41	45	52
ENSRNOG00000000487	Grm4	protein	326	195	457	594	299	192	126	123	105	155	47
ENSRNOG00000000488	Hmga1	protein	356	246	426	1070	625	493	460	496	450	248	425
ENSRNOG00000000490	Rps10	protein	800	1580	2245	6630	2527	2042	2870	3058	3151	2232	4281
ENSRNOG00000000491	Spdef	protein	7	10	12	24	9	7	11	8	6	9	11
ENSRNOG00000000493	Snrpc	protein	389	609	840	2579	1050	738	929	1070	1064	757	1325
ENSRNOG00000000495	Uhrf1bp1	protein	92	34	79	673	590	645	540	414	339	308	338
ENSRNOG00000000498	Anks1a	protein	1239	977	1829	6829	3521	2832	3528	3843	3480	2683	4026
ENSRNOG00000000499	Tcp11	protein	8	5	21	4	7	12	10	10	11	12	20
ENSRNOG00000000500	Scube3	protein	17	6	22	34	42	67	98	37	59	37	57
ENSRNOG00000000501	Zfp523	protein	514	632	926	2055	999	799	883	888	866	651	903
ENSRNOG00000000502	Def6	protein	40	38	76	205	114	80	110	93	114	51	100
ENSRNOG00000000503	Ppard	protein	602	467	862	2660	1317	1186	1448	1522	1445	1009	1367
ENSRNOG00000000504	Fance	protein	496	451	646	1926	1012	653	1066	817	939	788	888
ENSRNOG00000000505	Rpl10a	protein	0	0	0	0	0	0	0	0	0	0	0
ENSRNOG00000000506	Tead3	protein	137	98	246	1095	476	396	628	572	594	432	698
ENSRNOG00000000507	Tulp1	protein	0	0	2	1	0	1	1	2	0	0	1
ENSRNOG00000000508	Armc12	protein	0	0	0	0	0	0	0	0	0	0	2
ENSRNOG00000000510	Clps	protein	0	1	2	1	1	0	1	1	0	0	1
ENSRNOG00000000511	Srpk1	protein	298	163	428	1129	819	784	788	759	647	671	727
ENSRNOG00000000512	Slc26a8	protein	86	120	183	250	175	139	146	123	130	126	152
ENSRNOG00000000513	Mapk14	protein	887	651	1433	4363	2177	2021	2333	2325	2178	1793	2569
ENSRNOG00000000515	Mapk13	protein	4	4	4	161	74	58	52	40	52	18	38
ENSRNOG00000000516	Pxt1	protein	0	1	2	6	4	5	4	5	6	1	7
ENSRNOG00000000517	Kctd20	protein	63	22	73	330	242	262	272	231	160	191	178
ENSRNOG00000000519	Stk38	protein	252	104	336	1369	881	818	880	822	767	699	933
ENSRNOG00000000520	Srsf3	protein	1550	1468	3041	7265	3852	3408	3886	4184	4041	3655	5410
ENSRNOG00000000521	Cdkn1a	protein	600	477	808	2157	1251	868	991	1176	1080	768	1304
ENSRNOG00000000522	Cpne5	protein	434	443	706	1400	633	553	469	431	469	488	389
ENSRNOG00000000523	Ppil1	protein	202	155	298	645	388	306	371	367	337	290	421
ENSRNOG00000000524	RGD735065	protein	692	683	1311	3346	1623	1450	1800	1755	1581	1499	2288
ENSRNOG00000000525	Pi16	protein	903	954	2239	6451	5667	2222	2824	1733	4085	1361	2517
ENSRNOG00000000527	Mtch1	protein	6795	6532	10773	22145	10208	8027	9325	10006	9174	7518	10318
ENSRNOG00000000528	Fgd2	protein	161	130	301	3045	1449	1241	1052	1042	1008	706	1168
ENSRNOG00000000529	Pim1	protein	31	25	55	242	155	131	172	150	190	93	164
ENSRNOG00000000531	Ccdc167	protein	120	197	312	590	364	255	292	250	256	286	375
ENSRNOG00000000532	Cmtr1	protein	1348	1043	1982	6133	3021	2822	3084	2971	2506	2473	3245
ENSRNOG00000000536	Mdga1	protein	53	47	83	475	260	725	170	174	165	102	143
ENSRNOG00000000540	Btbd9	protein	149	78	183	500	277	314	264	258	168	200	226
ENSRNOG00000000541	Glo1	protein	1707	1932	3275	10999	5218	4227	4099	4321	3950	3587	5067
ENSRNOG00000000542	Dnah8	protein	0	19	30	58	101	54	49	36	69	34	55
ENSRNOG00000000543	Frk	protein	21	10	46	138	96	111	183	177	123	157	221
ENSRNOG00000000546	Nt5dc1	protein	151	83	224	609	351	332	370	376	365	286	466
ENSRNOG00000000547	Tspyl4	protein	831	250	819	2232	1302	1455	855	867	588	784	467
ENSRNOG00000000549	Tspyl1	protein	1445	1058	2329	5272	2596	2362	2540	2580	2174	2202	2912
ENSRNOG00000000551	RGD1305587	protein	326	323	580	1161	482	337	575	629	571	547	865
ENSRNOG00000000552	Col13a1	protein	112	127	255	656	405	337	642	687	532	550	1101
ENSRNOG00000000556	Nodal	protein	0	0	0	0	0	0	0	1	0	1	0
ENSRNOG00000000557	Sar1a	protein	2988	2546	5156	11807	5794	5056	5855	6179	5487	5048	7128
ENSRNOG00000000559	Npffr1	protein	1	2	1	3	5	2	2	2	2	3	0
ENSRNOG00000000560	Lrrc20	protein	158	122	258	718	327	290	315	292	260	232	315
ENSRNOG00000000561	Pald1	protein	331	311	578	2206	1173	947	1311	1281	1104	930	1556
ENSRNOG00000000562	Prf1	protein	6	0	6	17	12	6	22	12	34	7	15
ENSRNOG00000000563	Adamts14	protein	21	10	46	171	87	65	138	99	115	74	120
ENSRNOG00000000564	Tbata	protein	13	9	15	43	25	18	50	26	36	40	60
ENSRNOG00000000565	Sgpl1	protein	1002	701	1635	8256	4169	3872	3669	3777	3270	2901	3772
ENSRNOG00000000566	Pcbd1	protein	162	202	273	395	152	109	86	83	76	110	78
ENSRNOG00000000567	Unc5b	protein	2250	1530	2920	5376	3180	2977	3237	3146	2686	2588	3181
ENSRNOG00000000568	Slc29a3	protein	982	980	1591	6573	3094	2602	2674	2656	2425	2358	3703
ENSRNOG00000000569	MGC112715	protein	656	886	1425	6646	3410	3028	3132	2982	2620	1976	3202
ENSRNOG00000000571	Psap	protein	30480	31617	51434	201419	98840	89789	92902	92039	87161	66451	94809
ENSRNOG00000000572	Chst3	protein	376	184	476	1116	758	772	821	852	751	651	847
ENSRNOG00000000574	AC096404.1	protein	0	0	1	0	0	1	0	0	1	0	1
ENSRNOG00000000576	Anapc16	protein	276	252	548	1107	624	487	642	697	616	572	879
ENSRNOG00000000579	Marcks	protein	2158	2352	4271	14411	7229	8210	6939	7548	7119	5299	9912
ENSRNOG00000000580	Fam26d	protein	5	8	12	16	18	22	21	17	11	22	26
ENSRNOG00000000581	Cdc40	protein	276	225	491	1375	712	696	717	773	662	645	854
ENSRNOG00000000582	LOC100911156	protein	77	60	121	314	155	145	170	220	177	210	319
ENSRNOG00000000583	Cdk19	protein	572	481	989	3544	1942	1906	2024	2145	1758	1663	2162
ENSRNOG00000000585	Amd1	protein	1765	1544	3076	7860	4447	3936	4490	5082	4040	4363	5353
ENSRNOG00000000586	Gtf3c6	protein	355	279	650	1632	794	811	877	928	811	746	1220
ENSRNOG00000000587	Rpf2	protein	201	276	440	1073	498	408	453	480	461	440	601
ENSRNOG00000000588	Slc16a10	protein	23	24	24	79	62	49	75	84	71	56	94
ENSRNOG00000000589	RGD1310495	protein	5	5	11	31	21	20	29	34	35	26	44
ENSRNOG00000000590	Naglt1	protein	5	6	11	13	9	14	11	23	8	19	22
ENSRNOG00000000593	Rev3l	protein	345	244	617	1947	1112	1239	1096	1097	850	1190	1270
ENSRNOG00000000595	Traf3ip2	protein	80	77	110	368	217	199	316	304	239	211	386
ENSRNOG00000000596	Fyn	protein	1799	1377	2993	9901	5301	4970	4396	4568	4004	3427	4631
ENSRNOG00000000597	Wisp3	protein	0	6	6	14	7	2	3	2	5	6	2
ENSRNOG00000000598	Tube1	protein	53	33	93	240	208	139	154	174	119	154	173
ENSRNOG00000000599	Lama4	protein	353	201	577	2146	1572	1657	2167	1788	1701	1403	2398
ENSRNOG00000000604	Hdac2	protein	903	718	1499	4452	2290	2028	2096	2194	2098	1896	2448
ENSRNOG00000000605	Hs3st5	protein	111	79	177	282	136	127	73	62	71	82	63
ENSRNOG00000000606	Pcdh15	protein	31	24	59	159	124	162	73	63	51	58	65
ENSRNOG00000000607	RGD1559903	protein	0	0	0	0	0	0	0	0	0	0	0
ENSRNOG00000000609	Ipmk	protein	364	338	697	1924	1002	1003	990	947	796	814	1096
ENSRNOG00000000610	Cisd1	protein	1424	1496	2393	4647	2046	1535	1877	2145	1924	1853	2646
ENSRNOG00000000611	Ube2d1	protein	619	759	1205	1989	945	1042	922	1153	895	865	1086
ENSRNOG00000000613	Tfam	protein	330	326	615	1666	810	771	946	966	855	889	1305
ENSRNOG00000000614	Bicc1	protein	292	178	505	1822	1124	1162	1705	1629	1341	1365	2026
ENSRNOG00000000618	Mdga2	protein	63	81	89	138	101	130	92	84	34	68	42
ENSRNOG00000000620	AABR07041078.1	protein	0	0	0	0	0	0	0	0	0	0	0
ENSRNOG00000000622	Hint1-ps1	protein	2328	3054	4297	9874	3958	2955	3585	3958	3654	3221	4852
ENSRNOG00000000630	Tctex1d2	protein	0	0	0	0	0	0	0	0	0	0	0
ENSRNOG00000000632	Cdk1	protein	33	25	38	530	209	128	102	76	116	63	77
ENSRNOG00000000633	Rhobtb1	protein	133	70	184	919	526	481	772	616	557	390	612
ENSRNOG00000000634	RGD1306739	protein	238	263	436	1053	562	480	751	782	746	648	1018
ENSRNOG00000000636	Rtkn2	protein	121	26	106	176	150	220	124	111	75	133	117
ENSRNOG00000000638	Zfp365	protein	736	498	943	1635	954	1014	800	752	595	692	734
ENSRNOG00000000640	Egr2	protein	72	36	82	708	498	488	463	605	472	502	967
ENSRNOG00000000641	LOC100363472	protein	247	178	431	1057	565	454	434	478	471	413	550
ENSRNOG00000000645	Reep3	protein	1406	1108	2364	7012	3965	4430	4126	4136	3338	3318	4733
ENSRNOG00000000648	Jmjd1c	protein	582	434	1025	4081	2514	2908	2638	2433	1940	2053	2588
ENSRNOG00000000653	Nr5a2	protein	12	6	14	11	10	15	18	6	8	10	12
ENSRNOG00000000655	Ptprc	protein	133	65	270	4036	2185	2581	1717	1613	1513	993	1459
ENSRNOG00000000657	Nek7	protein	177	31	200	1065	817	877	730	746	511	647	714
ENSRNOG00000000658	Acacb	protein	321	339	648	1644	1546	1000	2007	2181	2130	1625	2698
ENSRNOG00000000661	Hps4	protein	1147	1175	1958	4677	2492	2224	3126	3177	3075	2554	3383
ENSRNOG00000000662	Srrd	protein	59	44	113	341	182	138	186	224	170	152	233
ENSRNOG00000000663	Tfip11	protein	631	499	978	2495	1233	1050	1247	1285	1143	944	1304
ENSRNOG00000000664	Tpst2	protein	568	577	995	2289	1101	923	1166	1290	1282	1039	1500
ENSRNOG00000000665	Pitpnb	protein	501	237	667	1823	1100	1179	1262	1253	972	1152	1442
ENSRNOG00000000691	Foxn4	protein	0	4	2	2	1	1	1	0	0	1	2
ENSRNOG00000000692	Ung	protein	106	113	153	740	286	219	277	284	288	196	327
ENSRNOG00000000693	Svop	protein	485	400	629	737	385	275	190	177	148	218	102
ENSRNOG00000000695	Ssh1	protein	60	45	89	381	272	336	338	276	201	199	272
ENSRNOG00000000697	Coro1c	protein	1434	1101	2170	7697	3553	3088	3148	3208	2820	2454	3204
ENSRNOG00000000699	Selplg	protein	579	412	1041	2428	2692	1527	907	1142	822	626	1459
ENSRNOG00000000700	Tmem119	protein	306	330	697	1623	1561	784	583	914	649	470	1083
ENSRNOG00000000701	Iscu	protein	2232	2633	4016	7888	4036	2741	3613	3906	3692	3006	4350
ENSRNOG00000000702	Sart3	protein	491	367	698	2077	949	890	1098	1079	1053	871	1173
ENSRNOG00000000704	Cmklr1	protein	100	62	172	2294	1062	1128	1032	949	958	621	952
ENSRNOG00000000708	Sgsm1	protein	760	571	1015	1896	949	787	544	481	445	657	334
ENSRNOG00000000715	Pou1f1	protein	0	1	0	4	0	3	2	3	0	1	3
ENSRNOG00000000716	Htr1f	protein	9	4	11	27	13	25	33	45	25	37	40
ENSRNOG00000000718	Cggbp1	protein	506	466	954	2967	1674	1722	1724	1758	1494	1288	2131
ENSRNOG00000000720	MGC95208	protein	110	95	228	609	317	309	302	321	262	267	348
ENSRNOG00000000723	RT1-CE5	protein	157	242	305	1153	569	607	1049	1116	1712	722	1484
ENSRNOG00000000726	Olr1671	protein	0	0	0	0	0	0	0	0	0	0	0
ENSRNOG00000000728	Clic2	protein	81	82	209	504	311	124	320	262	333	264	433
ENSRNOG00000000729	Tmlhe	protein	102	78	168	475	272	251	287	275	275	262	422
ENSRNOG00000000746	Olr1695	protein	0	0	0	0	0	0	0	0	0	0	0
ENSRNOG00000000747	Olr1694	protein	0	0	2	0	0	0	0	0	0	0	0
ENSRNOG00000000749	Olr1693	protein	0	0	0	0	0	0	0	0	0	0	0
ENSRNOG00000000759	Olr1730	protein	0	0	0	0	1	1	1	0	2	0	0
ENSRNOG00000000763	RT1-M3-1	protein	232	198	382	1490	828	602	867	910	804	764	1196
ENSRNOG00000000765	Olr1743	protein	0	0	0	0	1	0	0	0	1	0	0
ENSRNOG00000000768	Ubd	protein	11	7	8	20	10	5	80	16	125	12	23
ENSRNOG00000000774	Gabbr1	protein	8970	6706	13878	29442	15013	14377	11861	12172	10848	11142	12841
ENSRNOG00000000775	Mog	protein	7580	5899	12884	14155	7174	7394	6047	6857	6264	7095	8238
ENSRNOG00000000777	RT1-S3	protein	504	480	981	5632	1879	2020	2877	2551	2738	2073	3619
ENSRNOG00000000778	Znrd1as1	protein	59	53	143	219	131	127	136	151	115	131	152
ENSRNOG00000000779	Znrd1	protein	148	217	340	850	455	337	417	467	432	422	629
ENSRNOG00000000780	Ppp1r11	protein	1094	935	1850	4187	2016	1588	1896	1875	1802	1734	2368
ENSRNOG00000000781	Rnf39	protein	33	27	36	90	42	42	35	31	44	35	54
ENSRNOG00000000782	Trim10	protein	5	3	11	10	9	9	6	8	20	6	4
ENSRNOG00000000783	Trim40	protein	0	0	0	0	1	0	0	0	0	0	0
ENSRNOG00000000785	Trim39	protein	373	289	634	1697	944	812	939	1023	980	927	1284
ENSRNOG00000000786	Rpp21	protein	150	213	373	986	467	308	445	447	418	349	586
ENSRNOG00000000787	RT1-T24-2	protein	8	1	14	117	61	68	29	97	98	41	78
ENSRNOG00000000795	RT1-N3	protein	184	123	228	839	422	349	346	322	487	324	424
ENSRNOG00000000796	Ranbp2	protein	827	598	1370	4786	2686	2991	3071	3066	2362	2339	3134
ENSRNOG00000000798	Gnl1	protein	1417	2241	2522	4627	2053	1702	2142	2216	2219	1709	2853
ENSRNOG00000000799	Abcf1	protein	1361	1296	2162	5273	2721	2376	2503	2552	2431	2200	2806
ENSRNOG00000000800	Man1a1	protein	255	181	376	1890	1103	1159	1206	1041	1124	828	1191
ENSRNOG00000000801	Msl3l2	protein	109	78	189	598	282	245	346	327	323	271	393
ENSRNOG00000000802	Tbc1d32	protein	35	18	46	160	120	116	145	133	87	103	148
ENSRNOG00000000804	Mrps18b	protein	554	598	800	2175	1030	710	959	896	848	983	1154
ENSRNOG00000000805	Gja1	protein	4983	3439	6863	23750	14596	16542	14632	14605	11472	11827	15061
ENSRNOG00000000808	Hsf2	protein	281	249	528	1263	640	800	685	746	606	643	916
ENSRNOG00000000809	Atat1	protein	529	244	713	2286	1337	1150	1183	1195	1011	946	1069
ENSRNOG00000000811	Pkib	protein	64	82	176	434	248	203	186	236	229	191	291
ENSRNOG00000000812	RGD1302996	protein	323	202	492	1168	529	436	439	524	450	340	391
ENSRNOG00000000814	Fabp7	protein	3303	4268	8427	50692	21609	20390	22088	26626	20245	21579	34549
ENSRNOG00000000815	Smpdl3a	protein	492	439	1065	9649	4095	3595	4318	4330	3846	3288	4917
ENSRNOG00000000816	Ppp1r18	protein	245	262	521	3546	1746	1481	1878	1945	1777	1244	2130
ENSRNOG00000000818	Nrm	protein	54	52	101	441	215	162	221	239	195	177	279
ENSRNOG00000000823	Gcc2	protein	454	313	738	1942	1108	1184	1206	1202	959	1060	1202
ENSRNOG00000000824	Dse	protein	158	79	274	1447	804	711	1003	977	830	642	992
ENSRNOG00000000825	Fam26e	protein	16	13	35	59	47	30	61	51	52	35	68
ENSRNOG00000000826	Flot1	protein	1743	1935	2894	9165	3931	3219	3748	3902	3684	3110	4709
ENSRNOG00000000827	Ier3	protein	194	252	417	1144	607	456	1019	1012	914	680	1661
ENSRNOG00000000831	Gtf2h4	protein	248	247	385	921	489	359	429	435	483	352	494
ENSRNOG00000000833	Vars2	protein	356	201	508	1543	811	629	820	706	649	624	726
ENSRNOG00000000836	Ltb	protein	0	0	0	0	0	0	1	0	0	1	0
ENSRNOG00000000837	Tnf	protein	0	0	0	0	0	0	0	0	0	0	0
ENSRNOG00000000838	Lta	protein	3	0	2	2	5	2	8	5	10	1	1
ENSRNOG00000000839	Nfkbil1	protein	291	380	528	1142	488	327	487	457	432	366	564
ENSRNOG00000000840	Atp6v1g2	protein	3208	2738	4627	7034	2841	2077	1394	1607	1186	1874	1038
ENSRNOG00000000841	Ddx39b	protein	2896	2423	4713	16880	8666	7049	8428	8272	7734	7201	9391
ENSRNOG00000000842	Ddah2	protein	1182	1915	2606	7685	3360	2878	3848	3957	4014	2832	5304
ENSRNOG00000000843	Ly6g6c	protein	18	11	26	91	59	53	67	66	63	58	70
ENSRNOG00000000844	Ly6g6d	protein	9	24	49	137	79	93	103	64	33	48	71
ENSRNOG00000000846	Ly6g5c	protein	0	1	0	0	0	0	1	0	0	1	0
ENSRNOG00000000847	Csnk2b	protein	1284	1543	2197	5894	2706	2032	2359	2483	2409	1951	2795
ENSRNOG00000000848	Gpank1	protein	334	484	639	1472	713	485	709	709	589	546	751
ENSRNOG00000000850	Apom	protein	25	29	45	125	56	33	57	64	53	46	77
ENSRNOG00000000851	Bag6	protein	2253	1878	3500	9325	4965	4095	5022	4809	4495	3696	5167
ENSRNOG00000000852	Prrc2a	protein	4412	4111	6539	16752	9502	7997	10267	9493	8635	6938	9083
ENSRNOG00000000853	Aif1	protein	554	647	1137	11016	4578	3758	3592	3280	3218	3176	4466
ENSRNOG00000000854	Ncr3	protein	8	8	26	178	77	76	67	90	77	41	83
ENSRNOG00000000855	Lst1	protein	1	3	1	31	34	13	12	17	23	7	12
ENSRNOG00000000857	Msh5	protein	18	20	48	148	75	63	106	102	105	69	141
ENSRNOG00000000858	Sapcd1	protein	147	186	320	472	290	219	372	380	355	305	532
ENSRNOG00000000860	Vwa7	protein	247	102	245	479	301	209	141	207	150	161	96
ENSRNOG00000000861	Zic3	protein	78	54	152	395	244	273	459	434	333	400	617
ENSRNOG00000000866	Rbmx	protein	287	170	430	1541	916	1005	1107	1067	885	941	1183
ENSRNOG00000000867	Vars	protein	1040	959	1534	4213	2021	1586	1975	1800	1895	1461	2112
ENSRNOG00000000869	Arhgef6	protein	57	35	74	639	425	465	384	378	348	357	375
ENSRNOG00000000871	Cd40lg	protein	0	1	0	7	4	1	4	6	5	7	5
ENSRNOG00000000873	Brs3	protein	0	0	0	1	2	0	1	0	0	3	3
ENSRNOG00000000875	Fhl1	protein	1679	1177	2832	8017	5166	3558	5285	5212	5116	4727	6897
ENSRNOG00000000878	Slc44a4	protein	8	8	8	22	12	24	33	33	48	47	49
ENSRNOG00000000879	Slc9a6	protein	1377	1112	2136	3919	1997	1987	1805	1924	1502	2108	2146
ENSRNOG00000000881	Mmgt1	protein	565	495	972	2366	1198	1268	1139	1240	984	1070	1333
ENSRNOG00000000885	Auts2	protein	140	46	171	560	501	423	487	418	373	309	356
ENSRNOG00000000886	Caln1	protein	16	27	39	41	45	55	35	42	23	18	19
ENSRNOG00000000888	Sbds	protein	1943	2096	3740	10549	5306	4374	5290	5662	5007	4338	6652
ENSRNOG00000000889	LOC304239	protein	1	1	3	6	5	16	10	9	7	11	8
ENSRNOG00000000891	AABR07035107.1	protein	86	37	162	540	378	404	363	385	286	417	457
ENSRNOG00000000893	Tmem248	protein	710	633	1278	3882	1782	1527	1924	1976	1812	1458	2249
ENSRNOG00000000894	Fry	protein	892	573	1075	3036	1852	1878	1692	1827	1358	1479	1605
ENSRNOG00000000895	Rabgef1	protein	331	298	541	1525	762	734	629	718	571	560	692
ENSRNOG00000000896	AABR07070892.1	protein	0	0	0	0	0	0	0	0	0	0	0
ENSRNOG00000000897	Rxfp2	protein	6	3	7	6	8	12	40	29	18	19	46
ENSRNOG00000000900	Tpst1	protein	616	482	1001	3097	1627	1276	1874	1913	1777	1499	2182
ENSRNOG00000000901	Crcp	protein	343	280	684	1768	824	813	977	1013	904	805	1219
ENSRNOG00000000902	Hsph1	protein	2628	1844	3855	6962	4161	3278	2850	3492	2954	3628	2863
ENSRNOG00000000903	Asl	protein	354	370	682	1724	853	706	921	910	883	676	1063
ENSRNOG00000000904	Wdr95	protein	0	1	0	0	0	0	0	1	0	0	1
ENSRNOG00000000905	Tex26	protein	7	12	13	30	24	17	41	33	32	39	65
ENSRNOG00000000906	Medag	protein	124	61	265	482	366	214	289	181	363	140	280
ENSRNOG00000000907	Alox5ap	protein	116	100	198	760	415	260	443	387	446	322	542
ENSRNOG00000000909	Uspl1	protein	345	341	614	1420	777	690	772	770	701	687	858
ENSRNOG00000000913	Gusb	protein	203	165	350	2993	1213	1044	1066	1085	941	650	1098
ENSRNOG00000000916	Katnal1	protein	2	0	1	12	8	14	8	6	5	9	4
ENSRNOG00000000917	Nupr1l	protein	58	69	96	184	109	79	95	88	96	50	99
ENSRNOG00000000918	Zbed5	protein	776	942	1487	3571	1574	998	1668	1687	1627	1226	1988
ENSRNOG00000000920	Phkg1	protein	146	136	261	907	527	538	675	673	562	520	786
ENSRNOG00000000921	Ubl3	protein	3076	2114	4768	11058	5464	5212	4665	4920	4088	3997	5509
ENSRNOG00000000922	Sumf2	protein	331	401	625	2018	1047	800	1150	1267	1111	975	1583
ENSRNOG00000000923	Cct6a	protein	1500	1140	2343	5820	3107	2717	2624	2759	2363	2843	3582
ENSRNOG00000000924	Slc7a1	protein	615	401	724	2315	1401	1409	1218	1058	901	1116	1162
ENSRNOG00000000925	Psph	protein	225	229	379	752	371	317	385	345	368	274	464
ENSRNOG00000000926	Mrps17	protein	331	367	598	1520	726	528	670	748	669	631	918
ENSRNOG00000000931	Sfswap	protein	1049	776	1639	4033	2184	1835	2323	2184	2059	1690	2418
ENSRNOG00000000934	Piwil1	protein	2	0	1	3	1	3	0	0	1	1	0
ENSRNOG00000000936	Stx2	protein	508	362	859	2219	1263	966	1237	1201	1205	987	1397
ENSRNOG00000000937	Slc46a3	protein	81	79	160	481	195	187	158	186	181	129	146
ENSRNOG00000000938	Ran	protein	1895	1502	3103	9028	4106	3413	3564	3738	3493	3248	4685
ENSRNOG00000000940	Flt1	protein	523	310	613	2519	1606	1551	1484	1564	1201	1230	1534
ENSRNOG00000000942	Pan3	protein	84	14	105	849	605	698	601	577	416	503	558
ENSRNOG00000000952	Gsx1	protein	4	3	7	8	12	19	11	6	6	3	2
ENSRNOG00000000954	Rpo1-3	protein	496	578	1005	2377	1259	948	1190	1248	1128	1008	1610
ENSRNOG00000000955	Lnx2	protein	172	104	237	923	521	525	587	545	521	473	645
ENSRNOG00000000956	Rasl11a	protein	13	17	22	72	39	40	50	43	44	32	52
ENSRNOG00000000957	LOC100361103	protein	3268	4634	7908	22953	9427	7654	9719	10853	10253	8919	14896
ENSRNOG00000000961	Glt1d1	protein	337	222	475	600	265	226	104	116	105	175	59
ENSRNOG00000000962	Slc15a4	protein	406	336	809	1633	932	723	768	831	704	656	836
ENSRNOG00000000963	Tmem132c	protein	63	33	56	144	94	93	71	69	50	59	61
ENSRNOG00000000967	Aacs	protein	1384	1011	1937	1435	708	642	647	637	550	622	1016
ENSRNOG00000000968	Rnf6	protein	297	140	393	1211	743	764	810	847	698	654	772
ENSRNOG00000000969	Cyp3a18	protein	0	0	0	0	0	0	0	0	0	0	0
ENSRNOG00000000973	RGD1563425	protein	0	0	5	3	0	2	1	3	1	3	3
ENSRNOG00000000974	Zfp358	protein	667	878	1311	2119	984	716	1107	1129	1173	858	1137
ENSRNOG00000000975	Mcoln1	protein	1159	1119	1925	3280	1677	1360	1612	1612	1556	1317	1688
ENSRNOG00000000977	Pnpla6	protein	1301	1082	1987	3627	1974	1612	1832	1695	1575	1480	1738
ENSRNOG00000000979	Bri3bp	protein	66	61	99	445	184	182	159	147	161	126	166
ENSRNOG00000000981	Scarb1	protein	521	425	868	3677	1860	1406	1601	1496	1545	1021	1766
ENSRNOG00000000983	Zfp394	protein	147	158	300	536	341	303	331	398	297	302	390
ENSRNOG00000000985	Cpsf4	protein	345	434	664	2115	995	891	977	1063	996	842	1230
ENSRNOG00000000986	Camsap3	protein	343	285	453	684	322	270	174	178	166	205	110
ENSRNOG00000000987	Ptcd1	protein	318	230	475	1305	673	474	658	651	585	525	721
ENSRNOG00000000988	Xab2	protein	601	622	1111	3134	1406	1135	1469	1339	1421	1148	1708
ENSRNOG00000000989	Bud31	protein	363	400	699	1472	722	616	652	707	692	714	912
ENSRNOG00000000990	Pdap1	protein	1290	1066	2147	5545	2562	2077	2463	2574	2225	2215	3352
ENSRNOG00000000991	Arpc1b	protein	863	762	1803	14464	6630	5086	6513	5756	6319	3979	7598
ENSRNOG00000000993	Pcp2	protein	0	0	0	1	0	1	0	0	0	1	0
ENSRNOG00000000994	Stxbp2	protein	83	63	195	1445	683	560	727	690	636	405	679
ENSRNOG00000000996	Arpc1a	protein	1838	1712	2832	6552	3433	2897	3218	3401	3022	2891	4139
ENSRNOG00000000999	Smurf1	protein	609	338	846	3578	2058	1985	1826	1959	1656	1546	2129
ENSRNOG00000001001	Retn	protein	3	3	9	4	2	1	3	2	7	0	1
ENSRNOG00000001003	Trappc5	protein	424	313	662	1540	811	651	772	749	733	589	995
ENSRNOG00000001004	Ncor2	protein	2606	1915	3725	10273	5670	4986	5389	4887	4629	3537	4928
ENSRNOG00000001005	Fcer2	protein	8	6	16	16	9	12	11	6	14	6	10
ENSRNOG00000001006	Nptx2	protein	181	89	228	360	195	241	135	179	134	127	110
ENSRNOG00000001007	Baiap2l1	protein	28	13	65	141	94	78	177	160	137	101	224
ENSRNOG00000001009	Bri3	protein	367	557	886	2940	1446	944	1447	1498	1571	1077	1682
ENSRNOG00000001010	Tecpr1	protein	1698	1415	2382	6997	3847	3023	3451	3155	2942	2305	2728
ENSRNOG00000001011	Fam101a	protein	25	24	60	112	54	50	123	97	103	69	148
ENSRNOG00000001017	Clec4m	protein	0	0	0	0	0	0	0	0	0	0	0
ENSRNOG00000001027	LOC100363064	protein	0	2	2	1	0	1	0	1	0	0	0
ENSRNOG00000001030	Tsc22d1	protein	6586	4765	10964	21712	11179	8757	14191	12667	13532	10437	16886
ENSRNOG00000001031	Ocm2	protein	9	2	8	2	8	4	3	2	2	4	3
ENSRNOG00000001032	Ccz1b	protein	536	494	848	2289	1188	1077	1197	1236	1040	1159	1463
ENSRNOG00000001033	Nufip1	protein	220	247	412	1034	573	509	481	545	471	447	584
ENSRNOG00000001034	Evi5l	protein	1324	1199	2120	3971	1960	1752	1883	1982	1663	1512	1869
ENSRNOG00000001035	Gtf2h3	protein	182	151	287	796	363	330	359	392	348	330	449
ENSRNOG00000001036	Rsph10b	protein	119	74	157	455	299	309	490	458	373	514	757
ENSRNOG00000001037	Gpalpp1	protein	140	103	220	799	404	378	418	412	405	380	508
ENSRNOG00000001039	Eif2b1	protein	362	331	626	1552	757	673	762	728	680	592	905
ENSRNOG00000001040	Pms2	protein	240	197	387	1080	623	589	650	598	512	517	634
ENSRNOG00000001043	Ddx55	protein	212	188	386	1146	545	479	559	606	548	521	631
ENSRNOG00000001044	Aimp2	protein	451	437	695	1772	848	677	843	865	831	742	1192
ENSRNOG00000001047	Map2k7	protein	289	113	398	1274	876	805	851	820	643	606	719
ENSRNOG00000001048	Ankrd61	protein	32	3	27	89	74	65	75	53	53	48	59
ENSRNOG00000001049	Tpt1	protein	11024	10826	22914	80204	38218	31623	35519	39285	37160	35244	54891
ENSRNOG00000001050	Eif2ak1	protein	676	318	884	2223	1270	1253	1294	1268	1065	1078	1316
ENSRNOG00000001052	Slc25a30	protein	66	20	84	320	218	207	193	197	134	157	189
ENSRNOG00000001053	Tmed2	protein	2080	1801	3505	9862	4985	4461	5417	5434	4889	4589	7120
ENSRNOG00000001055	Rilpl1	protein	995	944	1743	3261	1666	1488	1845	1955	1756	1495	2210
ENSRNOG00000001056	Snapc2	protein	1804	1822	3210	9033	4102	3518	3820	4203	3658	3181	4348
ENSRNOG00000001057	Ctxn1	protein	606	695	1137	2434	1123	787	846	868	858	739	913
ENSRNOG00000001058	Timm44	protein	654	640	1174	2700	1313	1134	1273	1211	1137	1163	1477
ENSRNOG00000001059	Usp42	protein	152	125	262	814	511	481	488	469	403	426	518
ENSRNOG00000001060	Snrnp35	protein	430	513	815	1836	792	692	779	860	817	772	1232
ENSRNOG00000001061	Rilpl2	protein	355	454	711	1814	900	693	1138	1115	1131	860	1350
ENSRNOG00000001062	Setd8	protein	246	88	362	1421	808	732	862	839	705	612	821
ENSRNOG00000001064	Sbno1	protein	637	507	966	2787	1643	1847	1443	1499	1153	1266	1647
ENSRNOG00000001065	Cyth3	protein	210	87	279	1022	669	668	792	770	684	575	778
ENSRNOG00000001066	Itih2	protein	3	5	11	15	13	16	17	14	7	12	8
ENSRNOG00000001068	Rac1	protein	2022	939	2837	9346	5277	5617	5276	5396	4372	4282	5561
ENSRNOG00000001069	Elavl1	protein	263	277	516	1963	999	1033	1014	1066	1064	781	1257
ENSRNOG00000001070	Cdk2ap1	protein	1763	1602	3179	6634	3257	2722	2961	3265	2941	2901	3790
ENSRNOG00000001071	Higd2al1	protein	0	0	0	5	2	0	2	5	0	3	2
ENSRNOG00000001072	Cers4	protein	193	148	354	1110	944	1246	1057	962	613	743	860
ENSRNOG00000001073	RGD1563482	protein	121	105	192	465	224	185	254	260	239	215	367
ENSRNOG00000001074	Mphosph9	protein	105	55	167	551	425	365	396	343	252	319	368
ENSRNOG00000001079	Daglb	protein	703	394	884	3458	1862	1708	1313	1410	1229	1016	1306
ENSRNOG00000001080	Arl6ip4	protein	845	1111	1669	2226	1068	787	1021	1089	945	977	1330
ENSRNOG00000001081	Ogfod2	protein	168	159	260	580	277	220	288	315	274	289	408
ENSRNOG00000001082	Abcb9	protein	645	539	963	1713	798	679	644	629	613	523	523
ENSRNOG00000001083	Kdelr2	protein	502	350	770	2401	1428	1230	1523	1505	1475	1184	1971
ENSRNOG00000001086	Vps37b	protein	433	569	868	2154	1075	904	1158	1102	1008	759	1272
ENSRNOG00000001088	Rfc3	protein	184	173	313	757	345	288	337	304	283	269	425
ENSRNOG00000001090	Stard13	protein	290	173	475	1633	1099	1158	1341	1321	1032	993	1473
ENSRNOG00000001091	Hip1r	protein	1954	1848	3088	5174	2750	2296	2702	2771	2434	2143	2588
ENSRNOG00000001092	Kl	protein	7	1	6	22	26	15	11	24	11	18	27
ENSRNOG00000001094	Zfp316	protein	80	50	131	331	215	205	265	224	204	130	193
ENSRNOG00000001098	Pds5b	protein	847	734	1383	2846	1664	1862	1608	1524	1248	1576	1751
ENSRNOG00000001099	Rbak	protein	77	39	148	313	181	168	211	206	158	151	196
ENSRNOG00000001101	Rnf216	protein	487	412	784	2403	1245	1186	1335	1307	1165	1008	1369
ENSRNOG00000001104	Foxk1	protein	141	73	171	759	468	553	592	533	436	340	388
ENSRNOG00000001106	Denr	protein	496	503	959	1538	958	820	781	833	712	738	953
ENSRNOG00000001107	Ap5z1	protein	56	8	73	294	239	199	268	195	145	171	183
ENSRNOG00000001108	N4bp2l2	protein	220	158	417	1305	767	799	810	831	731	679	898
ENSRNOG00000001111	Brca2	protein	81	71	133	535	318	296	293	261	241	267	278
ENSRNOG00000001113	Mmd2	protein	2868	2416	4885	8605	4842	3989	3892	4821	3539	4300	5195
ENSRNOG00000001114	Wipi2	protein	346	227	483	1333	748	712	789	687	626	572	702
ENSRNOG00000001115	Slc29a4	protein	408	260	451	1243	515	389	353	320	285	266	271
ENSRNOG00000001117	Fbxl18	protein	45	11	48	137	107	92	92	91	53	50	42
ENSRNOG00000001120	Med13l	protein	425	228	547	2371	1588	1624	1582	1414	1226	1184	1540
ENSRNOG00000001123	RGD1562310	protein	133	55	189	894	600	536	423	429	382	378	422
ENSRNOG00000001124	Rnft2	protein	1094	977	1670	3244	1517	1325	1156	1269	1033	1174	1095
ENSRNOG00000001126	Fbxw8	protein	1072	940	1729	4013	1985	1677	2212	2211	1975	1628	2309
ENSRNOG00000001128	Tesc	protein	214	277	368	375	186	129	90	100	78	111	83
ENSRNOG00000001129	Fbxo21	protein	307	122	395	852	580	690	550	495	405	440	430
ENSRNOG00000001130	Nos1	protein	85	32	88	242	184	268	139	92	91	107	116
ENSRNOG00000001134	Rfc5	protein	186	157	340	922	459	384	425	437	376	368	575
ENSRNOG00000001135	Wsb2	protein	1385	698	1886	4985	2855	2372	2706	2568	2239	2182	2647
ENSRNOG00000001136	Pebp1	protein	11358	11211	18682	31287	14280	10958	12759	14415	12418	11726	16065
ENSRNOG00000001138	Taok3	protein	308	100	340	1237	763	834	719	667	553	569	609
ENSRNOG00000001139	Suds3	protein	1125	1160	1817	3922	1874	1485	1776	1897	1599	1497	1869
ENSRNOG00000001141	Srrm4	protein	13	8	10	32	19	31	26	19	17	19	22
ENSRNOG00000001142	Prkab1	protein	400	328	669	2764	1354	1140	1517	1429	1294	1076	1582
ENSRNOG00000001143	Cit	protein	492	380	717	1452	1017	1057	792	632	474	544	404
ENSRNOG00000001148	Rplp0	protein	6855	7300	12947	53364	23980	18881	22701	23438	23725	17853	29633
ENSRNOG00000001149	Pxn	protein	771	406	1034	4835	2608	2089	3429	3590	3456	2548	3949
ENSRNOG00000001151	Sirt4	protein	66	61	111	317	158	112	187	176	163	193	234
ENSRNOG00000001152	Glp1r	protein	31	42	54	47	24	11	5	6	8	14	5
ENSRNOG00000001153	Pla2g1b	protein	6	5	12	8	19	8	10	20	6	12	14
ENSRNOG00000001156	Msi1	protein	745	696	1155	2806	1570	1321	1785	1956	1735	1370	2015
ENSRNOG00000001157	Umodl1	protein	93	34	119	140	123	111	100	92	90	110	114
ENSRNOG00000001158	Abcg1	protein	734	462	1046	6567	3000	2714	2775	3051	2468	1739	1917
ENSRNOG00000001159	Tff3	protein	3	25	25	59	27	24	27	26	23	29	26
ENSRNOG00000001160	LOC100910137	protein	386	376	720	1570	722	648	723	856	774	660	961
ENSRNOG00000001161	Gatc	protein	502	487	876	1540	799	724	744	804	756	829	1147
ENSRNOG00000001162	Tff2	protein	0	0	0	0	0	0	1	3	2	0	0
ENSRNOG00000001163	Srsf9	protein	371	363	622	1687	886	703	970	1071	963	786	1317
ENSRNOG00000001164	Tff1	protein	0	0	0	0	0	0	0	0	0	0	1
ENSRNOG00000001165	Tmprss3	protein	2	0	1	3	5	1	5	2	7	1	3
ENSRNOG00000001167	Ubash3a	protein	0	1	0	4	1	2	10	4	8	3	3
ENSRNOG00000001169	Slc37a1	protein	102	106	155	334	198	136	173	173	190	134	186
ENSRNOG00000001170	Cox6a1	protein	4684	6310	8977	18296	7429	4984	6554	6866	6700	6051	9076
ENSRNOG00000001171	Coq5	protein	420	420	774	1326	672	534	506	587	535	550	743
ENSRNOG00000001172	Rnf10	protein	2676	2113	4268	11058	5925	4949	6026	6081	5982	4756	6607
ENSRNOG00000001173	Cabp1	protein	1515	2290	3197	3039	1284	777	457	551	439	693	230
ENSRNOG00000001174	Pde9a	protein	211	175	334	1861	1010	835	989	1042	839	695	1080
ENSRNOG00000001177	Acads	protein	510	701	967	2326	1094	743	1111	1160	1093	931	1378
ENSRNOG00000001178	Sppl3	protein	1033	914	1588	4091	1884	1745	1892	1932	1797	1593	2000
ENSRNOG00000001181	Wdr4	protein	137	142	245	556	316	219	337	294	316	275	398
ENSRNOG00000001182	Ndufv3	protein	879	897	1637	4195	1838	1459	1828	1862	1726	1541	2181
ENSRNOG00000001183	Hnf1a	protein	0	0	5	1	5	1	2	0	2	0	1
ENSRNOG00000001184	Pknox1	protein	307	261	549	1440	773	733	788	838	757	699	863
ENSRNOG00000001185	RGD1311899	protein	2695	2682	4269	7519	3484	2428	2527	2743	2540	2413	2830
ENSRNOG00000001187	Oasl	protein	23	17	35	895	232	254	269	174	216	251	266
ENSRNOG00000001189	Sik1	protein	234	176	346	1139	852	643	708	829	726	913	1431
ENSRNOG00000001190	Git2	protein	869	561	1356	6037	3451	3112	2941	2973	2669	2331	3212
ENSRNOG00000001191	Tchp	protein	437	389	770	3099	1707	1363	1542	1518	1313	1076	1676
ENSRNOG00000001192	Gltp	protein	2442	2225	3921	12478	5503	5262	4536	4869	4596	3703	5542
ENSRNOG00000001193	Hsf2bp	protein	10	8	13	48	20	21	20	18	24	20	24
ENSRNOG00000001194	Rrp1b	protein	287	182	496	1509	831	832	915	889	741	741	1022
ENSRNOG00000001195	Trpv4	protein	14	10	19	116	61	53	79	69	100	57	105
ENSRNOG00000001198	Fam222a	protein	205	88	321	482	290	226	288	328	284	216	229
ENSRNOG00000001199	Pop5	protein	197	248	393	658	379	239	319	382	356	281	427
ENSRNOG00000001201	Cstb	protein	1002	1213	1961	6963	2959	2467	3031	3338	3194	2687	4282
ENSRNOG00000001203	Rrp1	protein	817	858	1313	2970	1458	1124	1336	1475	1310	1274	1740
ENSRNOG00000001204	Ankrd13a	protein	1676	1203	2721	10224	4843	4904	5016	5091	4370	3767	5408
ENSRNOG00000001205	Agpat3	protein	3491	3391	5781	11504	5656	4755	5188	5652	4553	4960	5754
ENSRNOG00000001210	Pwp2	protein	366	298	496	1345	814	684	719	737	717	606	836
ENSRNOG00000001211	RGD1303003	protein	1620	1765	2778	6150	2817	2192	2812	2872	2868	2387	3387
ENSRNOG00000001212	Dnmt3l	protein	1	0	0	1	2	0	3	6	5	2	6
ENSRNOG00000001213	Aire	protein	1	0	0	0	0	0	0	0	0	0	1
ENSRNOG00000001214	Pfkl	protein	1444	1209	2080	6722	3186	2475	3085	3028	2684	2297	3400
ENSRNOG00000001215	RGD1309594	protein	1377	1498	2385	3639	1905	1452	1628	1695	1726	1357	1950
ENSRNOG00000001216	Trpm2	protein	416	191	532	7548	3951	4359	2715	2805	2025	1948	2406
ENSRNOG00000001217	Lrrc3	protein	9	8	12	23	24	17	39	14	28	15	31
ENSRNOG00000001218	LOC100365646	protein	0	0	0	0	0	0	0	0	0	0	0
ENSRNOG00000001219	Tspear	protein	15	17	20	26	21	21	8	11	10	14	12
ENSRNOG00000001220	LOC100361664	protein	0	0	0	0	0	0	0	0	0	0	0
ENSRNOG00000001222	Ube2g2	protein	621	602	1003	2682	1429	1032	1357	1425	1453	996	1638
ENSRNOG00000001223	Pttg1ip	protein	2434	1803	4208	19388	9784	8285	11887	11758	10608	8896	14016
ENSRNOG00000001224	Itgb2	protein	240	150	417	7912	4166	3648	2033	2331	1775	1407	2187
ENSRNOG00000001225	Fam207a	protein	472	558	829	1667	850	660	827	889	872	647	1010
ENSRNOG00000001227	Adarb1	protein	2460	1595	3167	6712	3516	3058	2509	2485	1975	2655	2214
ENSRNOG00000001228	Pofut2	protein	505	477	942	3225	1702	1345	1748	1665	1535	1322	1926
ENSRNOG00000001229	Col18a1	protein	517	355	877	5110	3065	2565	4098	3705	3339	2935	5068
ENSRNOG00000001232	Slc19a1	protein	236	188	414	833	452	365	763	690	666	605	962
ENSRNOG00000001235	Gna12	protein	8118	7247	13997	30070	14706	14282	14716	15500	13202	12943	17260
ENSRNOG00000001236	Brat1	protein	511	413	770	2269	1115	978	1190	1196	1077	957	1281
ENSRNOG00000001237	Cabin1	protein	854	668	1262	3540	1803	1447	1843	1822	1725	1348	1757
ENSRNOG00000001238	Rsrc2	protein	734	475	1311	3177	1900	1851	1923	1975	1617	1652	2213
ENSRNOG00000001239	Ddt	protein	1151	1642	2446	5396	2478	1839	2619	2833	2830	2470	3493
ENSRNOG00000001241	Iqce	protein	109	60	187	533	348	337	428	345	322	288	346
ENSRNOG00000001242	Gstt3	protein	1927	1610	2803	3517	1991	1725	2231	2841	2219	2424	3053
ENSRNOG00000001243	Zcchc8	protein	418	300	724	2346	1276	1157	1339	1295	1286	1214	1386
ENSRNOG00000001245	Pcbp3	protein	638	531	992	2188	1112	929	973	952	833	821	1046
ENSRNOG00000001247	Clip1	protein	497	360	709	2473	1359	1430	1328	1364	1106	1108	1307
ENSRNOG00000001249	Col6a1	protein	1202	543	2001	7781	6160	3955	8696	6832	7453	4259	7224
ENSRNOG00000001250	Lfng	protein	522	336	590	1996	1051	747	1160	1390	1184	925	1221
ENSRNOG00000001251	Grifin	protein	9	15	18	37	17	8	14	12	13	13	20
ENSRNOG00000001252	Chst12	protein	369	370	624	2019	992	822	1133	857	1135	645	974
ENSRNOG00000001253	Eif3b	protein	1466	1345	2354	5985	2931	2426	2998	2998	2833	2256	3428
ENSRNOG00000001254	Col6a2	protein	2243	1211	3612	12561	8409	5427	11808	9339	10854	6023	12620
ENSRNOG00000001255	Mlxip	protein	125	34	130	911	810	796	820	643	495	561	497
ENSRNOG00000001256	Atxn2	protein	1027	550	1355	3690	2354	2283	2294	2186	2002	1776	2152
ENSRNOG00000001258	Snx8	protein	563	603	885	2349	1154	918	1113	1107	1184	829	1229
ENSRNOG00000001259	Cux2	protein	229	100	302	911	606	533	513	499	374	371	336
ENSRNOG00000001260	Nudt1	protein	74	100	148	366	174	148	169	164	142	154	250
ENSRNOG00000001261	Ftcd	protein	27	20	44	60	18	13	19	15	14	22	14
ENSRNOG00000001262	Spatc1l	protein	0	0	1	0	1	2	2	0	0	0	0
ENSRNOG00000001265	Mad1l1	protein	273	242	486	1143	552	481	547	487	472	420	612
ENSRNOG00000001269	Ppp1cc	protein	2191	1702	3400	11173	5393	5061	4860	5510	4727	4433	6264
ENSRNOG00000001270	Hvcn1	protein	13	4	22	438	235	215	186	174	129	118	161
ENSRNOG00000001271	Card6	protein	102	68	210	978	624	664	790	794	629	567	817
ENSRNOG00000001272	Mcm3ap	protein	748	489	1136	2885	1674	1575	1628	1530	1358	1283	1673
ENSRNOG00000001273	Psmg3	protein	405	577	711	1157	530	383	488	479	483	381	586
ENSRNOG00000001274	Vps29	protein	831	805	1501	3173	1559	1430	1579	1622	1445	1415	2204
ENSRNOG00000001275	Tmem184a	protein	0	0	1	2	2	3	0	0	0	0	3
ENSRNOG00000001276	Pcnt	protein	386	255	525	1530	935	907	981	946	786	800	1014
ENSRNOG00000001277	Mafk	protein	255	219	448	1571	907	655	866	926	833	613	1003
ENSRNOG00000001278	Gpn3	protein	319	286	569	1233	658	545	603	623	624	560	751
ENSRNOG00000001283	Anapc7	protein	346	375	637	1558	770	765	839	839	749	697	975
ENSRNOG00000001284	Uncx	protein	31	42	44	67	13	19	6	12	6	8	4
ENSRNOG00000001285	Atp2a2	protein	5653	3369	7280	19554	10893	10692	9272	9608	7611	8337	8934
ENSRNOG00000001287	Gper1	protein	53	25	49	180	113	100	134	132	100	95	194
ENSRNOG00000001288	Gpr146	protein	150	65	224	872	444	460	485	501	411	356	492
ENSRNOG00000001289	LOC498154	protein	195	188	340	1230	590	482	534	553	488	384	708
ENSRNOG00000001293	Get4	protein	1036	1071	1736	3538	1705	1482	1703	1834	1699	1354	2012
ENSRNOG00000001294	Ift81	protein	236	173	407	1058	651	616	762	749	645	622	946
ENSRNOG00000001295	S100b	protein	55409	58065	117358	265089	144621	112212	154216	161316	143818	146625	191073
ENSRNOG00000001296	P2rx7	protein	228	67	329	3257	2284	2620	1926	1862	1671	1559	1983
ENSRNOG00000001297	Prmt2	protein	909	878	1640	4117	2004	1771	2382	2458	2117	1904	2700
ENSRNOG00000001298	Slc5a4b	protein	0	0	2	0	0	0	2	0	0	0	1
ENSRNOG00000001299	Sun1	protein	830	530	1176	2993	1872	1645	2131	1991	1892	1803	2546
ENSRNOG00000001300	P2rx4	protein	227	342	707	3723	2352	1756	1817	1810	1862	1108	2070
ENSRNOG00000001302	Adora2a	protein	71	89	110	290	125	94	156	164	180	142	206
ENSRNOG00000001303	Specc1l	protein	788	588	1275	3114	1825	1645	1937	1848	1560	1588	2014
ENSRNOG00000001304	Bcr	protein	361	187	445	1351	827	828	981	844	697	618	766
ENSRNOG00000001309	Camkk2	protein	96	52	126	394	194	207	185	158	137	144	128
ENSRNOG00000001311	Rab36	protein	180	138	305	836	469	394	430	409	406	407	530
ENSRNOG00000001312	Pdgfa	protein	676	612	1139	1864	1044	931	1098	1100	1037	882	1495
ENSRNOG00000001313	Gnaz	protein	390	287	456	759	417	388	268	266	253	304	215
ENSRNOG00000001314	Fam20c	protein	935	828	1559	9083	4417	3355	3708	3529	3151	2342	3682
ENSRNOG00000001315	Rtdr1	protein	11	5	6	29	11	12	22	30	22	20	47
ENSRNOG00000001316	Anapc5	protein	2965	2564	5162	12381	6382	5349	6536	6345	6059	5275	7189
ENSRNOG00000001317	Zfp68	protein	421	257	711	1784	984	1057	983	1040	839	1056	1255
ENSRNOG00000001323	Zfp157	protein	142	135	303	572	351	382	393	386	313	375	438
ENSRNOG00000001324	Asmt	protein	9	14	26	45	36	19	44	29	32	27	47
ENSRNOG00000001325	Il3ra	protein	439	458	762	2300	1117	708	1127	1102	1342	970	1468
ENSRNOG00000001329	Gjc3	protein	51	18	71	214	222	285	211	223	153	196	219
ENSRNOG00000001331	Rnf34	protein	729	453	1047	2588	1267	1127	1275	1262	1118	1179	1522
ENSRNOG00000001333	Azgp1	protein	2	0	7	7	9	15	11	18	10	16	25
ENSRNOG00000001335	Zkscan1	protein	55	22	61	359	300	415	399	337	198	236	308
ENSRNOG00000001336	Orai1	protein	278	395	514	1208	670	444	630	716	782	569	830
ENSRNOG00000001337	Setd1b	protein	129	21	145	753	628	659	838	680	532	482	537
ENSRNOG00000001338	Hpd	protein	6	4	1	13	23	13	13	10	12	18	17
ENSRNOG00000001339	Psmd9	protein	533	542	880	1780	930	768	884	879	833	731	1101
ENSRNOG00000001341	Zfp113	protein	20	7	43	88	65	95	83	87	60	78	84
ENSRNOG00000001342	Wdr66	protein	39	18	51	140	108	97	164	199	108	155	271
ENSRNOG00000001344	Aldh2	protein	2878	2807	5220	16619	8947	7406	11972	12365	11483	9223	17282
ENSRNOG00000001345	Mapkapk5	protein	718	670	1224	2644	1418	1257	1410	1465	1353	1263	1726
ENSRNOG00000001346	Cops6	protein	2076	2205	3445	6257	2918	2327	2590	2842	2434	2405	3329
ENSRNOG00000001348	Erp29	protein	1007	1414	2095	8498	3790	2601	3300	3262	3532	2758	3906
ENSRNOG00000001349	Mcm7	protein	302	266	572	1946	853	674	884	868	772	676	1084
ENSRNOG00000001350	Naa25	protein	141	81	206	669	429	499	395	355	240	337	387
ENSRNOG00000001351	Trafd1	protein	1853	1683	2996	10959	5283	4318	5485	5167	5346	4331	5757
ENSRNOG00000001352	Hectd4	protein	953	351	1149	3388	2442	2927	2556	2277	1750	1721	1619
ENSRNOG00000001353	Ap4m1	protein	126	54	163	695	455	424	479	433	340	388	479
ENSRNOG00000001355	Taf6	protein	545	419	867	2532	1528	1238	1569	1546	1401	1198	1740
ENSRNOG00000001357	Mblac1	protein	96	96	164	367	181	151	183	192	186	148	248
ENSRNOG00000001360	Stag3	protein	2	5	5	19	14	21	23	35	23	22	44
ENSRNOG00000001367	Gpc2	protein	59	28	88	426	241	174	243	237	209	197	287
ENSRNOG00000001368	Rph3a	protein	2094	664	1879	2806	1657	1783	835	800	581	920	301
ENSRNOG00000001369	Oas1a	protein	117	71	146	1540	496	497	535	490	487	507	621
ENSRNOG00000001374	Rasal1	protein	104	85	139	280	145	104	98	103	99	111	96
ENSRNOG00000001375	Gal3st4	protein	131	145	257	1099	559	421	555	586	513	464	641
ENSRNOG00000001376	Mettl7a	protein	1537	1335	2749	5723	2971	2483	3527	3852	3442	3543	4643
ENSRNOG00000001377	Ddx54	protein	656	522	1050	3298	1655	1424	1671	1589	1440	1151	1900
ENSRNOG00000001378	Iqcd	protein	60	60	111	447	235	195	290	317	234	222	345
ENSRNOG00000001379	Cyp3a9	protein	23	14	22	48	36	22	24	21	14	24	35
ENSRNOG00000001383	Slc8b1	protein	395	329	661	2937	1308	1107	1750	1542	1689	1040	1749
ENSRNOG00000001385	Plbd2	protein	2310	2361	3591	10429	4809	3608	4086	4355	4150	3245	4884
ENSRNOG00000001387	LOC100910540	protein	172	299	403	829	416	329	467	451	453	426	589
ENSRNOG00000001388	Sds	protein	57	56	97	134	84	58	65	65	62	64	84
ENSRNOG00000001389	Irs3	protein	45	36	88	241	136	113	219	218	199	141	295
ENSRNOG00000001391	Sdsl	protein	272	446	537	1067	558	376	674	621	597	491	786
ENSRNOG00000001392	Lhx5	protein	45	42	77	109	63	48	26	16	20	36	17
ENSRNOG00000001396	Mospd3	protein	363	356	642	2048	916	731	984	1048	1045	700	1132
ENSRNOG00000001397	Rbm19	protein	199	147	326	873	440	397	443	409	399	331	432
ENSRNOG00000001399	Tbx5	protein	0	0	0	0	0	0	0	0	0	0	0
ENSRNOG00000001402	Lrch4	protein	670	438	1075	3271	1906	1472	2325	2199	2064	1364	2345
ENSRNOG00000001404	Agfg2	protein	591	639	1005	2107	1155	840	1189	1209	1031	914	1333
ENSRNOG00000001407	Tfr2	protein	34	31	61	173	79	55	78	59	103	85	90
ENSRNOG00000001408	Actl6b	protein	454	484	734	1096	482	324	245	271	251	307	207
ENSRNOG00000001409	Gnb2	protein	3507	4191	6200	16373	7565	5760	7638	7810	7917	5743	8810
ENSRNOG00000001410	Gigyf1	protein	542	232	719	2455	1590	1525	1639	1480	1301	1242	1396
ENSRNOG00000001412	Epo	protein	0	2	3	3	1	3	0	0	3	1	4
ENSRNOG00000001414	Serpine1	protein	16	12	51	205	154	81	168	266	196	199	442
ENSRNOG00000001415	Ap1s1	protein	1231	1746	2151	4179	1920	1443	1457	1654	1573	1298	1924
ENSRNOG00000001416	LOC100909521	protein	1224	1287	1484	3977	2067	1236	666	887	758	804	442
ENSRNOG00000001417	Plod3	protein	701	539	1200	4555	2359	1940	2347	2281	2166	1709	2567
ENSRNOG00000001418	Znhit1	protein	423	519	704	1391	685	516	650	668	660	526	798
ENSRNOG00000001419	Cldn15	protein	37	62	81	156	89	63	50	57	59	52	72
ENSRNOG00000001420	Fis1	protein	2977	3982	5583	11848	5471	3697	5142	5337	5412	4546	6843
ENSRNOG00000001422	Col26a1	protein	10	11	7	24	10	23	28	26	27	13	29
ENSRNOG00000001424	Cux1	protein	361	173	602	2843	1921	2112	1912	1505	1212	1178	1648
ENSRNOG00000001425	Sh2b2	protein	99	86	141	1230	634	538	445	404	418	255	404
ENSRNOG00000001426	Prkrip1	protein	447	401	767	1840	998	918	1055	1077	914	922	1215
ENSRNOG00000001427	Orai2	protein	608	423	828	2007	1074	1034	965	963	920	779	920
ENSRNOG00000001428	Alkbh4	protein	99	107	158	346	162	155	200	193	196	130	241
ENSRNOG00000001429	Lrwd1	protein	332	258	467	1450	794	572	715	731	779	556	872
ENSRNOG00000001430	Polr2j	protein	399	578	864	2002	872	642	881	926	925	805	1302
ENSRNOG00000001431	Rasa4	protein	181	211	292	3266	1511	1190	1372	1260	1272	758	1296
ENSRNOG00000001432	Dtx2	protein	238	260	412	1124	599	482	656	711	640	541	725
ENSRNOG00000001434	Zp3	protein	1	0	1	1	0	0	2	1	1	1	1
ENSRNOG00000001435	Ssc4d	protein	67	46	73	248	154	130	239	218	249	147	292
ENSRNOG00000001436	Ywhag	protein	11960	7880	14787	32430	15041	13631	9895	10758	8740	10623	8695
ENSRNOG00000001439	RGD1307391	protein	616	683	1168	1936	1025	772	1082	1177	1043	1199	1494
ENSRNOG00000001440	Mdh2	protein	4096	3714	6131	13342	6419	5160	5040	5453	4800	4966	6130
ENSRNOG00000001441	Tmem120a	protein	482	466	743	1925	1065	720	958	1003	1060	884	1317
ENSRNOG00000001442	Por	protein	1624	1441	2609	6909	3408	2742	3599	3763	3511	3005	4643
ENSRNOG00000001443	Rhbdd2	protein	434	314	553	1279	693	557	684	672	590	608	704
ENSRNOG00000001444	Ccl26	protein	0	0	0	0	0	1	0	0	0	0	0
ENSRNOG00000001448	Hip1	protein	1281	868	1986	4321	2619	2176	1972	2078	1943	2032	2102
ENSRNOG00000001449	Pom121	protein	947	935	1445	3460	1731	1486	1590	1521	1344	1209	1279
ENSRNOG00000001450	Nsun5	protein	187	154	364	853	377	342	366	353	311	325	419
ENSRNOG00000001451	Fkbp6	protein	7	13	15	7	9	2	3	3	0	6	3
ENSRNOG00000001452	Fzd9	protein	194	218	289	398	219	154	155	176	138	174	166
ENSRNOG00000001453	Baz1b	protein	1246	1041	2034	7265	3908	3697	3795	3830	3374	3203	3901
ENSRNOG00000001454	Eif4h	protein	5690	4274	8783	20517	9745	8301	9385	9582	8727	8012	10585
ENSRNOG00000001455	Kif13a	protein	644	415	941	2537	1578	1687	1956	1846	1531	1493	1940
ENSRNOG00000001456	Nup153	protein	376	242	558	2291	1389	1387	1426	1407	1106	1166	1542
ENSRNOG00000001457	Rfc2	protein	294	263	443	1132	508	405	484	478	460	444	659
ENSRNOG00000001465	Ids	protein	178	27	152	1435	1204	1449	1364	1088	716	848	856
ENSRNOG00000001466	LOC100361492	protein	0	0	0	0	0	0	0	0	0	0	0
ENSRNOG00000001469	Eln	protein	948	461	1081	9311	5649	1829	1987	1577	3084	908	1704
ENSRNOG00000001470	Limk1	protein	2153	1480	2633	5590	2579	2184	1601	1628	1401	1441	1259
ENSRNOG00000001474	Wbscr28	protein	51	65	62	84	53	25	18	20	14	26	7
ENSRNOG00000001476	Cldn4	protein	42	38	28	119	43	25	29	24	21	15	16
ENSRNOG00000001478	Gtf2ird1	protein	69	117	113	265	127	98	117	135	129	131	139
ENSRNOG00000001479	Gtf2i	protein	3312	2345	5052	11896	6458	6132	6646	6708	5602	5709	7320
ENSRNOG00000001480	Ncf1	protein	319	227	529	13244	6518	5366	4046	4461	4611	2120	3563
ENSRNOG00000001483	Wbscr16	protein	298	314	521	1070	553	419	555	525	547	487	619
ENSRNOG00000001484	Gatsl2	protein	21	7	30	79	70	91	59	42	33	37	21
ENSRNOG00000001488	Psmb1	protein	2196	2730	4356	8561	3817	3104	3646	3980	3586	3606	5618
ENSRNOG00000001489	Tbp	protein	137	104	224	551	318	330	322	327	303	289	409
ENSRNOG00000001490	Pdcd2	protein	221	224	419	1067	498	481	500	538	490	459	688
ENSRNOG00000001492	Slc8a2	protein	259	152	365	730	427	447	278	252	197	238	176
ENSRNOG00000001493	Kptn	protein	415	378	688	1776	910	642	904	796	846	749	992
ENSRNOG00000001494	Napa	protein	2470	2386	3797	8797	4280	3179	3521	3662	3480	3213	3622
ENSRNOG00000001499	Mia	protein	32	32	65	122	55	36	38	49	56	44	68
ENSRNOG00000001500	Rab4b	protein	1368	1448	2183	3845	1717	1439	1539	1545	1518	1288	1824
ENSRNOG00000001501	Snrpa	protein	184	206	335	929	483	386	503	522	469	400	579
ENSRNOG00000001506	Tmem35	protein	947	883	1388	1857	907	829	648	751	596	996	874
ENSRNOG00000001512	RGD1559534	protein	0	0	0	0	0	0	0	0	0	0	0
ENSRNOG00000001514	Cdca7	protein	30	38	79	548	266	210	211	195	199	140	276
ENSRNOG00000001515	Zak	protein	13	7	24	228	214	282	285	252	146	179	166
ENSRNOG00000001516	Rapgef4	protein	448	101	393	1036	656	624	326	281	187	403	231
ENSRNOG00000001517	Pdk1	protein	126	106	301	744	463	398	421	387	353	306	525
ENSRNOG00000001518	Itga6	protein	1033	653	1572	9866	6055	5929	6173	6364	4838	5164	7382
ENSRNOG00000001519	Dlx2	protein	0	0	0	0	0	0	0	0	0	0	0
ENSRNOG00000001520	Dlx1	protein	0	0	7	14	10	3	5	9	4	6	4
ENSRNOG00000001524	Hat1	protein	321	325	602	1616	743	705	703	759	711	681	992
ENSRNOG00000001525	Igsf11	protein	1472	905	2046	8192	4498	4493	4783	5050	4152	4288	5656
ENSRNOG00000001527	Cd80	protein	8	2	17	59	51	62	30	28	30	35	43
ENSRNOG00000001528	Gap43	protein	1764	1698	2560	9418	4139	3236	2945	3091	2335	2271	3104
ENSRNOG00000001531	Chac2	protein	67	48	124	269	152	164	162	174	157	156	199
ENSRNOG00000001544	Cyyr1	protein	221	144	339	1311	781	826	841	825	643	684	983
ENSRNOG00000001547	Agps	protein	72	38	91	461	402	529	387	345	196	268	269
ENSRNOG00000001548	Nfe2l2	protein	652	495	1212	4938	2614	2391	2751	2923	2511	2154	3392
ENSRNOG00000001551	Atp5j	protein	1843	2038	3921	9005	3845	3024	3460	3758	3383	3393	4544
ENSRNOG00000001554	RGD1563888	protein	57	44	75	215	141	192	186	165	121	147	126
ENSRNOG00000001555	Btg3	protein	139	134	273	790	407	407	530	544	493	420	707
ENSRNOG00000001557	Cxadr	protein	54	20	81	277	245	291	567	528	271	249	427
ENSRNOG00000001559	Mtx2	protein	456	410	769	1635	679	660	631	718	611	632	776
ENSRNOG00000001566	LOC100363384	protein	0	0	0	0	0	0	0	0	0	0	0
ENSRNOG00000001567	Krtap14	protein	0	0	0	0	0	0	0	0	0	0	0
ENSRNOG00000001570	LOC100363136	protein	0	0	0	0	0	0	0	0	0	0	0
ENSRNOG00000001571	Cldn8	protein	0	1	0	0	0	1	0	0	0	0	0
ENSRNOG00000001572	Hoxd1	protein	125	94	228	173	124	110	109	98	114	115	137
ENSRNOG00000001573	Usp25	protein	310	278	614	2005	1075	1140	1202	1291	1032	929	1342
ENSRNOG00000001575	Grik1	protein	106	100	213	299	127	146	84	73	75	121	93
ENSRNOG00000001577	Hoxd3	protein	129	90	183	466	215	145	210	171	183	166	146
ENSRNOG00000001578	Hoxd4	protein	140	152	302	387	253	228	239	211	226	230	221
ENSRNOG00000001580	Hoxd9	protein	70	172	71	273	52	113	85	50	68	82	80
ENSRNOG00000001581	Hoxd10	protein	0	0	3	4	0	0	0	0	0	0	0
ENSRNOG00000001582	Bach1	protein	10	3	19	200	205	219	199	158	106	116	123
ENSRNOG00000001584	Map3k7cl	protein	64	66	86	249	147	81	208	169	181	174	307
ENSRNOG00000001585	Nrip1	protein	147	113	196	767	434	481	459	413	359	416	452
ENSRNOG00000001587	Hoxd12	protein	0	0	0	0	0	0	0	0	0	0	0
ENSRNOG00000001588	Hoxd13	protein	0	0	0	0	0	0	0	0	0	0	0
ENSRNOG00000001589	Evx2	protein	1	2	1	1	0	0	1	0	0	0	0
ENSRNOG00000001592	Cct8	protein	1877	1667	3031	8575	4021	3872	3433	3697	3240	3588	4298
ENSRNOG00000001593	Lnp	protein	145	58	152	440	278	316	254	235	164	228	260
ENSRNOG00000001596	Atp5g3	protein	3827	4489	6692	11834	5173	4202	4324	4777	4370	4514	5993
ENSRNOG00000001597	Atf2	protein	137	31	130	755	510	660	552	453	370	435	443
ENSRNOG00000001598	Usp16	protein	257	151	435	1285	777	779	775	839	672	715	822
ENSRNOG00000001599	Rwdd2b	protein	194	168	339	657	346	322	343	375	315	336	435
ENSRNOG00000001601	AABR07034008.1	protein	0	0	0	0	0	0	0	0	0	0	0
ENSRNOG00000001602	Ltn1	protein	420	305	652	1881	1156	1251	1121	1155	945	1095	1313
ENSRNOG00000001603	N6amt1	protein	120	136	250	688	322	231	335	281	306	257	407
ENSRNOG00000001607	Adamts1	protein	154	81	262	1577	939	878	1278	1143	897	680	1395
ENSRNOG00000001608	Nxpe3	protein	480	367	635	1288	675	609	569	691	547	673	714
ENSRNOG00000001609	Cep97	protein	105	86	195	414	301	359	289	319	264	330	334
ENSRNOG00000001611	Rpl24	protein	2910	4493	6406	14649	7277	5895	6836	7398	7206	6598	10446
ENSRNOG00000001613	Zbtb11	protein	366	256	584	1471	863	931	781	831	699	743	855
ENSRNOG00000001616	Senp7	protein	165	111	280	895	504	606	497	483	449	378	669
ENSRNOG00000001618	Ripk4	protein	0	1	2	1	2	2	0	0	0	2	0
ENSRNOG00000001620	Prdm15	protein	184	116	255	711	426	360	372	370	325	351	325
ENSRNOG00000001621	C2cd2	protein	71	39	99	287	198	220	251	187	196	156	192
ENSRNOG00000001622	Impg2	protein	2	0	5	17	13	11	9	6	10	13	7
ENSRNOG00000001623	Zfp295	protein	211	159	410	1339	826	719	758	729	643	635	852
ENSRNOG00000001627	Abi3bp	protein	147	49	292	1123	962	850	1561	1223	1240	936	1421
ENSRNOG00000001628	Pcp4	protein	1524	1616	2859	3499	1333	923	553	642	489	799	447
ENSRNOG00000001629	Wrb	protein	1285	999	2089	4307	2110	1920	2213	2353	1978	1919	2781
ENSRNOG00000001632	Brwd1	protein	338	198	523	1490	1003	1034	983	911	724	898	1074
ENSRNOG00000001633	Tfg	protein	961	887	1540	3959	1699	1602	1492	1641	1508	1271	1702
ENSRNOG00000001634	Adgrg7	protein	0	2	0	0	1	2	2	2	3	1	2
ENSRNOG00000001640	Tomm70a	protein	323	102	349	1272	781	883	675	666	497	659	579
ENSRNOG00000001642	Tbc1d23	protein	485	251	798	2520	1484	1558	1398	1446	1239	1260	1772
ENSRNOG00000001643	Psmg1	protein	510	542	923	2102	996	772	929	985	886	852	1226
ENSRNOG00000001644	Tmem30c	protein	3	2	6	12	13	10	5	9	5	8	5
ENSRNOG00000001645	Filip1l	protein	113	41	218	618	514	433	692	709	657	525	762
ENSRNOG00000001647	Ets2	protein	270	214	470	1435	740	721	826	735	718	593	914
ENSRNOG00000001652	Erg	protein	77	20	83	418	237	190	312	273	256	249	354
ENSRNOG00000001653	St3gal6	protein	361	287	580	1911	999	987	850	909	805	830	1076
ENSRNOG00000001654	Cpox	protein	938	695	1604	3491	1762	1809	1665	1795	1563	1520	2205
ENSRNOG00000001656	Kcnj15	protein	0	0	0	11	12	4	5	4	0	1	5
ENSRNOG00000001657	Cldnd1	protein	1596	1149	2803	6616	3637	3579	3248	3694	2889	2872	4171
ENSRNOG00000001658	Kcnj6	protein	14	11	22	51	32	48	34	26	15	26	24
ENSRNOG00000001662	Dyrk1a	protein	211	116	311	1497	951	1054	996	977	674	812	918
ENSRNOG00000001679	Gabrr3	protein	1	4	6	13	8	12	15	20	11	6	8
ENSRNOG00000001680	Mina	protein	72	53	154	531	371	343	403	390	333	344	488
ENSRNOG00000001681	Dscr3	protein	468	363	816	2374	1241	1171	1351	1379	1161	1082	1619
ENSRNOG00000001682	Ttc3	protein	2029	663	2429	6841	4658	5604	4268	3857	2850	3759	3532
ENSRNOG00000001684	Ripply3	protein	7	3	5	31	13	15	18	15	12	9	22
ENSRNOG00000001686	Hlcs	protein	71	17	64	243	191	257	265	192	155	133	181
ENSRNOG00000001687	Crybg3	protein	176	92	298	1146	703	869	963	1005	663	788	1049
ENSRNOG00000001689	Arl6	protein	260	224	503	1089	607	508	625	669	570	555	919
ENSRNOG00000001691	Cldn14	protein	68	75	85	186	82	67	55	73	56	40	57
ENSRNOG00000001692	Chaf1b	protein	66	61	108	317	147	143	127	139	101	116	147
ENSRNOG00000001699	Setd4	protein	255	257	438	1039	566	441	520	554	464	523	693
ENSRNOG00000001700	Dfnb31	protein	1887	1295	2892	6311	3515	2538	2995	3215	2769	2302	2910
ENSRNOG00000001701	Cbr3	protein	62	66	98	469	238	142	240	195	264	169	284
ENSRNOG00000001704	Runx1	protein	25	19	35	338	187	169	250	180	186	111	179
ENSRNOG00000001706	Kalrn	protein	140	84	189	703	477	469	479	451	364	399	385
ENSRNOG00000001707	Vwa5b2	protein	1345	959	1880	2947	1657	1059	853	823	633	1060	577
ENSRNOG00000001708	Dvl3	protein	1003	595	1498	5203	2871	2831	3061	2978	2620	2290	2954
ENSRNOG00000001709	Ap2m1	protein	7433	7351	11491	26631	12116	10016	10644	11601	10382	9640	12314
ENSRNOG00000001710	Abcf3	protein	1411	1282	2237	4805	2376	1828	2152	2341	2057	1875	2490
ENSRNOG00000001711	Hrasls	protein	107	105	196	252	125	152	92	90	64	108	92
ENSRNOG00000001712	Alg3	protein	404	316	623	1603	757	616	738	664	734	569	883
ENSRNOG00000001713	AABR07034532.1	protein	140	98	275	1596	866	880	1027	1136	945	904	1307
ENSRNOG00000001714	Atp13a4	protein	95	130	174	326	162	149	92	91	60	139	65
ENSRNOG00000001715	Ece2	protein	771	657	1167	2561	1263	987	1465	1352	1245	1398	1427
ENSRNOG00000001717	Opa1	protein	401	245	511	1930	1127	1334	1129	1072	781	983	1030
ENSRNOG00000001719	Psmd2	protein	2808	2592	4359	11174	5480	4879	5106	5252	4463	4360	5790
ENSRNOG00000001720	Hes1	protein	106	65	179	617	276	207	421	405	444	262	513
ENSRNOG00000001724	Atp13a3	protein	5	1	7	25	33	38	29	16	13	9	19
ENSRNOG00000001726	Tmem44	protein	146	155	250	591	309	231	394	383	362	304	462
ENSRNOG00000001727	Lsg1	protein	298	301	517	1261	710	618	639	653	577	543	745
ENSRNOG00000001728	Fam43a	protein	961	572	1291	1796	1070	838	1185	1335	1069	993	1609
ENSRNOG00000001729	Xxylt1	protein	121	38	185	534	358	311	432	385	290	268	382
ENSRNOG00000001730	Acap2	protein	175	65	233	1365	1066	1364	1256	1100	757	877	991
ENSRNOG00000001733	Ppp1r2	protein	1120	894	1865	4974	2624	2666	2533	3046	2360	2110	3493
ENSRNOG00000001736	Bdh1	protein	522	420	900	1673	872	754	838	932	791	775	1039
ENSRNOG00000001738	Eif4g1	protein	1365	462	1592	6069	4117	4356	4322	3898	2964	2995	3623
ENSRNOG00000001739	Mfi2	protein	27	12	23	739	389	303	595	538	505	305	443
ENSRNOG00000001742	Clcn2	protein	8	1	12	15	18	13	22	16	13	12	23
ENSRNOG00000001746	Ncbp2	protein	852	662	1438	3857	1928	1726	1923	2020	1861	1628	2377
ENSRNOG00000001747	Pak2	protein	1020	893	1859	5695	2917	2671	2927	3153	2791	2515	3605
ENSRNOG00000001748	LOC100912534	protein	108	165	255	564	277	203	262	255	226	223	306
ENSRNOG00000001750	Chrd	protein	210	164	331	790	481	347	855	744	831	584	1101
ENSRNOG00000001752	Nrros	protein	102	61	204	2379	1044	797	845	848	843	562	840
ENSRNOG00000001754	Wdr53	protein	119	161	225	425	226	193	194	224	183	176	278
ENSRNOG00000001756	LOC100911374	protein	0	1	0	1	1	0	0	0	0	0	0
ENSRNOG00000001757	Tm4sf19	protein	58	38	89	349	146	120	90	97	70	79	78
ENSRNOG00000001758	Tctex1d2	protein	198	248	372	723	365	316	436	435	356	441	662
ENSRNOG00000001762	Pcyt1a	protein	824	465	1184	4368	2500	2360	3040	3133	2497	2405	3053
ENSRNOG00000001764	Vps8	protein	847	744	1303	2852	1499	1482	1515	1530	1274	1258	1695
ENSRNOG00000001765	Slc51a	protein	5	8	18	23	22	15	23	21	21	14	40
ENSRNOG00000001766	Tfrc	protein	1425	924	2098	4550	2449	2530	1604	1750	1448	1729	1861
ENSRNOG00000001767	RGD1562339	protein	56	5	51	333	267	379	336	228	183	174	166
ENSRNOG00000001769	Tnk2	protein	4146	4446	6289	12065	6067	4550	4254	4549	3959	3664	3844
ENSRNOG00000001770	Ehhadh	protein	92	50	112	348	153	110	207	208	114	144	199
ENSRNOG00000001773	Senp2	protein	269	71	270	791	474	525	488	525	381	435	448
ENSRNOG00000001774	Lrch3	protein	70	25	91	520	424	487	519	471	338	350	445
ENSRNOG00000001776	Muc20	protein	6	9	9	26	6	12	6	5	11	4	2
ENSRNOG00000001777	Muc4	protein	0	0	5	4	2	2	3	1	3	1	6
ENSRNOG00000001781	Lmln	protein	58	22	62	219	149	187	149	154	129	151	149
ENSRNOG00000001782	Osbpl11	protein	214	172	362	2045	994	946	1048	1069	938	695	1008
ENSRNOG00000001783	Tra2b	protein	990	793	1766	4922	2776	2580	2588	3054	2567	2380	3690
ENSRNOG00000001785	Etv5	protein	362	267	544	2479	1290	982	1094	997	839	783	1156
ENSRNOG00000001786	Snx4	protein	760	561	1273	3490	1716	1595	1576	1734	1412	1419	1874
ENSRNOG00000001789	Zfp148	protein	146	114	226	694	493	569	528	494	382	413	504
ENSRNOG00000001792	Slc12a8	protein	11	10	10	32	17	24	37	35	33	33	53
ENSRNOG00000001793	Heg1	protein	273	102	310	1478	1264	1274	1524	1259	949	906	1146
ENSRNOG00000001794	Muc13	protein	0	0	1	8	4	2	3	9	8	6	8
ENSRNOG00000001796	Dgkg	protein	62	14	43	85	69	60	49	49	34	59	28
ENSRNOG00000001797	Umps	protein	345	304	549	2156	993	793	897	869	818	705	1073
ENSRNOG00000001803	Dnajb11	protein	635	536	1074	3347	1575	1438	1368	1476	1352	1124	1645
ENSRNOG00000001804	AABR07062513.1	protein	132	73	242	732	607	780	642	465	339	363	409
ENSRNOG00000001806	Fetub	protein	0	1	0	0	0	0	1	0	1	0	0
ENSRNOG00000001807	Sspn	protein	210	98	333	915	693	896	951	956	618	726	996
ENSRNOG00000001808	Asun	protein	323	210	591	1954	1115	1043	1128	1223	1023	1029	1268
ENSRNOG00000001809	Hrg	protein	0	0	0	1	0	0	0	0	0	0	0
ENSRNOG00000001811	Fgfr1op2	protein	756	468	1066	3768	2036	1895	1973	2003	1788	1790	2360
ENSRNOG00000001813	Dnm1l	protein	388	126	432	2051	1331	1586	1306	1151	863	1104	1024
ENSRNOG00000001815	Eif4a2	protein	5738	4548	9500	19486	10260	9592	9507	10215	8606	9811	12379
ENSRNOG00000001816	Rfc4	protein	134	159	279	639	331	267	339	320	282	290	405
ENSRNOG00000001817	Tm7sf3	protein	921	659	1318	3780	2024	1879	2239	2194	1985	1736	2439
ENSRNOG00000001820	Med21	protein	183	157	334	885	442	377	475	558	489	443	698
ENSRNOG00000001821	Adipoq	protein	136	225	367	467	262	260	312	278	244	334	434
ENSRNOG00000001823	St6gal1	protein	443	310	692	2247	1180	1193	1464	1505	1419	1436	1824
ENSRNOG00000001825	Pkp2	protein	41	33	50	122	75	55	66	72	51	56	66
ENSRNOG00000001827	Masp1	protein	253	175	355	2909	1251	1823	940	1028	715	622	690
ENSRNOG00000001828	Stk38l	protein	440	299	770	2527	1370	1283	1439	1538	1229	1117	1501
ENSRNOG00000001829	Ube2v2	protein	1030	1087	1943	3195	1476	1345	1212	1443	1093	1281	1403
ENSRNOG00000001830	Arntl2	protein	8	7	17	77	49	44	42	37	32	29	45
ENSRNOG00000001833	Mcm4	protein	186	138	287	1222	641	576	585	548	468	479	649
ENSRNOG00000001834	Mzt2b	protein	296	266	487	1369	743	483	744	727	665	628	1019
ENSRNOG00000001837	Sst	protein	1396	2094	2586	4152	1586	1024	1097	971	920	1294	1095
ENSRNOG00000001839	Vpreb2	protein	0	0	1	4	0	0	0	0	4	0	0
ENSRNOG00000001840	Rep15	protein	8	4	3	3	9	3	11	5	12	8	4
ENSRNOG00000001842	Mrps35	protein	459	570	814	1442	673	535	641	634	615	558	968
ENSRNOG00000001843	Bcl6	protein	333	214	449	1849	1124	1063	1148	1203	949	915	1208
ENSRNOG00000001844	Klhl42	protein	45	34	59	265	219	225	238	212	138	180	176
ENSRNOG00000001845	Top3b	protein	457	493	948	2485	1135	873	1524	1519	1137	1151	1583
ENSRNOG00000001847	Ccdc91	protein	670	478	1064	2392	1233	1096	1240	1280	1079	1064	1436
ENSRNOG00000001849	Mapk1	protein	676	264	739	2797	1805	1931	1906	1942	1513	1571	1888
ENSRNOG00000001851	Far2	protein	156	94	182	258	138	171	94	90	69	115	65
ENSRNOG00000001852	Ergic2	protein	596	469	986	2214	1234	1243	1184	1234	1031	1152	1420
ENSRNOG00000001854	Tmtc1	protein	66	42	108	164	124	171	151	135	101	96	86
ENSRNOG00000001858	Ypel1	protein	20	13	21	63	61	69	38	52	36	38	36
ENSRNOG00000001859	Sdf2l1	protein	449	310	557	3200	1803	1385	1046	1043	1341	803	1191
ENSRNOG00000001860	Ccdc116	protein	4	2	2	2	4	3	1	4	3	2	7
ENSRNOG00000001861	Ydjc	protein	201	135	239	385	231	155	161	131	209	188	191
ENSRNOG00000001862	Ube2l3	protein	2898	2753	4941	11457	5456	4687	5134	5341	4619	4555	6094
ENSRNOG00000001864	Tmem191c	protein	54	20	77	172	118	86	113	84	93	69	66
ENSRNOG00000001865	Serpind1	protein	3	9	11	18	10	22	25	41	25	38	34
ENSRNOG00000001867	Snap29	protein	736	560	1357	3417	1935	1883	1787	1833	1682	1579	2056
ENSRNOG00000001868	LOC100911248	protein	44	9	28	231	197	176	222	165	136	108	162
ENSRNOG00000001869	Rab44	protein	24	23	49	91	36	31	35	39	29	29	41
ENSRNOG00000001870	Lztr1	protein	1105	736	1596	4271	2343	1891	2455	2409	2135	2104	2757
ENSRNOG00000001872	Lrrc74b	protein	5	3	6	16	13	12	33	32	18	22	38
ENSRNOG00000001873	P2rx6	protein	574	501	754	1013	581	514	724	784	658	689	887
ENSRNOG00000001874	Slc7a4	protein	178	169	283	413	195	121	100	106	90	106	88
ENSRNOG00000001875	Smpd4	protein	486	279	664	1975	1128	920	1093	1037	921	858	1141
ENSRNOG00000001876	Ccdc74a	protein	26	20	42	89	63	49	102	81	74	73	132
ENSRNOG00000001877	Med15	protein	812	497	1194	4667	2438	1996	2317	2161	2195	1559	2188
ENSRNOG00000001878	Klhl22	protein	718	700	1158	2265	1125	1077	1137	1171	1110	1021	1239
ENSRNOG00000001880	Dgcr6	protein	1431	1971	2574	5314	2539	1711	2897	3099	2623	2094	3242
ENSRNOG00000001884	RGD1565297	protein	874	849	1581	4054	1856	1525	1581	1573	1541	1383	1993
ENSRNOG00000001885	Trmt2a	protein	394	372	683	2341	1232	923	1195	1211	1168	1020	1452
ENSRNOG00000001886	Dgcr8	protein	336	252	556	1659	929	934	934	937	773	826	1047
ENSRNOG00000001888	Arvcf	protein	755	664	1165	3515	1898	1515	2378	2234	2319	2067	2864
ENSRNOG00000001889	Comt	protein	797	640	1333	6791	3568	3032	3188	3493	3188	2502	3950
ENSRNOG00000001890	Txnrd2	protein	271	244	386	980	472	385	513	482	546	344	546
ENSRNOG00000001891	Gnb1l	protein	75	66	84	269	148	107	145	141	145	119	148
ENSRNOG00000001892	Tbx1	protein	8	13	19	46	17	17	37	34	42	30	50
ENSRNOG00000001893	AABR07034742.1	protein	2216	2130	3924	7496	3380	3044	2964	3516	2925	3312	3921
ENSRNOG00000001908	Klhl6	protein	68	47	144	1466	757	678	540	522	424	348	540
ENSRNOG00000001911	Map6d1	protein	495	85	610	1538	952	1095	829	778	582	689	713
ENSRNOG00000001912	Tecrl	protein	0	0	1	1	0	1	0	0	0	0	1
ENSRNOG00000001915	Chodl	protein	1140	1185	1790	2418	1611	1132	802	1022	804	796	610
ENSRNOG00000001916	Tmprss15	protein	0	0	0	1	0	0	0	0	0	1	1
ENSRNOG00000001923	Tprg1	protein	0	0	0	0	0	0	1	0	0	0	0
ENSRNOG00000001924	Tp63	protein	0	1	0	2	0	1	1	1	0	3	4
ENSRNOG00000001926	Cldn1	protein	127	53	162	236	174	195	324	363	370	339	592
ENSRNOG00000001928	Il1rap	protein	135	77	189	833	589	771	500	483	333	438	440
ENSRNOG00000001930	Ccdc50	protein	71	61	137	615	481	557	458	409	277	327	397
ENSRNOG00000001931	Fgf12	protein	446	381	733	1102	552	512	315	372	300	430	313
ENSRNOG00000001942	Vcsa1	protein	2	0	1	1	2	1	0	0	1	1	0
ENSRNOG00000001943	Retnlg	protein	8	18	36	22	8	3	11	8	26	0	0
ENSRNOG00000001945	Vcsa2	protein	0	0	0	2	1	0	0	0	0	0	0
ENSRNOG00000001949	Smr3a	protein	0	0	0	0	0	0	0	0	1	0	0
ENSRNOG00000001950	Cabs1	protein	0	0	0	0	1	0	0	0	0	0	0
ENSRNOG00000001951	Csn3	protein	0	0	0	0	0	2	0	0	0	0	0
ENSRNOG00000001953	Bace2	protein	563	469	1031	1800	964	932	1043	1163	980	860	1408
ENSRNOG00000001955	Retnla	protein	0	0	0	0	0	0	0	0	0	0	0
ENSRNOG00000001956	Dzip3	protein	82	32	95	603	455	606	466	383	262	385	308
ENSRNOG00000001957	ste2	protein	0	0	0	0	0	2	1	0	0	0	0
ENSRNOG00000001958	Ift57	protein	251	183	411	951	511	424	562	606	552	593	847
ENSRNOG00000001959	Mx1	protein	96	56	172	5735	1615	2339	1717	968	1057	1423	1350
ENSRNOG00000001960	Sult1d1	protein	154	118	290	707	442	402	497	679	446	527	745
ENSRNOG00000001962	Fam3b	protein	4	5	15	45	21	19	32	28	22	23	39
ENSRNOG00000001963	Mx2	protein	338	247	524	7690	2301	3532	3057	2270	2263	3087	2784
ENSRNOG00000001964	Cd47	protein	423	329	650	2454	1459	1377	1480	1355	1194	1084	1444
ENSRNOG00000001967	Sult1b1	protein	4	1	13	4	5	4	6	6	8	3	10
ENSRNOG00000001971	Bbx	protein	17	27	39	104	138	210	128	134	75	87	102
ENSRNOG00000001973	Ugt2a1	protein	0	0	0	0	0	0	1	2	0	1	1
ENSRNOG00000001976	Tmprss2	protein	9	2	10	16	65	140	69	20	33	74	115
ENSRNOG00000001979	Rcan1	protein	765	593	1243	5378	2610	2146	3040	3258	2774	2502	3952
ENSRNOG00000001980	Ugt2b35	protein	1	0	0	0	0	0	0	0	0	0	0
ENSRNOG00000001982	Cblb	protein	211	110	289	1424	777	799	779	795	692	588	798
ENSRNOG00000001984	Kcne1	protein	0	0	0	0	0	0	0	0	1	0	0
ENSRNOG00000001986	LOC498063	protein	0	0	1	0	0	0	1	2	2	1	1
ENSRNOG00000001989	Alcam	protein	571	185	757	3127	2149	2685	3350	3180	2306	2263	3309
ENSRNOG00000001990	Ugt2b17	protein	0	0	1	0	5	1	2	2	1	0	0
ENSRNOG00000001991	Atp5o	protein	2662	3541	5318	9907	4119	3128	3859	4170	3804	3938	5310
ENSRNOG00000001992	Atp6v1a	protein	3643	2819	4970	10616	5196	5501	4565	4950	3812	4490	4460
ENSRNOG00000001996	Ythdc1	protein	658	559	1173	3371	1915	2003	1935	2037	1757	1881	2136
ENSRNOG00000002001	Itsn1	protein	560	394	944	2638	1798	1837	2335	2017	1676	1435	1751
ENSRNOG00000002002	Tmprss11bnl	protein	0	0	0	0	0	0	0	0	0	0	0
ENSRNOG00000002004	Prdm8	protein	53	30	86	192	173	151	209	150	222	123	194
ENSRNOG00000002005	Tmprss11f	protein	1	0	1	14	9	20	18	16	12	6	23
ENSRNOG00000002011	Gnrhr	protein	0	0	0	0	0	1	1	2	0	0	0
ENSRNOG00000002012	Donson	protein	128	90	240	533	321	330	270	269	264	271	314
ENSRNOG00000002013	Sidt1	protein	151	110	235	484	258	214	139	151	114	201	81
ENSRNOG00000002014	Stap1	protein	2	5	18	280	144	152	128	122	113	54	106
ENSRNOG00000002021	Son	protein	2376	2201	4341	13007	8032	8896	9403	9094	7257	7860	9905
ENSRNOG00000002024	Epha5	protein	195	134	256	846	441	542	519	493	386	442	464
ENSRNOG00000002026	Dnajc28	protein	28	20	56	177	124	114	139	130	103	114	93
ENSRNOG00000002028	Tmem50b	protein	1966	1313	2968	7007	3486	3083	2400	2785	2268	2509	2945
ENSRNOG00000002031	Naa11	protein	2	1	2	23	26	39	35	16	26	18	16
ENSRNOG00000002032	Ifngr2	protein	473	500	865	4435	2029	1838	1656	1613	1397	1101	1878
ENSRNOG00000002035	Paqr3	protein	448	358	623	1135	619	573	458	498	414	404	550
ENSRNOG00000002036	Paxbp1	protein	358	228	573	2088	1130	1190	1098	1174	946	1144	1390
ENSRNOG00000002039	Evi5	protein	663	422	1158	3298	1835	2093	2328	2311	1785	1955	2619
ENSRNOG00000002040	Bmp2k	protein	245	121	354	1442	1124	1194	1183	992	675	777	923
ENSRNOG00000002041	Boc	protein	462	228	777	2702	2319	1395	3231	1888	2640	1123	2172
ENSRNOG00000002042	Gfi1	protein	3	1	4	2	1	3	13	9	10	6	12
ENSRNOG00000002044	Gtpbp8	protein	88	84	141	373	171	182	182	171	170	168	283
ENSRNOG00000002045	Anxa3	protein	1322	1135	2622	22544	9730	9096	7480	8186	5874	5884	10239
ENSRNOG00000002046	Cd200r1l	protein	0	0	0	4	3	3	3	1	2	1	6
ENSRNOG00000002050	Igfbp7	protein	1761	1104	3478	13149	6920	5088	10504	10131	10090	7094	12339
ENSRNOG00000002051	Synj1	protein	1818	1363	2468	6468	3685	3720	3001	2954	2458	2932	2745
ENSRNOG00000002052	Ccdc80	protein	567	343	1083	4405	2857	2062	3208	3088	3457	2351	3451
ENSRNOG00000002053	Fras1	protein	47	15	47	159	196	164	231	154	141	131	188
ENSRNOG00000002054	Glmn	protein	215	223	374	860	502	498	483	519	447	531	618
ENSRNOG00000002055	Noa1	protein	237	172	346	823	413	366	350	387	321	347	402
ENSRNOG00000002057	Slc10a6	protein	18	10	27	359	242	240	207	278	192	176	220
ENSRNOG00000002061	Ptpn13	protein	414	248	651	1838	1340	1214	2090	1946	1682	1492	2368
ENSRNOG00000002069	Slc35a5	protein	213	64	289	1124	618	732	672	761	534	686	754
ENSRNOG00000002070	Mrpl1	protein	2	1	0	6	5	1	1	4	5	3	3
ENSRNOG00000002072	Eva1c	protein	72	51	104	262	127	101	201	188	195	181	235
ENSRNOG00000002073	Brdt	protein	34	19	65	119	87	83	101	85	81	78	134
ENSRNOG00000002074	Rest	protein	26	20	59	348	274	362	397	312	185	176	289
ENSRNOG00000002075	Cnot6l	protein	61	44	107	552	382	428	362	373	275	242	394
ENSRNOG00000002079	Mapk10	protein	794	471	920	1897	1060	1106	789	828	616	762	687
ENSRNOG00000002080	Urb1	protein	208	162	348	1380	682	705	718	704	584	584	728
ENSRNOG00000002085	Thegl	protein	8	6	6	175	36	39	33	71	26	41	86
ENSRNOG00000002089	Ccng2	protein	335	222	610	2196	1194	1068	1310	1385	1162	980	1562
ENSRNOG00000002091	Gtf3c3	protein	220	103	316	847	496	567	487	501	399	461	570
ENSRNOG00000002092	Hunk	protein	11	7	17	54	44	42	50	55	39	31	37
ENSRNOG00000002093	Tgfbr3	protein	692	426	1012	3272	2137	2087	3491	3244	3037	2810	4254
ENSRNOG00000002094	Atg3	protein	808	638	1426	4051	1915	1693	1936	2016	1764	1660	2395
ENSRNOG00000002097	Rasl11b	protein	443	390	712	1710	887	653	931	914	1026	930	1166
ENSRNOG00000002100	Srp72	protein	1389	863	2031	5933	3304	3158	2851	2949	2454	2702	2981
ENSRNOG00000002101	Paics	protein	501	497	937	2773	1317	1160	1354	1583	1296	1321	1925
ENSRNOG00000002104	Scaf4	protein	487	405	764	2287	1403	1317	1295	1362	1183	944	1238
ENSRNOG00000002105	Cdc7	protein	79	55	89	329	183	134	137	134	128	122	116
ENSRNOG00000002106	Usp46	protein	821	608	1281	3348	1774	1895	1850	1826	1537	1725	2138
ENSRNOG00000002110	Fam114a1l1	protein	7	0	3	26	16	7	21	16	11	12	12
ENSRNOG00000002112	Zfp644	protein	359	265	604	1434	858	998	916	849	750	776	1020
ENSRNOG00000002115	Sod1	protein	3314	4060	5932	14019	6143	4537	5669	6269	5876	5320	7837
ENSRNOG00000002116	Rplp2	protein	0	0	0	0	0	0	0	0	0	0	0
ENSRNOG00000002117	Barhl2	protein	7	1	3	8	3	5	5	6	10	1	5
ENSRNOG00000002120	Spata18	protein	16	5	13	55	27	62	127	133	92	96	152
ENSRNOG00000002121	Lrrc8d	protein	892	649	1242	4463	2278	2278	2314	2393	1933	1652	2326
ENSRNOG00000002122	Lrrc8c	protein	303	256	483	1660	876	869	837	826	682	613	796
ENSRNOG00000002125	Ccni	protein	2401	2126	4303	11585	6082	6200	6783	7261	6047	5876	9040
ENSRNOG00000002126	Ncam2	protein	103	89	142	589	483	822	432	339	221	304	282
ENSRNOG00000002128	Ppat	protein	210	178	354	1199	649	727	593	590	509	474	701
ENSRNOG00000002129	Lrrc8b	protein	75	28	83	542	450	495	491	381	301	310	400
ENSRNOG00000002130	AABR07014241.1	protein	0	0	0	0	0	0	0	0	0	0	0
ENSRNOG00000002134	LOC498435	protein	22	6	36	479	172	243	333	315	180	258	360
ENSRNOG00000002135	Sgcb	protein	1964	1559	3259	8313	4607	4876	5835	6426	4436	5720	7232
ENSRNOG00000002137	Aasdh	protein	252	204	375	1247	680	600	638	689	547	586	809
ENSRNOG00000002139	RGD1311575	protein	906	631	1179	2930	1834	1865	1566	1592	1259	1404	1387
ENSRNOG00000002141	Cd200	protein	1122	753	1669	4078	2108	2159	1843	1821	1729	1967	2120
ENSRNOG00000002142	Cds1	protein	457	164	477	902	598	605	531	457	385	507	432
ENSRNOG00000002144	Exoc1	protein	796	616	1257	3765	1945	1834	1841	1974	1545	1608	2131
ENSRNOG00000002145	Tmprss7	protein	96	83	172	784	408	462	536	589	435	502	678
ENSRNOG00000002146	Pkd2	protein	474	229	787	2739	1593	1594	2406	2252	1844	1690	2846
ENSRNOG00000002149	Nkx6-1	protein	125	109	228	644	328	293	629	601	526	453	737
ENSRNOG00000002151	Tagln3	protein	1	4	3	14	3	5	1	5	6	0	2
ENSRNOG00000002152	Dcun1d4	protein	1464	1014	2135	4755	2642	2533	2229	2410	1987	2313	2486
ENSRNOG00000002153	Cep135	protein	70	32	128	404	225	279	256	237	181	205	255
ENSRNOG00000002154	Mepe	protein	6	5	6	29	14	24	22	24	14	17	25
ENSRNOG00000002158	Ibsp	protein	3	5	20	13	12	16	13	8	32	19	5
ENSRNOG00000002159	Agpat9	protein	221	165	291	539	322	273	215	220	215	248	269
ENSRNOG00000002161	Tlr6	protein	32	14	62	320	180	152	191	165	145	125	176
ENSRNOG00000002163	Klf3	protein	438	248	737	3006	1584	1569	1811	1698	1612	1371	2092
ENSRNOG00000002164	Nmu	protein	39	51	66	102	58	50	39	53	33	51	32
ENSRNOG00000002165	Fam175a	protein	50	57	104	379	179	197	188	216	190	193	257
ENSRNOG00000002167	Dmp1	protein	2	4	23	1	4	3	8	8	15	12	12
ENSRNOG00000002168	Dspp	protein	0	0	0	0	0	0	0	0	0	0	0
ENSRNOG00000002169	Pdcl2	protein	4	9	13	16	9	3	9	3	4	11	5
ENSRNOG00000002171	Phldb2	protein	47	10	73	214	238	265	492	393	279	235	368
ENSRNOG00000002174	Cwh43	protein	1	0	1	5	3	5	5	1	3	3	3
ENSRNOG00000002175	Clock	protein	524	341	825	2753	1562	1858	1993	1881	1392	1543	1931
ENSRNOG00000002176	Pvrl3	protein	63	36	80	238	163	201	192	191	147	137	175
ENSRNOG00000002177	Gnpda2	protein	85	39	146	688	334	344	355	328	269	345	405
ENSRNOG00000002178	Mrps18c	protein	260	346	677	1149	494	472	551	549	581	561	852
ENSRNOG00000002180	Tbc1d1	protein	358	251	493	2227	1237	1088	1014	1012	864	930	1091
ENSRNOG00000002181	Helq	protein	160	87	210	504	330	262	273	258	240	231	329
ENSRNOG00000002182	Sept11	protein	584	235	903	5170	3358	3696	3283	3314	2402	2236	2567
ENSRNOG00000002185	Pgm2	protein	161	108	298	1197	628	508	672	676	594	545	912
ENSRNOG00000002186	Nudt9	protein	904	1013	1596	3852	1915	1392	1730	1811	1699	1483	2238
ENSRNOG00000002187	Ropn1	protein	3	1	2	1	2	0	1	1	0	1	2
ENSRNOG00000002188	Hpse	protein	40	34	63	509	318	221	326	304	301	116	237
ENSRNOG00000002191	LOC498368	protein	118	76	203	1298	595	561	530	599	486	421	572
ENSRNOG00000002192	Rell1	protein	210	210	400	1109	669	652	938	898	817	649	1004
ENSRNOG00000002194	Coq2	protein	552	546	909	1724	899	760	912	879	819	781	1029
ENSRNOG00000002196	Ociad2	protein	52	21	37	155	122	109	100	106	76	73	86
ENSRNOG00000002199	Tmem165	protein	484	377	788	2028	925	958	980	1008	859	809	1283
ENSRNOG00000002202	Sowahb	protein	20	2	7	18	11	15	13	7	9	7	5
ENSRNOG00000002203	Lin54	protein	155	135	247	875	521	549	552	530	401	416	565
ENSRNOG00000002204	Ccdc158	protein	17	7	14	27	33	27	54	51	29	50	34
ENSRNOG00000002205	Ociad1	protein	3618	2861	5615	9433	4676	4378	4240	4523	3826	5007	5713
ENSRNOG00000002207	Guf1	protein	223	187	359	945	489	535	514	473	393	462	545
ENSRNOG00000002208	Shroom3	protein	94	47	147	603	376	285	601	458	421	363	528
ENSRNOG00000002210	Hsd17b11	protein	1368	1089	2311	5426	2797	2509	2910	2900	2778	2538	3843
ENSRNOG00000002212	Hsd17b13	protein	20	29	33	125	56	59	73	95	94	77	122
ENSRNOG00000002214	Klhl8	protein	588	475	893	1765	875	819	913	918	752	852	971
ENSRNOG00000002215	Mylk	protein	1893	1364	3358	15694	8372	8285	8892	10307	8389	7892	11087
ENSRNOG00000002216	Srd5a3	protein	409	295	667	2312	1134	1102	1237	1180	1065	977	1363
ENSRNOG00000002217	Plac8	protein	95	122	252	623	344	229	491	413	471	289	690
ENSRNOG00000002218	Stbd1	protein	42	50	92	342	189	196	251	247	180	225	332
ENSRNOG00000002224	Yipf7	protein	2	0	3	8	0	2	3	3	3	3	2
ENSRNOG00000002225	Scarb2	protein	917	300	1244	5431	3722	4187	3615	3684	2319	2552	2974
ENSRNOG00000002227	Kit	protein	237	159	364	761	472	520	941	804	731	619	946
ENSRNOG00000002229	Adcy5	protein	1337	791	1808	3070	1962	1849	1998	1818	1510	1658	1902
ENSRNOG00000002232	Aff1	protein	55	27	64	356	326	362	456	346	234	268	306
ENSRNOG00000002238	Sema5b	protein	143	54	183	1346	732	882	422	436	328	202	195
ENSRNOG00000002240	Dirc2	protein	865	731	1416	3052	1514	1283	1466	1568	1279	1297	1760
ENSRNOG00000002241	Hspbap1	protein	118	157	221	688	307	310	318	321	291	285	403
ENSRNOG00000002244	Pdgfra	protein	1181	678	1744	4902	3369	3223	5181	4713	4031	3212	5163
ENSRNOG00000002246	Slc30a9	protein	1329	663	1880	4206	2477	2482	2335	2509	1945	2302	2698
ENSRNOG00000002247	Nup54	protein	249	190	415	1134	628	582	594	652	546	548	758
ENSRNOG00000002248	Fryl	protein	570	267	743	2476	1670	1985	1698	1614	1255	1401	1525
ENSRNOG00000002251	Sec31a	protein	872	508	1245	4886	2665	2400	3086	2785	2616	2079	2960
ENSRNOG00000002253	Wdr5b	protein	43	36	92	370	164	147	143	175	160	147	219
ENSRNOG00000002254	Tmem33	protein	730	369	1153	2894	1871	2057	1845	1868	1364	1668	2067
ENSRNOG00000002255	Fam162a	protein	962	1382	1864	3517	1678	1247	1359	1481	1457	1441	1972
ENSRNOG00000002256	Art3	protein	912	625	1396	2141	1329	1213	1322	1441	1461	1415	1907
ENSRNOG00000002258	Tmem150c	protein	640	388	949	2039	1082	869	671	696	586	768	678
ENSRNOG00000002262	Enoph1	protein	1389	1141	2153	3885	1958	1940	1865	1983	1732	1757	2363
ENSRNOG00000002265	Casr	protein	3	3	8	32	22	38	6	5	5	5	1
ENSRNOG00000002266	Gsx2	protein	1	0	0	0	1	1	2	1	0	2	1
ENSRNOG00000002267	Chic2	protein	101	83	176	462	255	224	288	295	274	204	290
ENSRNOG00000002270	Hnrnpdl	protein	1430	698	2103	7484	4271	4316	4341	4221	3442	3798	4893
ENSRNOG00000002271	Slain2	protein	473	319	750	2418	1414	1445	1470	1635	1390	1225	1871
ENSRNOG00000002272	Lnx1	protein	350	246	488	1124	664	569	784	745	588	631	952
ENSRNOG00000002273	Naaa	protein	352	183	441	3314	1364	1205	1173	1159	1045	839	1337
ENSRNOG00000002275	Fip1l1	protein	524	448	856	2389	1393	1313	1413	1413	1223	1165	1488
ENSRNOG00000002276	Phf6	protein	230	170	428	1132	643	622	605	641	558	555	781
ENSRNOG00000002278	Tec	protein	155	106	256	2223	1108	1006	1147	1192	964	702	1131
ENSRNOG00000002280	Sh3bgrl	protein	138	33	174	1241	988	951	1030	935	656	894	841
ENSRNOG00000002285	Fam122b	protein	0	1	1	3	3	3	3	2	1	3	0
ENSRNOG00000002289	Ildr1	protein	5	3	2	7	6	3	6	4	9	4	7
ENSRNOG00000002291	Brwd3	protein	14	10	33	87	82	130	85	77	45	79	66
ENSRNOG00000002292	Hnrpd	protein	1191	948	1945	5636	2605	2660	2470	2433	2182	2341	3459
ENSRNOG00000002294	Snx29	protein	189	59	280	1161	865	802	744	718	512	444	627
ENSRNOG00000002301	Uso1	protein	1321	878	2002	4883	2756	2591	2664	2659	2304	2393	3102
ENSRNOG00000002302	Corin	protein	3	2	5	14	12	10	15	7	11	9	6
ENSRNOG00000002303	Kcnj12	protein	133	54	111	223	135	143	94	86	82	75	51
ENSRNOG00000002304	Tnfrsf13b	protein	1	0	0	6	9	14	14	10	8	6	12
ENSRNOG00000002305	Slc15a2	protein	1013	567	1469	5765	3184	3280	3522	3750	2767	3147	4196
ENSRNOG00000002309	Hlx	protein	38	28	52	884	389	275	308	303	372	182	295
ENSRNOG00000002312	Atp10d	protein	53	23	64	538	356	373	448	438	297	242	395
ENSRNOG00000002314	LOC103689943	protein	2	1	2	0	12	11	10	13	4	5	2
ENSRNOG00000002318	Limch1	protein	551	187	595	2646	2357	2753	2440	2206	1362	1856	1955
ENSRNOG00000002319	Tsn	protein	155	44	182	946	583	554	688	657	430	462	582
ENSRNOG00000002320	Commd8	protein	616	513	1057	2659	1285	1110	1206	1317	1131	1222	1625
ENSRNOG00000002322	RGD1310587	protein	350	293	753	1549	740	683	1218	1029	1048	708	1451
ENSRNOG00000002323	RGD1566265	protein	40	33	86	252	149	158	152	137	112	102	179
ENSRNOG00000002327	Gabrb1	protein	35	73	103	134	87	127	90	73	54	62	108
ENSRNOG00000002331	Aldh3a1	protein	74	72	138	137	97	46	195	159	193	109	305
ENSRNOG00000002332	Mospd1	protein	16	6	21	123	61	61	74	67	51	56	59
ENSRNOG00000002333	Olr982	protein	0	0	0	0	0	0	0	0	0	0	0
ENSRNOG00000002336	Gabra4	protein	77	72	106	205	115	105	62	82	67	102	77
ENSRNOG00000002338	Dgke	protein	94	50	132	424	301	329	300	245	199	220	258
ENSRNOG00000002339	Mark1	protein	562	378	750	1553	781	695	631	633	557	589	515
ENSRNOG00000002340	LOC100361079	protein	0	1	0	0	0	0	0	0	0	0	0
ENSRNOG00000002341	Trim25	protein	43	23	66	694	505	488	502	421	362	287	371
ENSRNOG00000002342	Aldh3a2	protein	1512	976	2225	4545	2590	2393	2685	2684	2296	2343	3402
ENSRNOG00000002343	Uchl1	protein	12656	15959	20561	29960	11927	8543	5768	6807	5793	7184	5146
ENSRNOG00000002345	Rasgef1b	protein	102	31	116	204	138	152	84	85	70	63	47
ENSRNOG00000002346	Tbx22	protein	1	2	1	5	5	2	6	5	9	9	4
ENSRNOG00000002347	Rgl1	protein	727	548	1051	4197	2267	2138	2422	2446	2073	1982	2499
ENSRNOG00000002349	Gabra2	protein	101	30	140	659	531	755	552	492	296	446	462
ENSRNOG00000002350	Eaf2	protein	5	9	12	21	11	5	7	5	5	5	7
ENSRNOG00000002352	Tsen15	protein	270	241	528	1239	650	445	673	706	601	617	818
ENSRNOG00000002353	Rab3gap2	protein	400	277	564	2401	1597	1547	1397	1267	1060	1096	1221
ENSRNOG00000002358	Scpep1	protein	826	515	1500	10630	6051	4935	5396	5436	5169	4006	6520
ENSRNOG00000002360	Gabrg1	protein	158	36	216	1051	734	911	816	847	517	712	719
ENSRNOG00000002361	Prkg2	protein	66	49	101	169	112	116	61	74	60	88	78
ENSRNOG00000002364	Rnf112	protein	2333	2328	3658	5675	2608	2228	1998	2127	1894	2026	1909
ENSRNOG00000002365	Itm2a	protein	1237	755	1703	4513	2518	2352	2519	2462	2585	2155	3496
ENSRNOG00000002368	Iars2	protein	673	355	929	2563	1493	1455	1564	1410	1257	1307	1796
ENSRNOG00000002369	Rgs8	protein	141	88	143	299	159	149	81	59	78	114	39
ENSRNOG00000002372	Sgcd	protein	14	7	16	28	37	38	74	61	67	69	78
ENSRNOG00000002373	Akap1	protein	460	311	690	2187	1184	1039	1388	1397	1239	1044	1474
ENSRNOG00000002376	Clasp1	protein	265	63	267	1175	901	1058	796	635	496	539	473
ENSRNOG00000002378	Bpnt1	protein	810	614	1245	3177	1541	1462	1409	1628	1245	1469	1971
ENSRNOG00000002379	Plac1	protein	0	0	0	0	0	1	1	1	0	0	0
ENSRNOG00000002381	Bmp3	protein	7	2	8	5	11	7	8	6	8	6	10
ENSRNOG00000002382	Mfap4	protein	0	0	2	2	2	1	3	10	7	3	4
ENSRNOG00000002385	Prg4	protein	510	241	776	1140	804	532	1420	1044	1480	938	2149
ENSRNOG00000002387	Tceal1	protein	432	290	742	1744	825	717	800	808	696	745	1081
ENSRNOG00000002388	Trim41	protein	924	779	1572	4240	2285	2042	2403	2250	2134	1886	2745
ENSRNOG00000002389	Morf4l2	protein	2825	2224	4737	11884	6089	5278	5682	5926	5444	5057	6884
ENSRNOG00000002391	Glra4	protein	1	0	4	5	9	9	4	3	4	2	4
ENSRNOG00000002393	Eprs	protein	2052	1510	3077	11928	6129	6035	5986	6305	5195	5298	7197
ENSRNOG00000002394	Tpr	protein	994	647	1409	5213	2955	3112	2995	2896	2623	2456	3046
ENSRNOG00000002396	Serpinb8	protein	2	1	14	102	35	19	17	33	23	11	22
ENSRNOG00000002397	Slc30a10	protein	357	238	551	1325	842	1009	1501	1344	985	1145	1531
ENSRNOG00000002403	Fam129a	protein	72	18	74	692	516	712	1068	877	706	591	795
ENSRNOG00000002407	Pdxdc1	protein	167	76	265	835	551	559	578	529	478	538	576
ENSRNOG00000002408	Rbm47	protein	4	7	7	138	108	111	97	100	64	51	67
ENSRNOG00000002412	Mapk7	protein	5	2	2	41	25	17	31	23	25	27	22
ENSRNOG00000002413	Gpc4	protein	163	126	259	764	459	400	607	619	504	475	760
ENSRNOG00000002414	Tfcp2l1	protein	49	16	36	165	154	165	185	172	105	233	180
ENSRNOG00000002417	Serpinb10	protein	37	15	45	61	56	36	105	79	116	42	156
ENSRNOG00000002418	Tgfb2	protein	439	359	782	2711	1476	1726	2170	2151	1786	1695	2296
ENSRNOG00000002419	Plp1	protein	246076	160630	415354	494363	262745	323135	222154	254043	200310	253032	295813
ENSRNOG00000002420	Zc3h7a	protein	510	445	810	3546	1773	1752	1888	1896	1692	1454	2121
ENSRNOG00000002423	Fam114a2	protein	214	73	260	643	512	549	549	506	478	483	622
ENSRNOG00000002425	Pctp	protein	75	53	115	490	212	205	294	233	233	188	268
ENSRNOG00000002428	Lpar4	protein	35	26	57	185	118	182	168	150	105	137	187
ENSRNOG00000002429	Zcchc5	protein	0	0	4	1	5	3	4	5	5	5	6
ENSRNOG00000002433	G3bp2	protein	478	145	527	2130	1564	1796	1700	1608	1093	1176	1364
ENSRNOG00000002434	Tmem100	protein	319	234	592	2012	1214	1096	1092	1169	1063	940	1286
ENSRNOG00000002436	Mmd	protein	371	436	683	1343	592	634	524	482	473	559	518
ENSRNOG00000002440	Ralb	protein	326	336	621	2383	1081	922	1050	1000	981	731	1246
ENSRNOG00000002443	Mfap3	protein	31	26	61	287	195	214	210	197	112	143	186
ENSRNOG00000002449	Maged2	protein	1233	1031	1912	4471	2327	2069	2597	2556	2470	2409	3286
ENSRNOG00000002450	Rrp15	protein	205	207	346	1043	464	384	440	471	446	386	632
ENSRNOG00000002451	Fndc3c1	protein	0	0	0	3	3	1	2	2	1	1	0
ENSRNOG00000002452	Txndc11	protein	312	310	511	1986	941	836	1049	1071	1014	836	1097
ENSRNOG00000002454	Rnf2	protein	196	96	316	1102	643	640	709	746	591	588	874
ENSRNOG00000002456	Hlf	protein	40	8	66	152	119	115	204	169	137	166	209
ENSRNOG00000002459	Fbxo40	protein	4	0	0	12	9	21	5	5	4	2	2
ENSRNOG00000002460	Serpinb2	protein	0	0	0	0	0	0	1	0	1	0	1
ENSRNOG00000002461	Nid1	protein	978	492	1419	5164	4052	4116	5028	4620	4197	3519	5304
ENSRNOG00000002462	LOC100911746	protein	6	10	14	26	18	12	20	8	11	13	26
ENSRNOG00000002468	Tnr	protein	95	59	121	502	576	966	441	313	155	254	160
ENSRNOG00000002469	Trim7	protein	27	10	44	115	89	86	80	69	66	66	101
ENSRNOG00000002470	Ifi47	protein	99	51	193	1815	767	799	811	660	882	561	846
ENSRNOG00000002471	Polq	protein	4	6	12	43	27	27	15	14	19	7	13
ENSRNOG00000002473	RGD1307830	protein	75	20	76	337	271	283	255	238	195	238	230
ENSRNOG00000002474	Tom1l1	protein	230	136	313	1085	623	554	692	711	572	658	849
ENSRNOG00000002478	Insig2	protein	162	87	207	613	397	319	419	443	304	323	429
ENSRNOG00000002480	Gpr137b	protein	228	87	379	958	714	620	642	623	504	479	612
ENSRNOG00000002484	Chrna9	protein	0	0	0	1	0	0	0	0	0	0	0
ENSRNOG00000002487	Mbnl3	protein	0	0	3	1	1	0	1	0	1	0	3
ENSRNOG00000002488	Galnt10	protein	377	183	547	1491	979	794	979	840	726	557	877
ENSRNOG00000002496	Stxbp5l	protein	20	10	37	53	55	74	45	30	11	29	15
ENSRNOG00000002497	LOC100912616	protein	0	0	0	0	0	0	0	0	0	0	0
ENSRNOG00000002501	Ddx3y	protein	4	1	10	21	12	2	8	8	5	7	9
ENSRNOG00000002504	Spata17	protein	14	22	56	247	152	73	139	132	116	126	183
ENSRNOG00000002506	Cdkl2	protein	552	409	814	1959	983	978	1074	1057	823	1068	1110
ENSRNOG00000002509	Gnl3l	protein	1275	930	1894	4789	2541	2703	2677	2755	2200	2421	2930
ENSRNOG00000002511	Flt4	protein	49	16	36	243	116	93	148	116	121	98	141
ENSRNOG00000002512	Gpatch2	protein	55	16	71	304	248	270	245	208	139	164	198
ENSRNOG00000002514	Ccdc93	protein	150	79	239	1545	839	823	718	702	623	583	743
ENSRNOG00000002516	Mtm1	protein	438	291	601	1643	910	887	974	949	806	755	1119
ENSRNOG00000002517	Pdc	protein	0	0	0	3	3	2	0	0	1	2	1
ENSRNOG00000002520	Litaf	protein	1892	1237	3044	10128	4888	4463	4525	5078	4229	3710	5424
ENSRNOG00000002524	Gpr37	protein	3543	2510	5377	8004	4199	4248	3656	4160	3011	3405	4236
ENSRNOG00000002525	Ptgs2	protein	27	13	40	189	112	117	154	148	151	94	136
ENSRNOG00000002529	Rap2c	protein	571	419	963	3007	1652	1657	1477	1573	1240	1304	1830
ENSRNOG00000002532	Prm1	protein	0	0	0	0	0	0	0	0	0	0	0
ENSRNOG00000002535	Kif2b	protein	0	0	0	0	1	0	0	0	0	0	1
ENSRNOG00000002536	C1galt1c1	protein	447	392	812	2135	1042	990	1042	1211	985	1046	1393
ENSRNOG00000002537	Wnk3	protein	8	17	14	27	32	67	52	28	14	35	34
ENSRNOG00000002538	Epb4.1l5	protein	27	9	33	146	118	130	162	127	80	109	119
ENSRNOG00000002539	Prm2	protein	0	0	0	0	0	0	0	0	0	0	0
ENSRNOG00000002540	Rhoh	protein	10	12	33	353	138	114	122	107	128	92	126
ENSRNOG00000002541	Pds5a	protein	175	65	214	1222	803	1006	917	819	562	684	719
ENSRNOG00000002542	Heatr6	protein	147	76	210	823	473	396	491	464	439	398	489
ENSRNOG00000002544	Kifap3	protein	2461	1884	3617	6436	3195	3285	2546	2559	2123	2761	2663
ENSRNOG00000002545	RGD1309748	protein	753	713	1327	3113	1876	1735	1851	1952	1619	1704	2114
ENSRNOG00000002546	Rchy1	protein	524	442	1026	2467	1094	965	1118	1197	996	992	1409
ENSRNOG00000002548	Tnn	protein	3	10	16	161	53	18	18	15	55	15	13
ENSRNOG00000002549	Htr5b	protein	2	6	5	5	10	9	4	7	6	2	4
ENSRNOG00000002553	Smim14	protein	878	854	1648	3969	2141	1764	2296	2148	1898	1499	2464
ENSRNOG00000002555	Serpinb7	protein	0	0	0	3	0	1	3	1	1	1	4
ENSRNOG00000002556	Tsr2	protein	577	554	1083	2300	1075	882	1107	1106	943	1051	1289
ENSRNOG00000002563	Mcts1	protein	415	425	785	1529	644	603	567	634	557	628	804
ENSRNOG00000002564	Prm3	protein	0	0	0	1	0	0	0	1	2	0	0
ENSRNOG00000002566	Tnp2	protein	4	2	7	10	2	6	3	3	2	7	8
ENSRNOG00000002568	Socs1	protein	12	30	47	131	55	25	68	48	71	31	50
ENSRNOG00000002569	Mrps14	protein	413	516	937	1862	859	758	783	966	851	845	1203
ENSRNOG00000002571	Tekt5	protein	15	19	29	25	14	14	21	19	19	21	24
ENSRNOG00000002572	Cacybp	protein	1401	1164	2655	4615	2426	2160	2085	2276	1939	2135	2538
ENSRNOG00000002574	Nubp1	protein	484	325	724	2146	1001	812	819	782	830	661	995
ENSRNOG00000002575	Sap30l	protein	438	458	886	1334	706	523	658	663	650	562	810
ENSRNOG00000002578	Serpinb3a	protein	0	0	0	0	0	0	0	0	0	0	0
ENSRNOG00000002579	Parm1	protein	570	464	875	1325	863	1026	751	846	634	756	733
ENSRNOG00000002580	Trmt1l	protein	287	213	481	1177	712	656	654	757	670	670	776
ENSRNOG00000002582	Hand1	protein	0	0	3	0	2	2	4	0	1	1	3
ENSRNOG00000002583	Serpinb11	protein	1	0	4	0	4	7	0	2	0	3	5
ENSRNOG00000002585	Cul4b	protein	313	168	433	1977	1077	1257	1134	1148	877	1010	1078
ENSRNOG00000002592	Rps6ka6	protein	80	54	107	180	84	74	30	52	33	42	33
ENSRNOG00000002593	Esrrg	protein	254	160	282	501	264	275	150	179	115	194	121
ENSRNOG00000002595	Dpp10	protein	144	51	158	379	212	283	100	111	77	154	62
ENSRNOG00000002597	LOC100362350	protein	0	0	0	0	0	0	0	0	0	0	0
ENSRNOG00000002598	Hnf1b	protein	3	0	5	3	1	3	10	12	10	10	41
ENSRNOG00000002599	Grap	protein	53	45	105	409	183	175	195	167	183	124	205
ENSRNOG00000002602	Serpinb12	protein	1	1	1	0	4	0	1	0	2	0	0
ENSRNOG00000002607	Sox9	protein	294	514	661	1697	971	1089	1121	1168	1031	715	1285
ENSRNOG00000002609	Ero1lb	protein	197	90	263	738	468	460	426	464	355	485	493
ENSRNOG00000002610	Carhsp1	protein	1764	1609	3123	11126	5274	4642	4931	5602	4742	4064	5649
ENSRNOG00000002612	Ddx52	protein	121	106	240	619	362	373	426	441	349	415	487
ENSRNOG00000002615	Pmm2	protein	674	607	1094	3080	1446	1202	1381	1290	1332	1074	1549
ENSRNOG00000002616	Slc5a10	protein	3	2	4	5	2	3	13	11	17	8	19
ENSRNOG00000002618	Ivns1abp	protein	3310	1847	4231	11080	5985	6357	5817	6079	5307	6497	8013
ENSRNOG00000002624	Edaradd	protein	1	0	0	13	18	13	25	26	22	25	20
ENSRNOG00000002625	Ptpn4	protein	567	422	998	1914	1085	1344	1169	1170	849	934	1207
ENSRNOG00000002626	Car10	protein	184	44	177	530	360	350	209	206	176	237	144
ENSRNOG00000002627	Kctd3	protein	1568	1030	2142	5114	2479	2439	2469	2675	2281	2114	2475
ENSRNOG00000002628	LOC100910563	protein	0	0	0	0	0	0	0	0	0	0	0
ENSRNOG00000002630	Cnot8	protein	1325	1131	2248	5775	2929	2666	2689	2940	2540	2538	3298
ENSRNOG00000002632	Naca	protein	3220	3495	6330	21855	9625	8416	9796	10612	9946	9383	13850
ENSRNOG00000002635	Dexi	protein	745	834	1232	1799	803	585	675	693	692	613	680
ENSRNOG00000002636	Abat	protein	1240	379	1231	3985	2624	3041	3475	2656	1763	2615	2257
ENSRNOG00000002640	Serpinb5	protein	0	0	0	0	0	0	0	0	0	0	0
ENSRNOG00000002641	Vom2r28	protein	0	0	0	0	0	0	0	0	0	0	0
ENSRNOG00000002642	Ptges3	protein	2248	2043	4195	10080	5312	4861	4991	5711	5026	5489	7377
ENSRNOG00000002643	Ugdh	protein	309	209	470	1597	879	731	828	809	810	628	943
ENSRNOG00000002644	Utp18	protein	133	90	219	647	360	362	384	376	293	319	434
ENSRNOG00000002645	Gemin5	protein	240	166	375	867	532	481	466	485	428	410	484
ENSRNOG00000002652	Rap1gap2	protein	824	731	1061	2180	1061	933	761	661	631	705	496
ENSRNOG00000002653	Kcnk2	protein	274	218	420	725	388	383	824	797	656	675	1128
ENSRNOG00000002657	Pla2g4a	protein	106	49	176	797	451	452	405	449	355	311	467
ENSRNOG00000002659	Ciita	protein	14	9	38	110	90	61	91	43	124	56	70
ENSRNOG00000002660	Magee1	protein	1324	1139	1609	2987	1270	1203	684	777	655	896	531
ENSRNOG00000002662	Pbdc1	protein	258	266	506	1642	781	639	687	694	647	569	778
ENSRNOG00000002664	Emp2	protein	315	142	455	1772	1105	983	1548	1455	1500	1288	2217
ENSRNOG00000002667	Lamc2	protein	10	7	19	18	28	24	51	55	39	29	59
ENSRNOG00000002669	Cluh	protein	1017	491	1335	3785	2127	2211	2296	2201	1804	1600	1827
ENSRNOG00000002671	Nme2	protein	2465	3341	5062	15915	6816	4850	6100	6199	6258	5628	8545
ENSRNOG00000002680	Lamc1	protein	1213	767	1785	7215	4985	4595	5972	6008	5068	4171	6569
ENSRNOG00000002682	Zfp692	protein	846	695	1410	3875	2241	1594	1994	1968	1852	1736	1888
ENSRNOG00000002691	Shcbp1l	protein	1	3	0	1	0	0	1	1	2	1	0
ENSRNOG00000002693	Nme1	protein	1297	1814	2556	5782	2568	1850	2214	2340	2050	1926	2644
ENSRNOG00000002695	Tfb2m	protein	213	213	417	691	346	350	323	379	342	362	450
ENSRNOG00000002697	Mtmr1	protein	382	372	642	1698	883	733	934	899	838	633	979
ENSRNOG00000002701	Hgd	protein	2	0	2	19	9	5	4	7	9	4	7
ENSRNOG00000002705	Vps4b	protein	910	572	1551	4317	2141	2163	2334	2244	1954	1988	2702
ENSRNOG00000002708	Phf8	protein	431	355	615	2160	1295	1266	1234	1231	1114	1063	1285
ENSRNOG00000002710	Cnst	protein	115	43	149	639	394	509	448	421	336	367	409
ENSRNOG00000002711	Nuf2	protein	36	29	68	415	169	115	101	94	115	87	92
ENSRNOG00000002713	Zfp672	protein	202	185	364	775	464	439	463	508	453	458	626
ENSRNOG00000002714	Mettl22	protein	313	365	585	1205	575	466	504	533	518	482	679
ENSRNOG00000002718	Scgb3a1	protein	0	0	0	0	2	2	1	1	3	0	2
ENSRNOG00000002721	LOC688963	protein	1554	1812	3067	5991	2630	2084	2401	2640	2494	2916	4080
ENSRNOG00000002722	Sec14l1	protein	1064	794	1520	5716	3366	2900	3508	3512	2894	2261	3074
ENSRNOG00000002723	Sele	protein	4	4	10	25	7	11	22	10	26	11	12
ENSRNOG00000002724	Prpsap2	protein	856	749	1437	2990	1440	1371	1294	1545	1240	1448	1916
ENSRNOG00000002728	Btc	protein	16	6	22	105	69	99	94	93	83	72	95
ENSRNOG00000002730	Rgs5	protein	178	84	202	1225	883	1079	1028	958	697	779	932
ENSRNOG00000002735	Dhx9	protein	821	493	1063	4456	2378	2646	2296	2387	1878	2110	2637
ENSRNOG00000002736	Rabgap1l	protein	37	27	70	159	155	226	167	134	128	128	141
ENSRNOG00000002746	Fstl1	protein	1079	387	1693	5182	5058	3480	5317	4229	5411	2608	4587
ENSRNOG00000002748	Ccdc43	protein	202	164	320	1006	539	510	539	614	476	469	662
ENSRNOG00000002749	Spag9	protein	3635	2735	5821	15072	9041	9754	8761	8953	6690	8330	9689
ENSRNOG00000002751	Zdhhc15	protein	29	6	34	126	102	100	131	110	71	87	109
ENSRNOG00000002753	Adam11	protein	1213	391	1526	2922	2076	1738	1854	1512	1295	1600	1039
ENSRNOG00000002754	Areg	protein	1	1	1	4	2	4	3	3	3	2	2
ENSRNOG00000002755	Pafah1b1	protein	3552	1852	4501	13040	7728	8889	7289	7462	5443	6383	6584
ENSRNOG00000002757	Tada2a	protein	332	317	587	1158	598	541	533	633	494	573	756
ENSRNOG00000002759	Lias	protein	414	315	725	1628	779	679	713	798	653	806	979
ENSRNOG00000002763	Ulk2	protein	884	565	1454	3615	2064	2199	2230	2205	1852	1957	2637
ENSRNOG00000002764	Mettl16	protein	244	195	382	987	598	586	664	720	599	622	832
ENSRNOG00000002767	Dlg3	protein	494	401	740	1808	937	895	903	868	773	840	920
ENSRNOG00000002768	Tmem114	protein	38	38	63	50	18	16	8	15	8	22	19
ENSRNOG00000002771	Ereg	protein	0	0	0	0	0	0	0	0	0	0	1
ENSRNOG00000002773	Rgs4	protein	369	234	473	1134	598	672	627	655	590	672	874
ENSRNOG00000002775	Npl	protein	116	73	206	2318	1104	1054	945	1093	859	682	1019
ENSRNOG00000002776	Sell	protein	1	3	11	30	8	8	18	13	31	4	3
ENSRNOG00000002778	Aatf	protein	197	153	294	814	407	342	334	378	338	327	436
ENSRNOG00000002781	Kdsr	protein	405	406	607	1705	879	870	952	969	875	814	1092
ENSRNOG00000002782	Epgn	protein	5	3	6	7	4	3	1	2	2	5	1
ENSRNOG00000002783	Serpinc1	protein	2	1	7	4	4	6	5	1	2	3	2
ENSRNOG00000002784	Pou3f4	protein	18	2	16	80	56	78	56	59	49	41	34
ENSRNOG00000002789	AABR07039648.1	protein	0	0	0	0	0	0	0	0	0	0	0
ENSRNOG00000002790	Abcb7	protein	50	19	39	230	214	245	210	188	112	158	153
ENSRNOG00000002791	Bcl2	protein	4	7	7	60	46	39	49	58	36	38	40
ENSRNOG00000002792	Cxcl2	protein	3	0	1	13	10	5	17	8	10	5	28
ENSRNOG00000002793	Sstr2	protein	60	51	94	215	111	78	47	59	64	63	58
ENSRNOG00000002794	Selp	protein	4	3	6	21	8	6	5	6	21	6	7
ENSRNOG00000002795	Cog1	protein	508	246	687	2734	1720	1424	1622	1544	1449	1324	1618
ENSRNOG00000002797	Gpr156	protein	2	3	5	12	9	8	7	10	6	9	6
ENSRNOG00000002800	Gdpd2	protein	244	219	455	1607	863	754	845	898	707	761	886
ENSRNOG00000002802	Cxcl1	protein	1	0	4	190	58	38	69	82	64	21	83
ENSRNOG00000002807	Sept9	protein	424	139	499	2626	1745	1588	1929	1771	1412	1146	1696
ENSRNOG00000002810	Gfpt2	protein	146	105	340	620	748	383	542	404	875	374	604
ENSRNOG00000002811	Brinp3	protein	143	119	194	535	244	241	156	145	110	142	108
ENSRNOG00000002812	Lhx1	protein	23	18	26	66	31	26	14	17	19	19	8
ENSRNOG00000002813	Dars2	protein	203	154	335	934	561	508	544	552	492	502	657
ENSRNOG00000002814	Higd1b	protein	61	70	101	272	103	74	117	118	112	106	206
ENSRNOG00000002818	Eftud2	protein	1303	959	1749	14770	5203	4677	4227	5912	4678	3540	4748
ENSRNOG00000002820	LOC24906	protein	9	21	78	71	36	31	23	38	51	13	15
ENSRNOG00000002821	Phlpp1	protein	1667	1107	2468	6410	3543	3519	3688	3674	2992	3125	3790
ENSRNOG00000002823	Mapk9	protein	1405	707	1767	4250	2159	2349	1705	1770	1435	1696	1717
ENSRNOG00000002824	Rlim	protein	2	3	3	27	29	35	19	33	12	13	14
ENSRNOG00000002826	Hsd17b7	protein	392	184	545	356	217	275	192	193	155	220	326
ENSRNOG00000002827	Rbfox1	protein	1692	1260	2296	4051	1838	1794	1046	1054	781	1320	707
ENSRNOG00000002828	Tob1	protein	394	318	681	1640	985	863	1262	1240	1074	876	1502
ENSRNOG00000002829	Ppbp	protein	0	2	1	2	2	0	2	1	7	1	0
ENSRNOG00000002831	Wfikkn2	protein	120	84	247	306	202	146	414	381	334	302	636
ENSRNOG00000002832	Slc16a2	protein	237	62	292	1080	763	776	1466	1333	1059	805	1291
ENSRNOG00000002833	Gsk3b	protein	95	60	154	625	413	624	501	409	287	289	342
ENSRNOG00000002834	Klb	protein	2	1	1	2	1	1	2	1	0	1	1
ENSRNOG00000002835	Luc7l3	protein	1773	1606	3352	9339	5205	5149	5324	5619	4488	4949	5530
ENSRNOG00000002838	Pdzd11	protein	306	297	624	1599	812	670	780	735	700	681	982
ENSRNOG00000002839	Slc19a2	protein	271	224	423	932	541	496	564	546	439	526	593
ENSRNOG00000002840	Atp5b	protein	16624	14781	26194	53699	24677	21143	21758	23541	19983	21314	28108
ENSRNOG00000002841	Cdc42bpa	protein	541	249	735	2840	2244	2684	2372	2066	1410	1649	1728
ENSRNOG00000002843	Cxcl6	protein	4	2	7	92	39	20	21	22	20	14	19
ENSRNOG00000002844	Usp27x	protein	50	40	72	181	116	99	101	93	70	90	96
ENSRNOG00000002845	LOC691286	protein	0	0	0	0	0	0	0	0	0	0	0
ENSRNOG00000002848	Maoa	protein	485	276	738	2775	1587	1605	1690	1748	1299	1335	1885
ENSRNOG00000002851	Fam104a	protein	514	557	991	2522	1251	932	1199	1274	1229	1094	1512
ENSRNOG00000002852	Myo19	protein	146	96	248	476	358	341	353	299	252	273	282
ENSRNOG00000002855	Rfc1	protein	763	679	1347	3316	1784	1801	1831	1879	1479	1735	2071
ENSRNOG00000002858	Olr1432	protein	0	0	0	0	0	0	0	0	0	0	0
ENSRNOG00000002860	Ccdc181	protein	689	715	1255	3064	1508	1464	1953	1891	1521	1596	2162
ENSRNOG00000002862	Clcn5	protein	10	9	13	30	46	89	60	31	22	25	30
ENSRNOG00000002863	Cacna1e	protein	40	70	87	237	191	306	173	117	52	126	89
ENSRNOG00000002864	Nacc1	protein	1744	1356	2549	8640	4199	3661	4106	4192	3690	2854	3959
ENSRNOG00000002866	Rassf6	protein	30	21	48	114	55	43	39	39	38	28	41
ENSRNOG00000002871	Rbm25l1	protein	510	464	782	2663	1813	1989	1687	1675	1348	1434	1719
ENSRNOG00000002873	Fam183b	protein	19	26	46	139	63	58	165	174	125	201	347
ENSRNOG00000002874	Rbm25	protein	166	106	235	1115	635	621	591	577	506	539	579
ENSRNOG00000002875	Klhl20	protein	431	247	632	1684	981	926	858	870	742	818	831
ENSRNOG00000002876	Eef2kmt	protein	56	18	50	192	105	94	143	140	111	139	128
ENSRNOG00000002878	Afm	protein	1	4	5	6	1	8	3	1	1	4	4
ENSRNOG00000002879	Psen2	protein	597	494	938	2329	1076	922	1057	1135	1000	802	1176
ENSRNOG00000002881	Ddr2	protein	81	33	125	560	589	493	986	735	674	449	817
ENSRNOG00000002882	Zcchc2	protein	146	46	190	1078	868	913	760	733	626	581	691
ENSRNOG00000002883	Alg1	protein	143	95	221	690	401	320	395	397	365	322	440
ENSRNOG00000002884	Blzf1	protein	146	105	243	641	350	356	403	394	344	344	487
ENSRNOG00000002886	Myh10	protein	2460	1430	3125	6098	3639	3166	3376	2957	2660	2873	2760
ENSRNOG00000002889	Afp	protein	3	3	3	1	1	1	2	1	3	1	2
ENSRNOG00000002890	Ankrd45	protein	20	10	31	57	49	53	59	53	17	65	53
ENSRNOG00000002894	Mnt	protein	110	28	107	560	406	338	432	362	278	184	271
ENSRNOG00000002895	Nagpa	protein	258	240	430	1457	755	524	589	576	674	434	644
ENSRNOG00000002896	Prdx6	protein	3106	2650	5005	14325	6854	6149	7529	9161	7431	7510	10201
ENSRNOG00000002898	Nme7	protein	134	92	257	584	359	262	390	433	368	346	554
ENSRNOG00000002899	Akap10	protein	141	89	308	957	568	556	585	586	454	506	645
ENSRNOG00000002903	Specc1	protein	1930	1247	2720	5919	2988	3132	2803	3004	2457	2548	3039
ENSRNOG00000002904	Arr3	protein	18	14	31	53	34	41	42	47	28	58	44
ENSRNOG00000002905	Ccdc103	protein	31	8	18	708	422	499	292	467	332	245	349
ENSRNOG00000002906	Nr1i2	protein	5	4	10	19	20	11	35	28	30	32	35
ENSRNOG00000002908	Slc35a4	protein	938	742	1482	3807	1814	1496	1798	1850	1616	1425	2096
ENSRNOG00000002911	Alb	protein	26	24	35	23	12	11	5	10	14	20	14
ENSRNOG00000002912	Parn	protein	372	229	515	1563	767	744	737	734	647	667	865
ENSRNOG00000002914	Trmt1	protein	965	780	1542	5340	2481	1869	1904	2034	1962	1654	2137
ENSRNOG00000002915	Trim11	protein	326	290	475	1387	743	541	728	742	703	572	752
ENSRNOG00000002916	Car4	protein	113	299	537	399	165	271	184	245	183	176	196
ENSRNOG00000002917	Sec14l5	protein	198	53	226	661	572	556	575	464	402	484	623
ENSRNOG00000002918	FAM187A	protein	50	15	31	928	372	431	338	496	394	281	378
ENSRNOG00000002919	Gfap	protein	74277	63352	129809	797424	390078	318560	504133	531871	452687	404806	602542
ENSRNOG00000002921	Akap4	protein	0	0	0	1	0	0	0	1	1	0	0
ENSRNOG00000002922	Adora2b	protein	90	59	172	453	229	205	327	367	251	326	413
ENSRNOG00000002923	Zcchc13	protein	0	0	0	0	0	0	0	0	0	0	0
ENSRNOG00000002925	Tsx	protein	0	4	8	13	6	4	11	11	3	7	17
ENSRNOG00000002926	Uap1	protein	769	480	1405	2529	1566	1258	1275	1276	1397	1164	1659
ENSRNOG00000002928	Guk1	protein	2353	3282	4605	8495	3727	2666	3244	3463	3411	2837	3882
ENSRNOG00000002930	Ppl	protein	89	76	217	438	404	201	428	287	496	386	570
ENSRNOG00000002932	Wdr19	protein	161	51	183	698	559	598	584	475	313	467	544
ENSRNOG00000002934	Atp1b1	protein	14733	9840	19073	46386	19830	17034	11558	11984	10205	11627	9019
ENSRNOG00000002935	Ankrd40	protein	3178	2336	5203	11913	6170	5961	6593	7040	5598	6506	8774
ENSRNOG00000002936	Golt1a	protein	4	1	2	6	5	2	5	4	3	8	5
ENSRNOG00000002937	Ren	protein	22	29	42	387	134	186	107	111	122	112	107
ENSRNOG00000002940	Ankrd17	protein	1021	756	1568	4717	2618	3071	2448	2523	2022	2160	2536
ENSRNOG00000002941	Uhmk1	protein	153	92	192	825	664	935	706	643	314	448	390
ENSRNOG00000002943	Mrpl55	protein	337	441	693	1357	773	553	690	704	661	674	927
ENSRNOG00000002944	RGD1304587	protein	276	304	528	1226	591	476	643	679	587	618	855
ENSRNOG00000002946	Socs3	protein	20	10	30	662	269	245	293	203	274	128	263
ENSRNOG00000002947	Dpt	protein	397	227	979	3067	2174	1093	1248	756	1860	754	1241
ENSRNOG00000002948	Abcc3	protein	84	56	129	1133	688	686	780	692	597	458	681
ENSRNOG00000002949	Pgs1	protein	737	640	1199	2961	1310	943	1034	1058	962	784	939
ENSRNOG00000002950	Lyl1	protein	59	87	139	1152	497	401	484	424	485	274	513
ENSRNOG00000002951	Ccnb3	protein	0	0	0	1	1	4	1	1	3	0	1
ENSRNOG00000002953	P2ry4	protein	3	2	1	47	30	38	53	27	18	32	42
ENSRNOG00000002956	Stim2	protein	702	509	1019	2184	1186	1180	1341	1395	1165	1207	1618
ENSRNOG00000002959	Shroom4	protein	65	60	133	592	360	326	464	407	387	388	524
ENSRNOG00000002960	LOC100909913	protein	328	275	605	1425	700	623	682	788	674	732	864
ENSRNOG00000002963	C1ql1	protein	667	675	1165	5549	2459	1986	2563	2718	2819	1659	2852
ENSRNOG00000002964	Xcl1	protein	1	2	0	1	3	3	3	6	10	4	9
ENSRNOG00000002968	Tnfsf4	protein	8	5	19	366	180	130	107	132	86	85	141
ENSRNOG00000002969	Itpkb	protein	867	263	1108	6300	4371	4448	6175	5661	3845	3698	4035
ENSRNOG00000002970	Zswim7	protein	71	54	116	272	136	100	175	152	137	127	161
ENSRNOG00000002972	RGD1565283	protein	0	1	6	21	14	11	16	18	10	4	17
ENSRNOG00000002974	Cdx4	protein	0	0	0	0	0	0	0	0	0	0	0
ENSRNOG00000002975	RGD1563606	protein	0	1	3	0	0	0	0	0	0	1	0
ENSRNOG00000002976	Maats1	protein	18	12	30	113	87	82	127	100	97	116	144
ENSRNOG00000002977	Ttc19	protein	293	207	419	954	442	414	345	392	310	396	401
ENSRNOG00000002978	Faslg	protein	5	2	5	13	5	11	8	10	11	9	12
ENSRNOG00000002979	Tbx19	protein	68	49	82	281	167	147	211	180	199	164	231
ENSRNOG00000002980	Tsr1	protein	170	106	253	980	609	616	580	595	459	477	657
ENSRNOG00000002983	Nfix	protein	378	203	539	1401	1028	1224	1438	1168	969	729	955
ENSRNOG00000002984	Bmp15	protein	23	20	34	55	46	48	91	79	74	80	181
ENSRNOG00000002986	Efhc2	protein	17	16	15	37	31	35	32	43	30	34	57
ENSRNOG00000002989	Nmt1	protein	748	599	1186	4111	2118	1980	2113	2152	1885	1698	2324
ENSRNOG00000002991	Srr	protein	306	261	471	1429	672	590	643	663	576	646	819
ENSRNOG00000002997	Slc9a3r2	protein	1324	1242	1845	3686	1923	1384	1719	1825	1805	1504	2234
ENSRNOG00000002999	Timmdc1	protein	578	616	955	2021	1048	873	1062	1104	994	907	1374
ENSRNOG00000003003	Tbc1d19	protein	328	128	378	958	530	576	521	511	388	510	582
ENSRNOG00000003005	Rasgef1c	protein	393	347	676	1308	608	631	716	760	724	605	842
ENSRNOG00000003011	Gadd45gip1	protein	655	824	1261	2759	1089	760	1168	1113	1138	1009	1390
ENSRNOG00000003013	Rpgr	protein	106	57	151	390	276	308	331	338	237	297	440
ENSRNOG00000003014	Poglut1	protein	538	366	847	2105	1037	1072	964	1071	884	982	1188
ENSRNOG00000003018	Olfml2b	protein	407	317	663	2196	1290	1149	1817	1883	1750	1500	2247
ENSRNOG00000003019	Ubn1	protein	543	463	934	2331	1409	1283	1418	1549	1305	1213	1496
ENSRNOG00000003020	Slc25a47	protein	3	2	3	4	2	4	5	5	4	3	8
ENSRNOG00000003026	Rad23a	protein	702	787	1263	2904	1364	1119	1639	1611	1634	1284	2079
ENSRNOG00000003028	Dnah17	protein	16	11	29	79	51	46	48	42	43	32	66
ENSRNOG00000003029	Calr	protein	7073	6560	12175	49197	24197	18969	20351	21040	20529	16336	24487
ENSRNOG00000003030	Awat2	protein	0	1	1	1	2	1	1	2	1	1	1
ENSRNOG00000003031	Atp2b4	protein	625	418	985	2675	1728	1602	1872	1757	1514	1584	1844
ENSRNOG00000003033	Plcd3	protein	348	296	552	2021	1080	733	1599	1375	1267	896	1690
ENSRNOG00000003038	Sft2d2	protein	267	168	470	2060	1196	1375	1915	1670	1357	1249	1863
ENSRNOG00000003039	Wnt3a	protein	0	0	0	0	0	0	0	0	0	0	0
ENSRNOG00000003041	Smg6	protein	469	394	697	2135	1054	1058	1182	1161	1033	1041	1435
ENSRNOG00000003048	Tiprl	protein	445	414	731	1480	725	674	714	796	691	749	981
ENSRNOG00000003049	Hsd17b10	protein	53	51	126	457	155	146	188	195	148	191	281
ENSRNOG00000003050	Tbc1d9b	protein	2398	1436	3572	8423	4563	4109	4389	4244	3595	3477	4268
ENSRNOG00000003052	Cox18	protein	189	207	323	796	395	305	376	371	344	288	372
ENSRNOG00000003054	Cask	protein	0	0	0	0	0	0	0	0	0	0	0
ENSRNOG00000003059	Optc	protein	9	3	13	51	39	28	34	27	30	30	31
ENSRNOG00000003063	Phka1	protein	318	231	525	1310	687	773	651	706	544	611	703
ENSRNOG00000003064	Bst1	protein	5	8	27	99	50	23	41	30	47	19	45
ENSRNOG00000003065	Glyr1	protein	2149	1568	3024	7716	4065	3757	3935	4035	3479	3155	4151
ENSRNOG00000003066	Wnt9a	protein	17	3	16	48	49	26	33	39	44	13	25
ENSRNOG00000003067	Npffr2	protein	0	2	2	0	0	3	4	1	1	3	4
ENSRNOG00000003068	RGD1564036	protein	60	61	99	310	155	130	148	146	123	140	181
ENSRNOG00000003069	Cd38	protein	459	247	674	4568	2914	2843	1490	1663	1226	1138	1363
ENSRNOG00000003070	Pigl	protein	109	91	132	389	186	160	186	210	189	181	217
ENSRNOG00000003071	Vamp4	protein	702	506	1085	2817	1490	1393	1540	1610	1338	1492	1913
ENSRNOG00000003073	Gpr161	protein	16	9	19	108	79	91	93	74	41	77	67
ENSRNOG00000003075	Tmem39a	protein	145	117	287	682	438	370	430	447	392	337	496
ENSRNOG00000003076	Rbms2	protein	389	325	775	2501	1560	1275	1899	1764	1605	1335	2133
ENSRNOG00000003078	Dcaf6	protein	478	278	673	1759	1027	927	955	934	880	829	1167
ENSRNOG00000003080	LOC690271	protein	0	0	0	0	0	0	0	0	0	0	0
ENSRNOG00000003081	Ribc1	protein	103	64	205	677	328	337	410	383	329	329	479
ENSRNOG00000003084	Parp1	protein	946	569	1447	5994	3047	2906	2419	2427	2054	1813	2406
ENSRNOG00000003085	Mycs	protein	0	0	0	0	0	0	0	0	0	1	1
ENSRNOG00000003086	Cenpv	protein	190	224	362	745	363	335	435	472	440	334	470
ENSRNOG00000003088	Arhgap31	protein	172	55	180	963	881	807	1111	954	719	762	943
ENSRNOG00000003094	Cmah	protein	3	3	2	5	9	3	8	8	12	4	5
ENSRNOG00000003095	Fgfbp1	protein	1	2	1	0	0	0	2	0	0	3	2
ENSRNOG00000003098	Prom1	protein	370	214	362	1451	815	773	679	781	667	831	914
ENSRNOG00000003099	Ubqln2	protein	1417	990	2079	4968	2445	2511	2286	2464	1957	1893	2434
ENSRNOG00000003100	Dusp12	protein	123	97	158	410	221	227	250	240	217	227	255
ENSRNOG00000003104	Trpv2	protein	228	234	352	2157	958	758	624	655	656	391	443
ENSRNOG00000003105	Kif19	protein	226	203	348	1134	797	926	1014	917	975	819	1354
ENSRNOG00000003108	Acbd4	protein	391	462	691	1457	715	508	663	770	724	661	1095
ENSRNOG00000003109	Btbd17	protein	211	289	410	521	247	162	209	223	205	205	221
ENSRNOG00000003110	Mageb5	protein	0	0	0	0	0	0	0	0	0	0	0
ENSRNOG00000003111	Ovca2	protein	39	41	90	185	88	92	101	73	79	92	102
ENSRNOG00000003114	B4galt4	protein	215	170	411	1186	695	549	858	813	763	796	1070
ENSRNOG00000003116	Dph1	protein	129	64	180	722	390	304	353	353	271	260	372
ENSRNOG00000003117	Psmd12	protein	1555	1391	2488	4648	2094	1832	1764	1915	1617	1941	2433
ENSRNOG00000003119	Gc	protein	1	0	1	7	2	0	7	2	2	2	6
ENSRNOG00000003120	Prelp	protein	1148	725	2348	9496	5071	4900	10296	8267	8877	6072	10897
ENSRNOG00000003121	Rtn4rl1	protein	211	180	323	623	299	284	320	271	269	238	294
ENSRNOG00000003122	Hdac8	protein	110	69	204	537	292	265	299	319	215	265	347
ENSRNOG00000003123	Rpa1	protein	746	769	1269	2991	1585	1431	1789	1824	1456	1557	2035
ENSRNOG00000003125	Rogdi	protein	2447	2744	3947	6755	2998	2182	2640	2679	2544	2620	3177
ENSRNOG00000003127	Spryd4	protein	177	146	295	631	263	240	257	247	290	242	334
ENSRNOG00000003129	Zfp496	protein	231	144	381	1346	714	634	863	788	710	578	904
ENSRNOG00000003131	Traf7	protein	697	478	1119	4052	2173	1911	2208	2183	2010	1688	2362
ENSRNOG00000003132	Mip	protein	71	109	221	219	207	156	172	210	141	220	248
ENSRNOG00000003134	Slc4a4	protein	354	167	534	3264	3186	4353	4315	3628	1995	2369	2351
ENSRNOG00000003135	Fcrlb	protein	3	2	3	39	20	15	11	26	14	7	20
ENSRNOG00000003136	Fcrla	protein	44	35	75	165	91	83	54	91	66	55	76
ENSRNOG00000003137	Sept12	protein	1	3	0	3	0	0	1	2	2	1	1
ENSRNOG00000003139	Smc1a	protein	1200	825	1719	4883	2746	2581	2669	2658	2171	2320	2768
ENSRNOG00000003143	RGD1310166	protein	15	24	18	65	35	31	15	15	17	21	10
ENSRNOG00000003144	Gprc5c	protein	84	58	147	390	236	230	582	502	523	365	730
ENSRNOG00000003147	Sqstm1	protein	7850	6730	11985	31748	14174	11819	16033	16445	15000	12711	19349
ENSRNOG00000003148	Timp2	protein	2814	1539	4238	22814	11999	9681	15633	15046	13559	9366	15760
ENSRNOG00000003149	Farsa	protein	557	580	936	2547	1221	914	1163	1201	1105	881	1277
ENSRNOG00000003150	Mpc2	protein	1269	1362	2158	3169	1736	1395	1580	1724	1585	1638	2326
ENSRNOG00000003151	Bfar	protein	437	275	647	1923	1038	1063	978	1019	853	909	1136
ENSRNOG00000003158	Gm8444	protein	0	0	1	0	0	1	0	0	0	0	0
ENSRNOG00000003160	RragB	protein	1	0	1	0	1	0	0	0	1	0	1
ENSRNOG00000003163	Sdhc	protein	2751	2345	5021	11876	5562	4894	5815	6110	5349	5574	7414
ENSRNOG00000003164	Pla2g10	protein	0	0	1	2	0	1	2	2	0	0	0
ENSRNOG00000003170	Nlrp3	protein	64	80	141	1506	739	694	679	580	507	422	608
ENSRNOG00000003171	Mpz	protein	20448	11968	21329	63166	49642	53951	53602	54342	62904	65874	113954
ENSRNOG00000003172	Serpinf1	protein	1173	766	2503	5097	3428	1643	3225	1966	4359	1124	2192
ENSRNOG00000003174	Tapt1	protein	740	558	1067	2515	1375	1406	1358	1423	1213	1355	1580
ENSRNOG00000003176	Mixl1	protein	0	0	3	3	1	1	4	2	2	1	5
ENSRNOG00000003177	Mat2b	protein	682	521	1022	2757	1376	1278	1398	1421	1254	1175	1657
ENSRNOG00000003178	Mageh1	protein	496	477	949	2213	1036	897	1172	1187	1112	1085	1729
ENSRNOG00000003183	Fmod	protein	979	708	2154	7415	3340	3863	5875	4227	4569	3751	6041
ENSRNOG00000003185	Acbd3	protein	615	403	861	2768	1581	1380	1603	1642	1329	1197	1878
ENSRNOG00000003186	Anks3	protein	516	519	890	2103	1066	834	1097	1106	1103	944	1243
ENSRNOG00000003187	Armcx5	protein	163	96	209	485	221	216	221	231	204	211	257
ENSRNOG00000003189	Cited1	protein	56	87	100	163	67	48	60	46	58	66	31
ENSRNOG00000003191	Bhlhb9	protein	378	306	659	1758	986	968	906	903	864	904	1091
ENSRNOG00000003195	Caskin1	protein	2209	1894	3312	5863	3141	2574	2485	2301	2128	2190	2013
ENSRNOG00000003198	RGD1305733	protein	1516	1206	2313	3390	1414	1289	633	717	607	934	455
ENSRNOG00000003201	LOC100362640	protein	4389	4169	9199	29219	13844	11923	14477	15547	14784	13319	20943
ENSRNOG00000003203	Hexim1	protein	762	796	1337	3232	1691	1285	1988	1941	1848	1466	2267
ENSRNOG00000003205	Ldb2	protein	208	159	311	596	303	308	396	442	411	375	511
ENSRNOG00000003206	Actr3	protein	1710	1312	2799	10416	5195	4879	4766	4826	4270	3853	5575
ENSRNOG00000003207	Fmnl1	protein	713	532	1015	6498	2998	2577	2154	2395	2028	1769	2126
ENSRNOG00000003208	Ercc6l	protein	13	5	12	69	48	36	29	28	27	16	27
ENSRNOG00000003209	Pcp4l1	protein	1428	1193	2031	3415	1405	1177	871	963	883	1325	832
ENSRNOG00000003210	Olr1463	protein	0	0	0	1	0	0	0	2	1	0	0
ENSRNOG00000003211	Srp9	protein	684	1022	1354	2334	1104	836	1063	1165	1091	1025	1533
ENSRNOG00000003213	Helz	protein	95	69	140	691	468	501	475	430	359	351	422
ENSRNOG00000003215	Zfp287	protein	42	21	72	218	170	193	145	155	109	161	165
ENSRNOG00000003217	Lgals3bp	protein	835	488	1239	12372	4884	4387	5443	4661	5208	3293	5496
ENSRNOG00000003218	Zfp286a	protein	106	69	223	396	206	164	170	154	163	191	232
ENSRNOG00000003219	Trim16	protein	198	105	246	400	274	223	218	252	214	216	183
ENSRNOG00000003220	H3f3b	protein	806	552	1592	6615	2696	2407	2649	2781	2487	2164	3164
ENSRNOG00000003221	Myoc	protein	1038	588	1508	3045	1651	1673	1392	1598	2107	2011	3675
ENSRNOG00000003223	Degs1	protein	1864	1347	3131	6992	3747	3242	3273	3446	2968	3144	4334
ENSRNOG00000003224	Nudt16l1	protein	22	35	61	265	109	46	108	102	91	96	117
ENSRNOG00000003226	Mprip	protein	3285	2302	5162	11870	7342	6547	8285	8067	7146	6745	9252
ENSRNOG00000003227	RGD1559951	protein	0	0	0	0	0	0	0	0	0	0	0
ENSRNOG00000003228	Mid1ip1	protein	2625	2598	4560	12189	5696	5266	7126	6836	6441	5030	7704
ENSRNOG00000003229	Tspan7	protein	7422	6330	12514	23808	11526	10124	8647	9328	7825	9149	8878
ENSRNOG00000003232	Slc9a3r1	protein	1117	728	1640	4192	2228	1823	2503	2537	2610	1829	3061
ENSRNOG00000003233	Serpinf2	protein	15	21	41	130	88	51	75	67	92	47	66
ENSRNOG00000003234	Mgrn1	protein	1874	662	2320	6512	3811	3784	4419	4641	3502	3397	3973
ENSRNOG00000003235	Mgat4b	protein	681	679	1054	3632	1697	1364	1804	1788	1743	1322	1797
ENSRNOG00000003237	Tp53bp2	protein	531	488	929	2206	1136	1042	1389	1381	1201	1195	1530
ENSRNOG00000003239	Cant1	protein	602	524	980	2645	1305	1107	1376	1460	1366	1156	1667
ENSRNOG00000003241	Gabrg2	protein	192	63	180	498	284	400	159	148	116	258	79
ENSRNOG00000003242	Gulp1	protein	159	136	318	974	616	641	969	979	829	697	1263
ENSRNOG00000003243	Wdr81	protein	489	387	693	3474	1587	1336	1693	1541	1541	1046	1524
ENSRNOG00000003244	Ltc4s	protein	42	73	114	503	248	155	235	270	222	209	369
ENSRNOG00000003245	Cacng1	protein	0	1	3	1	8	2	0	1	1	0	4
ENSRNOG00000003247	Sde2	protein	248	148	383	1404	745	769	796	831	726	658	994
ENSRNOG00000003248	Mpzl1	protein	872	679	1445	4739	2399	2300	2255	2211	2104	1549	2253
ENSRNOG00000003251	B3galt2	protein	104	44	122	216	97	120	92	86	63	117	93
ENSRNOG00000003253	Qdpr	protein	6461	6737	11281	27294	11946	8248	9637	9716	8349	9367	9798
ENSRNOG00000003254	Il23a	protein	24	22	23	60	41	35	39	50	40	41	50
ENSRNOG00000003256	Ccng1	protein	1181	875	2074	6920	3547	3635	3475	3709	2983	3045	4148
ENSRNOG00000003258	Cdc73	protein	73	55	145	536	283	365	316	354	272	275	316
ENSRNOG00000003259	C1qtnf1	protein	275	206	485	1302	719	462	829	716	1027	622	1023
ENSRNOG00000003260	Nr1i3	protein	204	123	310	580	316	288	318	295	263	245	304
ENSRNOG00000003261	Usp9x	protein	2414	1864	3726	10654	6039	6985	6096	6100	4809	5182	6345
ENSRNOG00000003262	Cacng4	protein	733	629	1178	3729	1853	1839	1977	1958	1775	1642	2058
ENSRNOG00000003263	Lefty2	protein	29	14	23	74	35	18	26	16	25	25	27
ENSRNOG00000003264	Nat9	protein	351	453	736	1734	829	698	919	950	875	748	1284
ENSRNOG00000003266	LOC100361655	protein	36	61	61	96	39	26	20	30	29	31	17
ENSRNOG00000003267	Pycr2	protein	718	878	1278	2278	1115	833	1153	1094	1109	912	1365
ENSRNOG00000003268	Maml1	protein	143	124	258	976	597	515	589	646	521	440	637
ENSRNOG00000003269	Atp6v0e1	protein	554	631	1205	3835	1851	1273	2108	2347	2202	1762	2971
ENSRNOG00000003273	Spata20	protein	16	8	31	162	80	54	80	42	53	41	65
ENSRNOG00000003275	Spata32	protein	4	2	7	10	12	3	5	10	3	6	3
ENSRNOG00000003276	Myo1d	protein	2060	1380	3067	7024	3758	3650	3630	3910	3247	3067	4056
ENSRNOG00000003278	Map3k14	protein	120	75	214	1140	653	500	670	617	609	381	613
ENSRNOG00000003279	Syce2	protein	78	79	139	269	161	159	165	167	175	194	236
ENSRNOG00000003280	Grin2c	protein	1354	1314	2336	6717	3719	2568	3727	4243	2948	3062	3954
ENSRNOG00000003281	Mcm9	protein	177	121	259	835	485	540	534	532	424	432	588
ENSRNOG00000003283	Rcsd1	protein	208	131	311	1372	715	609	1112	1021	981	685	1401
ENSRNOG00000003284	Epn3	protein	153	167	190	227	95	90	156	118	136	101	177
ENSRNOG00000003285	Mpv17l	protein	15	3	32	47	36	34	24	32	14	23	43
ENSRNOG00000003287	Fbxw10	protein	10	12	21	16	24	15	19	21	16	31	24
ENSRNOG00000003288	Cacng5	protein	56	24	79	127	63	68	34	35	23	43	26
ENSRNOG00000003289	Lap3	protein	1727	1324	3088	16627	7783	7262	7128	7250	6028	5691	7649
ENSRNOG00000003291	Creg1	protein	282	200	617	2626	1426	1327	1634	1676	1344	1041	1953
ENSRNOG00000003294	Cdrt4	protein	0	0	1	0	0	0	1	0	0	1	0
ENSRNOG00000003296	Dck	protein	40	18	42	173	92	100	74	71	58	76	68
ENSRNOG00000003298	Cd247	protein	5	1	11	17	11	11	19	7	58	5	22
ENSRNOG00000003300	Btg2	protein	135	101	222	1014	636	439	507	652	464	400	709
ENSRNOG00000003302	Flcn	protein	1248	890	1884	4934	2543	2418	2651	2833	2703	2381	2818
ENSRNOG00000003304	Chad	protein	105	69	490	404	410	157	302	129	357	75	127
ENSRNOG00000003305	Cxcr3	protein	3	4	5	45	21	21	34	21	73	16	46
ENSRNOG00000003307	Gcdh	protein	892	822	1670	4623	2550	2025	2669	2651	2310	2017	3030
ENSRNOG00000003310	Tmem63a	protein	1944	1688	3070	5623	2936	2667	2727	2573	2409	2282	2888
ENSRNOG00000003313	Glra2	protein	95	83	149	206	111	117	44	57	36	110	46
ENSRNOG00000003326	LOC100910121	protein	714	509	1026	2609	1399	1303	1311	1453	1231	1243	1716
ENSRNOG00000003328	Cdip1	protein	3733	3359	5947	9728	4798	3951	4957	5291	4490	4590	5179
ENSRNOG00000003329	Ppm1d	protein	200	133	259	737	402	396	420	428	383	359	539
ENSRNOG00000003330	Acsf2	protein	1129	870	1786	4849	2541	2163	2650	2760	2331	2275	3026
ENSRNOG00000003332	Nt5m	protein	207	179	331	632	299	271	269	341	291	259	367
ENSRNOG00000003334	Klhl21	protein	532	593	909	1826	1025	848	1160	1259	1200	919	1318
ENSRNOG00000003336	Mybph	protein	1103	905	1620	2232	1370	1086	898	1032	981	1113	1038
ENSRNOG00000003338	Pmp22	protein	7830	4723	9385	25590	18282	19457	19454	19781	21163	22103	38189
ENSRNOG00000003342	AABR07037798.1	protein	0	0	2	0	0	0	0	0	0	0	0
ENSRNOG00000003343	Canx	protein	7401	5089	11522	32413	17255	18343	17454	17687	14180	15513	21273
ENSRNOG00000003346	Fancb	protein	32	24	48	206	111	92	102	95	85	103	105
ENSRNOG00000003347	Olr1016	protein	0	0	0	0	0	0	0	0	0	0	0
ENSRNOG00000003348	Rasd1	protein	110	99	181	344	172	139	125	156	145	169	188
ENSRNOG00000003349	Col23a1	protein	355	122	422	1142	742	763	926	794	690	639	972
ENSRNOG00000003350	Mospd2	protein	336	178	521	1832	1072	1192	997	1063	829	840	1187
ENSRNOG00000003354	Pabpc5	protein	0	2	2	4	2	7	8	4	6	6	4
ENSRNOG00000003357	Col3a1	protein	4878	1859	7719	39797	30836	18786	30657	23562	32773	14597	25785
ENSRNOG00000003359	Ogt	protein	2120	1594	3598	11443	6617	6895	7226	7379	5844	6199	7366
ENSRNOG00000003365	Cadm3	protein	3163	2472	4068	6215	3349	3287	2673	2776	2605	3051	3332
ENSRNOG00000003367	Tmem220	protein	15	8	28	102	57	40	91	97	74	76	143
ENSRNOG00000003370	Otc	protein	3	0	0	23	13	19	5	8	8	8	11
ENSRNOG00000003374	Ccdc85a	protein	67	21	61	240	114	130	85	74	74	61	74
ENSRNOG00000003377	Rbm31y	protein	0	0	0	0	0	0	0	0	0	0	0
ENSRNOG00000003384	Hs3st3b1	protein	51	26	90	244	149	184	272	234	206	178	275
ENSRNOG00000003385	Glrx2	protein	441	483	884	1309	736	548	550	610	495	592	689
ENSRNOG00000003386	Rbfox3	protein	693	356	740	1145	647	552	313	315	262	373	137
ENSRNOG00000003388	Cenpf	protein	16	13	49	275	130	98	82	71	72	34	42
ENSRNOG00000003392	Grsf1	protein	1184	1031	1813	4606	2257	2137	2113	2398	1848	2086	2414
ENSRNOG00000003395	Cby3	protein	8	4	13	16	21	13	29	20	9	19	15
ENSRNOG00000003397	Adprm	protein	233	209	382	891	449	366	412	471	412	447	567
ENSRNOG00000003398	Tomm40l	protein	238	131	301	751	448	394	413	395	366	326	351
ENSRNOG00000003399	Hnrnph1	protein	2374	1892	4122	12456	6739	6326	6945	7483	6695	6005	8576
ENSRNOG00000003400	Fmo4	protein	76	51	156	544	311	288	350	348	309	307	440
ENSRNOG00000003401	AABR07029195.1	protein	1	2	6	16	3	3	4	2	8	7	12
ENSRNOG00000003402	Stx6	protein	1073	816	1765	4134	2128	2169	2502	2625	2171	2084	2951
ENSRNOG00000003403	Slc35f5	protein	290	252	481	1268	787	671	747	871	680	660	891
ENSRNOG00000003407	Ptpn14	protein	30	17	44	99	134	131	246	180	139	99	174
ENSRNOG00000003409	Ldoc1	protein	5	3	14	31	12	7	8	7	8	13	7
ENSRNOG00000003424	Elac2	protein	494	327	722	1866	983	789	896	830	755	753	948
ENSRNOG00000003428	Rufy3	protein	1626	1165	2406	6493	3647	3644	3076	3367	2778	3046	3291
ENSRNOG00000003430	F9	protein	0	0	0	0	0	0	2	0	1	0	0
ENSRNOG00000003434	Trove2	protein	48	35	65	240	248	353	287	245	147	189	224
ENSRNOG00000003435	Mcf2	protein	71	26	76	105	71	82	50	48	30	61	35
ENSRNOG00000003439	Il15	protein	45	27	86	135	101	74	85	129	128	114	191
ENSRNOG00000003442	Adora1	protein	1572	1162	2285	4409	2533	2206	2068	2085	1706	1896	1946
ENSRNOG00000003443	Klf1	protein	18	12	45	61	28	23	43	31	42	16	35
ENSRNOG00000003452	Asb11	protein	7	2	11	14	8	3	9	9	5	6	6
ENSRNOG00000003453	Lypd1	protein	316	212	430	1298	551	611	574	943	231	796	542
ENSRNOG00000003455	Zfp13	protein	158	166	277	573	374	291	441	462	425	333	549
ENSRNOG00000003456	Actrt1	protein	0	0	0	0	0	0	0	0	0	0	0
ENSRNOG00000003457	Ccdc64b	protein	3	1	5	15	13	11	12	12	8	9	11
ENSRNOG00000003461	Zfp330	protein	520	417	891	2167	1141	1099	1145	1196	951	1088	1503
ENSRNOG00000003463	Srebf1	protein	1602	1375	2518	16417	8003	7117	18924	18551	17815	8576	12437
ENSRNOG00000003464	Hid1	protein	1390	1282	2133	5130	2668	2208	2414	2281	2281	2005	2481
ENSRNOG00000003468	Capn8	protein	2	4	5	9	2	6	2	5	2	4	3
ENSRNOG00000003469	MAST1	protein	1490	1404	1957	3095	1520	1048	711	664	597	778	300
ENSRNOG00000003470	Fundc1	protein	554	541	966	2324	1206	1158	1187	1275	1073	929	1618
ENSRNOG00000003472	Atp11c	protein	21	9	24	151	125	172	170	120	105	104	124
ENSRNOG00000003476	Slc6a4	protein	2	1	3	8	6	9	10	7	9	6	6
ENSRNOG00000003479	Rnf150	protein	35	45	66	367	207	225	157	140	108	98	133
ENSRNOG00000003480	Aim2	protein	16	11	30	199	143	139	85	88	87	75	74
ENSRNOG00000003486	Mnda	protein	17	5	36	152	73	57	74	43	86	70	70
ENSRNOG00000003491	Prkca	protein	158	115	271	1058	867	1179	1141	1007	662	839	965
ENSRNOG00000003494	Ppfia4	protein	765	752	1153	2078	1028	821	914	917	801	821	837
ENSRNOG00000003495	Prpf8	protein	2161	1367	2900	9343	5458	5439	5826	5475	4719	4503	6113
ENSRNOG00000003496	Tbc1d9	protein	457	278	591	1645	891	733	512	551	445	457	441
ENSRNOG00000003497	Thoc6	protein	46	35	86	229	96	90	95	68	84	89	91
ENSRNOG00000003498	Olr1584	protein	0	1	1	11	9	7	6	10	10	2	5
ENSRNOG00000003500	Apoa2	protein	0	2	2	6	6	1	5	4	3	1	5
ENSRNOG00000003501	Lyzl6	protein	0	1	1	2	3	1	2	2	0	0	2
ENSRNOG00000003504	Rnaseh2a	protein	778	895	1420	2837	1359	1020	1350	1319	1259	1159	1744
ENSRNOG00000003506	Gosr2	protein	958	691	1569	4483	2330	2146	2446	2549	2101	1915	2648
ENSRNOG00000003508	Ergic1	protein	719	425	920	2801	1477	1380	1704	1665	1534	1226	1717
ENSRNOG00000003509	Olr1588	protein	0	0	0	8	0	5	5	5	3	2	0
ENSRNOG00000003510	Fmo2	protein	60	28	126	168	200	92	164	219	219	432	234
ENSRNOG00000003512	Gabra1	protein	287	202	436	584	238	295	98	116	83	221	54
ENSRNOG00000003515	Ephx1	protein	386	310	776	1367	791	610	1307	1278	1249	1373	2398
ENSRNOG00000003517	Tbx2	protein	27	15	29	159	121	120	200	171	199	99	224
ENSRNOG00000003518	Olr1592	protein	0	0	0	1	1	2	0	1	0	0	3
ENSRNOG00000003520	Prdx2	protein	4314	5278	7390	15661	6817	5383	6183	6869	6210	6148	8207
ENSRNOG00000003521	Olr1593	protein	0	0	0	3	1	1	0	0	0	0	0
ENSRNOG00000003522	Mr1	protein	52	32	121	349	250	277	411	401	311	370	617
ENSRNOG00000003524	Lrrc59	protein	977	653	1520	4876	2338	2114	2220	2229	2054	1827	2448
ENSRNOG00000003526	Sytl4	protein	29	9	38	119	93	79	152	120	130	74	134
ENSRNOG00000003531	LOC685789	protein	0	0	0	0	0	0	0	0	0	0	0
ENSRNOG00000003532	Magea11	protein	2	0	0	3	0	0	0	1	0	0	1
ENSRNOG00000003533	Clcn4	protein	957	611	1495	2937	1687	1966	1557	1760	1266	1645	1769
ENSRNOG00000003536	Rufy1	protein	648	544	1082	3292	1750	1709	1749	1725	1589	1404	1844
ENSRNOG00000003537	Spta1	protein	40	22	49	591	400	368	705	583	500	661	906
ENSRNOG00000003538	Adamts4	protein	2211	1625	3381	8337	4268	4720	3651	4153	3325	2804	3867
ENSRNOG00000003541	Pggt1b	protein	168	88	281	1172	732	707	709	757	606	573	710
ENSRNOG00000003542	Hcfc1r1	protein	1212	1642	2298	4318	2675	1725	2716	2723	2775	2091	3432
ENSRNOG00000003543	Gpr143	protein	12	31	42	173	88	80	94	112	107	67	113
ENSRNOG00000003544	Tbx4	protein	62	24	96	686	368	367	333	378	251	231	280
ENSRNOG00000003545	Uchl5	protein	346	244	599	1102	584	548	485	522	420	489	594
ENSRNOG00000003546	Tnfrsf12a	protein	92	104	169	1096	451	291	377	373	329	200	477
ENSRNOG00000003548	LOC685217	protein	0	1	0	0	0	0	0	0	0	0	0
ENSRNOG00000003549	Cnpy2	protein	577	629	1105	3560	1776	1260	1980	2069	1940	1624	2560
ENSRNOG00000003550	Acbd6	protein	364	365	636	1572	721	586	683	719	639	593	868
ENSRNOG00000003551	B4galt3	protein	418	399	682	1845	884	709	916	970	852	683	943
ENSRNOG00000003553	Efemp1	protein	433	218	638	2288	1531	1511	4383	3173	3721	2140	5049
ENSRNOG00000003554	Piga	protein	406	157	496	1347	820	916	880	911	713	1015	914
ENSRNOG00000003555	Olr1597	protein	0	0	0	0	0	0	0	0	0	0	1
ENSRNOG00000003559	Ccdc112	protein	86	49	143	427	206	227	266	235	215	223	223
ENSRNOG00000003560	Olr1601	protein	0	0	0	0	0	0	0	0	0	0	0
ENSRNOG00000003562	Susd4	protein	1032	672	1536	2255	962	866	597	631	601	712	461
ENSRNOG00000003563	Blmh	protein	768	752	1286	3033	1376	1348	1279	1288	1120	1128	1459
ENSRNOG00000003566	Apoh	protein	0	1	3	18	7	10	3	4	4	4	7
ENSRNOG00000003567	Ppox	protein	298	320	465	1431	623	523	696	692	664	552	778
ENSRNOG00000003569	Gabra6	protein	0	0	0	0	0	1	0	0	0	0	0
ENSRNOG00000003575	Mospd4	protein	1	3	1	5	2	0	5	4	2	4	2
ENSRNOG00000003576	Ints2	protein	63	19	83	443	325	358	284	284	224	288	288
ENSRNOG00000003578	Fem1c	protein	321	248	508	1489	792	869	781	830	641	650	781
ENSRNOG00000003580	Ucp1	protein	0	1	1	0	0	2	0	0	1	0	2
ENSRNOG00000003581	Pou2f1	protein	17	13	30	68	32	60	52	27	33	30	44
ENSRNOG00000003583	Smyd2	protein	1565	1283	2364	4978	2151	1735	1550	1661	1543	1481	1659
ENSRNOG00000003585	Sytl5	protein	10	5	23	41	31	47	27	26	13	25	12
ENSRNOG00000003587	Figf	protein	6	6	13	53	26	15	17	23	20	29	23
ENSRNOG00000003588	AABR07037960.1	protein	0	0	0	0	1	0	0	0	0	0	0
ENSRNOG00000003590	Tom1l2	protein	594	162	659	1907	1417	1608	1584	1498	1035	1051	1068
ENSRNOG00000003592	Med28	protein	531	738	1163	2581	1223	947	1275	1360	1233	1108	1642
ENSRNOG00000003594	Tmem183a	protein	625	580	1023	2505	1284	1137	1202	1246	1048	1042	1341
ENSRNOG00000003595	Lhx4	protein	20	21	24	34	21	15	12	15	10	10	9
ENSRNOG00000003596	Itgb1bp2	protein	11	10	24	49	32	35	42	35	39	48	44
ENSRNOG00000003597	Tuba4a	protein	3900	3959	5114	10068	4727	3388	2560	2962	2631	2787	2308
ENSRNOG00000003599	Utp3	protein	400	359	622	1746	793	712	726	833	721	728	994
ENSRNOG00000003600	Pnpt1	protein	344	268	560	1562	868	850	804	791	658	851	887
ENSRNOG00000003601	RGD1564463	protein	2	0	1	1	2	1	1	0	0	0	1
ENSRNOG00000003603	Arhgap44	protein	621	189	564	1173	771	736	524	451	367	439	335
ENSRNOG00000003611	Dynlt3	protein	1402	1221	2340	4958	2389	2287	2286	2620	2089	2316	2890
ENSRNOG00000003613	Mid1	protein	42	22	50	190	148	121	172	144	209	139	170
ENSRNOG00000003614	Mgat5	protein	40	18	49	278	232	223	206	183	109	113	136
ENSRNOG00000003616	Grem2	protein	245	142	310	500	281	261	227	181	208	268	164
ENSRNOG00000003620	Fmo3	protein	101	46	152	277	198	97	252	306	348	383	438
ENSRNOG00000003622	Cybb	protein	159	130	358	4751	2171	2267	2235	2146	2102	1402	2301
ENSRNOG00000003625	Ubxn4	protein	1362	995	2115	6574	3289	3135	3219	3342	2927	2879	3678
ENSRNOG00000003626	Atp5h	protein	2769	3554	5426	10834	4571	3624	3977	4599	4122	4623	6953
ENSRNOG00000003629	Nvl	protein	155	122	248	817	483	447	454	467	362	370	545
ENSRNOG00000003633	Rcvrn	protein	0	0	2	12	3	3	0	2	1	0	7
ENSRNOG00000003634	Zfp354a	protein	71	72	141	363	196	207	242	224	185	220	249
ENSRNOG00000003635	Disp1	protein	133	89	220	727	495	423	557	544	505	454	730
ENSRNOG00000003643	Tab3	protein	5	4	11	82	68	88	71	46	28	45	35
ENSRNOG00000003645	Hnrnpab	protein	68	100	187	812	209	167	179	186	210	79	297
ENSRNOG00000003648	Cldn6	protein	4	0	0	4	3	6	5	6	6	3	6
ENSRNOG00000003649	Qsox1	protein	638	640	961	3097	1402	1083	1322	1377	1352	1079	1612
ENSRNOG00000003650	Nt5c	protein	46	42	79	331	171	115	121	107	122	78	141
ENSRNOG00000003653	Fh	protein	892	880	1578	3882	1751	1777	1535	1505	1466	1564	1811
ENSRNOG00000003654	Cldn9	protein	32	32	45	367	175	140	214	252	182	192	261
ENSRNOG00000003657	Pkmyt1	protein	33	31	48	232	120	56	101	83	90	63	75
ENSRNOG00000003661	Hn1	protein	616	748	1099	3654	1501	1162	1441	1498	1487	1102	1708
ENSRNOG00000003666	Igj	protein	9	10	14	58	30	25	35	33	110	19	25
ENSRNOG00000003668	Olr1404	protein	0	0	0	0	0	0	0	0	0	0	0
ENSRNOG00000003669	Myocd	protein	0	0	3	18	9	26	16	23	19	20	25
ENSRNOG00000003670	Sumo2	protein	514	287	901	2610	1362	1270	1488	1546	1370	1294	2097
ENSRNOG00000003671	Prop1	protein	0	0	0	0	0	0	0	0	0	2	0
ENSRNOG00000003672	Enam	protein	0	0	1	0	1	0	1	1	1	0	0
ENSRNOG00000003673	Nup85	protein	276	217	435	1062	549	454	552	604	539	498	662
ENSRNOG00000003674	Pir	protein	369	315	622	1375	692	633	712	811	667	830	1197
ENSRNOG00000003675	Ptchd1	protein	124	125	142	328	165	151	126	125	95	129	86
ENSRNOG00000003679	Med13	protein	169	98	240	1033	755	1066	840	775	559	655	732
ENSRNOG00000003680	Gabrb2	protein	2	7	5	16	19	40	9	8	2	3	4
ENSRNOG00000003681	Lct	protein	1	2	2	8	3	2	4	1	3	2	5
ENSRNOG00000003682	Hook2	protein	185	211	326	1092	570	395	524	501	479	363	512
ENSRNOG00000003683	Glp2r	protein	3	0	1	4	7	3	6	1	3	0	4
ENSRNOG00000003686	Tbl1x	protein	675	330	1009	3786	2395	2454	2279	2228	1747	1968	2355
ENSRNOG00000003687	Rgs2	protein	245	147	338	1239	639	579	449	472	396	448	499
ENSRNOG00000003688	RGD1563947	protein	0	0	0	0	0	0	0	0	0	0	0
ENSRNOG00000003689	Nono	protein	1818	1231	2957	11671	5806	5262	5850	5913	5258	4655	6783
ENSRNOG00000003691	Tmed7	protein	1189	802	2192	5588	3076	3239	3316	3427	2622	2471	4038
ENSRNOG00000003694	Prox1	protein	236	104	411	1193	769	845	562	538	459	566	605
ENSRNOG00000003695	Mgat4d	protein	1	1	0	1	1	2	0	0	1	0	0
ENSRNOG00000003698	Mroh9	protein	0	0	0	1	1	1	2	0	2	2	3
ENSRNOG00000003699	Endov	protein	105	152	228	377	224	204	255	232	241	188	336
ENSRNOG00000003703	Mcm6	protein	92	66	153	1007	462	361	388	304	317	266	402
ENSRNOG00000003704	Fam184b	protein	36	27	79	96	65	54	33	54	30	38	37
ENSRNOG00000003705	Bmx	protein	3	4	8	20	9	13	20	27	24	28	35
ENSRNOG00000003706	Ufc1	protein	1136	1261	2120	4837	2128	1865	2266	2436	2130	2142	3208
ENSRNOG00000003707	Zmym3	protein	935	448	1218	4213	2599	2536	2526	2311	2034	2204	2494
ENSRNOG00000003709	Kmo	protein	4	10	36	57	33	112	94	41	61	46	35
ENSRNOG00000003712	Smek2	protein	507	399	964	2870	1679	1817	1853	1930	1545	1533	2132
ENSRNOG00000003713	Pbsn	protein	0	0	0	0	0	0	0	0	0	0	0
ENSRNOG00000003714	Clk4	protein	419	357	879	2350	1368	1310	1365	1505	1197	1386	1736
ENSRNOG00000003715	Srpx2	protein	5	1	4	48	24	20	33	13	35	22	40
ENSRNOG00000003716	Batf3	protein	8	9	25	336	175	160	133	117	131	75	120
ENSRNOG00000003717	Cnih4	protein	200	160	367	1158	680	653	699	796	652	612	991
ENSRNOG00000003718	Ambn	protein	1	0	4	1	0	2	1	2	0	1	0
ENSRNOG00000003719	Atpaf2	protein	347	399	610	1347	656	565	667	722	715	606	804
ENSRNOG00000003720	Prrx1	protein	34	13	58	380	400	305	519	365	332	253	330
ENSRNOG00000003721	Paqr4	protein	389	132	413	1365	643	494	606	572	547	451	520
ENSRNOG00000003722	Dusp27	protein	1	5	4	11	6	13	15	11	11	8	7
ENSRNOG00000003723	Wdr26	protein	1147	867	1809	6171	3382	3430	3350	3609	2833	3027	3863
ENSRNOG00000003724	Mrpl27	protein	769	1041	1547	3340	1473	1014	1397	1516	1484	1336	2008
ENSRNOG00000003726	Scml2	protein	18	17	34	68	66	54	40	29	46	46	67
ENSRNOG00000003728	Xylt2	protein	538	491	801	2743	1271	1036	1239	1148	1099	934	1382
ENSRNOG00000003732	Flrt2	protein	18	9	41	196	201	209	256	248	158	150	240
ENSRNOG00000003734	Cxxc5	protein	3	4	2	2	5	4	5	8	3	3	4
ENSRNOG00000003736	Col5a2	protein	812	357	1282	5349	4182	3191	4714	4247	4156	3487	4919
ENSRNOG00000003737	Best2	protein	1	2	3	4	5	4	7	7	7	5	8
ENSRNOG00000003738	Ush2a	protein	15	4	15	14	32	19	48	44	32	38	34
ENSRNOG00000003740	Gpa33	protein	0	0	0	1	0	0	0	1	0	0	0
ENSRNOG00000003741	Nptx1	protein	1392	666	1534	3087	1517	1345	787	821	557	952	424
ENSRNOG00000003742	Cdkl5	protein	19	21	43	54	42	83	68	51	24	50	36
ENSRNOG00000003743	Dars	protein	736	481	1377	4584	2515	2640	2553	2652	2172	2503	3531
ENSRNOG00000003745	Atf3	protein	34	36	74	1852	836	648	639	720	702	396	869
ENSRNOG00000003746	Gjb1	protein	2595	2414	4552	4897	2473	2365	2337	2411	2379	2427	3709
ENSRNOG00000003747	Asna1	protein	1156	1093	2050	4706	2053	1613	1915	2134	1873	1660	2337
ENSRNOG00000003748	RGD1565785	protein	14	8	25	436	222	217	161	144	115	104	142
ENSRNOG00000003749	Xk	protein	83	51	102	210	96	108	73	82	52	98	91
ENSRNOG00000003755	Clgn	protein	53	34	75	151	82	81	56	53	50	68	49
ENSRNOG00000003756	Lancl3	protein	1	1	5	5	6	9	10	8	4	11	7
ENSRNOG00000003759	Galc	protein	190	73	257	1644	847	1022	733	776	597	575	691
ENSRNOG00000003762	Smarca1	protein	68	63	116	421	204	212	166	156	143	156	137
ENSRNOG00000003763	Prdx4	protein	385	420	765	2086	1024	821	1172	1149	1129	1049	1615
ENSRNOG00000003765	Nr0b1	protein	0	1	1	0	2	1	1	3	1	3	0
ENSRNOG00000003767	Rps6kc1	protein	653	536	1013	2646	1354	1068	1261	1296	1147	1114	1297
ENSRNOG00000003769	Tmem163	protein	517	371	920	1253	613	635	380	414	389	453	410
ENSRNOG00000003772	Csrp2	protein	343	369	570	1757	870	652	931	1092	1089	1083	1624
ENSRNOG00000003773	Hmox2	protein	1700	1498	2824	4875	2151	1910	1857	2022	1822	1879	2346
ENSRNOG00000003776	Amtn	protein	1	3	0	4	2	3	2	3	0	3	1
ENSRNOG00000003777	Chrne	protein	15	10	30	68	42	29	50	64	61	65	67
ENSRNOG00000003778	Opn3	protein	75	64	111	262	142	149	121	134	106	114	155
ENSRNOG00000003779	Dedd	protein	215	171	399	1074	559	485	608	621	540	496	680
ENSRNOG00000003781	Atp10b	protein	100	59	162	226	157	173	144	135	110	140	148
ENSRNOG00000003782	Acot9	protein	335	268	609	1900	857	812	924	952	788	821	1249
ENSRNOG00000003783	LOC100365336	protein	0	0	0	0	0	0	0	0	0	1	0
ENSRNOG00000003784	Rilp	protein	49	43	90	233	148	96	177	163	182	102	204
ENSRNOG00000003785	Usp43	protein	11	4	12	35	35	20	34	35	29	20	41
ENSRNOG00000003786	Tspan6	protein	551	489	1038	2439	1271	1181	1470	1503	1305	1404	1936
ENSRNOG00000003787	Lcorl	protein	9	1	12	62	49	82	46	54	23	37	30
ENSRNOG00000003790	Mael	protein	0	1	6	3	3	3	5	5	5	5	6
ENSRNOG00000003792	Med14	protein	324	116	305	1035	658	831	609	568	379	512	474
ENSRNOG00000003794	Nmral1	protein	184	218	342	828	385	286	354	390	396	311	518
ENSRNOG00000003795	Angel2	protein	367	253	554	1707	982	996	936	984	814	872	1125
ENSRNOG00000003797	Mrps7	protein	666	689	1208	2763	1092	848	1069	1188	1082	1007	1476
ENSRNOG00000003800	Rgs9	protein	64	74	123	196	91	71	109	80	78	105	129
ENSRNOG00000003802	Pttg1	protein	18	27	36	239	94	66	60	59	73	29	53
ENSRNOG00000003803	Zdhhc17	protein	307	78	366	1361	940	1188	969	912	637	839	913
ENSRNOG00000003805	Rnft1	protein	76	35	109	455	313	328	280	312	229	236	303
ENSRNOG00000003806	Gpr65	protein	7	0	8	188	105	106	60	80	62	51	58
ENSRNOG00000003807	Wnt9b	protein	20	11	31	26	20	22	10	17	21	14	19
ENSRNOG00000003809	Sat1	protein	996	780	1715	16707	7334	6735	6056	6639	6019	4361	6581
ENSRNOG00000003812	Nlgn3	protein	932	498	1255	2805	1747	1847	1493	1492	1141	1248	1396
ENSRNOG00000003813	Kcnk10	protein	44	29	56	107	87	101	57	37	33	46	28
ENSRNOG00000003815	Slc25a11	protein	1431	1308	2159	4394	2172	1698	2130	2275	2015	1820	2520
ENSRNOG00000003816	Tada1	protein	362	330	712	1420	797	764	784	838	706	710	936
ENSRNOG00000003821	Rptor	protein	814	542	1061	2871	1447	1384	1328	1275	1177	1157	1345
ENSRNOG00000003822	Slu7	protein	702	415	991	2583	1477	1367	1606	1572	1363	1374	1890
ENSRNOG00000003825	Wdr75	protein	305	226	472	1579	773	717	789	913	724	774	1001
ENSRNOG00000003827	Wipi1	protein	325	179	472	1499	891	880	1012	963	842	748	1021
ENSRNOG00000003829	Ap3s1	protein	516	539	980	1767	1002	907	798	836	742	627	970
ENSRNOG00000003831	Tdp1	protein	69	53	119	448	194	226	220	225	217	192	280
ENSRNOG00000003832	Vash2	protein	90	72	139	256	145	135	95	108	88	115	114
ENSRNOG00000003833	Nenf	protein	564	862	1351	2610	1053	910	1321	1268	1191	1065	1642
ENSRNOG00000003834	Map2k4	protein	289	67	270	699	486	597	425	440	283	382	351
ENSRNOG00000003835	Slc43a2	protein	544	472	843	2955	1636	1351	1493	1472	1445	1122	1641
ENSRNOG00000003836	Fam47a	protein	0	0	0	0	0	0	0	0	0	0	0
ENSRNOG00000003837	Mif4gd	protein	343	297	577	2260	1116	871	1079	1163	1182	791	1289
ENSRNOG00000003840	Slit2	protein	348	205	420	1043	660	672	1048	685	891	608	795
ENSRNOG00000003841	Kcnh1	protein	32	6	38	98	76	96	49	37	21	37	14
ENSRNOG00000003844	Dhx15	protein	681	519	1203	3663	1884	1842	1833	1946	1703	1625	2385
ENSRNOG00000003845	Wnt3	protein	15	7	32	33	18	21	11	19	7	14	7
ENSRNOG00000003846	Pitpna	protein	2834	2646	4471	9237	4653	4094	4361	4532	3858	3729	4767
ENSRNOG00000003847	Gid4	protein	996	829	1619	4216	2168	2241	2831	2839	2497	2531	3496
ENSRNOG00000003848	Med12	protein	525	249	704	3754	2317	2352	2481	2187	1910	1869	2351
ENSRNOG00000003849	Stx8	protein	384	445	784	1647	792	642	736	775	679	651	1032
ENSRNOG00000003853	Scoc	protein	2261	2113	4258	6439	3244	3124	2855	3066	2557	3024	3336
ENSRNOG00000003855	Dnaja3	protein	894	509	1172	2605	1413	1231	1320	1425	1234	1286	1556
ENSRNOG00000003858	Atp6ap2	protein	2251	2053	3614	9144	4384	4226	3714	4090	3188	3414	4431
ENSRNOG00000003860	RGD1560334	protein	0	0	0	0	0	0	0	0	0	0	0
ENSRNOG00000003861	Gorab	protein	191	123	307	1044	525	554	564	558	498	419	659
ENSRNOG00000003863	LOC100910447	protein	879	1110	1735	4581	1976	1328	2008	2064	1980	1421	2381
ENSRNOG00000003864	Gipc1	protein	1388	1355	2441	6087	2862	2131	2632	2422	2339	1830	2817
ENSRNOG00000003865	Tmigd1	protein	1	1	1	1	0	0	2	3	2	2	4
ENSRNOG00000003866	Cxcr4	protein	101	112	238	1556	833	736	1094	945	1014	681	1223
ENSRNOG00000003869	Sod3	protein	873	504	1412	5955	3347	2556	4732	4022	4600	3102	5167
ENSRNOG00000003870	C1qtnf2	protein	112	126	210	483	306	159	426	338	470	277	581
ENSRNOG00000003872	LOC100911874	protein	87	61	131	368	240	200	189	174	212	160	275
ENSRNOG00000003873	Cpd	protein	788	238	948	3294	2738	3713	2785	2458	1477	2038	2264
ENSRNOG00000003875	Ocrl	protein	215	62	230	838	493	491	419	441	347	452	444
ENSRNOG00000003878	Thsd7b	protein	106	45	132	159	74	115	72	69	60	46	59
ENSRNOG00000003879	Rnf167	protein	1338	1451	2326	5692	2724	2239	3076	3049	2916	2646	3742
ENSRNOG00000003880	Tph2	protein	9	9	13	16	8	14	3	5	5	14	6
ENSRNOG00000003881	Nit1	protein	658	544	964	2975	1449	1164	1496	1609	1473	1366	2047
ENSRNOG00000003882	Cep350	protein	73	60	128	367	384	588	448	387	203	350	304
ENSRNOG00000003883	LOC317456	protein	1	1	0	4	1	5	3	2	0	3	1
ENSRNOG00000003884	Acmsd	protein	0	0	0	0	0	0	0	0	0	0	0
ENSRNOG00000003887	Lgi2	protein	1429	1145	1824	2755	1223	1345	555	614	460	858	308
ENSRNOG00000003888	Rgs13	protein	0	1	0	2	0	0	1	0	0	0	0
ENSRNOG00000003889	Tbc1d15	protein	445	332	841	2700	1450	1571	1437	1485	1218	1055	1738
ENSRNOG00000003890	Nap1l1	protein	1908	1268	2943	10023	5435	5346	5088	5179	4516	4928	6233
ENSRNOG00000003891	Porf1	protein	35	24	31	90	41	22	29	21	18	24	18
ENSRNOG00000003893	Ccnjl	protein	123	114	213	497	234	301	214	231	176	186	184
ENSRNOG00000003895	Rgs1	protein	23	8	49	954	702	637	285	448	294	224	353
ENSRNOG00000003897	Col1a1	protein	4369	2047	7542	34891	22611	16138	25384	20328	25960	9974	17445
[truncated: 28,444 more rows]
