# Supplementary material for: The systematic analysis of coding and long non-coding RNAs in the sub-chronic and chronic stages of spinal cord injury
Source: Sci Rep. 2017 Jan 20;7:41008. doi: 10.1038/srep41008 (PMC5247719; doi:10.1038/srep41008)
Supplement: Supplementary Table S3 [file srep41008-s4.xls]

## Sheet: README
This file contains the following tabs:
Name	Description
protein_1M.control	All protein-coding genes: 1M vs control. DESeq results
protein_3M.control	All protein-coding genes: 3M vs control. DESeq results
protein_6M.control	All protein-coding genes: 6M vs control. DESeq results
lnc_1M.control	All lncRNA genes: 1M vs control. DESeq results
lnc_3M.control	All lncRNA genes: 3M vs control. DESeq results
lnc_6M.control	All lncRNA genes: 6M vs control. DESeq results
1M3M6M.common	List of genes (protein-coding and non-coding) that were differentially expressed at all three time points (1M, 3M, and 6M)
1M.unique	List of genes (protein-coding and non-coding) that were differentially expressed only at 1M
3M.unique	List of genes (protein-coding and non-coding) that were differentially expressed only at 3M
6M.unique	List of genes (protein-coding and non-coding) that were differentially expressed only at 6M

## Sheet: protein_1M.control
GeneID	geneName	type	expressed	baseMean	baseMeanA	baseMeanB	foldChange	log2FoldChange	pval	padj	upRegIn
ENSRNOG00000027811	Lilrb4	protein	yes	1189.41	30.4809	2348.35	77.0432	6.2676	2.95667e-98	9.001e-94	SCI
ENSRNOG00000054251	Clec7a	protein	yes	936.718	41.8528	1831.58	43.7625	5.45162	1.10544e-79	1.68264e-75	SCI
ENSRNOG00000018126	Abca1	protein	yes	4267.51	562.059	7972.95	14.1853	3.82632	8.42074e-55	5.12705e-51	SCI
ENSRNOG00000016164	Fcrl2	protein	yes	5127	117.067	10136.9	86.5907	6.43614	2.17774e-53	1.10495e-49	SCI
ENSRNOG00000047367	Card14	protein	yes	995.074	122.958	1867.19	15.1857	3.92464	5.87156e-51	2.55354e-47	SCI
ENSRNOG00000010516	Plau	protein	yes	318.708	25.2081	612.209	24.2862	4.60206	3.73503e-50	1.42132e-46	SCI
ENSRNOG00000017874	Cd53	protein	yes	1539.66	245.575	2833.74	11.5392	3.52847	2.12587e-44	7.19086e-41	SCI
ENSRNOG00000001224	Itgb2	protein	yes	1963.42	343.828	3583.01	10.4209	3.38141	4.53113e-43	1.37941e-39	SCI
ENSRNOG00000000187	Csf2rb	protein	yes	527.938	77.4511	978.424	12.6328	3.6591	5.62782e-41	1.55752e-37	SCI
ENSRNOG00000017980	Itgal	protein	yes	660.256	107.843	1212.67	11.2448	3.49118	1.033e-40	2.62062e-37	SCI
ENSRNOG00000003895	Rgs1	protein	yes	290.918	33.65	548.187	16.2909	4.02599	5.25272e-40	1.06606e-36	SCI
ENSRNOG00000046452	Fcgr2b	protein	yes	1399.02	227.783	2570.26	11.2838	3.49618	4.97734e-40	1.06606e-36	SCI
ENSRNOG00000050792	Tnfaip6	protein	yes	896.562	89.324	1703.8	19.0744	4.25357	4.76897e-40	1.06606e-36	SCI
ENSRNOG00000011659	Alpk3	protein	yes	532.067	85.9607	978.173	11.3793	3.50834	7.64756e-40	1.45509e-36	SCI
ENSRNOG00000045558	Cd34	protein	yes	1111.15	198.063	2024.23	10.2201	3.35334	9.13794e-40	1.63639e-36	SCI
ENSRNOG00000020401	Adcy4	protein	yes	769.682	133.739	1405.63	10.5102	3.39372	1.03279e-39	1.74674e-36	SCI
ENSRNOG00000054860	Clec12a	protein	yes	395.461	54.1555	736.766	13.6046	3.76603	2.27793e-39	3.64985e-36	SCI
ENSRNOG00000001480	Ncf1	protein	yes	3053.89	463.598	5644.18	12.1747	3.60582	1.14648e-38	1.74512e-35	SCI
ENSRNOG00000019440	Kcnn4	protein	yes	344.527	48.9742	640.081	13.0697	3.70816	1.34449e-38	1.94906e-35	SCI
ENSRNOG00000057058	Cd300a	protein	yes	324.295	50.6238	597.967	11.812	3.56218	1.55061e-36	2.14569e-33	SCI
ENSRNOG00000056219	Olr1	protein	yes	401.39	32.1332	770.646	23.9828	4.58393	2.25088e-36	2.97928e-33	SCI
ENSRNOG00000021412	Slfn13	protein	yes	1980.4	270.752	3690.06	13.6289	3.7686	3.70568e-36	4.70049e-33	SCI
ENSRNOG00000000655	Ptprc	protein	yes	1130.08	193.978	2066.19	10.6517	3.41301	6.27637e-36	7.64287e-33	SCI
ENSRNOG00000039390	Slc37a2	protein	yes	432.549	78.635	786.462	10.0014	3.32213	4.44679e-35	5.20668e-32	SCI
ENSRNOG00000004111	Soat1	protein	yes	447.692	83.2016	812.182	9.76161	3.28712	1.32626e-34	1.49538e-31	SCI
ENSRNOG00000001216	Trpm2	protein	yes	2087.5	492.704	3682.3	7.47365	2.90181	1.32154e-33	1.43685e-30	SCI
ENSRNOG00000008409	Myo1f	protein	yes	1026.45	229.974	1822.93	7.92668	2.98672	1.6401e-33	1.72171e-30	SCI
ENSRNOG00000014258	Rab32	protein	yes	668.233	139.87	1196.6	8.55507	3.09678	2.48169e-33	2.51834e-30	SCI
ENSRNOG00000016294	Cd4	protein	yes	1196.07	268.644	2123.49	7.90446	2.98267	2.74092e-33	2.69167e-30	SCI
ENSRNOG00000009385	Pik3cg	protein	yes	730.937	154.944	1306.93	8.43487	3.07637	7.06303e-33	6.71937e-30	SCI
ENSRNOG00000012109	Fam105a	protein	yes	670.039	150.124	1189.95	7.92648	2.98668	2.36331e-32	2.18019e-29	SCI
ENSRNOG00000006583	Hpgds	protein	yes	82.9444	4.00877	161.88	40.3815	5.33562	3.15517e-32	2.82508e-29	SCI
ENSRNOG00000003622	Cybb	protein	yes	1178.62	272.654	2084.59	7.64555	2.93462	4.42609e-32	3.74288e-29	SCI
ENSRNOG00000050430	Vav1	protein	yes	397.886	80.1298	715.642	8.93104	3.15883	4.33343e-32	3.74288e-29	SCI
ENSRNOG00000014524	S1pr3	protein	yes	984.9	216.61	1753.19	8.09375	3.01681	5.69666e-32	4.68712e-29	SCI
ENSRNOG00000015894	Dock8	protein	yes	966.557	224.956	1708.16	7.5933	2.92473	1.41516e-31	1.13373e-28	SCI
ENSRNOG00000021161	Fermt3	protein	yes	851.612	199.627	1503.6	7.53203	2.91304	8.24111e-31	6.43292e-28	SCI
ENSRNOG00000002905	Ccdc103	protein	yes	207.613	27.2975	387.929	14.2112	3.82895	1.80621e-30	1.37466e-27	SCI
ENSRNOG00000011913	Cp	protein	yes	4569.23	1084.12	8054.34	7.42935	2.89324	1.90829e-30	1.41693e-27	SCI
ENSRNOG00000007060	Plin2	protein	yes	2410.81	637.978	4183.64	6.55765	2.71318	2.33989e-30	1.69603e-27	SCI
ENSRNOG00000022884	Cd84	protein	yes	374.117	77.483	670.751	8.65674	3.11382	4.75043e-30	3.3632e-27	SCI
ENSRNOG00000048036	Ncan	protein	yes	2407.74	635.657	4179.82	6.57559	2.71712	6.60498e-30	4.56989e-27	SCI
ENSRNOG00000018509	Cx3cr1	protein	yes	884.805	217.071	1552.54	7.15222	2.83839	1.24516e-29	8.42364e-27	SCI
ENSRNOG00000001739	Mfi2	protein	yes	176.455	29.214	323.696	11.0802	3.46991	1.51354e-29	1.00167e-26	SCI
ENSRNOG00000028016	Ncf2	protein	yes	330.79	64.2746	597.305	9.29302	3.21615	1.76702e-29	1.14454e-26	SCI
ENSRNOG00000013886	Fyb	protein	yes	482.087	110.924	853.25	7.69222	2.9434	3.97235e-29	2.51938e-26	SCI
ENSRNOG00000014838	Glipr2	protein	yes	311.569	63.8688	559.27	8.75655	3.13036	6.77965e-29	4.2121e-26	SCI
ENSRNOG00000013641	Myo7a	protein	yes	305.558	64.1782	546.937	8.52217	3.09122	9.3746e-29	5.70782e-26	SCI
ENSRNOG00000000704	Cmklr1	protein	yes	582.09	143.21	1020.97	7.1292	2.83374	1.95227e-28	1.14294e-25	SCI
ENSRNOG00000009656	Rspo1	protein	yes	191.934	34.2717	349.597	10.2007	3.3506	2.31181e-28	1.3279e-25	SCI
ENSRNOG00000009347	Arhgap25	protein	yes	728.415	188.496	1268.33	6.72871	2.75033	2.95782e-28	1.6675e-25	SCI
ENSRNOG00000021424	Cd300lf	protein	yes	456.722	104.683	808.76	7.72576	2.94968	4.80099e-28	2.65739e-25	SCI
ENSRNOG00000008942	RGD1304963	protein	yes	210.615	24.6643	396.566	16.0786	4.00707	8.87899e-28	4.82684e-25	SCI
ENSRNOG00000058337	Plcb2	protein	yes	359.25	82.3342	636.166	7.72663	2.94984	2.57138e-27	1.37334e-24	SCI
ENSRNOG00000016496	Ctsc	protein	yes	813.912	216.471	1411.35	6.51981	2.70483	3.082e-27	1.61768e-24	SCI
ENSRNOG00000010575	Dapp1	protein	yes	557.284	140.301	974.267	6.94412	2.79579	3.32897e-27	1.71769e-24	SCI
ENSRNOG00000012160	Syk	protein	yes	648.088	172.315	1123.86	6.52214	2.70535	4.28846e-27	2.17589e-24	SCI
ENSRNOG00000025094	Gpr183	protein	yes	315.174	72.2352	558.113	7.72633	2.94978	4.42846e-27	2.21009e-24	SCI
ENSRNOG00000006778	Mmp19	protein	yes	517.994	130.924	905.063	6.91289	2.78929	5.01622e-27	2.46304e-24	SCI
ENSRNOG00000010266	Cd180	protein	yes	513.126	124.631	901.622	7.23435	2.85486	5.48329e-27	2.64965e-24	SCI
ENSRNOG00000021659	Acpt	protein	yes	105.02	12.9407	197.099	15.2309	3.92893	9.48095e-27	4.50982e-24	SCI
ENSRNOG00000046254	Adgre1	protein	yes	1208.27	261.354	2155.18	8.2462	3.04373	1.41541e-26	6.62912e-24	SCI
ENSRNOG00000014776	Adcy7	protein	yes	485.872	120.273	851.47	7.07947	2.82364	1.63337e-26	7.53402e-24	SCI
ENSRNOG00000011459	Rhbdf2	protein	yes	404.373	99.3442	709.402	7.14085	2.83609	1.9424e-26	8.82574e-24	SCI
ENSRNOG00000021856	Lat2	protein	yes	428.809	103.238	754.38	7.30717	2.86931	3.12275e-26	1.39803e-23	SCI
ENSRNOG00000024000	Cd22	protein	yes	255.084	25.9304	484.238	18.6745	4.223	3.18309e-26	1.40439e-23	SCI
ENSRNOG00000016037	Mafb	protein	yes	554.164	88.9837	1019.34	11.4554	3.51796	5.58529e-26	2.42904e-23	SCI
ENSRNOG00000008759	Csf3r	protein	yes	549.577	145.78	953.374	6.53984	2.70925	6.39918e-26	2.74381e-23	SCI
ENSRNOG00000004273	Ifitm1	protein	yes	922.174	66.9591	1777.39	26.5444	4.73034	1.4787e-25	6.25224e-23	SCI
ENSRNOG00000019728	Itgam	protein	yes	2064.9	632.175	3497.62	5.53268	2.46798	1.87755e-25	7.7804e-23	SCI
ENSRNOG00000036829	Nckap1l	protein	yes	1685.37	511.122	2859.61	5.59477	2.48408	1.89124e-25	7.7804e-23	SCI
ENSRNOG00000020716	Axl	protein	yes	4581.13	1434.9	7727.36	5.3853	2.42903	3.47352e-25	1.40992e-22	SCI
ENSRNOG00000021345	Timd2	protein	yes	80.8206	7.44392	154.197	20.7145	4.37257	4.35516e-25	1.74453e-22	SCI
ENSRNOG00000004249	Tlr7	protein	yes	500.892	139.339	862.445	6.18956	2.62984	5.4678e-25	2.16177e-22	SCI
ENSRNOG00000006384	Ddx58	protein	yes	166.841	29.6845	303.998	10.2409	3.35628	8.55129e-25	3.33753e-22	SCI
ENSRNOG00000046683	RGD1566307	protein	yes	175.003	12.8341	337.172	26.2715	4.71543	9.62133e-25	3.70762e-22	SCI
ENSRNOG00000007970	Plxnc1	protein	yes	276.563	46.8031	506.324	10.8182	3.43538	1.17083e-24	4.45544e-22	SCI
ENSRNOG00000021242	Adam33	protein	yes	190.921	32.1257	349.716	10.8858	3.44438	1.20976e-24	4.54676e-22	SCI
ENSRNOG00000004192	Arhgap30	protein	yes	391.821	102.462	681.179	6.64809	2.73294	1.6881e-24	6.26718e-22	SCI
ENSRNOG00000002775	Npl	protein	yes	591.191	168.666	1013.72	6.01021	2.58742	1.8025e-24	6.61126e-22	SCI
ENSRNOG00000020805	Sost	protein	yes	91.1688	1.39101	180.947	130.082	7.02328	2.13462e-24	7.73624e-22	SCI
ENSRNOG00000005825	Lyz2	protein	yes	12330.9	3950.7	20711.2	5.24242	2.39023	2.20542e-24	7.89877e-22	SCI
ENSRNOG00000011821	S100a4	protein	yes	3735.06	948.292	6521.83	6.87745	2.78187	3.16528e-24	1.12047e-21	SCI
ENSRNOG00000037331	Cd33	protein	yes	636.778	185.796	1087.76	5.8546	2.54957	4.7829e-24	1.67363e-21	SCI
ENSRNOG00000017869	Irf8	protein	yes	2197.21	383.429	4010.98	10.4608	3.38693	1.02958e-23	3.56176e-21	SCI
ENSRNOG00000047349	Ms4a6c	protein	yes	63.8519	5.17304	122.531	23.6864	4.56599	1.12533e-23	3.84926e-21	SCI
ENSRNOG00000001270	Hvcn1	protein	yes	110.855	17.4336	204.277	11.7175	3.55059	1.33271e-23	4.50795e-21	SCI
ENSRNOG00000007036	Tgfbr1	protein	yes	3054.22	987.86	5120.58	5.18351	2.37393	1.76604e-23	5.90808e-21	SCI
ENSRNOG00000058568	Dhrs9	protein	yes	409.723	113.62	705.825	6.21215	2.63509	2.05069e-23	6.78579e-21	SCI
ENSRNOG00000018434	Stab1	protein	yes	749.997	227.728	1272.27	5.58677	2.48201	2.71697e-23	8.89383e-21	SCI
ENSRNOG00000021644	Slc15a3	protein	yes	587.77	152.566	1022.97	6.70512	2.74526	3.33891e-23	1.08135e-20	SCI
ENSRNOG00000006094	Cd44	protein	yes	2285.86	742.047	3829.68	5.16097	2.36764	3.64081e-23	1.16671e-20	SCI
ENSRNOG00000037931	Plaur	protein	yes	149.553	29.9046	269.201	9.00202	3.17025	3.90427e-23	1.2381e-20	SCI
ENSRNOG00000009875	Akr1b7	protein	yes	83.1476	10.7188	155.577	14.5144	3.85941	5.64058e-23	1.77027e-20	SCI
ENSRNOG00000014961	Pdpn	protein	yes	3861.43	1244.83	6478.02	5.20392	2.3796	5.93819e-23	1.84466e-20	SCI
ENSRNOG00000004217	Stk10	protein	yes	359.446	98.1519	620.741	6.32428	2.6609	6.14744e-23	1.89037e-20	SCI
ENSRNOG00000046834	C3	protein	yes	6545.06	2234.4	10855.7	4.85846	2.2805	8.97431e-23	2.73205e-20	SCI
ENSRNOG00000016687	Ssc5d	protein	yes	3431.4	1152.44	5710.36	4.95502	2.30889	1.07202e-22	3.23124e-20	SCI
ENSRNOG00000007457	Serping1	protein	yes	4297.81	1435.25	7160.38	4.98894	2.31873	1.09887e-22	3.2797e-20	SCI
ENSRNOG00000005214	Plek	protein	yes	889.451	282.63	1496.27	5.29409	2.40438	1.21446e-22	3.55499e-20	SCI
ENSRNOG00000013552	Scd1	protein	yes	2728.37	4555.17	901.567	0.197922	-2.337	1.20407e-22	3.55499e-20	control
ENSRNOG00000031515	Klra2	protein	yes	280.321	70.4384	490.203	6.95931	2.79894	1.23708e-22	3.58671e-20	SCI
ENSRNOG00000013265	Tgfbr2	protein	yes	789.112	196.771	1381.45	7.02061	2.8116	1.27241e-22	3.65432e-20	SCI
ENSRNOG00000027037	Alox12	protein	yes	217.85	55.5789	380.12	6.83929	2.77385	1.38869e-22	3.95102e-20	SCI
ENSRNOG00000006116	Hk2	protein	yes	1226.86	398.17	2055.54	5.16248	2.36806	1.66065e-22	4.68104e-20	SCI
ENSRNOG00000001908	Klhl6	protein	yes	385.297	109.552	661.043	6.03406	2.59313	2.08493e-22	5.82307e-20	SCI
ENSRNOG00000027833	Fnip2	protein	yes	290.046	50.469	529.623	10.494	3.3915	2.14018e-22	5.92306e-20	SCI
ENSRNOG00000055340	Ski	protein	yes	940.015	296.735	1583.29	5.33572	2.41568	2.26763e-22	6.21924e-20	SCI
ENSRNOG00000002341	Trim25	protein	yes	231.337	57.6699	405.004	7.0228	2.81205	2.49176e-22	6.77292e-20	SCI
ENSRNOG00000010529	Thbs2	protein	yes	1987.26	658.403	3316.11	5.0366	2.33245	2.63656e-22	7.10309e-20	SCI
ENSRNOG00000008816	Gpnmb	protein	yes	19618.9	386.316	38851.4	100.569	6.65204	2.76831e-22	7.39261e-20	SCI
ENSRNOG00000037563	Cd68	protein	yes	3607.66	117.972	7097.36	60.1614	5.91077	3.20713e-22	8.48997e-20	SCI
ENSRNOG00000010378	Slc4a5	protein	yes	300.448	80.0362	520.859	6.50779	2.70217	3.51213e-22	9.21722e-20	SCI
ENSRNOG00000014125	Evi2b	protein	yes	293.902	81.8637	505.941	6.18029	2.62767	3.63756e-22	9.4648e-20	SCI
ENSRNOG00000011774	Fblim1	protein	yes	125.305	25.0112	225.598	9.0199	3.17311	3.94712e-22	1.01832e-19	SCI
ENSRNOG00000013309	Pik3ap1	protein	yes	736.058	229.73	1242.39	5.40802	2.4351	4.37364e-22	1.11888e-19	SCI
ENSRNOG00000004444	Ikzf1	protein	yes	163.864	29.041	298.687	10.285	3.36247	4.67115e-22	1.18503e-19	SCI
ENSRNOG00000011039	Gch1	protein	yes	325.519	68.8807	582.157	8.45167	3.07924	4.85828e-22	1.22232e-19	SCI
ENSRNOG00000029658	Rnf213	protein	yes	1067.12	212.744	1921.5	9.03202	3.17505	5.13934e-22	1.28243e-19	SCI
ENSRNOG00000018414	Csf1r	protein	yes	9082.99	3152.75	15013.2	4.76196	2.25155	5.31994e-22	1.31671e-19	SCI
ENSRNOG00000020465	Ripk3	protein	yes	287.941	79.8713	496.011	6.21013	2.63462	7.94565e-22	1.95072e-19	SCI
ENSRNOG00000008904	Fli1	protein	yes	272.944	74.9644	470.924	6.28197	2.65122	9.55968e-22	2.3282e-19	SCI
ENSRNOG00000017485	Cd72	protein	yes	106.738	17.1233	196.353	11.467	3.51942	1.03834e-21	2.50874e-19	SCI
ENSRNOG00000006167	Rasal3	protein	yes	360.344	105.535	615.153	5.82887	2.54322	1.0671e-21	2.55793e-19	SCI
ENSRNOG00000017803	Apbb1ip	protein	yes	995.184	331.834	1658.53	4.99809	2.32138	1.10177e-21	2.60009e-19	SCI
ENSRNOG00000056786	Piezo1	protein	yes	1178.4	400.369	1956.44	4.88658	2.28883	1.09949e-21	2.60009e-19	SCI
ENSRNOG00000010744	Nrp1	protein	yes	1045.88	334.488	1757.27	5.25361	2.39331	1.28378e-21	3.00631e-19	SCI
ENSRNOG00000050534	Gcnt1	protein	yes	234.277	59.4527	409.101	6.88112	2.78264	1.3973e-21	3.24718e-19	SCI
ENSRNOG00000031058	Was	protein	yes	281.371	80.0654	482.678	6.02854	2.59181	1.48641e-21	3.42809e-19	SCI
ENSRNOG00000015222	Fam46c	protein	yes	177.575	40.8875	314.263	7.68603	2.94224	1.50439e-21	3.44347e-19	SCI
ENSRNOG00000013902	P2ry12	protein	yes	632.797	201.57	1064.02	5.27868	2.40018	1.64977e-21	3.74805e-19	SCI
ENSRNOG00000020989	Tm7sf2	protein	yes	1104.47	1823.2	385.742	0.211575	-2.24076	1.84449e-21	4.1594e-19	control
ENSRNOG00000000443	C4a	protein	yes	1265.65	388.811	2142.49	5.51035	2.46214	2.616e-21	5.8558e-19	SCI
ENSRNOG00000015411	Apobec1	protein	yes	329.944	18.033	641.855	35.5933	5.15354	2.90759e-21	6.46101e-19	SCI
ENSRNOG00000007918	Tbxas1	protein	yes	513.431	115.59	911.271	7.88367	2.97887	3.079e-21	6.79231e-19	SCI
ENSRNOG00000003748	RGD1565785	protein	yes	111.081	21.1715	200.991	9.49347	3.24694	3.78144e-21	8.28189e-19	SCI
ENSRNOG00000025332	Cd109	protein	yes	145.331	33.3342	257.327	7.71963	2.94853	4.38451e-21	9.53412e-19	SCI
ENSRNOG00000024277	Card11	protein	yes	766.586	256.319	1276.85	4.9815	2.31658	4.53477e-21	9.79093e-19	SCI
ENSRNOG00000003170	Nlrp3	protein	yes	396.36	125.044	667.677	5.33954	2.41672	7.18188e-21	1.5397e-18	SCI
ENSRNOG00000058646	Zfp36l1	protein	yes	2848.64	1015.09	4682.19	4.61258	2.20557	7.96753e-21	1.69619e-18	SCI
ENSRNOG00000049282	Oas2	protein	yes	107.774	21.3703	194.178	9.08633	3.1837	8.64381e-21	1.82739e-18	SCI
ENSRNOG00000039759	Gpr34	protein	yes	765.532	252.638	1278.43	5.06032	2.33923	8.77422e-21	1.84216e-18	SCI
ENSRNOG00000038891	Grxcr1	protein	yes	426.119	131.864	720.374	5.463	2.44969	9.1175e-21	1.90112e-18	SCI
ENSRNOG00000005620	Lcp2	protein	yes	704.688	213.902	1195.47	5.58887	2.48256	1.01798e-20	2.10819e-18	SCI
ENSRNOG00000009037	Sulf1	protein	yes	1539.62	534.7	2544.53	4.75881	2.2506	1.07066e-20	2.2023e-18	SCI
ENSRNOG00000053787	Mdfic	protein	yes	649.197	217.722	1080.67	4.96354	2.31137	1.37952e-20	2.81857e-18	SCI
ENSRNOG00000021086	Dtx4	protein	yes	269.793	78.512	461.073	5.87265	2.55401	1.51313e-20	3.07095e-18	SCI
ENSRNOG00000055365	Edem1	protein	yes	396.228	122.693	669.763	5.45884	2.44859	1.91597e-20	3.86278e-18	SCI
ENSRNOG00000007178	Cd8a	protein	yes	126.722	11.3325	242.112	21.3643	4.41713	2.51718e-20	5.04149e-18	SCI
ENSRNOG00000020505	Map4k1	protein	yes	316.745	98.2532	535.237	5.44752	2.4456	3.96809e-20	7.8442e-18	SCI
ENSRNOG00000000528	Fgd2	protein	yes	770.766	254.649	1286.88	5.05356	2.3373	4.36833e-20	8.57968e-18	SCI
ENSRNOG00000016617	Wwtr1	protein	yes	201.806	54.1933	349.418	6.44761	2.68877	5.85432e-20	1.14246e-17	SCI
ENSRNOG00000003537	Spta1	protein	yes	186.032	49.9503	322.113	6.44867	2.689	6.05135e-20	1.17338e-17	SCI
ENSRNOG00000038212	Socs6	protein	yes	502.249	168.797	835.701	4.95091	2.30769	9.09126e-20	1.75168e-17	SCI
ENSRNOG00000018426	Apoc1	protein	yes	206.566	47.7392	365.392	7.65392	2.9362	9.44551e-20	1.80849e-17	SCI
ENSRNOG00000019179	Ggta1	protein	yes	450.219	151.106	749.332	4.95899	2.31005	1.20287e-19	2.28868e-17	SCI
ENSRNOG00000024089	Fndc3b	protein	yes	196.833	31.6261	362.04	11.4475	3.51696	1.51776e-19	2.86988e-17	SCI
ENSRNOG00000022565	Lrrc25	protein	yes	211.03	60.5654	361.494	5.96866	2.57741	1.57391e-19	2.95768e-17	SCI
ENSRNOG00000016552	Hmgcs1	protein	yes	9705.42	15557.9	3852.92	0.24765	-2.01362	1.58912e-19	2.96796e-17	control
ENSRNOG00000011205	Ccl3	protein	yes	109.668	9.76769	209.568	21.4552	4.42325	1.67171e-19	3.10316e-17	SCI
ENSRNOG00000011130	Calca	protein	yes	799.298	307.812	1290.78	4.19341	2.06812	1.81217e-19	3.34351e-17	SCI
ENSRNOG00000014653	Arl11	protein	yes	608.028	118.706	1097.35	9.24429	3.20856	2.18816e-19	4.0129e-17	SCI
ENSRNOG00000026306	Clec5a	protein	yes	267.242	62.4403	472.044	7.55993	2.91837	2.97251e-19	5.41868e-17	SCI
ENSRNOG00000007437	Irf5	protein	yes	905.36	334.817	1475.9	4.4081	2.14016	3.18645e-19	5.77412e-17	SCI
ENSRNOG00000014294	Ptpn6	protein	yes	1097.43	360.79	1834.07	5.08348	2.34582	3.49278e-19	6.29177e-17	SCI
ENSRNOG00000009211	C3ar1	protein	yes	146.095	37.5099	254.68	6.78967	2.76334	3.96219e-19	7.09535e-17	SCI
ENSRNOG00000023334	Parp14	protein	yes	708.14	239.916	1176.36	4.90324	2.29374	4.00904e-19	7.13726e-17	SCI
ENSRNOG00000002057	Slc10a6	protein	yes	112.853	24.9487	200.758	8.04681	3.00842	5.89514e-19	1.04341e-16	SCI
ENSRNOG00000038881	Hcls1	protein	yes	843.185	313.476	1372.89	4.37958	2.13079	6.2298e-19	1.09627e-16	SCI
ENSRNOG00000056714	Sla	protein	yes	188.941	52.3815	325.5	6.21403	2.63553	7.23026e-19	1.265e-16	SCI
ENSRNOG00000022769	Sp100	protein	yes	135.672	33.4849	237.859	7.10348	2.82853	7.31869e-19	1.27316e-16	SCI
ENSRNOG00000028930	Dab2	protein	yes	885.511	171.41	1599.61	9.33207	3.2222	8.66679e-19	1.49911e-16	SCI
ENSRNOG00000016753	Slc14a1	protein	yes	4302.13	1683.96	6920.31	4.10955	2.03898	1.02366e-18	1.76064e-16	SCI
ENSRNOG00000010319	Lcp1	protein	yes	2928.89	1145.21	4712.57	4.11504	2.04091	1.03295e-18	1.76664e-16	SCI
ENSRNOG00000002948	Abcc3	protein	yes	353.372	117.554	589.189	5.01206	2.3254	1.18268e-18	2.01141e-16	SCI
ENSRNOG00000023969	Herc6	protein	yes	295.468	67.3329	523.604	7.77634	2.95909	1.22866e-18	2.07801e-16	SCI
ENSRNOG00000002014	Stap1	protein	yes	72.4076	11.1866	133.629	11.9454	3.57839	1.44061e-18	2.42302e-16	SCI
ENSRNOG00000009260	Cnr2	protein	yes	197.803	41.9078	353.698	8.4399	3.07723	1.83004e-18	3.0611e-16	SCI
ENSRNOG00000013220	Hmha1	protein	yes	1234.66	478.474	1990.85	4.16084	2.05687	2.16894e-18	3.60814e-16	SCI
ENSRNOG00000009912	Fgr	protein	yes	254.136	77.4953	430.776	5.55874	2.47476	2.31982e-18	3.83817e-16	SCI
ENSRNOG00000004500	Myc	protein	yes	309.161	105.8	512.522	4.84425	2.27627	2.48381e-18	4.04355e-16	SCI
ENSRNOG00000058645	Tnc	protein	yes	710.991	185.842	1236.14	6.65157	2.73369	2.47139e-18	4.04355e-16	SCI
ENSRNOG00000017319	Mertk	protein	yes	1090.47	412.131	1768.81	4.29186	2.1016	2.9203e-18	4.72886e-16	SCI
ENSRNOG00000005392	Ngfr	protein	yes	465.84	169.029	762.651	4.51196	2.17376	2.97839e-18	4.79741e-16	SCI
ENSRNOG00000010685	Tbx18	protein	yes	106.799	24.6058	188.993	7.6808	2.94126	3.02978e-18	4.85451e-16	SCI
ENSRNOG00000006227	Ifih1	protein	yes	223.823	66.4057	381.24	5.74108	2.52132	3.08352e-18	4.91475e-16	SCI
ENSRNOG00000008015	Fos	protein	yes	485.049	176.788	793.311	4.48736	2.16587	3.13439e-18	4.9698e-16	SCI
ENSRNOG00000002358	Scpep1	protein	yes	3074.75	1200.85	4948.64	4.12094	2.04297	4.11132e-18	6.48502e-16	SCI
ENSRNOG00000061768	Slc43a3	protein	yes	186.807	55.9564	317.658	5.67688	2.5051	4.6954e-18	7.36815e-16	SCI
ENSRNOG00000002278	Tec	protein	yes	603.733	223.221	984.244	4.40927	2.14054	5.18855e-18	8.10025e-16	SCI
ENSRNOG00000008180	Lyn	protein	yes	810.552	300.507	1320.6	4.39456	2.13572	5.54503e-18	8.61263e-16	SCI
ENSRNOG00000012723	Trim55	protein	yes	125.303	32.9452	217.66	6.60673	2.72394	8.44223e-18	1.30089e-15	SCI
ENSRNOG00000052064	Parvg	protein	yes	230.82	74.265	387.375	5.21611	2.38298	8.4609e-18	1.30089e-15	SCI
ENSRNOG00000015701	Rreb1	protein	yes	510.483	185.922	835.045	4.49137	2.16716	9.38766e-18	1.43612e-15	SCI
ENSRNOG00000022800	Sp140	protein	yes	360.165	123.715	596.615	4.82251	2.26979	9.60285e-18	1.4617e-15	SCI
ENSRNOG00000030689	LOC100912573	protein	yes	74.6865	14.0378	135.335	9.64079	3.26915	1.0756e-17	1.62908e-15	SCI
ENSRNOG00000010018	Clec4a3	protein	yes	221.416	70.483	372.35	5.28283	2.40131	1.08475e-17	1.63481e-15	SCI
ENSRNOG00000006079	Psd4	protein	yes	246.421	80.3132	412.529	5.1365	2.36079	1.12121e-17	1.67319e-15	SCI
ENSRNOG00000033697	Casp4	protein	yes	399.954	138.371	661.537	4.7809	2.25728	1.11771e-17	1.67319e-15	SCI
ENSRNOG00000004823	Dock4	protein	yes	699.034	236.491	1161.58	4.91173	2.29623	1.12767e-17	1.67462e-15	SCI
ENSRNOG00000011752	Sh3d19	protein	yes	514.72	155.313	874.126	5.62814	2.49266	1.22855e-17	1.81557e-15	SCI
ENSRNOG00000012181	Lpl	protein	yes	374.065	131.547	616.584	4.68719	2.22872	1.28131e-17	1.88439e-15	SCI
ENSRNOG00000042686	Trim34	protein	yes	615.773	228.75	1002.8	4.38382	2.13219	1.35021e-17	1.97618e-15	SCI
ENSRNOG00000013170	Il13ra1	protein	yes	61.6202	8.60342	114.637	13.3246	3.73602	1.36865e-17	1.99358e-15	SCI
ENSRNOG00000042139	Clec4a1	protein	yes	275.255	52.374	498.137	9.51114	3.24962	1.4878e-17	2.15682e-15	SCI
ENSRNOG00000003069	Cd38	protein	yes	1514.12	592.798	2435.45	4.10839	2.03857	1.58452e-17	2.28613e-15	SCI
ENSRNOG00000011781	Oplah	protein	yes	2537.5	903.53	4171.48	4.61687	2.20691	1.59405e-17	2.28904e-15	SCI
ENSRNOG00000011984	Cxcl14	protein	yes	11101.1	1871.25	20331	10.8649	3.44161	1.63488e-17	2.33665e-15	SCI
ENSRNOG00000003745	Atf3	protein	yes	400.411	63.139	737.684	11.6835	3.5464	1.806e-17	2.56873e-15	SCI
ENSRNOG00000048831	Sowahc	protein	yes	359.537	123.011	596.062	4.84559	2.27667	1.81414e-17	2.56873e-15	SCI
ENSRNOG00000011683	Fes	protein	yes	633.601	241.127	1026.07	4.25533	2.08927	1.97058e-17	2.77733e-15	SCI
ENSRNOG00000013967	Blnk	protein	yes	1226.7	343.867	2109.54	6.13476	2.61701	2.15464e-17	3.02276e-15	SCI
ENSRNOG00000012965	Themis2	protein	yes	152.415	45.5641	259.267	5.69016	2.50847	2.66511e-17	3.72174e-15	SCI
ENSRNOG00000054625	Fhod1	protein	yes	945.369	371.62	1519.12	4.08783	2.03133	2.93645e-17	4.08193e-15	SCI
ENSRNOG00000016308	Il10ra	protein	yes	211.054	66.1715	355.936	5.379	2.42734	3.24693e-17	4.49301e-15	SCI
ENSRNOG00000002918	FAM187A	protein	yes	217.429	45.0059	389.853	8.66225	3.11474	3.53533e-17	4.86995e-15	SCI
ENSRNOG00000036703	Itgax	protein	yes	177.618	16.0657	339.17	21.1115	4.39996	3.85298e-17	5.28362e-15	SCI
ENSRNOG00000021787	Zfp217	protein	yes	151.508	42.0171	260.998	6.21172	2.63499	4.67225e-17	6.37836e-15	SCI
ENSRNOG00000043416	Bcl3	protein	yes	304.111	89.9417	518.281	5.76241	2.52667	4.69671e-17	6.38313e-15	SCI
ENSRNOG00000002968	Tnfsf4	protein	yes	82.7736	14.5056	151.042	10.4126	3.38026	5.04827e-17	6.83042e-15	SCI
ENSRNOG00000030715	Cfh	protein	yes	3607.17	1414.01	5800.33	4.10203	2.03634	5.83297e-17	7.85722e-15	SCI
ENSRNOG00000019212	Tpp1	protein	yes	4647.08	1924.12	7370.04	3.83034	1.93747	6.36371e-17	8.53438e-15	SCI
ENSRNOG00000022015	Cntrl	protein	yes	796.923	303.347	1290.5	4.2542	2.08889	7.32857e-17	9.78525e-15	SCI
ENSRNOG00000010897	Nek6	protein	yes	1991.16	820.991	3161.33	3.85063	1.94509	7.37049e-17	9.79824e-15	SCI
ENSRNOG00000043451	Spp1	protein	yes	12768.1	3442.06	22094.2	6.41889	2.68232	7.82768e-17	1.03159e-14	SCI
ENSRNOG00000003716	Batf3	protein	yes	86.33	18.7459	153.914	8.21056	3.03748	8.26556e-17	1.08461e-14	SCI
ENSRNOG00000007048	Rap1b	protein	yes	849.553	317.993	1381.11	4.34322	2.11876	8.36016e-17	1.09231e-14	SCI
ENSRNOG00000011054	Laptm5	protein	yes	3945.86	1315.41	6576.3	4.99943	2.32176	1.00691e-16	1.30997e-14	SCI
ENSRNOG00000009620	Cybrd1	protein	yes	346.108	123.508	568.708	4.60462	2.20308	1.15488e-16	1.49609e-14	SCI
ENSRNOG00000014783	Athl1	protein	yes	628.288	245.004	1011.57	4.12879	2.04572	1.16705e-16	1.50545e-14	SCI
ENSRNOG00000004959	Actr2	protein	yes	1517.94	578.358	2457.53	4.24915	2.08717	1.19801e-16	1.53886e-14	SCI
ENSRNOG00000012611	Lpxn	protein	yes	454.185	168.939	739.431	4.3769	2.12991	1.286e-16	1.64495e-14	SCI
ENSRNOG00000012730	Lrrk1	protein	yes	633.136	243.563	1022.71	4.19894	2.07002	1.40935e-16	1.79519e-14	SCI
ENSRNOG00000009892	Adamts15	protein	yes	387.588	147.473	627.703	4.25638	2.08963	1.41831e-16	1.79907e-14	SCI
ENSRNOG00000025604	Atad2	protein	yes	147.799	41.9498	253.648	6.04645	2.59609	1.60239e-16	2.02413e-14	SCI
ENSRNOG00000020679	Icam1	protein	yes	655.89	262.436	1049.34	3.99848	1.99945	1.79902e-16	2.26312e-14	SCI
ENSRNOG00000021243	Siglec1	protein	yes	616.654	31.601	1201.71	38.0274	5.24897	1.82808e-16	2.29022e-14	SCI
ENSRNOG00000013231	Ptafr	protein	yes	767.769	303.59	1231.95	4.05794	2.02075	1.96183e-16	2.44771e-14	SCI
ENSRNOG00000028801	Gsap	protein	yes	129.919	36.5936	223.245	6.10067	2.60897	1.98383e-16	2.46505e-14	SCI
ENSRNOG00000000869	Arhgef6	protein	yes	220.419	74.024	366.814	4.95535	2.30899	2.17149e-16	2.68726e-14	SCI
ENSRNOG00000026647	Cxcl16	protein	yes	1170.54	470.43	1870.64	3.97645	1.99148	2.25372e-16	2.77773e-14	SCI
ENSRNOG00000000640	Egr2	protein	yes	245.063	84.7149	405.41	4.78558	2.2587	2.32757e-16	2.85719e-14	SCI
ENSRNOG00000020193	Runx2	protein	yes	202.949	66.0601	339.838	5.14438	2.363	2.38027e-16	2.91014e-14	SCI
ENSRNOG00000039048	Cd200r1	protein	yes	120.369	22.012	218.726	9.93669	3.31277	2.41317e-16	2.93857e-14	SCI
ENSRNOG00000011971	C1s	protein	yes	2206.43	900.196	3512.67	3.90211	1.96426	2.97443e-16	3.60759e-14	SCI
ENSRNOG00000029662	Wdfy4	protein	yes	417.645	112.934	722.356	6.39627	2.67723	3.34829e-16	4.04492e-14	SCI
ENSRNOG00000016346	Prkcd	protein	yes	1808.62	759.759	2857.48	3.76104	1.91113	3.77893e-16	4.54711e-14	SCI
ENSRNOG00000006108	Gngt2	protein	yes	277.196	47.3307	507.062	10.7132	3.42132	4.52341e-16	5.4215e-14	SCI
ENSRNOG00000023143	Nlrp1a	protein	yes	173.789	54.3509	293.228	5.39509	2.43165	4.94779e-16	5.90688e-14	SCI
ENSRNOG00000010947	Mmp14	protein	yes	1403.4	569.943	2236.85	3.92468	1.97258	5.21539e-16	6.20203e-14	SCI
ENSRNOG00000013578	Trem2	protein	yes	2202.98	532.863	3873.1	7.26847	2.86165	5.41176e-16	6.41052e-14	SCI
ENSRNOG00000006946	Arhgap9	protein	yes	432.028	170.749	693.306	4.06038	2.02162	5.66689e-16	6.68671e-14	SCI
ENSRNOG00000016242	Fzd1	protein	yes	378.125	143.295	612.954	4.27756	2.09679	6.07625e-16	7.14205e-14	SCI
ENSRNOG00000027894	Iqgap3	protein	yes	185.211	59.2653	311.157	5.25024	2.39238	7.05527e-16	8.2609e-14	SCI
ENSRNOG00000004147	Abca8a	protein	yes	4165.59	1775.18	6555.99	3.69313	1.88484	7.30131e-16	8.51623e-14	SCI
ENSRNOG00000058068	Obscn	protein	no	260.133	93.7861	426.481	4.54738	2.18503	7.61015e-16	8.80897e-14	--
ENSRNOG00000026518	Tmem156	protein	yes	113.93	32.4293	195.431	6.02638	2.59129	8.41694e-16	9.70594e-14	SCI
ENSRNOG00000012002	Iqgap1	protein	yes	827.83	326.659	1329	4.06847	2.02449	8.48256e-16	9.7447e-14	SCI
ENSRNOG00000007133	Plxnb2	protein	yes	3862.37	1686.25	6038.49	3.58101	1.84037	9.47939e-16	1.08489e-13	SCI
ENSRNOG00000007372	Casp1	protein	yes	287.223	102.976	471.47	4.57843	2.19485	9.87554e-16	1.126e-13	SCI
ENSRNOG00000042070	Ticam2	protein	yes	143.331	43.9349	242.728	5.52472	2.4659	1.05857e-15	1.19799e-13	SCI
ENSRNOG00000038960	RGD1309362	protein	yes	719.009	128.381	1309.64	10.2012	3.35067	1.12559e-15	1.26913e-13	SCI
ENSRNOG00000025023	Stat6	protein	yes	424.693	158.472	690.914	4.35986	2.12428	1.15279e-15	1.29499e-13	SCI
ENSRNOG00000001518	Itga6	protein	yes	3266.9	1405.15	5128.65	3.6499	1.86786	1.1586e-15	1.29674e-13	SCI
ENSRNOG00000015867	Chst9	protein	yes	281.777	100.622	462.931	4.6007	2.20185	1.23383e-15	1.37588e-13	SCI
ENSRNOG00000017020	Inpp5d	protein	yes	1213.82	524.651	1902.99	3.62716	1.85884	1.24334e-15	1.38142e-13	SCI
ENSRNOG00000010275	Slc17a9	protein	yes	148.882	45.2988	252.466	5.57335	2.47854	1.31371e-15	1.45033e-13	SCI
ENSRNOG00000046050	Dennd1c	protein	yes	243.733	84.7625	402.703	4.75096	2.24822	1.31489e-15	1.45033e-13	SCI
ENSRNOG00000012428	Maf	protein	yes	604.27	245.796	962.744	3.91684	1.96969	1.44385e-15	1.58682e-13	SCI
ENSRNOG00000031743	Gbp2	protein	yes	1000.1	280.976	1719.22	6.11876	2.61324	1.59306e-15	1.74451e-13	SCI
ENSRNOG00000031197	F8	protein	yes	713.331	274.383	1152.28	4.19953	2.07023	1.60837e-15	1.75496e-13	SCI
ENSRNOG00000003806	Gpr65	protein	yes	50.5027	7.54096	93.4644	12.3942	3.6316	1.63636e-15	1.77914e-13	SCI
ENSRNOG00000016575	Tnfrsf1b	protein	yes	228.851	80.0431	377.658	4.71819	2.23823	1.68865e-15	1.82945e-13	SCI
ENSRNOG00000030930	Samsn1	protein	yes	93.4897	24.407	162.572	6.6609	2.73572	1.70684e-15	1.83608e-13	SCI
ENSRNOG00000051922	Samd9l	protein	yes	1192.23	494.427	1890.04	3.82269	1.93459	1.70477e-15	1.83608e-13	SCI
ENSRNOG00000012280	Ptx3	protein	yes	147.294	18.0351	276.552	15.3341	3.93868	1.84969e-15	1.98275e-13	SCI
ENSRNOG00000013267	Helz2	protein	no	171.687	55.6447	287.729	5.17081	2.37039	1.95289e-15	2.08602e-13	--
ENSRNOG00000007839	Slc16a7	protein	yes	79.8242	19.2177	140.431	7.30738	2.86935	2.07189e-15	2.2054e-13	SCI
ENSRNOG00000015496	Tpm4	protein	yes	1411.42	590.984	2231.86	3.77652	1.91706	2.22103e-15	2.35591e-13	SCI
ENSRNOG00000029756	P2ry13	protein	yes	171.835	54.634	289.036	5.29041	2.40338	2.27167e-15	2.40127e-13	SCI
ENSRNOG00000018517	Trim21	protein	yes	348.029	129.317	566.742	4.38259	2.13178	2.88993e-15	3.04422e-13	SCI
ENSRNOG00000018251	Mrc1	protein	yes	478.801	191.909	765.692	3.98986	1.99634	3.06787e-15	3.20946e-13	SCI
ENSRNOG00000010165	Tnfaip2	protein	yes	723.641	232.927	1214.35	5.21344	2.38224	3.37826e-15	3.52207e-13	SCI
ENSRNOG00000016846	Pik3cd	protein	yes	1031.63	451.361	1611.89	3.57118	1.8364	3.49191e-15	3.62813e-13	SCI
ENSRNOG00000002312	Atp10d	protein	yes	182.369	61.9793	302.758	4.88483	2.28831	4.43067e-15	4.58749e-13	SCI
ENSRNOG00000017976	Slco2b1	protein	yes	2116.68	918.387	3314.96	3.60955	1.85182	4.44539e-15	4.58749e-13	SCI
ENSRNOG00000006388	Pygl	protein	yes	325.337	124.48	526.194	4.22712	2.07968	4.65474e-15	4.77118e-13	SCI
ENSRNOG00000006926	Atp6v0d2	protein	yes	29.5601	1.88863	57.2316	30.3033	4.9214	4.64874e-15	4.77118e-13	SCI
ENSRNOG00000028137	Mki67	protein	yes	242.603	89.6688	395.538	4.41109	2.14114	4.72824e-15	4.83027e-13	SCI
ENSRNOG00000025274	Hexb	protein	yes	4713.34	2116.7	7309.99	3.45349	1.78805	5.04797e-15	5.13965e-13	SCI
ENSRNOG00000010131	Rin2	protein	yes	1941.5	853.654	3029.35	3.54869	1.82728	5.6125e-15	5.67646e-13	SCI
ENSRNOG00000016690	Idi1	protein	yes	1298.06	2006.32	589.794	0.293969	-1.76627	5.59565e-15	5.67646e-13	control
ENSRNOG00000022975	Nfam1	protein	yes	695.178	227.993	1162.36	5.09825	2.35	6.3642e-15	6.39423e-13	SCI
ENSRNOG00000059865	AC118794.1	protein	yes	1993.58	860.751	3126.41	3.63219	1.86084	6.43105e-15	6.44015e-13	SCI
ENSRNOG00000016372	Slc12a7	protein	yes	831.485	349.012	1313.96	3.76479	1.91257	6.4917e-15	6.47957e-13	SCI
ENSRNOG00000007281	Flnc	protein	yes	3470.79	1554.13	5387.45	3.46654	1.7935	6.76942e-15	6.73468e-13	SCI
ENSRNOG00000039890	Abcg3l3	protein	yes	514.486	193.538	835.435	4.31665	2.10991	6.95897e-15	6.90071e-13	SCI
ENSRNOG00000031138	Irgm	protein	yes	446.801	180.112	713.49	3.96138	1.986	8.21901e-15	8.12374e-13	SCI
ENSRNOG00000031090	RT1-CE7	protein	yes	621.22	252.522	989.918	3.92013	1.9709	8.74681e-15	8.61745e-13	SCI
ENSRNOG00000001296	P2rx7	protein	yes	1118.94	262.038	1975.84	7.5403	2.91462	9.02064e-15	8.85856e-13	SCI
ENSRNOG00000008586	Aldh1l2	protein	yes	68.4452	15.9447	120.946	7.58531	2.92321	9.05035e-15	8.85915e-13	SCI
ENSRNOG00000048881	LOC680910	protein	yes	239.519	90.5179	388.521	4.2922	2.10172	9.46265e-15	9.23305e-13	SCI
ENSRNOG00000000137	Ly86	protein	yes	432.449	161.076	703.822	4.3695	2.12747	1.07735e-14	1.04786e-12	SCI
ENSRNOG00000037371	XAF1	protein	yes	173.175	62.6038	283.747	4.53242	2.18028	1.44279e-14	1.39882e-12	SCI
ENSRNOG00000004367	Elk3	protein	yes	809.135	349.356	1268.91	3.63215	1.86082	1.52295e-14	1.47184e-12	SCI
ENSRNOG00000033747	Sp110	protein	yes	661.467	286.075	1036.86	3.62443	1.85775	1.64936e-14	1.58897e-12	SCI
ENSRNOG00000023896	Dusp6	protein	yes	742.459	325.673	1159.24	3.55953	1.83169	1.69897e-14	1.6316e-12	SCI
ENSRNOG00000038574	Rassf9	protein	yes	245.315	70.4559	420.174	5.96365	2.5762	1.84863e-14	1.76975e-12	SCI
ENSRNOG00000007234	Cyp51	protein	yes	7568.21	11586.9	3549.49	0.306335	-1.70682	2.04576e-14	1.95232e-12	control
ENSRNOG00000011417	Pde3b	protein	yes	437.574	180.288	694.86	3.85417	1.94642	2.1589e-14	2.05386e-12	SCI
ENSRNOG00000053260	Lilrb3l	protein	yes	244.038	8.6611	479.415	55.3527	5.79058	2.30493e-14	2.18595e-12	SCI
ENSRNOG00000003809	Sat1	protein	yes	4185.48	1505.53	6865.42	4.56013	2.18907	2.54453e-14	2.40569e-12	SCI
ENSRNOG00000020991	Ms4a6a	protein	yes	183.136	42.218	324.054	7.67572	2.9403	2.60232e-14	2.4527e-12	SCI
ENSRNOG00000058775	AABR07062219.2	protein	yes	50.5084	8.89261	92.1241	10.3596	3.3729	2.68169e-14	2.51972e-12	SCI
ENSRNOG00000005565	Traf3ip3	protein	yes	146.123	50.2722	241.974	4.81329	2.26702	2.83902e-14	2.65933e-12	SCI
ENSRNOG00000028198	Sh2b3	protein	yes	1093.05	480.838	1705.26	3.54644	1.82637	2.97524e-14	2.77838e-12	SCI
ENSRNOG00000008196	Parp12	protein	yes	290.552	117.246	463.858	3.95628	1.98415	3.2315e-14	3.00846e-12	SCI
ENSRNOG00000002946	Socs3	protein	yes	143.518	26.9439	260.093	9.65311	3.27099	3.25958e-14	3.02535e-12	SCI
ENSRNOG00000004100	Trib1	protein	yes	113.682	34.1149	193.249	5.66466	2.50199	3.29589e-14	3.04975e-12	SCI
ENSRNOG00000012228	Skap2	protein	yes	1253.16	561.449	1944.87	3.46402	1.79245	3.48664e-14	3.21647e-12	SCI
ENSRNOG00000015773	Il21r	protein	yes	125.923	40.7041	211.142	5.18723	2.37496	3.60391e-14	3.31461e-12	SCI
ENSRNOG00000004772	Cytip	protein	yes	118.761	36.2073	201.315	5.56006	2.4751	3.63275e-14	3.33108e-12	SCI
ENSRNOG00000004517	Igf1	protein	yes	754.32	214.594	1294.05	6.0302	2.59221	3.77008e-14	3.44662e-12	SCI
ENSRNOG00000026662	Plekhf2	protein	yes	585.973	243.002	928.943	3.82277	1.93462	3.93143e-14	3.58337e-12	SCI
ENSRNOG00000002470	Ifi47	protein	yes	451.307	143.551	759.063	5.28774	2.40265	3.94741e-14	3.5872e-12	SCI
ENSRNOG00000000323	Prdm1	protein	no	46.7172	8.22117	85.2133	10.3651	3.37366	4.0164e-14	3.62822e-12	--
ENSRNOG00000019147	Stom	protein	yes	2074.26	914.323	3234.2	3.53727	1.82263	4.01162e-14	3.62822e-12	SCI
ENSRNOG00000010691	Cmtm3	protein	yes	436.763	168.458	705.068	4.18543	2.06537	4.22117e-14	3.80193e-12	SCI
ENSRNOG00000032240	Gbp5	protein	yes	234.733	84.9145	384.552	4.5287	2.1791	4.46483e-14	4.00952e-12	SCI
ENSRNOG00000031930	Bin2	protein	yes	1067.64	479.704	1655.58	3.45126	1.78712	4.49991e-14	4.02914e-12	SCI
ENSRNOG00000012698	Chsy1	protein	yes	751.228	325.008	1177.45	3.62282	1.85711	4.60171e-14	4.1082e-12	SCI
ENSRNOG00000001425	Sh2b2	protein	yes	345.38	145.821	544.939	3.73705	1.9019	4.7364e-14	4.21609e-12	SCI
ENSRNOG00000029773	Atm	protein	yes	1071.21	438.609	1703.81	3.88458	1.95776	4.87065e-14	4.32295e-12	SCI
ENSRNOG00000010522	Tlr4	protein	yes	150.211	48.8012	251.621	5.15604	2.36626	5.06245e-14	4.47137e-12	SCI
ENSRNOG00000018400	Golm1	protein	yes	1213.87	432.657	1995.08	4.61123	2.20515	5.06725e-14	4.47137e-12	SCI
ENSRNOG00000000816	Ppp1r18	protein	yes	984.658	443.711	1525.61	3.43829	1.78169	5.69035e-14	4.99226e-12	SCI
ENSRNOG00000015980	Dclre1c	protein	yes	246.219	93.1296	399.308	4.28765	2.10019	5.77686e-14	5.05359e-12	SCI
ENSRNOG00000054954	Lilrb3	protein	yes	176.026	8.15393	343.899	42.1758	5.39834	5.96894e-14	5.20666e-12	SCI
ENSRNOG00000023428	Pik3r5	protein	yes	410.513	84.781	736.245	8.68408	3.11837	6.1632e-14	5.34548e-12	SCI
ENSRNOG00000033134	Mef2c	protein	yes	853.702	376.08	1331.32	3.54	1.82375	6.14795e-14	5.34548e-12	SCI
ENSRNOG00000016117	Myof	protein	yes	860.004	371.794	1348.21	3.62624	1.85848	6.90022e-14	5.96771e-12	SCI
ENSRNOG00000008736	Slamf8	protein	yes	190.874	68.9957	312.753	4.53293	2.18044	7.19024e-14	6.19784e-12	SCI
ENSRNOG00000011406	Ccl4	protein	yes	58.8191	12.2788	105.359	8.58056	3.10107	7.20703e-14	6.19784e-12	SCI
ENSRNOG00000015078	Ifitm3	protein	yes	2255.22	846.323	3664.12	4.32946	2.11419	7.26417e-14	6.22939e-12	SCI
ENSRNOG00000004423	Zfp238	protein	yes	325.364	129.894	520.834	4.00968	2.00349	7.66751e-14	6.5568e-12	SCI
ENSRNOG00000013948	Zc3hav1	protein	yes	818.116	359.178	1277.05	3.55549	1.83005	7.97381e-14	6.79962e-12	SCI
ENSRNOG00000005810	Nlrc4	protein	yes	87.9851	26.0824	149.888	5.7467	2.52273	8.22768e-14	6.99652e-12	SCI
ENSRNOG00000002238	Sema5b	protein	yes	430.404	163.793	697.015	4.25546	2.08931	8.45903e-14	7.17321e-12	SCI
ENSRNOG00000052407	Btk	protein	yes	156.805	55.6882	257.922	4.63154	2.21149	8.59897e-14	7.27162e-12	SCI
ENSRNOG00000001607	Adamts1	protein	yes	500.876	210.722	791.029	3.7539	1.90839	9.1537e-14	7.71928e-12	SCI
ENSRNOG00000056297	Fmnl3	protein	yes	736.117	313.58	1158.65	3.69493	1.88555	9.75089e-14	8.20018e-12	SCI
ENSRNOG00000031443	Havcr2	protein	yes	349.167	144.26	554.074	3.8408	1.94141	1.02854e-13	8.62582e-12	SCI
ENSRNOG00000010634	Megf11	protein	yes	381.856	159.945	603.768	3.77484	1.91642	1.05089e-13	8.78911e-12	SCI
ENSRNOG00000026649	Dnmt3a	protein	yes	332.758	137.07	528.447	3.85531	1.94685	1.0551e-13	8.80013e-12	SCI
ENSRNOG00000008482	Rbms1	protein	yes	347.479	142.607	552.352	3.87325	1.95354	1.07678e-13	8.95643e-12	SCI
ENSRNOG00000003866	Cxcr4	protein	yes	454.219	193.711	714.727	3.68966	1.88349	1.09937e-13	9.11937e-12	SCI
ENSRNOG00000032297	Msmo1	protein	yes	4224.71	6405.3	2044.13	0.319131	-1.64778	1.10394e-13	9.13244e-12	control
ENSRNOG00000023778	Gcnt2	protein	yes	286.506	116.938	456.074	3.90012	1.96352	1.19001e-13	9.81773e-12	SCI
ENSRNOG00000008465	Tmem176b	protein	yes	11499	3463.67	19534.3	5.63975	2.49563	1.21626e-13	1.00072e-11	SCI
ENSRNOG00000002514	Ccdc93	protein	yes	470.634	199.945	741.323	3.70764	1.8905	1.22057e-13	1.00156e-11	SCI
ENSRNOG00000018716	Dennd2c	protein	yes	194.786	74.4965	315.075	4.22939	2.08045	1.26342e-13	1.03182e-11	SCI
ENSRNOG00000048161	Tlr9	protein	yes	47.1776	7.99921	86.356	10.7956	3.43237	1.26422e-13	1.03182e-11	SCI
ENSRNOG00000031232	Nrp2	protein	yes	1063.41	484.251	1642.56	3.39196	1.76212	1.30778e-13	1.05981e-11	SCI
ENSRNOG00000033984	Ifnlr1	protein	yes	183.258	64.9687	301.548	4.64143	2.21457	1.30274e-13	1.05981e-11	SCI
ENSRNOG00000059461	B4galt1	protein	yes	274.743	109.656	439.83	4.01101	2.00397	1.30896e-13	1.05981e-11	SCI
ENSRNOG00000039255	Gpr31	protein	yes	56.4469	11.4527	101.441	8.8574	3.14688	1.31647e-13	1.06306e-11	SCI
ENSRNOG00000026644	Glipr1	protein	yes	336.597	145.228	527.965	3.63542	1.86212	1.3841e-13	1.11472e-11	SCI
ENSRNOG00000006733	Srgap2	protein	yes	1658.51	757.012	2560.01	3.38173	1.75776	1.43116e-13	1.14958e-11	SCI
ENSRNOG00000006324	Trpc6	protein	yes	257.33	97.0157	417.644	4.30491	2.10598	1.43725e-13	1.15142e-11	SCI
ENSRNOG00000009805	Wasf2	protein	yes	333.655	87.9634	579.347	6.58623	2.71945	1.44446e-13	1.15417e-11	SCI
ENSRNOG00000016460	Clu	protein	yes	76688.1	36871.1	116505	3.1598	1.65983	1.46294e-13	1.16587e-11	SCI
ENSRNOG00000013376	Mvd	protein	yes	1560.73	2420.22	701.233	0.289739	-1.78717	1.53593e-13	1.22084e-11	control
ENSRNOG00000020173	Tie1	protein	yes	1195.68	548.828	1842.53	3.35722	1.74727	1.55031e-13	1.22906e-11	SCI
ENSRNOG00000047606	Bcl2a1	protein	yes	450.677	89.6697	811.684	9.05193	3.17823	1.55641e-13	1.23069e-11	SCI
ENSRNOG00000004932	Sel1l3	protein	yes	1923.57	893.344	2953.81	3.30646	1.72529	1.6138e-13	1.27277e-11	SCI
ENSRNOG00000045992	Tlr8	protein	yes	71.2183	17.5978	124.839	7.09397	2.82659	1.64217e-13	1.2918e-11	SCI
ENSRNOG00000049517	Tnfaip3	protein	yes	97.7594	28.1965	167.322	5.93415	2.56904	1.70692e-13	1.33927e-11	SCI
ENSRNOG00000053210	Zc3h11a	protein	yes	1620.02	652.616	2587.43	3.9647	1.98721	1.72112e-13	1.34694e-11	SCI
ENSRNOG00000017191	Trim5	protein	yes	887.403	399.334	1375.47	3.44442	1.78426	1.76291e-13	1.37611e-11	SCI
ENSRNOG00000008005	Akna	protein	yes	660.815	292.849	1028.78	3.51302	1.81271	1.88684e-13	1.46908e-11	SCI
ENSRNOG00000021314	Fdft1	protein	yes	3343.48	5079.75	1607.21	0.316395	-1.6602	1.90833e-13	1.48202e-11	control
ENSRNOG00000037134	Shc4	protein	yes	146.92	39.3361	254.504	6.46998	2.69376	2.04563e-13	1.58461e-11	SCI
ENSRNOG00000000307	Mical1	protein	yes	777.929	357.426	1198.43	3.35295	1.74543	2.12195e-13	1.63956e-11	SCI
ENSRNOG00000009471	Epsti1	protein	yes	598.7	147.755	1049.65	7.10396	2.82862	2.22119e-13	1.71189e-11	SCI
ENSRNOG00000006921	Rbl1	protein	yes	68.3073	17.0282	119.586	7.02283	2.81205	2.31098e-13	1.77659e-11	SCI
ENSRNOG00000017146	RGD1560225	protein	yes	332.86	135.27	530.451	3.92143	1.97138	2.37387e-13	1.82034e-11	SCI
ENSRNOG00000011032	Lhfpl2	protein	yes	2399.11	1131.08	3667.14	3.24217	1.69696	2.49275e-13	1.9067e-11	SCI
ENSRNOG00000027008	Igtp	protein	yes	575.04	197.18	952.899	4.83263	2.27281	2.51829e-13	1.92141e-11	SCI
ENSRNOG00000001229	Col18a1	protein	yes	1615.64	749.814	2481.46	3.30944	1.72659	2.78833e-13	2.11683e-11	SCI
ENSRNOG00000028638	Il10rb	protein	yes	532.342	234.235	830.448	3.54536	1.82593	2.7817e-13	2.11683e-11	SCI
ENSRNOG00000020657	Shc1	protein	yes	1489.53	686.341	2292.72	3.3405	1.74007	2.82818e-13	2.14175e-11	SCI
ENSRNOG00000017259	Tacc3	protein	yes	303.026	129.126	476.925	3.69347	1.88498	3.08381e-13	2.32377e-11	SCI
ENSRNOG00000017693	Slc2a5	protein	yes	648.579	296.406	1000.75	3.37628	1.75544	3.15044e-13	2.36812e-11	SCI
ENSRNOG00000002408	Rbm47	protein	yes	48.5742	9.63528	87.5131	9.08256	3.1831	3.27824e-13	2.45812e-11	SCI
ENSRNOG00000017579	Mylip	protein	yes	895.782	401.525	1390.04	3.4619	1.79156	3.32575e-13	2.48761e-11	SCI
ENSRNOG00000003544	Tbx4	protein	yes	203.25	77.6846	328.816	4.2327	2.08158	3.93198e-13	2.93386e-11	SCI
ENSRNOG00000011820	Acpp	protein	yes	61.3405	12.7371	109.944	8.63179	3.10966	4.19667e-13	3.1237e-11	SCI
ENSRNOG00000010951	Cmtm6	protein	yes	1278.55	599.78	1957.31	3.26339	1.70637	4.56279e-13	3.38793e-11	SCI
ENSRNOG00000024382	Fcgr3a	protein	yes	460.085	154.535	765.635	4.95445	2.30873	4.67908e-13	3.46582e-11	SCI
ENSRNOG00000033796	Kcnj5	protein	yes	204.147	80.5746	327.719	4.06728	2.02406	4.76537e-13	3.51264e-11	SCI
ENSRNOG00000005933	Yap1	protein	yes	345.731	133.177	558.285	4.19207	2.06766	4.77763e-13	3.51292e-11	SCI
ENSRNOG00000016177	Scara3	protein	yes	3078.78	1428.39	4729.18	3.31085	1.7272	4.78882e-13	3.51292e-11	SCI
ENSRNOG00000002182	Sept11	protein	yes	1822.31	724.612	2920	4.02974	2.01069	4.83728e-13	3.53145e-11	SCI
ENSRNOG00000013747	Sh3bp2	protein	yes	606.356	257.943	954.769	3.70148	1.8881	4.82804e-13	3.53145e-11	SCI
ENSRNOG00000020699	Cd37	protein	yes	1121.43	393.455	1849.4	4.7004	2.23278	5.11127e-13	3.71366e-11	SCI
ENSRNOG00000005965	Irak4	protein	yes	284.742	117.842	451.641	3.83259	1.93832	5.25406e-13	3.80832e-11	SCI
ENSRNOG00000010183	Fam198b	protein	yes	485.943	207.701	764.184	3.67926	1.87941	5.48736e-13	3.96797e-11	SCI
ENSRNOG00000001300	P2rx4	protein	yes	1173.81	541.559	1806.07	3.33494	1.73766	5.81865e-13	4.18764e-11	SCI
ENSRNOG00000042353	Mlkl	protein	yes	227.991	92.3164	363.665	3.93934	1.97795	5.80905e-13	4.18764e-11	SCI
ENSRNOG00000004409	Sash3	protein	yes	301.39	125.351	477.428	3.80874	1.92931	6.04354e-13	4.33923e-11	SCI
ENSRNOG00000000043	Idua	protein	yes	2324.28	1090.93	3557.62	3.26108	1.70535	6.23512e-13	4.46625e-11	SCI
ENSRNOG00000051706	Tep1	protein	yes	1434.78	688.574	2180.98	3.16739	1.66329	6.55173e-13	4.68202e-11	SCI
ENSRNOG00000020884	Cd6	protein	yes	196.709	63.2591	330.158	5.21914	2.38381	6.75743e-13	4.80646e-11	SCI
ENSRNOG00000010240	Fam46a	protein	yes	115.956	38.436	193.476	5.03373	2.33163	7.11675e-13	5.05024e-11	SCI
ENSRNOG00000001713	AABR07034532.1	protein	yes	496.185	217.61	774.761	3.56032	1.83201	7.32e-13	5.18239e-11	SCI
ENSRNOG00000014479	Cttnbp2nl	protein	yes	1366.04	632.876	2099.21	3.31693	1.72985	7.34522e-13	5.18818e-11	SCI
ENSRNOG00000037113	Slfn2	protein	yes	1136.87	252.253	2021.48	8.01372	3.00247	8.56466e-13	6.03551e-11	SCI
ENSRNOG00000048222	Nlrc5	protein	no	91.234	26.743	155.725	5.82301	2.54177	8.63598e-13	6.07171e-11	--
ENSRNOG00000015416	Nabp1	protein	yes	255.103	105.648	404.557	3.82928	1.93707	8.68642e-13	6.08149e-11	SCI
ENSRNOG00000019892	Lrrfip1	protein	yes	440.519	189.088	691.95	3.6594	1.87161	8.68984e-13	6.08149e-11	SCI
ENSRNOG00000046327	Rbpj	protein	yes	1005.75	439.277	1572.22	3.57911	1.8396	9.23864e-13	6.45073e-11	SCI
ENSRNOG00000002280	Sh3bgrl	protein	yes	458.812	146.544	771.081	5.26179	2.39555	9.31911e-13	6.49203e-11	SCI
ENSRNOG00000014227	Mrgprx3	protein	yes	107.413	36.9771	177.85	4.80973	2.26596	9.42226e-13	6.5489e-11	SCI
ENSRNOG00000011521	Filip1	protein	yes	424.047	186.799	661.295	3.54014	1.82381	9.52993e-13	6.60865e-11	SCI
ENSRNOG00000010296	Slc7a7	protein	yes	250.45	72.3852	428.516	5.91994	2.56558	1.03287e-12	7.14629e-11	SCI
ENSRNOG00000015080	Wdfy1	protein	yes	419.483	105.172	733.794	6.97708	2.80262	1.0377e-12	7.16344e-11	SCI
ENSRNOG00000007679	Cyth4	protein	yes	1647.96	643.509	2652.4	4.12178	2.04327	1.24427e-12	8.56995e-11	SCI
ENSRNOG00000021157	Ctss	protein	yes	14490.9	7173.02	21808.7	3.04038	1.60425	1.24967e-12	8.57284e-11	SCI
ENSRNOG00000038835	Cd86	protein	yes	396.754	134.58	658.928	4.89619	2.29166	1.25032e-12	8.57284e-11	SCI
ENSRNOG00000032735	Srek1	protein	yes	772.107	349.937	1194.28	3.41283	1.77097	1.31329e-12	8.98439e-11	SCI
ENSRNOG00000019141	Ch25h	protein	yes	412.797	181.238	644.355	3.5553	1.82997	1.34987e-12	9.21393e-11	SCI
ENSRNOG00000028872	Rai14	protein	yes	337.901	146.335	529.468	3.6182	1.85527	1.39648e-12	9.51074e-11	SCI
ENSRNOG00000006963	Ctse	protein	yes	227.809	91.1835	364.435	3.99672	1.99882	1.41238e-12	9.59755e-11	SCI
ENSRNOG00000018740	Ugt1a8	protein	yes	576.771	270.205	883.338	3.26914	1.70891	1.50666e-12	1.02155e-10	SCI
ENSRNOG00000017828	Egr3	protein	yes	71.3172	18.9889	123.646	6.51148	2.70299	1.55261e-12	1.05036e-10	SCI
ENSRNOG00000020506	Khnyn	protein	yes	146.364	48.3624	244.366	5.05281	2.33709	1.57291e-12	1.06173e-10	SCI
ENSRNOG00000020105	Klhl30	protein	yes	142.37	20.9399	263.799	12.5979	3.65511	1.58861e-12	1.06996e-10	SCI
ENSRNOG00000014079	Stat1	protein	yes	2330.33	1143.17	3517.49	3.07697	1.62151	1.59388e-12	1.07114e-10	SCI
ENSRNOG00000011796	C1r	protein	yes	2481.49	1203.63	3759.35	3.12336	1.6431	1.70249e-12	1.1391e-10	SCI
ENSRNOG00000015859	Chdh	protein	yes	195.067	65.9612	324.172	4.91459	2.29707	1.70127e-12	1.1391e-10	SCI
ENSRNOG00000008639	Pabpc1	protein	yes	6705.82	3313.92	10097.7	3.04707	1.60742	1.75092e-12	1.16893e-10	SCI
ENSRNOG00000016219	Vnn1	protein	yes	101.87	35.0816	168.657	4.80757	2.26531	1.79048e-12	1.19273e-10	SCI
ENSRNOG00000016971	Zfp612	protein	yes	340.53	144.888	536.173	3.70061	1.88776	1.92362e-12	1.27862e-10	SCI
ENSRNOG00000030118	Msn	protein	yes	3989.88	1948.05	6031.7	3.09627	1.63053	1.94808e-12	1.29206e-10	SCI
ENSRNOG00000014532	Lbp	protein	yes	645.012	296.544	993.479	3.35019	1.74424	1.97094e-12	1.30438e-10	SCI
ENSRNOG00000002045	Anxa3	protein	yes	5694.73	2168.91	9220.55	4.25123	2.08788	2.02133e-12	1.33482e-10	SCI
ENSRNOG00000023257	Adamts9	protein	yes	428.469	190.724	666.214	3.49307	1.8045	2.19302e-12	1.44507e-10	SCI
ENSRNOG00000054964	Aoah	protein	yes	44.5845	6.17304	82.9959	13.4449	3.74899	2.24926e-12	1.47893e-10	SCI
ENSRNOG00000049994	Ifi44l	protein	yes	85.1137	23.743	146.484	6.16958	2.62517	2.36845e-12	1.55394e-10	SCI
ENSRNOG00000023303	Dpep2	protein	yes	60.3684	11.6659	109.071	9.34957	3.2249	2.40635e-12	1.57541e-10	SCI
ENSRNOG00000038955	MGC105567	protein	yes	91.4045	30.3206	152.488	5.0292	2.33033	2.44516e-12	1.59738e-10	SCI
ENSRNOG00000014835	Il1rl1	protein	yes	53.8266	11.9897	95.6634	7.97883	2.99618	2.51124e-12	1.63704e-10	SCI
ENSRNOG00000007529	Bmf	protein	yes	196.265	74.8342	317.696	4.24533	2.08588	2.54533e-12	1.65572e-10	SCI
ENSRNOG00000003463	Srebf1	protein	yes	4763.23	2407.99	7118.46	2.95618	1.56373	2.70458e-12	1.75556e-10	SCI
ENSRNOG00000010635	Igfbp4	protein	yes	438.36	201.33	675.39	3.35465	1.74616	2.86471e-12	1.85554e-10	SCI
ENSRNOG00000039969	Dsc2	protein	yes	54.9192	12.7812	97.0571	7.59372	2.92481	2.90834e-12	1.8798e-10	SCI
ENSRNOG00000009484	Ptcd3	protein	yes	1742.35	859.761	2624.95	3.05311	1.61028	2.92814e-12	1.88859e-10	SCI
ENSRNOG00000009822	Tlr2	protein	yes	419.055	146.97	691.14	4.70259	2.23346	2.94535e-12	1.89567e-10	SCI
ENSRNOG00000018865	Adamts12	protein	yes	270.005	92.1193	447.891	4.86208	2.28157	2.96697e-12	1.90556e-10	SCI
ENSRNOG00000010843	Nhlrc3	protein	yes	264.743	74.6336	454.852	6.09447	2.6075	3.22567e-12	2.06301e-10	SCI
ENSRNOG00000014314	Slc39a4	protein	yes	101.967	34.2623	169.671	4.95213	2.30805	3.22332e-12	2.06301e-10	SCI
ENSRNOG00000049115	Ccr5	protein	yes	525.108	238.67	811.545	3.40028	1.76565	3.23777e-12	2.0664e-10	SCI
ENSRNOG00000015599	Mall	protein	yes	284.953	125.9	444.006	3.52664	1.8183	3.58962e-12	2.28617e-10	SCI
ENSRNOG00000014461	Galns	protein	yes	1016.11	385.272	1646.95	4.27478	2.09585	3.67573e-12	2.33612e-10	SCI
ENSRNOG00000031312	Tnfrsf1a	protein	yes	1427.14	708.414	2145.87	3.02912	1.5989	3.87634e-12	2.45849e-10	SCI
ENSRNOG00000002969	Itpkb	protein	yes	2283.47	949.451	3617.49	3.81008	1.92982	3.93413e-12	2.48995e-10	SCI
ENSRNOG00000049028	C5ar2	protein	yes	137.655	51.9137	223.395	4.30321	2.10541	4.02292e-12	2.54086e-10	SCI
ENSRNOG00000038286	Slamf6	protein	yes	34.873	5.67065	64.0753	11.2995	3.49818	4.12825e-12	2.60199e-10	SCI
ENSRNOG00000038746	Bco2	protein	yes	170.439	70.0729	270.805	3.86463	1.95033	4.23307e-12	2.66255e-10	SCI
ENSRNOG00000019077	Lipa	protein	yes	1850.06	913.569	2786.55	3.05018	1.60889	4.34542e-12	2.72758e-10	SCI
ENSRNOG00000002919	Gfap	protein	yes	226731	115714	337748	2.91882	1.54539	4.65235e-12	2.91423e-10	SCI
ENSRNOG00000056024	Bnip2	protein	yes	486.343	216.681	756.005	3.48903	1.80283	4.75435e-12	2.972e-10	SCI
ENSRNOG00000013634	Myd88	protein	yes	410.65	189.588	631.713	3.33203	1.7364	4.85667e-12	3.02975e-10	SCI
ENSRNOG00000050806	Spty2d1	protein	yes	140.693	49.5227	231.864	4.68197	2.22711	4.95844e-12	3.08061e-10	SCI
ENSRNOG00000016281	Col4a1	protein	yes	2255.42	1136.58	3374.25	2.96879	1.56987	5.07818e-12	3.14858e-10	SCI
ENSRNOG00000023463	Parp9	protein	yes	850.603	308.619	1392.59	4.51232	2.17387	5.27864e-12	3.25959e-10	SCI
ENSRNOG00000008400	Pml	protein	yes	287.851	126.359	449.344	3.55608	1.83029	5.3435e-12	3.29296e-10	SCI
ENSRNOG00000018646	Hbegf	protein	yes	451.217	209.112	693.323	3.31556	1.72925	5.53062e-12	3.40139e-10	SCI
ENSRNOG00000025209	Plxnd1	protein	yes	971.79	473.863	1469.72	3.10157	1.633	5.70682e-12	3.50268e-10	SCI
ENSRNOG00000000994	Stxbp2	protein	yes	371.945	142.977	600.914	4.20287	2.07137	6.54369e-12	4.00824e-10	SCI
ENSRNOG00000013387	Tpcn2	protein	yes	786.847	373.977	1199.72	3.20799	1.68167	6.59013e-12	4.02858e-10	SCI
ENSRNOG00000003848	Med12	protein	yes	1310.91	636.761	1985.05	3.11743	1.64036	6.80098e-12	4.14914e-10	SCI
ENSRNOG00000012331	Casp8	protein	yes	151.302	56.3863	246.218	4.36663	2.12652	6.89981e-12	4.20102e-10	SCI
ENSRNOG00000008683	Alk	protein	yes	372.549	170.866	574.232	3.36072	1.74877	7.00545e-12	4.25682e-10	SCI
ENSRNOG00000020726	Sipa1	protein	yes	2041	957.978	3124.02	3.26106	1.70534	7.2382e-12	4.38949e-10	SCI
ENSRNOG00000018752	Clcf1	protein	yes	117.011	31.9893	202.033	6.31562	2.65892	7.25419e-12	4.39044e-10	SCI
ENSRNOG00000029308	Lrmp	protein	yes	360.673	162.996	558.349	3.42553	1.77633	7.27703e-12	4.39553e-10	SCI
ENSRNOG00000008806	Clip4	protein	yes	202.563	82.5541	322.572	3.9074	1.96621	7.34132e-12	4.42558e-10	SCI
ENSRNOG00000006632	Rps6ka3	protein	yes	795.857	378.187	1213.53	3.2088	1.68203	7.36817e-12	4.43299e-10	SCI
ENSRNOG00000014209	Utp6	protein	yes	293.756	125.483	462.029	3.68201	1.88049	7.51335e-12	4.51142e-10	SCI
ENSRNOG00000007664	Tnfrsf13c	protein	yes	68.0591	19.6739	116.444	5.91874	2.56529	7.54478e-12	4.52137e-10	SCI
ENSRNOG00000008602	Steap4	protein	yes	211.419	90.1078	332.731	3.69258	1.88463	7.61674e-12	4.55553e-10	SCI
ENSRNOG00000016179	Acoxl	protein	yes	50.6935	11.7371	89.6498	7.63816	2.93322	7.87181e-12	4.69885e-10	SCI
ENSRNOG00000001431	Rasa4	protein	yes	815.962	306.967	1324.96	4.31629	2.10979	8.10174e-12	4.81806e-10	SCI
ENSRNOG00000003759	Galc	protein	yes	521.86	222.489	821.232	3.69112	1.88406	8.10878e-12	4.81806e-10	SCI
ENSRNOG00000048315	Eif2ak2	protein	yes	1155.94	570.114	1741.76	3.05511	1.61122	8.11899e-12	4.81806e-10	SCI
ENSRNOG00000009157	Fut4	protein	yes	260.338	114.11	406.566	3.56292	1.83306	8.14726e-12	4.82543e-10	SCI
ENSRNOG00000016488	Pltp	protein	yes	8981.57	2733.1	15230	5.57244	2.47831	8.56305e-12	5.05204e-10	SCI
ENSRNOG00000008929	Aebp2	protein	yes	189.573	76.4714	302.675	3.95802	1.98478	8.79804e-12	5.17063e-10	SCI
ENSRNOG00000016351	Frrs1	protein	yes	92.7086	29.7335	155.684	5.23598	2.38846	8.79696e-12	5.17063e-10	SCI
ENSRNOG00000007129	Cd8b	protein	yes	101.225	3.38624	199.065	58.7864	5.87741	9.02555e-12	5.29232e-10	SCI
ENSRNOG00000014610	Anpep	protein	yes	741.586	244.925	1238.25	5.05563	2.33789	9.03986e-12	5.29232e-10	SCI
ENSRNOG00000038999	RT1-A1	protein	yes	767.74	359.967	1175.51	3.26561	1.70735	9.07276e-12	5.30138e-10	SCI
ENSRNOG00000033192	Osmr	protein	yes	153.608	27.1611	280.054	10.3108	3.36609	9.33524e-12	5.4443e-10	SCI
ENSRNOG00000060340	Psme4	protein	yes	4066.84	2010.68	6122.99	3.04523	1.60655	9.4914e-12	5.52479e-10	SCI
ENSRNOG00000024159	Fcer1g	protein	yes	4050.12	908.824	7191.42	7.91288	2.9842	9.92446e-12	5.76585e-10	SCI
ENSRNOG00000028768	Gbp4	protein	yes	87.2988	28.2773	146.32	5.17449	2.37142	9.98883e-12	5.79219e-10	SCI
ENSRNOG00000019996	Slc16a1	protein	yes	2600.75	1289.53	3911.97	3.03363	1.60105	1.01479e-11	5.87322e-10	SCI
ENSRNOG00000000515	Mapk13	protein	no	36.3222	6.95507	65.6894	9.44481	3.23952	1.02909e-11	5.94469e-10	--
ENSRNOG00000011922	Stt3b	protein	yes	726.12	350.762	1101.48	3.14024	1.65088	1.05514e-11	6.08366e-10	SCI
ENSRNOG00000017164	Afap1l2	protein	yes	749.794	350.844	1148.74	3.27423	1.71115	1.08656e-11	6.25296e-10	SCI
ENSRNOG00000012946	Mov10	protein	yes	355.843	149.109	562.577	3.77292	1.91568	1.12393e-11	6.45581e-10	SCI
ENSRNOG00000008134	Mefv	protein	yes	143.063	56.8342	229.292	4.03441	2.01236	1.18032e-11	6.76697e-10	SCI
ENSRNOG00000037620	Mob3c	protein	yes	361.931	169.237	554.625	3.2772	1.71247	1.21763e-11	6.96773e-10	SCI
ENSRNOG00000051986	Plcg2	protein	yes	208.321	89.4556	327.187	3.65753	1.87087	1.27851e-11	7.30236e-10	SCI
ENSRNOG00000010918	Cebpa	protein	yes	840.384	303.775	1376.99	4.53293	2.18044	1.30192e-11	7.42216e-10	SCI
ENSRNOG00000023628	Tmem106a	protein	yes	164.05	61.1409	266.959	4.36629	2.12641	1.30955e-11	7.45169e-10	SCI
ENSRNOG00000034233	Fyttd1	protein	yes	401.73	178.335	625.125	3.50534	1.80955	1.33317e-11	7.57193e-10	SCI
ENSRNOG00000002188	Hpse	protein	yes	151.028	61.3378	240.718	3.92447	1.9725	1.36123e-11	7.71692e-10	SCI
ENSRNOG00000013102	Entpd2	protein	yes	1937.66	992.859	2882.46	2.90319	1.53764	1.36728e-11	7.73684e-10	SCI
ENSRNOG00000012756	Slc25a43	protein	yes	97.2522	30.5712	163.933	5.36233	2.42286	1.41463e-11	7.98991e-10	SCI
ENSRNOG00000010045	Clec4a	protein	yes	96.5479	34.9838	158.112	4.51958	2.17619	1.51456e-11	8.53845e-10	SCI
ENSRNOG00000055650	Pou2f2	protein	yes	240.743	102.995	378.492	3.67487	1.87769	1.5471e-11	8.70579e-10	SCI
ENSRNOG00000000967	Aacs	protein	yes	1266.67	1901.98	631.354	0.331945	-1.59098	1.57135e-11	8.82597e-10	control
ENSRNOG00000051977	Mmrn2	protein	yes	444.78	208.892	680.668	3.25847	1.70419	1.65339e-11	9.26963e-10	SCI
ENSRNOG00000006828	Baz1a	protein	yes	226.672	97.1819	356.163	3.66491	1.87378	1.6691e-11	9.34053e-10	SCI
ENSRNOG00000021401	Lpar5	protein	yes	81.0705	26.0899	136.051	5.21471	2.38259	1.70112e-11	9.50224e-10	SCI
ENSRNOG00000042426	Cyp4v3	protein	yes	775.97	370.987	1180.95	3.18327	1.67051	1.71551e-11	9.56506e-10	SCI
ENSRNOG00000016643	Lpcat2	protein	yes	1066.92	531.647	1602.19	3.01363	1.5915	1.72416e-11	9.59571e-10	SCI
ENSRNOG00000057710	Ccnd2	protein	yes	292.91	74.3044	511.516	6.88406	2.78326	1.849e-11	1.02717e-09	SCI
ENSRNOG00000019142	Fas	protein	yes	139.136	54.374	223.897	4.11772	2.04185	1.87725e-11	1.04097e-09	SCI
ENSRNOG00000013836	Arhgap17	protein	yes	945.51	466.562	1424.46	3.0531	1.61027	1.88682e-11	1.04437e-09	SCI
ENSRNOG00000040287	Cyp1b1	protein	yes	336.611	136.428	536.794	3.93463	1.97623	1.91466e-11	1.05786e-09	SCI
ENSRNOG00000012929	Wsb1	protein	yes	6927.43	3577.74	10277.1	2.87251	1.52231	1.98874e-11	1.09679e-09	SCI
ENSRNOG00000042137	Tmem173	protein	yes	359.469	167.642	551.297	3.28854	1.71745	2.06301e-11	1.1357e-09	SCI
ENSRNOG00000018406	Wipf1	protein	yes	1723.53	859.49	2587.58	3.01059	1.59005	2.20349e-11	1.21085e-09	SCI
ENSRNOG00000019243	Glb1l	protein	yes	366.12	169.87	562.37	3.31058	1.72708	2.27587e-11	1.24837e-09	SCI
ENSRNOG00000009401	Lmo2	protein	yes	787.4	387.135	1187.66	3.06783	1.61722	2.34382e-11	1.28333e-09	SCI
ENSRNOG00000013215	Dctd	protein	yes	348.739	143.976	553.503	3.8444	1.94276	2.4479e-11	1.33791e-09	SCI
ENSRNOG00000057761	Ttf2	protein	yes	175.048	70.7872	279.309	3.94575	1.9803	2.47248e-11	1.34892e-09	SCI
ENSRNOG00000025792	Crk	protein	yes	455.146	178.973	731.319	4.0862	2.03076	2.48605e-11	1.35389e-09	SCI
ENSRNOG00000002807	Sept9	protein	yes	930.924	456.561	1405.29	3.07798	1.62199	2.60743e-11	1.41747e-09	SCI
ENSRNOG00000017680	Dennd2d	protein	yes	47.5232	8.84848	86.198	9.74156	3.28415	2.72502e-11	1.47875e-09	SCI
ENSRNOG00000008553	Mthfr	protein	yes	211.493	91.4297	331.557	3.62636	1.85852	2.88456e-11	1.56254e-09	SCI
ENSRNOG00000003954	Il2rg	protein	yes	100.413	36.6858	164.141	4.47423	2.16164	2.90164e-11	1.569e-09	SCI
ENSRNOG00000006787	Dhcr24	protein	yes	8010	11911.8	4108.22	0.344887	-1.5358	2.96339e-11	1.59955e-09	control
ENSRNOG00000026344	Fam179a	protein	yes	250.895	113.52	388.269	3.42028	1.77412	2.9792e-11	1.60524e-09	SCI
ENSRNOG00000023148	Col11a1	protein	yes	1090.33	545.361	1635.3	2.99857	1.58427	3.02946e-11	1.62943e-09	SCI
ENSRNOG00000048723	Pros1	protein	yes	936.725	452.503	1420.95	3.14019	1.65085	3.0439e-11	1.63431e-09	SCI
ENSRNOG00000010574	Ptpn1	protein	yes	378.76	172.52	585	3.3909	1.76167	3.05092e-11	1.6352e-09	SCI
ENSRNOG00000018087	Vim	protein	yes	31699.1	12331.7	51066.4	4.14106	2.05	3.07346e-11	1.64438e-09	SCI
ENSRNOG00000018110	Svil	protein	yes	1186.86	581.684	1792.04	3.08078	1.6233	3.10188e-11	1.65668e-09	SCI
ENSRNOG00000014276	Plce1	protein	yes	341.819	156.534	527.104	3.36734	1.75161	3.12068e-11	1.6638e-09	SCI
ENSRNOG00000057451	Itga5	protein	yes	299.134	133.372	464.897	3.48573	1.80146	3.14526e-11	1.67397e-09	SCI
ENSRNOG00000006859	Insig1	protein	yes	2622.74	3872.75	1372.73	0.354459	-1.49631	3.41113e-11	1.806e-09	control
ENSRNOG00000007821	Dyrk2	protein	yes	443.644	215.402	671.886	3.11923	1.64119	3.40031e-11	1.806e-09	SCI
ENSRNOG00000015577	Lpar6	protein	yes	352.698	161.928	543.469	3.35624	1.74685	3.41093e-11	1.806e-09	SCI
ENSRNOG00000001704	Runx1	protein	yes	98.2254	36.1393	160.312	4.43594	2.14924	3.46315e-11	1.83036e-09	SCI
ENSRNOG00000016378	Map3k8	protein	yes	175.431	72.8238	278.038	3.81795	1.9328	3.53377e-11	1.86445e-09	SCI
ENSRNOG00000052745	Met	protein	yes	70.9801	16.2021	125.758	7.76187	2.9564	3.54398e-11	1.8666e-09	SCI
ENSRNOG00000006329	Peli1	protein	yes	400.683	183.099	618.267	3.37668	1.75561	3.67458e-11	1.93204e-09	SCI
ENSRNOG00000012989	Serinc2	protein	yes	97.4565	35.3458	159.567	4.51446	2.17455	3.89753e-11	2.04436e-09	SCI
ENSRNOG00000034025	Ptprj	protein	yes	1252.28	640.67	1863.89	2.90929	1.54066	3.90164e-11	2.04436e-09	SCI
ENSRNOG00000002191	LOC498368	protein	yes	361.479	170.341	552.617	3.24418	1.69785	3.94126e-11	2.05804e-09	SCI
ENSRNOG00000013987	Sbno2	protein	yes	1706.18	822.246	2590.12	3.15006	1.65538	4.03791e-11	2.1013e-09	SCI
ENSRNOG00000020030	Crlf1	protein	yes	702.859	1055.91	349.811	0.33129	-1.59383	4.0373e-11	2.1013e-09	control
ENSRNOG00000058388	Zfp36	protein	yes	917.262	444.549	1389.98	3.12671	1.64464	4.12219e-11	2.1415e-09	SCI
ENSRNOG00000036762	Itpripl2	protein	yes	63.9155	18.8198	109.011	5.79236	2.53415	4.38675e-11	2.27506e-09	SCI
ENSRNOG00000015906	Tgif1	protein	yes	273.291	125.625	420.958	3.35091	1.74455	4.39982e-11	2.27795e-09	SCI
ENSRNOG00000006030	Ptprz1	protein	yes	3806.91	1904.12	5709.69	2.9986	1.58429	4.61456e-11	2.38507e-09	SCI
ENSRNOG00000017231	Adam9	protein	yes	1357.45	641.967	2072.93	3.22902	1.6911	4.81219e-11	2.48301e-09	SCI
ENSRNOG00000054172	Ctnnb1	protein	yes	4279.42	2204.28	6354.56	2.88283	1.52749	4.86835e-11	2.50773e-09	SCI
ENSRNOG00000011720	L3mbtl3	protein	yes	130.616	51.1173	210.115	4.11045	2.0393	5.09981e-11	2.62253e-09	SCI
ENSRNOG00000008045	Slamf9	protein	yes	209.343	33.9825	384.703	11.3206	3.50088	5.2189e-11	2.67924e-09	SCI
ENSRNOG00000010208	Timp1	protein	yes	1620.64	562.088	2679.19	4.7665	2.25293	5.53228e-11	2.83057e-09	SCI
ENSRNOG00000005678	Lamb1	protein	yes	990.246	497.485	1483.01	2.98101	1.5758	5.58427e-11	2.85238e-09	SCI
ENSRNOG00000013407	Slc5a11	protein	yes	984.375	1472.27	496.478	0.337219	-1.56824	5.71839e-11	2.916e-09	control
ENSRNOG00000008144	Irf1	protein	yes	468.329	230.696	705.962	3.06013	1.61359	5.82832e-11	2.96448e-09	SCI
ENSRNOG00000010111	Exoc3l4	protein	yes	133.655	53.7766	213.533	3.97075	1.98941	6.01313e-11	3.05096e-09	SCI
ENSRNOG00000053691	Lama5	protein	yes	665.666	336.244	995.088	2.95942	1.56532	6.36837e-11	3.22583e-09	SCI
ENSRNOG00000031163	Nfkbiz	protein	yes	176.225	78.1365	274.313	3.51069	1.81176	6.58567e-11	3.33036e-09	SCI
ENSRNOG00000014530	Nav2	protein	yes	1003.24	504.534	1501.94	2.97689	1.5738	6.72298e-11	3.39416e-09	SCI
ENSRNOG00000007755	Pm20d2	protein	yes	44.6027	9.60342	79.6021	8.28893	3.05119	6.77388e-11	3.4142e-09	SCI
ENSRNOG00000016885	Klf6	protein	yes	313.708	147.008	480.408	3.2679	1.70836	6.85407e-11	3.4489e-09	SCI
ENSRNOG00000004342	Ahr	protein	yes	194.113	79.5232	308.703	3.88192	1.95677	7.18635e-11	3.61013e-09	SCI
ENSRNOG00000052758	Fam49a	protein	yes	1221.65	622.487	1820.82	2.92507	1.54847	7.46569e-11	3.74428e-09	SCI
ENSRNOG00000008209	St3gal1	protein	yes	908.685	454.492	1362.88	2.99868	1.58433	7.50576e-11	3.75819e-09	SCI
ENSRNOG00000023109	Icoslg	protein	yes	981.69	487.023	1476.36	3.03139	1.59998	7.63285e-11	3.81555e-09	SCI
ENSRNOG00000010964	Akap13	protein	yes	1470.27	748.013	2192.52	2.93113	1.55146	7.70896e-11	3.84728e-09	SCI
ENSRNOG00000011316	Fam167a	protein	yes	72.0125	23.0649	120.96	5.24435	2.39076	7.841e-11	3.90677e-09	SCI
ENSRNOG00000013190	Rnaset2	protein	yes	4681.79	1638.72	7724.85	4.71397	2.23694	7.99979e-11	3.97937e-09	SCI
ENSRNOG00000060460	Clec1a	protein	yes	59.3039	17.1138	101.494	5.93055	2.56816	8.10663e-11	4.02594e-09	SCI
ENSRNOG00000001271	Card6	protein	yes	349.652	160.232	539.072	3.36432	1.75032	8.13514e-11	4.03352e-09	SCI
ENSRNOG00000027125	Mboat1	protein	yes	256.041	120.18	391.902	3.26096	1.7053	8.18434e-11	4.05131e-09	SCI
ENSRNOG00000007031	Trim9	protein	yes	1330.17	687.152	1973.18	2.87154	1.52182	8.22401e-11	4.06434e-09	SCI
ENSRNOG00000012549	Hs2st1	protein	yes	2068.21	1102.05	3034.36	2.75338	1.4612	8.26189e-11	4.07645e-09	SCI
ENSRNOG00000016852	Apobec3b	protein	yes	74.159	24.5367	123.781	5.04475	2.33478	8.65465e-11	4.25644e-09	SCI
ENSRNOG00000020811	Il6r	protein	yes	630.683	313.162	948.204	3.02784	1.59829	8.77211e-11	4.30725e-09	SCI
ENSRNOG00000043377	Fdps	protein	yes	5091.85	7550.79	2632.92	0.348694	-1.51997	9.00524e-11	4.4146e-09	control
ENSRNOG00000010513	Tfpi2	protein	yes	68.2648	22.0832	114.446	5.18252	2.37365	9.14356e-11	4.46872e-09	SCI
ENSRNOG00000022760	RGD1304929	protein	yes	118.01	46.5737	189.447	4.06769	2.02421	9.145e-11	4.46872e-09	SCI
ENSRNOG00000014333	Vcam1	protein	yes	1081.95	540.703	1623.19	3.002	1.58593	9.19181e-11	4.4844e-09	SCI
ENSRNOG00000006952	Prex1	protein	yes	2506.81	1278.2	3735.42	2.92242	1.54716	9.30215e-11	4.53097e-09	SCI
ENSRNOG00000052981	AABR07058464.1	protein	yes	227.978	103.26	352.696	3.41562	1.77215	9.7331e-11	4.7333e-09	SCI
ENSRNOG00000013589	Cxcl12	protein	yes	1000.87	511.531	1490.2	2.91322	1.54262	9.76071e-11	4.73916e-09	SCI
ENSRNOG00000026128	Cpne8	protein	yes	472.73	232.99	712.47	3.05794	1.61256	9.93795e-11	4.81753e-09	SCI
ENSRNOG00000015541	Gnb3	protein	yes	116.066	47.7072	184.424	3.86574	1.95075	1.11929e-10	5.41726e-09	SCI
ENSRNOG00000019322	Notch1	protein	yes	1826.95	953.33	2700.58	2.83279	1.50222	1.14688e-10	5.54197e-09	SCI
ENSRNOG00000051952	Tes	protein	yes	417.667	207.611	627.723	3.02356	1.59625	1.16015e-10	5.59722e-09	SCI
ENSRNOG00000024390	Osm	protein	yes	66.1074	20.3453	111.87	5.49854	2.45905	1.20221e-10	5.79095e-09	SCI
ENSRNOG00000003997	Pld5	protein	yes	72.2577	24.0227	120.493	5.0158	2.32648	1.20544e-10	5.79733e-09	SCI
ENSRNOG00000000824	Dse	protein	yes	448.269	215.592	680.945	3.15848	1.65923	1.23187e-10	5.91512e-09	SCI
ENSRNOG00000007477	Edn3	protein	yes	213.522	96.3	330.745	3.43453	1.78011	1.25143e-10	5.99957e-09	SCI
ENSRNOG00000027257	Gmip	protein	yes	452.619	224.373	680.864	3.03451	1.60146	1.25612e-10	6.0126e-09	SCI
ENSRNOG00000051470	Card9	protein	yes	429.605	217.314	641.895	2.95376	1.56255	1.28266e-10	6.12996e-09	SCI
ENSRNOG00000022325	Smc2	protein	yes	516.768	251.507	782.029	3.10937	1.63662	1.33847e-10	6.38671e-09	SCI
ENSRNOG00000020652	Tgfb1	protein	yes	1426.32	530.865	2321.78	4.37359	2.12882	1.40945e-10	6.71485e-09	SCI
ENSRNOG00000022636	Alpk1	protein	yes	302.04	139.252	464.829	3.33804	1.739	1.45031e-10	6.88797e-09	SCI
ENSRNOG00000018911	Pfkfb3	protein	yes	2001.2	1054.74	2947.66	2.79469	1.48269	1.5369e-10	7.28781e-09	SCI
ENSRNOG00000005690	Lmcd1	protein	yes	354.7	172.222	537.178	3.1191	1.64113	1.58734e-10	7.51529e-09	SCI
ENSRNOG00000023258	Nfkb1	protein	yes	1112.69	577.447	1647.93	2.85382	1.51289	1.64834e-10	7.79198e-09	SCI
ENSRNOG00000000942	Pan3	protein	yes	304.451	86.0313	522.87	6.07767	2.60352	1.65899e-10	7.83018e-09	SCI
ENSRNOG00000034272	Pias1	protein	yes	282.004	132.707	431.3	3.25001	1.70044	1.73126e-10	8.15864e-09	SCI
ENSRNOG00000020579	Col7a1	protein	yes	292.608	140.988	444.228	3.15082	1.65573	1.74202e-10	8.19666e-09	SCI
ENSRNOG00000003897	Col1a1	protein	yes	11406.8	5835.92	16977.7	2.90918	1.54061	1.75791e-10	8.25639e-09	SCI
ENSRNOG00000030266	Plekhg2	protein	yes	801.349	400.809	1201.89	2.99866	1.58432	1.76014e-10	8.25639e-09	SCI
ENSRNOG00000005302	Slc2a9	protein	yes	72.8872	24.6826	121.092	4.90595	2.29453	1.77508e-10	8.31367e-09	SCI
ENSRNOG00000017265	Tmem131	protein	yes	1119.96	580.609	1659.3	2.85786	1.51494	1.87015e-10	8.74545e-09	SCI
ENSRNOG00000007159	Ccl2	protein	yes	82.3956	18.1369	146.654	8.08597	3.01542	1.93902e-10	9.0536e-09	SCI
ENSRNOG00000006226	Cacng2	protein	yes	622.304	926.327	318.281	0.343595	-1.54122	2.01689e-10	9.40279e-09	control
ENSRNOG00000023021	Msl2	protein	yes	314.102	146.495	481.71	3.28824	1.71731	2.04427e-10	9.51584e-09	SCI
ENSRNOG00000016551	Bcl2l11	protein	yes	305.839	145.281	466.398	3.21031	1.68271	2.04848e-10	9.52091e-09	SCI
ENSRNOG00000003148	Timp2	protein	yes	6872.38	3676.28	10068.5	2.73877	1.45353	2.07075e-10	9.60974e-09	SCI
ENSRNOG00000001662	Dyrk1a	protein	yes	555.107	275.022	835.193	3.03682	1.60256	2.14087e-10	9.92001e-09	SCI
ENSRNOG00000051291	Dnhd1	protein	yes	359.101	174.003	544.198	3.12751	1.64502	2.16535e-10	1.00182e-08	SCI
ENSRNOG00000059140	Myo1g	protein	yes	190.384	60.9755	319.793	5.24461	2.39083	2.3801e-10	1.0995e-08	SCI
ENSRNOG00000026821	Arhgap42	protein	yes	169.172	61.596	276.747	4.49295	2.16766	2.38808e-10	1.10152e-08	SCI
ENSRNOG00000047977	LOC100910163	protein	yes	169.827	75.6167	264.036	3.49177	1.80396	2.42435e-10	1.11656e-08	SCI
ENSRNOG00000012575	Fat2	protein	no	91.6594	24.3126	159.006	6.54006	2.7093	2.45696e-10	1.12817e-08	--
ENSRNOG00000017087	Man1c1	protein	yes	1719.8	909.151	2530.46	2.78332	1.47681	2.5546e-10	1.17123e-08	SCI
ENSRNOG00000009910	Swap70	protein	yes	836.628	430.984	1242.27	2.88241	1.52728	2.63866e-10	1.20795e-08	SCI
ENSRNOG00000025051	Tal1	protein	yes	271.297	129.03	413.563	3.20517	1.6804	2.68087e-10	1.22543e-08	SCI
ENSRNOG00000014504	Il1r1	protein	yes	244.699	70.2155	419.182	5.96993	2.57771	2.71224e-10	1.23791e-08	SCI
ENSRNOG00000010645	Lgals3	protein	yes	11305	1247.07	21363	17.1305	4.09849	2.83135e-10	1.29034e-08	SCI
ENSRNOG00000051965	Smad4	protein	yes	528.797	246.429	811.166	3.29168	1.71883	2.87472e-10	1.30815e-08	SCI
ENSRNOG00000005352	Elf4	protein	yes	62.3962	10.5016	114.291	10.8832	3.44403	2.90273e-10	1.31892e-08	SCI
ENSRNOG00000022723	RGD1562029	protein	yes	55.8367	16.718	94.9555	5.67984	2.50585	2.91251e-10	1.32139e-08	SCI
ENSRNOG00000003289	Lap3	protein	yes	4884.62	2631.63	7137.6	2.71223	1.43948	2.91962e-10	1.32265e-08	SCI
ENSRNOG00000018524	Ezr	protein	yes	1412.94	743.635	2082.24	2.80008	1.48547	2.97401e-10	1.34529e-08	SCI
ENSRNOG00000000142	Plxdc2	protein	yes	962.224	495.644	1428.8	2.88272	1.52743	2.99525e-10	1.35289e-08	SCI
ENSRNOG00000005903	St14	protein	yes	614.622	97.5667	1131.68	11.599	3.53593	3.00914e-10	1.35661e-08	SCI
ENSRNOG00000029055	Ttk	protein	yes	157.783	42.6552	272.91	6.39804	2.67763	3.01242e-10	1.35661e-08	SCI
ENSRNOG00000046159	Gns	protein	yes	3523.15	1535.72	5510.57	3.58826	1.84328	3.07725e-10	1.38376e-08	SCI
ENSRNOG00000017854	Ucp2	protein	yes	3944.51	1637.64	6251.37	3.8173	1.93255	3.09708e-10	1.39062e-08	SCI
ENSRNOG00000012843	Aspg	protein	yes	1183.29	506.748	1859.82	3.67012	1.87583	3.10402e-10	1.39169e-08	SCI
ENSRNOG00000001158	Abcg1	protein	yes	1862.9	974.057	2751.75	2.82504	1.49827	3.14855e-10	1.40958e-08	SCI
ENSRNOG00000007241	Fnbp4	protein	yes	1822.61	973.257	2671.96	2.74538	1.457	3.19721e-10	1.42926e-08	SCI
ENSRNOG00000014543	Tbc1d2b	protein	yes	1123.29	586.436	1660.15	2.83091	1.50127	3.2064e-10	1.43127e-08	SCI
ENSRNOG00000010331	Ctsb	protein	yes	42799.4	12718.7	72880.1	5.73017	2.51858	3.38154e-10	1.50503e-08	SCI
ENSRNOG00000004361	Parp10	protein	yes	398.398	196.908	599.888	3.04654	1.60717	3.45085e-10	1.53352e-08	SCI
ENSRNOG00000004749	Slc30a1	protein	yes	211.718	75.2745	348.161	4.62522	2.20952	3.45562e-10	1.53352e-08	SCI
ENSRNOG00000015285	Lrp4	protein	yes	2454.31	1304.65	3603.97	2.7624	1.46592	3.50963e-10	1.55522e-08	SCI
ENSRNOG00000008941	Ets1	protein	yes	721.86	367.513	1076.21	2.92835	1.55009	3.59236e-10	1.58957e-08	SCI
ENSRNOG00000006995	Ano6	protein	yes	875.445	453.197	1297.69	2.86342	1.51774	3.69213e-10	1.62898e-08	SCI
ENSRNOG00000018915	Tagap	protein	yes	135.778	55.6103	215.946	3.88321	1.95725	3.68924e-10	1.62898e-08	SCI
ENSRNOG00000002075	Cnot6l	protein	yes	210.604	92.055	329.154	3.57562	1.83819	3.75135e-10	1.65271e-08	SCI
ENSRNOG00000001514	Cdca7	protein	yes	146.738	63.9353	229.54	3.59019	1.84406	3.97302e-10	1.74532e-08	SCI
ENSRNOG00000058545	Arhgap4	protein	yes	770.586	410.219	1130.95	2.75695	1.46307	3.96804e-10	1.74532e-08	SCI
ENSRNOG00000011559	Cnn3	protein	yes	9551.2	5196.49	13905.9	2.67602	1.42009	4.0672e-10	1.78412e-08	SCI
ENSRNOG00000004873	Prkch	protein	yes	134.37	58.7383	210.002	3.57521	1.83803	4.13741e-10	1.8071e-08	SCI
ENSRNOG00000018003	F2rl1	protein	yes	46.5091	9.12413	83.8941	9.19475	3.20081	4.12715e-10	1.8071e-08	SCI
ENSRNOG00000054890	Flna	protein	yes	3312.36	1778.83	4845.88	2.7242	1.44583	4.13612e-10	1.8071e-08	SCI
ENSRNOG00000000815	Smpdl3a	protein	yes	2341.56	847.086	3836.04	4.52851	2.17903	4.16413e-10	1.81506e-08	SCI
ENSRNOG00000011718	C1rl	protein	yes	161.928	69.2991	254.558	3.67332	1.87708	4.16754e-10	1.81506e-08	SCI
ENSRNOG00000019763	Mlph	protein	yes	49.6373	13.6122	85.6623	6.29306	2.65376	4.17946e-10	1.81765e-08	SCI
ENSRNOG00000006870	Mtdh	protein	yes	620.074	281.028	959.12	3.4129	1.771	4.51135e-10	1.95594e-08	SCI
ENSRNOG00000012062	Npc2	protein	yes	24420.6	8721.46	40119.8	4.60012	2.20167	4.51673e-10	1.95594e-08	SCI
ENSRNOG00000017220	Tcirg1	protein	yes	2700.39	1030.1	4370.69	4.24299	2.08508	4.5406e-10	1.96349e-08	SCI
ENSRNOG00000004072	Myo1c	protein	yes	1007.85	517.488	1498.21	2.89516	1.53364	4.64065e-10	2.00391e-08	SCI
ENSRNOG00000012008	S100a3	protein	yes	208.976	96.4414	321.51	3.33373	1.73714	4.76609e-10	2.05516e-08	SCI
ENSRNOG00000024470	Lman1	protein	yes	432.256	211.384	653.128	3.08977	1.6275	4.92242e-10	2.11957e-08	SCI
ENSRNOG00000004226	Irak3	protein	yes	342.019	167.114	516.925	3.09325	1.62912	5.16025e-10	2.21883e-08	SCI
ENSRNOG00000013128	Tmem179	protein	yes	1632.77	2441.65	823.89	0.337432	-1.56733	5.32971e-10	2.28745e-08	control
ENSRNOG00000060603	Nhsl1	protein	yes	334.889	149.322	520.456	3.48547	1.80135	5.33485e-10	2.28745e-08	SCI
ENSRNOG00000055527	Arap3	protein	yes	610.127	318.559	901.694	2.83055	1.50108	5.50768e-10	2.35823e-08	SCI
ENSRNOG00000027859	Tmem26	protein	yes	29.3695	2.61775	56.1212	21.4387	4.42214	5.54054e-10	2.36565e-08	SCI
ENSRNOG00000038905	AABR07048397.1	protein	yes	103.126	40.0585	166.193	4.14876	2.05268	5.53365e-10	2.36565e-08	SCI
ENSRNOG00000016562	Zfp191	protein	yes	478.187	238.399	717.974	3.01165	1.59055	5.75892e-10	2.45545e-08	SCI
ENSRNOG00000013802	Slc25a36l1	protein	yes	270.089	59.3154	480.862	8.10687	3.01914	6.03215e-10	2.56835e-08	SCI
ENSRNOG00000016334	Ptbp3	protein	yes	184.213	32.6906	335.735	10.2701	3.36037	6.09546e-10	2.58806e-08	SCI
ENSRNOG00000031174	Arnt	protein	yes	368.225	155.256	581.194	3.74346	1.90437	6.09145e-10	2.58806e-08	SCI
ENSRNOG00000000299	Foxo3	protein	yes	194.721	56.4105	333.031	5.90371	2.56162	6.11721e-10	2.59368e-08	SCI
ENSRNOG00000004737	Cd48	protein	yes	1792.09	922.643	2661.54	2.88469	1.52842	6.1708e-10	2.61276e-08	SCI
ENSRNOG00000014660	Usp53	protein	yes	1511.03	669.376	2352.68	3.51474	1.81342	6.27983e-10	2.65523e-08	SCI
ENSRNOG00000011762	Elf1	protein	yes	540.579	278.37	802.787	2.88388	1.52801	6.30535e-10	2.66233e-08	SCI
ENSRNOG00000018778	Cadm1	protein	yes	551.171	286.543	815.799	2.84704	1.50946	6.35228e-10	2.67843e-08	SCI
ENSRNOG00000023317	Colgalt1	protein	yes	1392.17	747.173	2037.18	2.72651	1.44706	6.4148e-10	2.70105e-08	SCI
ENSRNOG00000033921	Als2cl	protein	yes	202.542	92.0855	312.998	3.399	1.76511	6.66142e-10	2.80102e-08	SCI
ENSRNOG00000030729	C4b	protein	yes	415.876	203.52	628.231	3.08683	1.62612	6.73986e-10	2.83009e-08	SCI
ENSRNOG00000019542	MGC108823	protein	yes	203.724	41.7148	365.733	8.76745	3.13216	6.87869e-10	2.88441e-08	SCI
ENSRNOG00000019387	Ifi30	protein	yes	2245.56	602.994	3888.13	6.44803	2.68886	7.92447e-10	3.31836e-08	SCI
ENSRNOG00000003207	Fmnl1	protein	yes	1845.02	992.478	2697.56	2.718	1.44255	8.07304e-10	3.36668e-08	SCI
ENSRNOG00000011071	Nt5e	protein	yes	482.272	249.072	715.472	2.87255	1.52233	8.05196e-10	3.36668e-08	SCI
ENSRNOG00000049714	Asap3	protein	yes	541.342	273.283	809.402	2.96178	1.56646	8.07123e-10	3.36668e-08	SCI
ENSRNOG00000012811	Spint1	protein	yes	604.343	317.361	891.325	2.80855	1.48983	8.16295e-10	3.39737e-08	SCI
ENSRNOG00000013564	Dok3	protein	yes	250.664	97.2051	404.123	4.15743	2.05569	8.16895e-10	3.39737e-08	SCI
ENSRNOG00000019357	Tax1bp3	protein	yes	929.813	498.45	1361.18	2.73082	1.44933	8.32902e-10	3.45921e-08	SCI
ENSRNOG00000024566	Sh3d21	protein	yes	239.203	114.913	363.492	3.16318	1.66138	8.55608e-10	3.54868e-08	SCI
ENSRNOG00000016047	Macf1	protein	yes	11175.3	6039.63	16311	2.70066	1.43331	8.59336e-10	3.55929e-08	SCI
ENSRNOG00000006060	Matn2	protein	yes	1380.72	439.719	2321.73	5.28002	2.40054	8.81636e-10	3.64669e-08	SCI
ENSRNOG00000012628	Gpr18	protein	yes	46.6145	13.4798	79.7492	5.91621	2.56467	8.83797e-10	3.65067e-08	SCI
ENSRNOG00000025669	Tmem104	protein	yes	288.689	137.443	439.935	3.20086	1.67846	8.88967e-10	3.66705e-08	SCI
ENSRNOG00000001424	Cux1	protein	yes	1064.78	478.587	1650.98	3.44969	1.78647	9.22903e-10	3.80189e-08	SCI
ENSRNOG00000049604	Mvk	protein	yes	1048	1526.89	569.104	0.372722	-1.42383	9.53891e-10	3.92423e-08	control
ENSRNOG00000001782	Osbpl11	protein	yes	614.879	324.879	904.879	2.78528	1.47782	9.70717e-10	3.98717e-08	SCI
ENSRNOG00000037432	Exo5	protein	yes	234.231	112.225	356.238	3.17433	1.66645	9.71809e-10	3.98717e-08	SCI
ENSRNOG00000001752	Nrros	protein	yes	541.298	154.312	928.283	6.01564	2.58872	9.83159e-10	4.02831e-08	SCI
ENSRNOG00000013790	Mfsd1	protein	yes	1359.79	725.899	1993.69	2.74651	1.4576	1.01381e-09	4.14272e-08	SCI
ENSRNOG00000012660	Postn	protein	yes	323.114	55.1906	591.038	10.709	3.42076	1.02231e-09	4.17189e-08	SCI
ENSRNOG00000010497	RGD1305807	protein	yes	63.4661	3.21718	123.715	38.4545	5.26508	1.04245e-09	4.24838e-08	SCI
ENSRNOG00000033883	Stard8	protein	yes	374.015	188.676	559.355	2.96463	1.56785	1.05799e-09	4.30594e-08	SCI
ENSRNOG00000052444	RGD1563091	protein	yes	632.219	278.204	986.234	3.54501	1.82579	1.09831e-09	4.46409e-08	SCI
ENSRNOG00000039754	Rab7b	protein	yes	908.096	474.192	1342	2.83008	1.50084	1.12289e-09	4.55788e-08	SCI
ENSRNOG00000009936	Dido1	protein	yes	938.19	498.442	1377.94	2.76449	1.46701	1.13959e-09	4.61952e-08	SCI
ENSRNOG00000003278	Map3k14	protein	yes	348.968	174.443	523.494	3.00095	1.58542	1.21369e-09	4.91334e-08	SCI
ENSRNOG00000050500	Tob2	protein	yes	420.239	210.108	630.369	3.00021	1.58506	1.21691e-09	4.91984e-08	SCI
ENSRNOG00000059474	Mob1a	protein	yes	1486.24	791.431	2181.05	2.75584	1.46249	1.22178e-09	4.93298e-08	SCI
ENSRNOG00000061215	Crym	protein	yes	361.238	90.1338	632.343	7.01561	2.81057	1.22513e-09	4.93993e-08	SCI
ENSRNOG00000000457	Tap1	protein	yes	596.317	278.168	914.466	3.28746	1.71697	1.22707e-09	4.94122e-08	SCI
ENSRNOG00000002134	LOC498435	protein	yes	115.057	27.6989	202.415	7.30771	2.86942	1.28695e-09	5.16868e-08	SCI
ENSRNOG00000025695	Tns3	protein	yes	5262.43	2893.3	7631.57	2.63767	1.39926	1.28661e-09	5.16868e-08	SCI
ENSRNOG00000052513	Wapal	protein	yes	884.377	256.868	1511.89	5.88584	2.55725	1.3044e-09	5.22497e-08	SCI
ENSRNOG00000061595	Tfec	protein	yes	24.116	3.55051	44.6815	12.5845	3.65358	1.30324e-09	5.22497e-08	SCI
ENSRNOG00000017225	Fam160b1	protein	yes	175.105	57.7426	292.468	5.06503	2.34057	1.33906e-09	5.35676e-08	SCI
ENSRNOG00000032381	Naglu	protein	yes	879.684	397.959	1361.41	3.42098	1.77441	1.34824e-09	5.38643e-08	SCI
ENSRNOG00000026842	Nnt	protein	yes	1420.88	762.293	2079.47	2.72792	1.4478	1.36419e-09	5.443e-08	SCI
ENSRNOG00000056216	Casp7	protein	yes	300.718	151.838	449.598	2.96105	1.56611	1.37836e-09	5.49232e-08	SCI
ENSRNOG00000050190	Eng	protein	yes	2161.6	1189.88	3133.33	2.63332	1.39688	1.41123e-09	5.61595e-08	SCI
ENSRNOG00000010997	Ednrb	protein	yes	1190.99	288.946	2093.04	7.2437	2.85673	1.41534e-09	5.62494e-08	SCI
ENSRNOG00000008165	Tpx2	protein	yes	178.926	83.3294	274.522	3.29442	1.72002	1.44954e-09	5.75335e-08	SCI
ENSRNOG00000019217	Adrb2	protein	yes	209.09	101.778	316.402	3.10876	1.63634	1.45733e-09	5.77677e-08	SCI
ENSRNOG00000036692	Gcgr	protein	yes	68.1429	23.7892	112.497	4.72889	2.2415	1.46556e-09	5.80184e-08	SCI
ENSRNOG00000010747	Dap	protein	yes	1911.66	1064.48	2758.84	2.59174	1.37392	1.55513e-09	6.14843e-08	SCI
ENSRNOG00000003038	Sft2d2	protein	yes	739.945	385.012	1094.88	2.84375	1.5078	1.58184e-09	6.24591e-08	SCI
ENSRNOG00000002215	Mylk	protein	yes	5142.84	2826.64	7459.05	2.63884	1.39991	1.63096e-09	6.42318e-08	SCI
ENSRNOG00000011857	Mtpn	protein	yes	1017.12	390.91	1643.34	4.20388	2.07172	1.62977e-09	6.42318e-08	SCI
ENSRNOG00000056038	Ehbp1l1	protein	yes	1503.62	820.39	2186.85	2.66563	1.41448	1.64799e-09	6.48188e-08	SCI
ENSRNOG00000007426	Tmem64	protein	yes	171.76	75.3364	268.184	3.55982	1.83181	1.6807e-09	6.60202e-08	SCI
ENSRNOG00000018839	Ntrk2	protein	yes	12014.2	6687.45	17341	2.59307	1.37466	1.69127e-09	6.63498e-08	SCI
ENSRNOG00000024056	Zfp715	protein	yes	265.742	88.6427	442.842	4.99581	2.32072	1.74547e-09	6.83e-08	SCI
ENSRNOG00000047213	Gnpda1	protein	yes	793.227	435.938	1150.52	2.63917	1.40008	1.78639e-09	6.98113e-08	SCI
ENSRNOG00000048449	Itgb3	protein	yes	62.5629	12.6563	112.469	8.88643	3.1516	1.82419e-09	7.11971e-08	SCI
ENSRNOG00000007224	LOC500034	protein	yes	90.1083	34.6308	145.586	4.20393	2.07174	2.00848e-09	7.82894e-08	SCI
ENSRNOG00000009131	Zc3h12a	protein	yes	179.467	84.7571	274.176	3.23485	1.6937	2.0218e-09	7.87079e-08	SCI
ENSRNOG00000000800	Man1a1	protein	yes	664.79	354.988	974.593	2.74543	1.45703	2.0246e-09	7.87165e-08	SCI
ENSRNOG00000026235	Hk3	protein	yes	328.134	20.403	635.865	31.1653	4.96187	2.07004e-09	8.03804e-08	SCI
ENSRNOG00000050215	LOC682408	protein	yes	675.6	359.72	991.48	2.75625	1.46271	2.08026e-09	8.06743e-08	SCI
ENSRNOG00000009812	Sbf2	protein	yes	1231.16	669.82	1792.5	2.67609	1.42013	2.09828e-09	8.12695e-08	SCI
ENSRNOG00000013581	Extl3	protein	yes	511.961	247.051	776.871	3.14457	1.65286	2.10158e-09	8.12941e-08	SCI
ENSRNOG00000018350	RGD1311558	protein	yes	505.145	262.578	747.712	2.84758	1.50973	2.17455e-09	8.401e-08	SCI
ENSRNOG00000052873	Npnt	protein	yes	91.5261	36.1997	146.853	4.05674	2.02032	2.20758e-09	8.51779e-08	SCI
ENSRNOG00000008587	Tek	protein	yes	559.788	293.022	826.554	2.82079	1.4961	2.22294e-09	8.55725e-08	SCI
ENSRNOG00000009137	Ubxn2b	protein	yes	293.112	107.498	478.726	4.45335	2.15489	2.22343e-09	8.55725e-08	SCI
ENSRNOG00000020942	Plekha4	protein	yes	1117.9	611.112	1624.68	2.65856	1.41065	2.26278e-09	8.69772e-08	SCI
ENSRNOG00000009412	Lrch1	protein	yes	320.768	160.923	480.613	2.98661	1.57851	2.27354e-09	8.72804e-08	SCI
ENSRNOG00000010488	Zmiz1	protein	yes	2681.34	1477.51	3885.17	2.62955	1.39481	2.2911e-09	8.78436e-08	SCI
ENSRNOG00000006932	Dock2	protein	yes	115.615	13.8294	217.401	15.7203	3.97455	2.36337e-09	9.05007e-08	SCI
ENSRNOG00000015717	Ptpre	protein	yes	572.582	299.391	845.772	2.82497	1.49824	2.38729e-09	9.11872e-08	SCI
ENSRNOG00000023708	Tmem176a	protein	yes	6428.85	2011.5	10846.2	5.3921	2.43085	2.38683e-09	9.11872e-08	SCI
ENSRNOG00000009331	Hck	protein	yes	474.202	178.537	769.867	4.3121	2.10839	2.39621e-09	9.14133e-08	SCI
ENSRNOG00000013805	Tnip2	protein	yes	390.308	203.677	576.94	2.83263	1.50214	2.41378e-09	9.19461e-08	SCI
ENSRNOG00000017990	Ubap2l	protein	yes	1672.96	914.271	2431.65	2.65967	1.41124	2.41622e-09	9.19461e-08	SCI
ENSRNOG00000016408	Kirrel	protein	yes	700.387	370.935	1029.84	2.77634	1.47318	2.50452e-09	9.51874e-08	SCI
ENSRNOG00000002319	Tsn	protein	yes	326.234	163.83	488.637	2.98258	1.57656	2.53155e-09	9.60949e-08	SCI
ENSRNOG00000022911	Hjurp	protein	no	101.577	41.5744	161.579	3.88649	1.95847	2.54719e-09	9.65681e-08	--
ENSRNOG00000058593	Zbtb1	protein	yes	287.271	143.517	431.025	3.0033	1.58655	2.55648e-09	9.67998e-08	SCI
ENSRNOG00000024931	Ccdc88b	protein	yes	479.254	252.084	706.424	2.80234	1.48663	2.5668e-09	9.70699e-08	SCI
ENSRNOG00000024207	Fgfrl1	protein	yes	1437.08	806.82	2067.33	2.56232	1.35745	2.67375e-09	1.00989e-07	SCI
ENSRNOG00000029242	Plekho2	protein	yes	308.75	134.442	483.058	3.59305	1.84521	2.7123e-09	1.02318e-07	SCI
ENSRNOG00000008292	Hif1a	protein	yes	1795.94	979.75	2612.13	2.66612	1.41474	2.7289e-09	1.02817e-07	SCI
ENSRNOG00000014464	Tnfsf13b	protein	yes	131.425	35.802	227.048	6.34176	2.66488	2.76086e-09	1.03892e-07	SCI
ENSRNOG00000022094	Lacc1	protein	yes	51.2842	15.1329	87.4355	5.77784	2.53053	2.79193e-09	1.04932e-07	SCI
ENSRNOG00000020325	Calhm2	protein	yes	299.815	143.413	456.217	3.18114	1.66954	2.82858e-09	1.06178e-07	SCI
ENSRNOG00000009431	Tbc1d4	protein	yes	197.113	97.8699	296.356	3.02806	1.5984	2.86029e-09	1.07236e-07	SCI
ENSRNOG00000014945	Kpna3	protein	yes	368.617	145.677	591.557	4.06073	2.02174	2.90918e-09	1.08935e-07	SCI
ENSRNOG00000000565	Sgpl1	protein	yes	2573.79	1437.61	3709.98	2.58067	1.36774	2.92952e-09	1.09562e-07	SCI
ENSRNOG00000003736	Col5a2	protein	yes	2026.65	1032.73	3020.57	2.92484	1.54836	2.96636e-09	1.10804e-07	SCI
ENSRNOG00000005935	A3galt2	protein	yes	281.85	141.157	422.542	2.99342	1.5818	3.03401e-09	1.13192e-07	SCI
ENSRNOG00000017157	Trim69	protein	yes	76.5794	29.7001	123.459	4.15684	2.05549	3.04317e-09	1.13394e-07	SCI
ENSRNOG00000052968	Hnrnpa3	protein	yes	2616.59	1450.48	3782.69	2.60788	1.38288	3.08646e-09	1.14867e-07	SCI
ENSRNOG00000004763	Sirpa	protein	yes	5131.85	2925.75	7337.95	2.50806	1.32657	3.17843e-09	1.18145e-07	SCI
ENSRNOG00000026112	Tmem202	protein	yes	128.71	57.7344	199.686	3.4587	1.79023	3.21326e-09	1.19294e-07	SCI
ENSRNOG00000018669	Jak3	protein	yes	727.556	334.82	1120.29	3.34595	1.74242	3.27105e-09	1.21292e-07	SCI
ENSRNOG00000016705	Prpf4b	protein	yes	1508.09	761.888	2254.28	2.95881	1.56502	3.28274e-09	1.21577e-07	SCI
ENSRNOG00000017863	Zeb1	protein	yes	1017.36	457.091	1577.63	3.45145	1.7872	3.29153e-09	1.21754e-07	SCI
ENSRNOG00000011945	Cyfip1	protein	yes	2214.27	1226.25	3202.3	2.61147	1.38486	3.31342e-09	1.22416e-07	SCI
ENSRNOG00000005807	Ptpn7	protein	yes	305.578	155.62	455.535	2.92722	1.54953	3.35854e-09	1.23932e-07	SCI
ENSRNOG00000031824	Slc44a2	protein	yes	3747.98	2126.69	5369.27	2.5247	1.33611	3.38995e-09	1.2494e-07	SCI
ENSRNOG00000001174	Pde9a	protein	yes	580.122	315.733	844.511	2.67477	1.41941	3.49904e-09	1.28805e-07	SCI
ENSRNOG00000010362	Anxa2	protein	yes	4468.6	2449.81	6487.38	2.64812	1.40497	3.51257e-09	1.29146e-07	SCI
ENSRNOG00000022320	Primpol	protein	yes	46.4974	13.9591	79.0356	5.66196	2.5013	3.67457e-09	1.3494e-07	SCI
ENSRNOG00000017491	Carf	protein	yes	110.729	34.5867	186.871	5.40297	2.43375	3.68721e-09	1.3524e-07	SCI
ENSRNOG00000020744	Adar	protein	yes	1261.62	693.117	1830.12	2.64041	1.40076	3.71227e-09	1.35996e-07	SCI
ENSRNOG00000016695	Mmp2	protein	yes	1654.54	752.677	2556.41	3.39642	1.76401	3.72267e-09	1.36213e-07	SCI
ENSRNOG00000003480	Aim2	protein	yes	70.6988	25.5136	115.884	4.54206	2.18335	3.7769e-09	1.38031e-07	SCI
ENSRNOG00000026408	Rnf169	protein	yes	37.7632	8.99921	66.5273	7.39257	2.88608	3.79079e-09	1.38373e-07	SCI
ENSRNOG00000017703	Unc93b1	protein	yes	1422.37	429.785	2414.95	5.61897	2.49031	3.86244e-09	1.40819e-07	SCI
ENSRNOG00000005289	Prkd3	protein	yes	259.938	51.5389	468.337	9.08705	3.18381	3.93343e-09	1.42894e-07	SCI
ENSRNOG00000016913	Stk36	protein	yes	236.149	116.434	355.863	3.05635	1.61181	3.92834e-09	1.42894e-07	SCI
ENSRNOG00000012473	Cflar	protein	yes	204.702	99.2504	310.153	3.12495	1.64384	3.95598e-09	1.43542e-07	SCI
ENSRNOG00000016316	Mcm2	protein	yes	417.403	222.223	612.583	2.75661	1.46289	4.04214e-09	1.46494e-07	SCI
ENSRNOG00000021370	Ccdc69	protein	yes	66.9858	17.0215	116.95	6.87072	2.78046	4.05341e-09	1.46728e-07	SCI
ENSRNOG00000004864	Prpf40a	protein	yes	809.061	438.526	1179.6	2.68991	1.42756	4.0771e-09	1.4741e-07	SCI
ENSRNOG00000047137	Erbb2ip	protein	yes	3705.97	1787.41	5624.52	3.14673	1.65386	4.12756e-09	1.49057e-07	SCI
ENSRNOG00000022218	Ifi44	protein	yes	731.333	324.968	1137.7	3.50095	1.80775	4.24758e-09	1.5321e-07	SCI
ENSRNOG00000023910	Man2b1	protein	yes	2746.89	1439.82	4053.95	2.81559	1.49344	4.26435e-09	1.53633e-07	SCI
ENSRNOG00000001123	RGD1562310	protein	yes	320.247	161.377	479.118	2.96893	1.56994	4.27061e-09	1.53676e-07	SCI
ENSRNOG00000023661	Celf2	protein	yes	261.078	77.265	444.891	5.75799	2.52557	4.44985e-09	1.59749e-07	SCI
ENSRNOG00000050697	Ctsz	protein	yes	4013.89	1145.33	6882.45	6.00913	2.58716	4.44825e-09	1.59749e-07	SCI
ENSRNOG00000054017	Hist1h4b	protein	yes	445.577	237.285	653.869	2.75563	1.46238	4.51285e-09	1.61819e-07	SCI
ENSRNOG00000004698	Cd244	protein	yes	90.3877	35.6098	145.166	4.07656	2.02735	4.61417e-09	1.65258e-07	SCI
ENSRNOG00000024899	Cxcl13	protein	yes	166.628	80.4766	252.779	3.14102	1.65123	4.66673e-09	1.66944e-07	SCI
ENSRNOG00000021726	Tlr3	protein	yes	501.28	270.051	732.509	2.71249	1.43962	4.717e-09	1.68544e-07	SCI
ENSRNOG00000003213	Helz	protein	yes	266.162	133.976	398.348	2.97329	1.57206	4.73698e-09	1.68862e-07	SCI
ENSRNOG00000051536	Rfx4	protein	yes	362.957	146.726	579.188	3.94741	1.98091	4.73624e-09	1.68862e-07	SCI
ENSRNOG00000028156	Pld1	protein	yes	1158.39	631.603	1685.17	2.66809	1.41581	4.74328e-09	1.68889e-07	SCI
ENSRNOG00000016258	Zfp516	protein	yes	187.459	69.8189	305.099	4.36987	2.12759	4.78402e-09	1.7014e-07	SCI
ENSRNOG00000008474	Acox3	protein	yes	449.597	227.055	672.139	2.96025	1.56572	4.79026e-09	1.70163e-07	SCI
ENSRNOG00000001889	Comt	protein	yes	2121.79	1200.77	3042.82	2.53407	1.34146	4.85247e-09	1.72172e-07	SCI
ENSRNOG00000005788	Cdk5rap2	protein	yes	957.09	522.96	1391.22	2.66028	1.41158	4.97281e-09	1.76237e-07	SCI
ENSRNOG00000002309	Hlx	protein	yes	196.252	53.3155	339.188	6.3619	2.66946	5.03291e-09	1.7805e-07	SCI
ENSRNOG00000024494	AABR07056633.1	protein	yes	84.0209	16.0704	151.971	9.45658	3.24132	5.03567e-09	1.7805e-07	SCI
ENSRNOG00000019270	P2ry6	protein	yes	423.413	177.545	669.281	3.76965	1.91443	5.13001e-09	1.81175e-07	SCI
ENSRNOG00000006628	Dusp16	protein	yes	155.435	69.1022	241.767	3.49869	1.80682	5.17216e-09	1.82452e-07	SCI
ENSRNOG00000012172	Spi1	protein	yes	923.514	301.994	1545.03	5.11611	2.35505	5.33272e-09	1.87887e-07	SCI
ENSRNOG00000013415	Ptpn18	protein	yes	284.061	146.144	421.979	2.88742	1.52978	5.33856e-09	1.87887e-07	SCI
ENSRNOG00000021285	Celsr1	protein	yes	185.049	41.4745	328.623	7.92348	2.98613	5.7469e-09	2.01791e-07	SCI
ENSRNOG00000031168	Arhgap15	protein	yes	157.256	71.378	243.134	3.40628	1.7682	5.76161e-09	2.02075e-07	SCI
ENSRNOG00000000991	Arpc1b	protein	yes	3625.11	1458.6	5791.61	3.97066	1.98938	5.77155e-09	2.0219e-07	SCI
ENSRNOG00000006391	Smarcad1	protein	yes	736.932	397.465	1076.4	2.70816	1.43731	5.78598e-09	2.02386e-07	SCI
ENSRNOG00000015857	Ctsa	protein	yes	7698.28	4181.8	11214.8	2.68181	1.42321	5.79042e-09	2.02386e-07	SCI
ENSRNOG00000055672	Gpx2	protein	yes	173.506	67.3447	279.668	4.15279	2.05408	5.86822e-09	2.0487e-07	SCI
ENSRNOG00000021719	Slfn5	protein	yes	1547.41	851.384	2243.44	2.63505	1.39783	6.08927e-09	2.12343e-07	SCI
ENSRNOG00000025100	Ikbke	protein	yes	436.065	232.938	639.193	2.74405	1.45631	6.22094e-09	2.16686e-07	SCI
ENSRNOG00000026914	Dnah1	protein	yes	191.829	94.3291	289.328	3.06722	1.61693	6.40412e-09	2.22812e-07	SCI
ENSRNOG00000028814	Oasl2	protein	yes	811.7	232.931	1390.47	5.96945	2.5776	6.57564e-09	2.28518e-07	SCI
ENSRNOG00000021100	Tnfaip8l2	protein	yes	792.032	333.772	1250.29	3.74594	1.90533	6.67253e-09	2.31621e-07	SCI
ENSRNOG00000004524	Desi2	protein	yes	226.153	109.355	342.95	3.13612	1.64898	7.04202e-09	2.44169e-07	SCI
ENSRNOG00000028841	Mt1m	protein	yes	139.049	38.3845	239.714	6.24507	2.64272	7.12707e-09	2.46837e-07	SCI
ENSRNOG00000032447	Zfp641	protein	yes	128.926	56.2864	201.565	3.58106	1.84039	7.36239e-09	2.54697e-07	SCI
ENSRNOG00000014478	Fndc3a	protein	yes	445.329	147.556	743.103	5.03609	2.3323	7.46303e-09	2.57885e-07	SCI
ENSRNOG00000011951	Plk2	protein	yes	477.482	263.026	691.938	2.63068	1.39544	7.5182e-09	2.59497e-07	SCI
ENSRNOG00000011411	Adgrg6	protein	yes	717.737	383.836	1051.64	2.73981	1.45407	7.80081e-09	2.68643e-07	SCI
ENSRNOG00000004132	Lasp1	protein	yes	3683.95	2124.51	5243.38	2.46804	1.30337	7.81466e-09	2.68816e-07	SCI
ENSRNOG00000001959	Mx1	protein	yes	1127.79	137.859	2117.71	15.3614	3.94124	7.89897e-09	2.71409e-07	SCI
ENSRNOG00000052499	Rab27a	protein	yes	655.785	358.527	953.043	2.65822	1.41046	8.04133e-09	2.75989e-07	SCI
ENSRNOG00000010989	Ipo5	protein	yes	1999.73	1123.1	2876.37	2.56111	1.35677	8.05217e-09	2.7605e-07	SCI
ENSRNOG00000001859	Sdf2l1	protein	yes	1019.14	584.107	1454.17	2.48957	1.3159	8.12632e-09	2.78278e-07	SCI
ENSRNOG00000027410	Ccdc125	protein	yes	215.319	106.774	323.864	3.03317	1.60083	8.21107e-09	2.80865e-07	SCI
ENSRNOG00000019730	Inppl1	protein	yes	1135.85	603.26	1668.45	2.76572	1.46766	8.73771e-09	2.98543e-07	SCI
ENSRNOG00000020849	Hcst	protein	yes	35.942	9.5776	62.3064	6.50543	2.70164	8.76367e-09	2.99095e-07	SCI
ENSRNOG00000020349	Rab3il1	protein	yes	394.177	207.662	580.692	2.79634	1.48354	8.79192e-09	2.99723e-07	SCI
ENSRNOG00000003614	Mgat5	protein	yes	113.51	47.71	179.311	3.75835	1.9101	8.86616e-09	3.01916e-07	SCI
ENSRNOG00000014311	Slc7a8	protein	yes	589.527	332.751	846.303	2.54335	1.34673	8.9087e-09	3.03025e-07	SCI
ENSRNOG00000047756	Mef2a	protein	yes	471.786	184.462	759.109	4.11525	2.04098	8.96292e-09	3.04529e-07	SCI
ENSRNOG00000049943	Fam60a	protein	yes	119.302	53.7209	184.883	3.44155	1.78306	9.04326e-09	3.06916e-07	SCI
ENSRNOG00000011947	Tifab	protein	yes	524.046	247.088	801.004	3.24178	1.69679	9.10904e-09	3.08804e-07	SCI
ENSRNOG00000008425	Nav1	protein	yes	1008.72	421.039	1596.4	3.79157	1.9228	9.13355e-09	3.09291e-07	SCI
ENSRNOG00000016976	Clcn7	protein	yes	969.13	535.942	1402.32	2.61655	1.38767	9.32919e-09	3.15565e-07	SCI
ENSRNOG00000011680	Il16	protein	yes	430.526	228.652	632.401	2.76578	1.46769	9.7455e-09	3.29281e-07	SCI
ENSRNOG00000009997	Erap1	protein	yes	912.918	501.751	1324.09	2.63893	1.39995	9.78317e-09	3.30187e-07	SCI
ENSRNOG00000030954	Fat1	protein	yes	2453.83	1389.91	3517.76	2.53093	1.33967	9.82334e-09	3.31176e-07	SCI
ENSRNOG00000004314	Ppm1h	protein	yes	751.8	415.815	1087.79	2.61603	1.38738	9.84206e-09	3.3144e-07	SCI
ENSRNOG00000027731	Ubxn10	protein	yes	34.4245	9.05211	59.7969	6.60585	2.72374	9.89404e-09	3.32822e-07	SCI
ENSRNOG00000003291	Creg1	protein	yes	848.383	459.398	1237.37	2.69345	1.42946	1.00181e-08	3.36625e-07	SCI
ENSRNOG00000028083	Zmym6nb	protein	yes	135.932	64.4234	207.441	3.21997	1.68705	1.01842e-08	3.41828e-07	SCI
ENSRNOG00000009946	Ldlr	protein	yes	2387.43	3400.26	1374.6	0.404264	-1.30663	1.03408e-08	3.4632e-07	control
ENSRNOG00000049633	Mfsd7b	protein	yes	95.1993	32.4224	157.976	4.87244	2.28464	1.03331e-08	3.4632e-07	SCI
ENSRNOG00000036913	RGD1309621	protein	yes	563.295	271.582	855.007	3.14825	1.65455	1.0389e-08	3.47551e-07	SCI
ENSRNOG00000033444	F10	protein	yes	198.207	15.4567	380.957	24.6468	4.62333	1.04128e-08	3.47966e-07	SCI
ENSRNOG00000021199	Fcgr1a	protein	yes	281.806	120.408	443.204	3.68084	1.88004	1.05785e-08	3.53115e-07	SCI
ENSRNOG00000021031	Grn	protein	yes	10801.7	2431.34	19172.1	7.8854	2.97918	1.07054e-08	3.56959e-07	SCI
ENSRNOG00000060349	Fam3c	protein	yes	1392.99	795.352	1990.63	2.50282	1.32356	1.07349e-08	3.57553e-07	SCI
ENSRNOG00000019661	Gdf15	protein	yes	109.248	19.5	198.996	10.2049	3.35119	1.09268e-08	3.63546e-07	SCI
ENSRNOG00000011815	Sgk1	protein	yes	2825.21	1626.63	4023.79	2.4737	1.30667	1.10277e-08	3.66504e-07	SCI
ENSRNOG00000010629	Nod1	protein	yes	603.381	333.324	873.437	2.62038	1.38978	1.10656e-08	3.67242e-07	SCI
ENSRNOG00000007997	Kmt2c	protein	yes	194.721	94.7867	294.655	3.10861	1.63627	1.12653e-08	3.73175e-07	SCI
ENSRNOG00000028703	Slc39a6	protein	yes	1303.35	746.283	1860.42	2.49292	1.31784	1.13272e-08	3.74821e-07	SCI
ENSRNOG00000009439	Eef1a1	protein	yes	46263	26618.8	65907.3	2.47597	1.30799	1.13449e-08	3.74997e-07	SCI
ENSRNOG00000027739	Cndp1	protein	yes	533.13	137.857	928.403	6.73454	2.75158	1.14761e-08	3.78923e-07	SCI
ENSRNOG00000019742	Stat3	protein	yes	3386.62	1986.84	4786.41	2.40906	1.26847	1.18052e-08	3.89368e-07	SCI
ENSRNOG00000007089	Lgmn	protein	yes	9745.39	3976.16	15514.6	3.90191	1.96418	1.19226e-08	3.92387e-07	SCI
ENSRNOG00000007541	Fhl3	protein	yes	292.398	154.669	430.127	2.78096	1.47558	1.19189e-08	3.92387e-07	SCI
ENSRNOG00000007459	Pcnx	protein	yes	1413.78	790.854	2036.72	2.57534	1.36476	1.19994e-08	3.94064e-07	SCI
ENSRNOG00000017326	Ctbp2	protein	yes	655.691	360.848	950.535	2.63417	1.39735	1.1997e-08	3.94064e-07	SCI
ENSRNOG00000049782	Csf2ra	protein	yes	628.277	205.729	1050.82	5.1078	2.3527	1.2096e-08	3.96807e-07	SCI
ENSRNOG00000006735	Cdkn2b	protein	yes	76.0018	32.3246	119.679	3.70241	1.88847	1.23287e-08	4.04007e-07	SCI
ENSRNOG00000057880	Myh11	protein	yes	1108.14	616.013	1600.26	2.59778	1.37728	1.23792e-08	4.05225e-07	SCI
ENSRNOG00000022395	Tnrc6c	protein	yes	530.437	238.459	822.415	3.44887	1.78612	1.25505e-08	4.10393e-07	SCI
ENSRNOG00000000648	Jmjd1c	protein	yes	1570.19	875.738	2264.65	2.58599	1.37072	1.27131e-08	4.15263e-07	SCI
ENSRNOG00000029220	Zmym5	protein	yes	412.938	215.407	610.469	2.83403	1.50285	1.28199e-08	4.18303e-07	SCI
ENSRNOG00000019136	Scamp2	protein	yes	1640.04	912.124	2367.96	2.5961	1.37634	1.30375e-08	4.24946e-07	SCI
ENSRNOG00000022597	Cenpj	protein	yes	329.949	176.82	483.078	2.73203	1.44998	1.30576e-08	4.25147e-07	SCI
ENSRNOG00000005766	Tbc1d20	protein	yes	454.309	244.161	664.456	2.72138	1.44434	1.35844e-08	4.41825e-07	SCI
ENSRNOG00000013177	LOC100912399	protein	no	57.8073	20.2502	95.3645	4.70931	2.23552	1.36293e-08	4.42815e-07	--
ENSRNOG00000036745	Gna13	protein	yes	1862.27	1055.69	2668.86	2.52808	1.33804	1.36691e-08	4.43633e-07	SCI
ENSRNOG00000020206	Ctsd	protein	yes	39287	13178.7	65395.3	4.96219	2.31098	1.37171e-08	4.44717e-07	SCI
ENSRNOG00000055391	Eif4ebp2	protein	yes	301.788	146.202	457.375	3.12837	1.64541	1.38616e-08	4.48923e-07	SCI
ENSRNOG00000021150	Plcb3	protein	yes	1141.74	649.478	1634	2.51587	1.33106	1.40267e-08	4.53789e-07	SCI
ENSRNOG00000026607	Tnfsf18	protein	no	21.5308	3.22196	39.8396	12.365	3.62819	1.41163e-08	4.56203e-07	--
ENSRNOG00000007378	Acox2	protein	yes	41.006	12.2347	69.7773	5.70323	2.51178	1.43585e-08	4.63537e-07	SCI
ENSRNOG00000014605	Lig4	protein	yes	418.729	177.863	659.595	3.70844	1.89081	1.45369e-08	4.68801e-07	SCI
ENSRNOG00000008933	Plbd1	protein	yes	303.606	54.7555	552.457	10.0895	3.33479	1.48442e-08	4.78204e-07	SCI
ENSRNOG00000016733	Rab13	protein	yes	1288.36	651.277	1925.44	2.95641	1.56385	1.51324e-08	4.86971e-07	SCI
ENSRNOG00000007152	Bhlhe40	protein	yes	1152.63	625.628	1679.64	2.68472	1.42477	1.5223e-08	4.88936e-07	SCI
ENSRNOG00000021560	Cass4	protein	no	77.3569	30.0227	124.691	4.15324	2.05424	1.52256e-08	4.88936e-07	--
ENSRNOG00000013907	Sall1	protein	yes	2910.7	1678.86	4142.54	2.46748	1.30304	1.53233e-08	4.91558e-07	SCI
ENSRNOG00000006893	Ppm1k	protein	yes	309.159	125.015	493.302	3.94593	1.98037	1.60173e-08	5.12935e-07	SCI
ENSRNOG00000007956	Styx	protein	yes	107.948	40.5418	175.354	4.32527	2.11279	1.60234e-08	5.12935e-07	SCI
ENSRNOG00000010890	Bmp1	protein	yes	2268.79	1311.77	3225.81	2.45912	1.29814	1.69684e-08	5.42616e-07	SCI
ENSRNOG00000060936	Ikbkg	protein	yes	88.3527	35.6194	141.086	3.96093	1.98584	1.71189e-08	5.46854e-07	SCI
ENSRNOG00000057794	Adamts5	protein	yes	145.434	57.714	233.154	4.03981	2.01429	1.78751e-08	5.70411e-07	SCI
ENSRNOG00000007136	Anxa7	protein	yes	1420.97	813.562	2028.39	2.49321	1.31801	1.79027e-08	5.70694e-07	SCI
ENSRNOG00000005470	Atxn3	protein	yes	202.298	91.9233	312.672	3.40144	1.76615	1.79887e-08	5.72833e-07	SCI
ENSRNOG00000018689	RGD1305464	protein	yes	383.565	212.537	554.593	2.60939	1.38371	1.85459e-08	5.89962e-07	SCI
ENSRNOG00000026435	Arid3a	protein	yes	225.183	113.445	336.921	2.96991	1.57042	1.86335e-08	5.9213e-07	SCI
ENSRNOG00000022268	Pnpla3	protein	yes	421.802	602.673	240.93	0.399769	-1.32276	1.86887e-08	5.93263e-07	control
ENSRNOG00000013912	Slc30a7	protein	yes	185.357	93.7026	277.012	2.95629	1.56379	1.88308e-08	5.97151e-07	SCI
ENSRNOG00000019604	Pld2	protein	yes	925.915	507.462	1344.37	2.6492	1.40556	1.89059e-08	5.9891e-07	SCI
ENSRNOG00000024595	Cers6	protein	yes	57.8368	10.3413	105.332	10.1856	3.34846	1.89561e-08	5.99875e-07	SCI
ENSRNOG00000022822	Fam169b	protein	yes	252.033	86.2228	417.843	4.84608	2.27682	1.91739e-08	6.06137e-07	SCI
ENSRNOG00000007442	Ubl7	protein	yes	4570.19	2531.91	6608.46	2.61007	1.38409	1.92941e-08	6.09307e-07	SCI
ENSRNOG00000018454	Apoe	protein	yes	251634	84036	419232	4.98872	2.31867	1.97046e-08	6.21625e-07	SCI
ENSRNOG00000012094	Ltbp2	protein	yes	331.682	129.203	534.161	4.13429	2.04764	1.99938e-08	6.29491e-07	SCI
ENSRNOG00000021323	Car13	protein	yes	223.603	111.498	335.707	3.01088	1.59019	1.99953e-08	6.29491e-07	SCI
ENSRNOG00000027540	Fam102b	protein	yes	129.82	32.4801	227.16	6.99381	2.80608	2.01687e-08	6.34292e-07	SCI
ENSRNOG00000001827	Masp1	protein	yes	866.337	343.632	1389.04	4.04223	2.01515	2.08131e-08	6.53885e-07	SCI
ENSRNOG00000013516	Sf3b1	protein	yes	5075.55	2917.63	7233.48	2.47923	1.30989	2.08656e-08	6.54858e-07	SCI
ENSRNOG00000006090	Ucn	protein	yes	49.9033	1.95108	97.8556	50.1545	5.64831	2.09603e-08	6.57153e-07	SCI
ENSRNOG00000002052	Ccdc80	protein	yes	1494.47	836.641	2152.31	2.57256	1.3632	2.10873e-08	6.60454e-07	SCI
ENSRNOG00000013452	Rcn1	protein	yes	1096.46	615.863	1577.06	2.56073	1.35655	2.11209e-08	6.60827e-07	SCI
ENSRNOG00000015807	Pyroxd2	protein	yes	717.75	409.484	1026.01	2.50563	1.32517	2.13805e-08	6.68263e-07	SCI
ENSRNOG00000014064	Ctsh	protein	yes	5592.31	3002.42	8182.19	2.7252	1.44636	2.14551e-08	6.69905e-07	SCI
ENSRNOG00000045941	Susd6	protein	yes	715.066	304.786	1125.35	3.69225	1.8845	2.18093e-08	6.80268e-07	SCI
ENSRNOG00000005067	LOC100911319	protein	yes	1783.82	1037.91	2529.72	2.43732	1.2853	2.18588e-08	6.81113e-07	SCI
ENSRNOG00000053272	Chi3l1	protein	yes	3195.1	1870.24	4519.95	2.41677	1.27308	2.21167e-08	6.88444e-07	SCI
ENSRNOG00000003120	Prelp	protein	yes	3120.8	1761.37	4480.24	2.54362	1.34688	2.23324e-08	6.94449e-07	SCI
ENSRNOG00000052406	Zfp677	protein	yes	195.804	95.0815	296.526	3.11865	1.64092	2.26898e-08	7.04844e-07	SCI
ENSRNOG00000001982	Cblb	protein	yes	480.561	264.328	696.793	2.63609	1.3984	2.27219e-08	7.05121e-07	SCI
ENSRNOG00000010034	Asah1	protein	yes	2571.47	1460.5	3682.45	2.52137	1.33421	2.30665e-08	7.15086e-07	SCI
ENSRNOG00000001120	Med13l	protein	yes	926.883	522.905	1330.86	2.54513	1.34774	2.37016e-08	7.34025e-07	SCI
ENSRNOG00000018297	Ocln	protein	yes	539.338	298.33	780.346	2.61571	1.3872	2.39636e-08	7.41385e-07	SCI
ENSRNOG00000006052	Sulf2	protein	yes	5276.97	3091.58	7462.36	2.41377	1.27129	2.41332e-08	7.45453e-07	SCI
ENSRNOG00000014867	Synpo2	protein	yes	237.703	86.5649	388.842	4.49191	2.16733	2.4144e-08	7.45453e-07	SCI
ENSRNOG00000010196	Glb1	protein	yes	1555.94	815.48	2296.39	2.816	1.49365	2.46247e-08	7.59525e-07	SCI
ENSRNOG00000007350	Rac2	protein	yes	717.171	273.393	1160.95	4.24645	2.08626	2.47027e-08	7.61158e-07	SCI
ENSRNOG00000047453	Casd1	protein	yes	260.982	128.919	393.045	3.04877	1.60823	2.50181e-08	7.70096e-07	SCI
ENSRNOG00000027447	Stam2	protein	yes	202.585	82.4021	322.767	3.91698	1.96974	2.51696e-08	7.73978e-07	SCI
ENSRNOG00000024482	Tnrc18	protein	yes	1116.49	625.025	1607.94	2.57261	1.36323	2.5478e-08	7.8267e-07	SCI
ENSRNOG00000014475	Slc31a1	protein	yes	311.957	163.039	460.874	2.82677	1.49915	2.55228e-08	7.83256e-07	SCI
ENSRNOG00000019311	Nfkb2	protein	yes	583.313	330.47	836.156	2.53021	1.33925	2.56583e-08	7.86623e-07	SCI
ENSRNOG00000011346	Ehd2	protein	yes	695.104	381.819	1008.39	2.64101	1.40109	2.63363e-08	8.06596e-07	SCI
ENSRNOG00000018500	Frmd4a	protein	yes	267.466	80.2072	454.724	5.66937	2.50319	2.66204e-08	8.14477e-07	SCI
ENSRNOG00000014316	Rapgef1	protein	yes	608.553	336.536	880.57	2.61657	1.38768	2.69215e-08	8.22864e-07	SCI
ENSRNOG00000006689	Chd7	protein	yes	850.527	479.847	1221.21	2.54499	1.34766	2.70683e-08	8.26519e-07	SCI
ENSRNOG00000042160	Tmem167b	protein	yes	247.267	126.754	367.78	2.90153	1.53681	2.79196e-08	8.51661e-07	SCI
ENSRNOG00000014117	Hmox1	protein	yes	1519.44	566.668	2472.22	4.36273	2.12523	2.8261e-08	8.6121e-07	SCI
ENSRNOG00000060061	Sowaha	protein	yes	228.542	337.878	119.207	0.352811	-1.50303	2.83087e-08	8.61801e-07	control
ENSRNOG00000019957	Lrig2	protein	yes	310.278	155.763	464.793	2.98398	1.57724	2.83481e-08	8.62138e-07	SCI
ENSRNOG00000030253	Fam19a3	protein	yes	39.941	12.8918	66.9903	5.19634	2.3775	2.90518e-08	8.82658e-07	SCI
ENSRNOG00000037307	Spata22	protein	yes	36.5046	7.45746	65.5517	8.79008	3.13588	2.92883e-08	8.88955e-07	SCI
ENSRNOG00000016779	Fam120a	protein	yes	1453.99	698.574	2209.4	3.16273	1.66117	2.93842e-08	8.90979e-07	SCI
ENSRNOG00000036834	Gpr84	protein	yes	446.676	158.939	734.414	4.62074	2.20812	2.96681e-08	8.98694e-07	SCI
ENSRNOG00000011026	Irf2bpl	protein	yes	928.398	536.168	1320.63	2.46308	1.30047	3.03803e-08	9.1935e-07	SCI
ENSRNOG00000057855	F5	protein	no	36.4835	10.2836	62.6833	6.09544	2.60773	3.08538e-08	9.32753e-07	--
ENSRNOG00000037225	Tyms	protein	yes	57.856	22.3791	93.3329	4.17054	2.06023	3.09937e-08	9.36053e-07	SCI
ENSRNOG00000013946	Rnf149	protein	yes	378.007	204.143	551.872	2.70336	1.43475	3.11276e-08	9.39164e-07	SCI
ENSRNOG00000005291	Slc38a1	protein	yes	894.964	340.925	1449	4.25021	2.08753	3.12673e-08	9.42445e-07	SCI
ENSRNOG00000002585	Cul4b	protein	yes	703.826	395.568	1012.08	2.55856	1.35533	3.16028e-08	9.51617e-07	SCI
ENSRNOG00000030183	Plod2	protein	yes	306.542	158.635	454.449	2.86474	1.5184	3.19703e-08	9.61731e-07	SCI
ENSRNOG00000056746	Tchh	protein	no	53.6518	18.9312	88.3724	4.66808	2.22283	3.23651e-08	9.72645e-07	--
ENSRNOG00000017403	Apobr	protein	yes	212.588	106.028	319.148	3.01002	1.58977	3.37514e-08	1.01331e-06	SCI
ENSRNOG00000016054	Tab2	protein	yes	1745.68	999.744	2491.61	2.49225	1.31745	3.40237e-08	1.02048e-06	SCI
ENSRNOG00000046366	Dmd	protein	yes	1544.66	828.921	2260.41	2.72693	1.44728	3.4291e-08	1.02748e-06	SCI
ENSRNOG00000013152	Arhgap10	protein	yes	261.302	138.077	384.526	2.78486	1.47761	3.44321e-08	1.0307e-06	SCI
ENSRNOG00000014168	Xylb	protein	yes	785.398	448.803	1121.99	2.49997	1.32191	3.46209e-08	1.03533e-06	SCI
ENSRNOG00000043095	Etv3	protein	yes	523.767	293.456	754.078	2.56964	1.36157	3.48472e-08	1.04107e-06	SCI
ENSRNOG00000015054	Rcbtb2	protein	yes	373.012	200.336	545.687	2.72386	1.44565	3.51811e-08	1.05002e-06	SCI
ENSRNOG00000023008	Fam131c	protein	yes	252.58	375.877	129.282	0.343947	-1.53974	3.54774e-08	1.05783e-06	control
ENSRNOG00000004332	Egfr	protein	yes	105.614	44.1289	167.1	3.78662	1.92091	3.58974e-08	1.0693e-06	SCI
ENSRNOG00000050188	AABR07030603.1	protein	yes	60.441	23.113	97.7691	4.23005	2.08067	3.66667e-08	1.09008e-06	SCI
ENSRNOG00000001255	Mlxip	protein	yes	372.798	125.968	619.629	4.91893	2.29835	3.67176e-08	1.09053e-06	SCI
ENSRNOG00000011153	Il17ra	protein	yes	1466.91	859.507	2074.31	2.41337	1.27105	3.75134e-08	1.11308e-06	SCI
ENSRNOG00000017523	H6pd	protein	yes	225.214	115.831	334.597	2.88868	1.53041	3.88606e-08	1.15193e-06	SCI
ENSRNOG00000002680	Lamc1	protein	yes	2806.52	1629.57	3983.46	2.44449	1.28953	3.89331e-08	1.15296e-06	SCI
ENSRNOG00000049614	Itih5	protein	yes	1322.95	761.97	1883.92	2.47244	1.30593	3.95556e-08	1.17025e-06	SCI
ENSRNOG00000016758	Loxl2	protein	yes	160.489	58.8273	262.151	4.45628	2.15584	3.96594e-08	1.17218e-06	SCI
ENSRNOG00000022929	Mtmr12	protein	yes	261.064	97.6225	424.506	4.34844	2.1205	3.99172e-08	1.17866e-06	SCI
ENSRNOG00000016119	Fzd7	protein	yes	181.182	82.8707	279.493	3.37264	1.75388	4.05064e-08	1.1949e-06	SCI
ENSRNOG00000054437	Rel	protein	yes	41.9771	12.7765	71.1778	5.57101	2.47794	4.07599e-08	1.20121e-06	SCI
ENSRNOG00000010448	Ptbp1	protein	yes	2306.79	1360.62	3252.96	2.3908	1.25749	4.09919e-08	1.20688e-06	SCI
ENSRNOG00000008115	Arhgap11a	protein	yes	322.197	173.177	471.217	2.72101	1.44414	4.13305e-08	1.21568e-06	SCI
ENSRNOG00000013057	Prc1	protein	yes	175.298	65.0399	285.555	4.39046	2.13437	4.15479e-08	1.22089e-06	SCI
ENSRNOG00000047706	RT1-CE16	protein	yes	633.856	334.259	933.453	2.7926	1.48161	4.18597e-08	1.22887e-06	SCI
ENSRNOG00000032778	Bub1	protein	yes	85.019	36.2765	133.762	3.68728	1.88256	4.43205e-08	1.29985e-06	SCI
ENSRNOG00000012007	Slc38a7	protein	yes	777.138	443.234	1111.04	2.50667	1.32577	4.46602e-08	1.30856e-06	SCI
ENSRNOG00000001190	Git2	protein	yes	2054.98	1200.01	2909.95	2.42493	1.27794	4.50726e-08	1.31937e-06	SCI
ENSRNOG00000003541	Pggt1b	protein	yes	421.08	227.942	614.218	2.69462	1.43008	4.56428e-08	1.33478e-06	SCI
ENSRNOG00000025220	Slc6a16	protein	no	16.6036	1.72435	31.4829	18.2579	4.19045	4.62599e-08	1.35023e-06	--
ENSRNOG00000016298	Lysmd3	protein	yes	109.623	49.9809	169.265	3.3866	1.75984	4.69738e-08	1.36975e-06	SCI
ENSRNOG00000010037	Epb4.1	protein	yes	342.679	154.018	531.339	3.44986	1.78654	4.72832e-08	1.37746e-06	SCI
ENSRNOG00000045698	Lin7c	protein	yes	118.466	39.4889	197.443	4.99997	2.32192	4.76384e-08	1.38648e-06	SCI
ENSRNOG00000010653	Elmsan1	protein	yes	798.372	464.816	1131.93	2.43522	1.28405	4.78588e-08	1.39156e-06	SCI
ENSRNOG00000009730	Cyp7b1	protein	yes	1086.22	615.018	1557.42	2.53231	1.34045	4.83208e-08	1.40366e-06	SCI
ENSRNOG00000006236	Dsn1	protein	yes	96.4106	43.5438	149.277	3.42821	1.77745	4.95769e-08	1.4374e-06	SCI
ENSRNOG00000033220	Oas1k	protein	yes	320.149	123.184	517.114	4.19789	2.06966	4.97078e-08	1.43982e-06	SCI
ENSRNOG00000002657	Pla2g4a	protein	yes	268.236	140.248	396.224	2.82517	1.49834	4.9885e-08	1.44358e-06	SCI
ENSRNOG00000009873	Ints6	protein	yes	389.443	202.734	576.151	2.8419	1.50686	5.01407e-08	1.44961e-06	SCI
ENSRNOG00000016591	Utp15	protein	yes	261.443	138.039	384.847	2.78797	1.47921	5.02188e-08	1.45048e-06	SCI
ENSRNOG00000049351	Nat8l	protein	yes	6786.22	9691.58	3880.86	0.400436	-1.32036	5.16403e-08	1.49013e-06	control
ENSRNOG00000004284	Btg1	protein	yes	1185.77	696.82	1674.73	2.40339	1.26507	5.18746e-08	1.49547e-06	SCI
ENSRNOG00000039656	Abca17	protein	yes	111.826	28.8055	194.846	6.76419	2.75792	5.2562e-08	1.51385e-06	SCI
ENSRNOG00000019477	Zmynd15	protein	yes	80.1063	35.3219	124.891	3.53579	1.82203	5.27584e-08	1.51808e-06	SCI
ENSRNOG00000014278	Zfp710	protein	yes	441.907	248.791	635.022	2.55243	1.35187	5.28185e-08	1.51837e-06	SCI
ENSRNOG00000007678	Zfp263	protein	yes	318.493	171.288	465.698	2.7188	1.44297	5.30333e-08	1.52311e-06	SCI
ENSRNOG00000016207	Galnt1	protein	yes	913.043	486.241	1339.85	2.75552	1.46232	5.32497e-08	1.52788e-06	SCI
ENSRNOG00000034254	Actb	protein	yes	39594.7	23303.8	55885.5	2.39813	1.26191	5.37749e-08	1.5415e-06	SCI
ENSRNOG00000040109	Treml1	protein	yes	54.5198	16.6834	92.3562	5.53581	2.4688	5.40436e-08	1.54774e-06	SCI
ENSRNOG00000060100	Casc5	protein	no	36.0453	11.1329	60.9577	5.47546	2.45298	5.45947e-08	1.56205e-06	--
ENSRNOG00000011431	Mfhas1	protein	yes	151.114	64.2529	237.975	3.70372	1.88898	5.48361e-08	1.56602e-06	SCI
ENSRNOG00000011491	Dnajc13	protein	yes	856.323	490.132	1222.52	2.49426	1.31861	5.47888e-08	1.56602e-06	SCI
ENSRNOG00000005177	Tp53i3	protein	yes	355.731	197.385	514.077	2.60443	1.38097	5.50748e-08	1.56989e-06	SCI
ENSRNOG00000018950	Fa2h	protein	yes	6036.01	8443.24	3628.78	0.429785	-1.21831	5.50365e-08	1.56989e-06	control
ENSRNOG00000007675	Gpr63	protein	yes	35.0467	6.04335	64.0501	10.5985	3.40578	5.56e-08	1.58338e-06	SCI
ENSRNOG00000001314	Fam20c	protein	yes	2603.26	1450.06	3756.46	2.59055	1.37326	5.62554e-08	1.60055e-06	SCI
ENSRNOG00000020456	Nucb2	protein	yes	1082.57	629.265	1535.87	2.44073	1.28731	5.68183e-08	1.61262e-06	SCI
ENSRNOG00000055966	Clec2j	protein	yes	49.5594	10.3719	88.7469	8.55647	3.09702	5.68387e-08	1.61262e-06	SCI
ENSRNOG00000058973	Atad2b	protein	yes	452.355	250.103	654.608	2.61735	1.38811	5.67724e-08	1.61262e-06	SCI
ENSRNOG00000009369	Tor4a	protein	yes	345.966	195.787	496.145	2.5341	1.34147	5.70303e-08	1.61655e-06	SCI
ENSRNOG00000002882	Zcchc2	protein	yes	431.236	163.139	699.334	4.28674	2.09988	5.73867e-08	1.62514e-06	SCI
ENSRNOG00000005575	Abi3	protein	yes	645.498	269.589	1021.41	3.78876	1.92173	5.75539e-08	1.62836e-06	SCI
ENSRNOG00000007439	Unc13d	protein	yes	348.981	176.988	520.973	2.94354	1.55755	5.94569e-08	1.67908e-06	SCI
ENSRNOG00000053577	Gramd1b	protein	yes	623.364	354.197	892.53	2.51987	1.33335	5.943e-08	1.67908e-06	SCI
ENSRNOG00000009754	Nampt	protein	yes	925.277	525.254	1325.3	2.52316	1.33523	5.98867e-08	1.68965e-06	SCI
ENSRNOG00000005865	Ssfa2	protein	yes	2871.48	1677.73	4065.24	2.42306	1.27683	6.03761e-08	1.70188e-06	SCI
ENSRNOG00000017762	Cdhr5	protein	yes	100.405	45.6457	155.165	3.39933	1.76525	6.07352e-08	1.71042e-06	SCI
ENSRNOG00000008012	Abcb1a	protein	yes	1711.99	1000.75	2423.22	2.42141	1.27584	6.15102e-08	1.73064e-06	SCI
ENSRNOG00000033235	Relb	protein	yes	268.277	147.214	389.339	2.64471	1.40311	6.16886e-08	1.73406e-06	SCI
ENSRNOG00000013229	Mthfs	protein	yes	428.582	243.675	613.49	2.51766	1.33208	6.17651e-08	1.73461e-06	SCI
ENSRNOG00000003720	Prrx1	protein	yes	156.281	44.924	267.637	5.95755	2.57472	6.23091e-08	1.74753e-06	SCI
ENSRNOG00000043370	Fubp1	protein	yes	1009.93	578.981	1440.87	2.48864	1.31535	6.24385e-08	1.74868e-06	SCI
ENSRNOG00000058050	Bclaf1	protein	yes	1321.64	720.976	1922.3	2.66624	1.41481	6.35241e-08	1.77745e-06	SCI
ENSRNOG00000009824	Irf2	protein	yes	799.383	466.671	1132.1	2.4259	1.27852	6.41383e-08	1.79299e-06	SCI
ENSRNOG00000049361	Gas7	protein	yes	732.863	213.292	1252.43	5.87193	2.55384	6.4859e-08	1.81147e-06	SCI
ENSRNOG00000021614	Kmt2e	protein	yes	2379.93	1368.15	3391.71	2.47904	1.30978	6.52913e-08	1.82187e-06	SCI
ENSRNOG00000045838	Hps1	protein	yes	680.788	392.534	969.042	2.46868	1.30374	6.57296e-08	1.83242e-06	SCI
ENSRNOG00000002294	Snx29	protein	yes	449.982	221.817	678.147	3.05723	1.61223	6.634e-08	1.84606e-06	SCI
ENSRNOG00000016688	Ston1	protein	yes	360.378	98.4928	622.264	6.31786	2.65944	6.63264e-08	1.84606e-06	SCI
ENSRNOG00000004489	Adgre5	protein	yes	468.987	263.52	674.453	2.5594	1.3558	6.65806e-08	1.85106e-06	SCI
ENSRNOG00000004410	Pax6	protein	yes	271.636	143.426	399.847	2.78783	1.47914	6.80326e-08	1.88971e-06	SCI
ENSRNOG00000017197	Pdgfb	protein	yes	433.719	247.912	619.525	2.49897	1.32133	6.83693e-08	1.89733e-06	SCI
ENSRNOG00000053047	Top2a	protein	yes	218.882	75.9162	361.848	4.76641	2.2529	6.85086e-08	1.89946e-06	SCI
ENSRNOG00000014834	Epc1	protein	yes	417.888	205.452	630.325	3.06799	1.6173	6.86589e-08	1.9019e-06	SCI
ENSRNOG00000018566	Ctsl	protein	yes	8006.3	4465.99	11546.6	2.58545	1.37042	6.89051e-08	1.90698e-06	SCI
ENSRNOG00000019914	Fam57b	protein	yes	1297.69	1867.9	727.472	0.389461	-1.36045	6.98968e-08	1.93267e-06	control
ENSRNOG00000020696	Pmvk	protein	yes	1950.7	2738.64	1162.76	0.424575	-1.23591	7.0163e-08	1.93827e-06	control
ENSRNOG00000015002	Abhd15	protein	yes	179.439	90.7773	268.101	2.95339	1.56237	7.11205e-08	1.96294e-06	SCI
ENSRNOG00000017787	Ripk1	protein	yes	622.001	353.209	890.793	2.522	1.33457	7.14837e-08	1.97118e-06	SCI
ENSRNOG00000000633	Rhobtb1	protein	yes	307.07	168.112	446.028	2.65317	1.40772	7.16618e-08	1.9743e-06	SCI
ENSRNOG00000023400	Dtx3l	protein	yes	92.3431	22.8496	161.837	7.08269	2.8243	7.22047e-08	1.98746e-06	SCI
ENSRNOG00000010919	Mbd4	protein	yes	109.664	47.9972	171.332	3.56962	1.83577	7.39032e-08	2.03237e-06	SCI
ENSRNOG00000010941	Tifa	protein	yes	665.059	386.083	944.035	2.44516	1.28993	7.45821e-08	2.04919e-06	SCI
ENSRNOG00000019422	Egr1	protein	yes	712.573	424.216	1000.93	2.35948	1.23847	7.48767e-08	2.05543e-06	SCI
ENSRNOG00000014142	Ogfrl1	protein	yes	359.082	199.379	518.785	2.60201	1.37963	7.49744e-08	2.05626e-06	SCI
ENSRNOG00000016948	Nhlrc2	protein	yes	283.103	120.103	446.103	3.71434	1.89311	7.51486e-08	2.05918e-06	SCI
ENSRNOG00000009152	Caprin1	protein	yes	3128.39	1830.65	4426.13	2.41779	1.27369	7.60008e-08	2.08066e-06	SCI
ENSRNOG00000007490	Gabrr2	protein	no	22.8748	4.61297	41.1366	8.91759	3.15665	7.60699e-08	2.08068e-06	--
ENSRNOG00000014319	Smchd1	protein	yes	513.506	267.961	759.052	2.8327	1.50218	7.70234e-08	2.10487e-06	SCI
ENSRNOG00000005615	Gadd45a	protein	yes	1479.11	601.279	2356.95	3.91989	1.97081	7.9079e-08	2.1591e-06	SCI
ENSRNOG00000009565	Pdk4	protein	yes	271.149	114.578	427.719	3.733	1.90034	7.92153e-08	2.16089e-06	SCI
ENSRNOG00000046445	Rcor3	protein	yes	166.077	81.2861	250.868	3.08623	1.62585	7.98162e-08	2.17533e-06	SCI
ENSRNOG00000001223	Pttg1ip	protein	yes	6043.01	3625.05	8460.97	2.33403	1.22282	7.99801e-08	2.17785e-06	SCI
ENSRNOG00000032590	Ttc28	protein	yes	665.09	386.165	944.016	2.44459	1.28959	8.02153e-08	2.1823e-06	SCI
ENSRNOG00000012850	Kat6b	protein	yes	468.74	242.102	695.377	2.87225	1.52218	8.2766e-08	2.24768e-06	SCI
ENSRNOG00000012074	Ifngr1	protein	yes	2717.27	1453.21	3981.33	2.73968	1.454	8.3742e-08	2.27215e-06	SCI
ENSRNOG00000005277	Ptprv	protein	no	39.927	12.0128	67.8412	5.64743	2.49759	8.40064e-08	2.2773e-06	--
ENSRNOG00000054294	Rprd2	protein	yes	413.406	225.261	601.55	2.67046	1.41709	8.51452e-08	2.30612e-06	SCI
ENSRNOG00000009982	Pnp	protein	yes	4148.28	2495.16	5801.4	2.32506	1.21727	8.54938e-08	2.3135e-06	SCI
ENSRNOG00000059097	Ddx60	protein	yes	68.4896	9.10103	127.878	14.051	3.8126	8.66593e-08	2.34296e-06	SCI
ENSRNOG00000021052	Patl1	protein	yes	644.369	374.881	913.856	2.43772	1.28553	8.75682e-08	2.36543e-06	SCI
ENSRNOG00000059538	Clec2g	protein	yes	2125.59	1263.34	2987.84	2.36504	1.24186	8.95178e-08	2.41595e-06	SCI
ENSRNOG00000010533	Arfip1	protein	yes	402.751	222.088	583.414	2.62695	1.39339	8.97369e-08	2.41972e-06	SCI
ENSRNOG00000005871	Il1rn	protein	yes	82.3922	37.8195	126.965	3.35713	1.74723	9.00392e-08	2.42572e-06	SCI
ENSRNOG00000038916	Dram1	protein	yes	135.924	67.6385	204.21	3.01914	1.59414	9.12774e-08	2.4569e-06	SCI
ENSRNOG00000026653	Hcar2	protein	yes	120.124	56.9599	183.288	3.21785	1.6861	9.16423e-08	2.46455e-06	SCI
ENSRNOG00000000814	Fabp7	protein	yes	13741.6	6844.38	20638.7	3.01543	1.59236	9.18043e-08	2.46455e-06	SCI
ENSRNOG00000014562	Hnrnpf	protein	yes	4118.31	2475.61	5761	2.3271	1.21854	9.17458e-08	2.46455e-06	SCI
ENSRNOG00000000853	Aif1	protein	yes	2632.28	1018.43	4246.12	4.16927	2.0598	9.20665e-08	2.46724e-06	SCI
ENSRNOG00000012835	Espl1	protein	no	65.7984	28.5936	103.003	3.60233	1.84893	9.20102e-08	2.46724e-06	--
ENSRNOG00000004693	Pbx1	protein	yes	261.167	138.796	383.539	2.76333	1.46641	9.29468e-08	2.48864e-06	SCI
ENSRNOG00000037148	Adap2	protein	yes	124.161	44.2159	204.105	4.6161	2.20667	9.46766e-08	2.5305e-06	SCI
ENSRNOG00000021713	Kif18b	protein	yes	78.4168	29.1313	127.702	4.38368	2.13214	9.4844e-08	2.53275e-06	SCI
ENSRNOG00000000060	Cplx1	protein	yes	10380.7	14665.3	6095.98	0.415673	-1.26648	9.52389e-08	2.54107e-06	control
ENSRNOG00000002032	Ifngr2	protein	yes	1333.07	805.129	1861.01	2.31144	1.20879	9.6316e-08	2.56756e-06	SCI
ENSRNOG00000002353	Rab3gap2	protein	yes	929.097	543.575	1314.62	2.41847	1.27409	9.82814e-08	2.61765e-06	SCI
ENSRNOG00000015297	RGD1561662	protein	yes	110.362	51.8052	168.919	3.26067	1.70517	9.84291e-08	2.6193e-06	SCI
ENSRNOG00000032364	Tbcel	protein	yes	114.313	53.247	175.379	3.2937	1.71971	9.95501e-08	2.64682e-06	SCI
ENSRNOG00000019478	Irf9	protein	yes	819.408	391.797	1247.02	3.18281	1.6703	1.00328e-07	2.66517e-06	SCI
ENSRNOG00000013443	Tm9sf3	protein	yes	1570.99	864.966	2277	2.63248	1.39642	1.01785e-07	2.69916e-06	SCI
ENSRNOG00000010815	Elf2	protein	yes	968.133	564.368	1371.9	2.43086	1.28147	1.02025e-07	2.70318e-06	SCI
ENSRNOG00000013620	Cdk13	protein	yes	622.079	352.475	891.683	2.52978	1.33901	1.02227e-07	2.70617e-06	SCI
ENSRNOG00000050869	Cebpd	protein	yes	483.094	192.821	773.368	4.0108	2.00389	1.03206e-07	2.72971e-06	SCI
ENSRNOG00000007992	Srsf10	protein	yes	326.151	177.644	474.658	2.67197	1.4179	1.05164e-07	2.77908e-06	SCI
ENSRNOG00000049900	Irf2bp2	protein	yes	734.632	435.706	1033.56	2.37215	1.24619	1.05324e-07	2.78089e-06	SCI
ENSRNOG00000001582	Bach1	protein	yes	86.0387	14.3807	157.697	10.9659	3.45495	1.06015e-07	2.79673e-06	SCI
ENSRNOG00000051592	Sirt1	protein	yes	215.682	113.976	317.388	2.7847	1.47752	1.06494e-07	2.80693e-06	SCI
ENSRNOG00000013720	Aebp1	protein	yes	10891.7	6457.75	15325.6	2.37321	1.24684	1.06674e-07	2.80923e-06	SCI
ENSRNOG00000052814	Ankrd27	protein	yes	313.678	156.346	471.009	3.01261	1.59101	1.06812e-07	2.81043e-06	SCI
ENSRNOG00000013707	Spata13	protein	yes	1660.18	982.747	2337.61	2.37865	1.25014	1.0735e-07	2.82214e-06	SCI
ENSRNOG00000008712	RGD1304595	protein	yes	1083.85	605.698	1562	2.57884	1.36672	1.07443e-07	2.82216e-06	SCI
ENSRNOG00000017093	Pxdc1	protein	yes	823.842	489.45	1158.23	2.3664	1.24269	1.08148e-07	2.83823e-06	SCI
ENSRNOG00000010381	Mknk1	protein	yes	1271.57	756.872	1786.27	2.36007	1.23883	1.08421e-07	2.84295e-06	SCI
ENSRNOG00000003654	Cldn9	protein	yes	101.575	50.2368	152.913	3.04384	1.60589	1.11733e-07	2.92474e-06	SCI
ENSRNOG00000008620	Smad3	protein	yes	791.745	460.212	1123.28	2.44078	1.28734	1.11718e-07	2.92474e-06	SCI
ENSRNOG00000014956	Slc11a1	protein	yes	327.966	185.614	470.319	2.53386	1.34134	1.12431e-07	2.94048e-06	SCI
ENSRNOG00000008022	Apaf1	protein	yes	245.299	131.974	358.623	2.71737	1.44221	1.14913e-07	3.00282e-06	SCI
ENSRNOG00000049128	Nktr	protein	yes	1058.29	342.079	1774.51	5.18742	2.37502	1.15365e-07	3.01206e-06	SCI
ENSRNOG00000054497	Taf4a	protein	yes	230.746	121.666	339.827	2.79312	1.48188	1.16167e-07	3.03041e-06	SCI
ENSRNOG00000045668	Ifnar2	protein	yes	399.71	222.11	577.311	2.59921	1.37808	1.17244e-07	3.05587e-06	SCI
ENSRNOG00000046076	Tspan10	protein	yes	59.828	11.5123	108.144	9.39376	3.2317	1.18362e-07	3.08237e-06	SCI
ENSRNOG00000050703	Fam115c	protein	no	32.5821	9.16349	56.0008	6.1113	2.61148	1.19044e-07	3.09749e-06	--
ENSRNOG00000000569	MGC112715	protein	yes	2136.57	1299.05	2974.1	2.28945	1.195	1.20527e-07	3.1334e-06	SCI
ENSRNOG00000010107	Palld	protein	yes	240.451	96.5266	384.375	3.98207	1.99352	1.21519e-07	3.15649e-06	SCI
ENSRNOG00000003576	Ints2	protein	yes	172.441	71.0485	273.833	3.85418	1.94642	1.22022e-07	3.16684e-06	SCI
ENSRNOG00000007564	Evc	protein	yes	1657.73	972.504	2342.95	2.40919	1.26855	1.2231e-07	3.17162e-06	SCI
ENSRNOG00000048917	Hoxa6	protein	yes	252.796	130.083	375.508	2.88668	1.52941	1.22773e-07	3.18093e-06	SCI
ENSRNOG00000003217	Lgals3bp	protein	yes	2926.21	1103.21	4749.22	4.30491	2.10598	1.23032e-07	3.18492e-06	SCI
ENSRNOG00000013798	Fnbp1l	protein	yes	464.184	243.39	684.978	2.81432	1.49279	1.23298e-07	3.18909e-06	SCI
ENSRNOG00000014055	Nat1	protein	yes	134.468	67.5925	201.343	2.97878	1.57472	1.24142e-07	3.2082e-06	SCI
ENSRNOG00000021438	Tuba1c	protein	yes	218.466	115.53	321.403	2.78199	1.47612	1.25179e-07	3.22952e-06	SCI
ENSRNOG00000042524	Milr1	protein	yes	37.6712	11.4133	63.929	5.60126	2.48575	1.25173e-07	3.22952e-06	SCI
ENSRNOG00000032700	Zbtb34	protein	yes	347.017	190.895	503.138	2.63568	1.39818	1.2578e-07	3.24226e-06	SCI
ENSRNOG00000022622	Slc38a6	protein	yes	189.47	100.961	277.979	2.75333	1.46118	1.291e-07	3.32504e-06	SCI
ENSRNOG00000007764	Frmd4b	protein	yes	865.658	510.192	1221.12	2.39346	1.2591	1.29408e-07	3.33015e-06	SCI
ENSRNOG00000039971	Ctla2a	protein	yes	94.6838	45.6035	143.764	3.15248	1.65649	1.30699e-07	3.36053e-06	SCI
ENSRNOG00000016595	Hhex	protein	yes	236.489	102.032	370.946	3.63559	1.86219	1.30882e-07	3.36241e-06	SCI
ENSRNOG00000009613	Sh3bgrl2	protein	yes	60.4053	24.4646	96.346	3.93817	1.97753	1.32152e-07	3.39216e-06	SCI
ENSRNOG00000007125	Vps54	protein	yes	823.866	484.47	1163.26	2.4011	1.2637	1.32856e-07	3.4045e-06	SCI
ENSRNOG00000014872	Sec24d	protein	yes	601.349	341.503	861.196	2.52178	1.33444	1.32758e-07	3.4045e-06	SCI
ENSRNOG00000024082	Gldn	protein	yes	317.916	125.168	510.665	4.07985	2.02852	1.33125e-07	3.40852e-06	SCI
ENSRNOG00000010326	Col20a1	protein	yes	351.7	196.212	507.187	2.58489	1.3701	1.33755e-07	3.42177e-06	SCI
ENSRNOG00000046261	Acp5	protein	yes	180.364	66.2762	294.451	4.44279	2.15146	1.35307e-07	3.45855e-06	SCI
ENSRNOG00000042848	Jam2	protein	yes	3780.52	2249.23	5311.81	2.36161	1.23977	1.37355e-07	3.50796e-06	SCI
ENSRNOG00000031475	Col16a1	protein	yes	4252.06	2639.46	5864.67	2.22192	1.15181	1.37746e-07	3.51206e-06	SCI
ENSRNOG00000045742	Cyb5d1	protein	yes	66.0401	26.3031	105.777	4.02147	2.00772	1.37707e-07	3.51206e-06	SCI
ENSRNOG00000016813	Tia1	protein	yes	396.079	189.601	602.557	3.17803	1.66813	1.39034e-07	3.54194e-06	SCI
ENSRNOG00000015226	Man1a2	protein	yes	344.996	143.952	546.041	3.7932	1.92342	1.3934e-07	3.54677e-06	SCI
ENSRNOG00000009446	Rxra	protein	yes	478.063	268.399	687.728	2.56233	1.35746	1.42385e-07	3.62123e-06	SCI
ENSRNOG00000033261	Fam107a	protein	yes	4325.56	2643.15	6007.98	2.27304	1.18462	1.42978e-07	3.6333e-06	SCI
ENSRNOG00000008607	U2surp	protein	yes	857.742	497.961	1217.52	2.44501	1.28984	1.48694e-07	3.77539e-06	SCI
ENSRNOG00000033693	Naip6	protein	yes	183.295	17.9447	348.645	19.4288	4.28013	1.49171e-07	3.78434e-06	SCI
ENSRNOG00000031778	Mef2d	protein	yes	527.755	300.193	755.318	2.51611	1.33119	1.51161e-07	3.83163e-06	SCI
ENSRNOG00000009566	Phf12	protein	yes	1026.34	606.372	1446.3	2.38517	1.25409	1.53253e-07	3.88144e-06	SCI
ENSRNOG00000009789	Topbp1	protein	yes	223.823	112.5	335.145	2.97907	1.57486	1.55726e-07	3.94078e-06	SCI
ENSRNOG00000002443	Mfap3	protein	yes	109.795	51.7121	167.878	3.2464	1.69884	1.5609e-07	3.94673e-06	SCI
ENSRNOG00000051915	Spred3	protein	yes	129.119	67.3063	190.931	2.83674	1.50424	1.56787e-07	3.96106e-06	SCI
ENSRNOG00000052247	Manba	protein	yes	766.606	448.337	1084.88	2.41978	1.27487	1.60785e-07	4.05869e-06	SCI
ENSRNOG00000013791	Enpp3	protein	yes	183.802	94.7753	272.829	2.87869	1.52541	1.61177e-07	4.0652e-06	SCI
ENSRNOG00000007025	Evc2	protein	yes	469.298	271.009	667.588	2.46334	1.30062	1.61719e-07	4.07213e-06	SCI
ENSRNOG00000020372	Hdac4	protein	yes	212.156	104.072	320.24	3.07709	1.62157	1.61615e-07	4.07213e-06	SCI
ENSRNOG00000009478	RGD1359108	protein	yes	276.373	117.71	435.036	3.69582	1.8859	1.624e-07	4.08592e-06	SCI
ENSRNOG00000049780	Sri	protein	yes	1040.8	605.025	1476.57	2.44052	1.28719	1.63313e-07	4.10549e-06	SCI
ENSRNOG00000049689	Smim18	protein	yes	100.588	153.502	47.6748	0.310581	-1.68696	1.6379e-07	4.11406e-06	control
ENSRNOG00000006063	Phf21a	protein	yes	488.528	274.651	702.405	2.55744	1.3547	1.66442e-07	4.17724e-06	SCI
ENSRNOG00000056756	Actn1	protein	yes	946.244	557.004	1335.48	2.39762	1.2616	1.66772e-07	4.18207e-06	SCI
ENSRNOG00000057713	Cav2	protein	yes	1289.48	752.864	1826.09	2.42553	1.2783	1.68964e-07	4.23355e-06	SCI
ENSRNOG00000032436	Tmod3	protein	yes	819.566	473.481	1165.65	2.46187	1.29976	1.7045e-07	4.26727e-06	SCI
ENSRNOG00000033434	Casp12	protein	yes	83.9059	37.6396	130.172	3.45838	1.7901	1.71235e-07	4.28342e-06	SCI
ENSRNOG00000014528	Zswim6	protein	yes	310.793	130.198	491.389	3.77418	1.91616	1.71924e-07	4.2943e-06	SCI
ENSRNOG00000018755	Acss2	protein	yes	2890.3	3990.01	1790.59	0.448768	-1.15596	1.71953e-07	4.2943e-06	control
ENSRNOG00000016630	Tln1	protein	yes	4873.63	2967.85	6779.41	2.28428	1.19174	1.72883e-07	4.31399e-06	SCI
ENSRNOG00000019639	Pgpep1	protein	yes	378.535	208.195	548.874	2.63634	1.39854	1.73235e-07	4.31924e-06	SCI
ENSRNOG00000048961	Bhlhe41	protein	yes	1119.97	644.644	1595.29	2.47469	1.30725	1.73594e-07	4.32464e-06	SCI
ENSRNOG00000029179	Cyp2d3	protein	yes	283.06	157.947	408.174	2.58425	1.36975	1.75601e-07	4.37106e-06	SCI
ENSRNOG00000027296	LOC102552796	protein	yes	124.177	52.9232	195.43	3.69271	1.88468	1.78323e-07	4.4352e-06	SCI
ENSRNOG00000052219	Gm2a	protein	yes	5538.9	2708.43	8369.37	3.09011	1.62766	1.79255e-07	4.45474e-06	SCI
ENSRNOG00000040110	Foxn2	protein	yes	780.704	449.417	1111.99	2.47429	1.30702	1.80639e-07	4.48547e-06	SCI
ENSRNOG00000009761	Tmod1	protein	yes	731.345	428.69	1034	2.412	1.27023	1.81583e-07	4.50525e-06	SCI
ENSRNOG00000018282	Gda	protein	yes	101.334	22.8775	179.791	7.85886	2.97432	1.83958e-07	4.56045e-06	SCI
ENSRNOG00000037768	Rab43	protein	yes	118.851	57.2395	180.462	3.15275	1.65661	1.84343e-07	4.56627e-06	SCI
ENSRNOG00000028569	Arhgap27	protein	yes	485.81	288.574	683.045	2.36696	1.24304	1.86266e-07	4.61016e-06	SCI
ENSRNOG00000019718	Galnt15	protein	yes	80.8927	36.5676	125.218	3.42428	1.7758	1.90057e-07	4.69635e-06	SCI
ENSRNOG00000045913	Prdm16	protein	no	97.7044	44.588	150.821	3.38254	1.75811	1.90516e-07	4.70387e-06	--
ENSRNOG00000016419	Pdlim5	protein	yes	239.46	72.7259	406.194	5.58527	2.48163	1.90709e-07	4.70483e-06	SCI
ENSRNOG00000024213	Golim4	protein	yes	835.732	400.603	1270.86	3.17237	1.66556	1.92289e-07	4.73995e-06	SCI
ENSRNOG00000028632	Bcl2l14	protein	no	21.4779	4.27964	38.6761	9.03724	3.17588	1.9286e-07	4.75018e-06	--
ENSRNOG00000042838	Junb	protein	yes	872.461	430.139	1314.78	3.05664	1.61195	1.94294e-07	4.78165e-06	SCI
ENSRNOG00000008870	Atf7ip	protein	yes	649.519	378.975	920.064	2.42777	1.27963	1.95812e-07	4.8151e-06	SCI
ENSRNOG00000002874	Rbm25	protein	yes	386.666	221.695	551.638	2.48827	1.31514	1.97563e-07	4.85425e-06	SCI
ENSRNOG00000054695	Calcrl	protein	yes	1770.27	1045.08	2495.46	2.3878	1.25568	1.98257e-07	4.86737e-06	SCI
ENSRNOG00000003703	Mcm6	protein	yes	270.645	135.136	406.154	3.00552	1.58762	1.98883e-07	4.87881e-06	SCI
ENSRNOG00000007519	Tmem43	protein	yes	962.6	576.522	1348.68	2.33933	1.2261	1.99845e-07	4.89846e-06	SCI
ENSRNOG00000049302	Chd9	protein	yes	585.196	228.718	941.673	4.11718	2.04166	2.03363e-07	4.98068e-06	SCI
ENSRNOG00000028581	Ccdc138	protein	yes	263.101	142.472	383.73	2.69338	1.42942	2.04866e-07	5.01345e-06	SCI
ENSRNOG00000025151	Ildr2	protein	yes	55.84	16.5537	95.1263	5.74652	2.52269	2.08317e-07	5.09382e-06	SCI
ENSRNOG00000046663	LOC103693683	protein	yes	950.928	289.045	1612.81	5.57979	2.48021	2.09796e-07	5.12586e-06	SCI
ENSRNOG00000005378	Gna15	protein	yes	697.391	250.586	1144.2	4.56608	2.19096	2.12484e-07	5.17907e-06	SCI
ENSRNOG00000033256	LOC691141	protein	yes	98.8895	48.1358	149.643	3.10877	1.63634	2.12199e-07	5.17907e-06	SCI
ENSRNOG00000061367	Atp7a	protein	yes	424.615	242.751	606.479	2.49836	1.32098	2.12484e-07	5.17907e-06	SCI
ENSRNOG00000015658	Sorbs1	protein	yes	1313.94	341.12	2286.76	6.7037	2.74496	2.12743e-07	5.18123e-06	SCI
ENSRNOG00000017642	Acbd5	protein	yes	992.042	574.237	1409.85	2.45516	1.29582	2.14583e-07	5.22187e-06	SCI
ENSRNOG00000015406	Pgm5	protein	yes	1114.16	653.41	1574.91	2.4103	1.26921	2.1894e-07	5.31939e-06	SCI
ENSRNOG00000005451	Dnah11	protein	yes	284.294	84.2188	484.369	5.75131	2.52389	2.20545e-07	5.35412e-06	SCI
ENSRNOG00000046280	Tceal5	protein	yes	275.842	400.826	150.857	0.376366	-1.40979	2.21893e-07	5.38254e-06	control
ENSRNOG00000008697	Nov	protein	yes	1495.98	539.652	2452.3	4.54422	2.18403	2.22691e-07	5.39443e-06	SCI
ENSRNOG00000053635	Zfp192	protein	yes	487.337	278.179	696.495	2.50377	1.3241	2.22737e-07	5.39443e-06	SCI
ENSRNOG00000007027	Hgf	protein	no	63.204	18.8918	107.516	5.69115	2.50872	2.23403e-07	5.40428e-06	--
ENSRNOG00000016950	Otud1	protein	yes	139.583	70.2061	208.961	2.97639	1.57357	2.23499e-07	5.40428e-06	SCI
ENSRNOG00000054286	Rrm2	protein	yes	50.9706	14.2788	87.6623	6.13931	2.61808	2.25265e-07	5.43834e-06	SCI
ENSRNOG00000021817	Irak2	protein	yes	284.816	159.018	410.613	2.58218	1.36859	2.26153e-07	5.45322e-06	SCI
ENSRNOG00000011261	Ttc14	protein	yes	697.418	405.538	989.298	2.43947	1.28657	2.2766e-07	5.48311e-06	SCI
ENSRNOG00000006559	Akap8	protein	yes	1361.13	810.579	1911.68	2.35841	1.23782	2.29019e-07	5.51148e-06	SCI
ENSRNOG00000012640	Dpp7	protein	yes	4702.23	2247.8	7156.66	3.18385	1.67077	2.30464e-07	5.54189e-06	SCI
ENSRNOG00000017120	Abhd2	protein	yes	379.704	133.279	626.13	4.69789	2.23201	2.31505e-07	5.56252e-06	SCI
ENSRNOG00000024632	Atf6	protein	yes	517.95	248.893	787.007	3.16203	1.66085	2.32135e-07	5.57325e-06	SCI
ENSRNOG00000019404	Hhatl	protein	yes	762.229	1078.02	446.435	0.414124	-1.27187	2.34704e-07	5.6273e-06	control
ENSRNOG00000051235	C2	protein	yes	428.013	74.5971	781.428	10.4753	3.38892	2.34756e-07	5.6273e-06	SCI
ENSRNOG00000016585	Bmi1	protein	yes	343.956	142.278	545.634	3.835	1.93922	2.36893e-07	5.67078e-06	SCI
ENSRNOG00000027747	Ninl	protein	yes	204.924	108.051	301.797	2.79309	1.48186	2.36942e-07	5.67078e-06	SCI
ENSRNOG00000010396	Eya3	protein	yes	442.908	254.405	631.411	2.48191	1.31145	2.38318e-07	5.69923e-06	SCI
ENSRNOG00000010104	Pofut1	protein	yes	440.506	250.772	630.24	2.5132	1.32952	2.40468e-07	5.74613e-06	SCI
ENSRNOG00000059480	Supt20	protein	yes	836.436	489.25	1183.62	2.41926	1.27456	2.41319e-07	5.76194e-06	SCI
ENSRNOG00000009891	Pcf11	protein	yes	775.926	453.985	1097.87	2.41829	1.27399	2.41887e-07	5.77097e-06	SCI
ENSRNOG00000002950	Lyl1	protein	yes	288.998	125.81	452.186	3.59421	1.84568	2.4437e-07	5.82565e-06	SCI
ENSRNOG00000002894	Mnt	protein	yes	208.424	107.477	309.372	2.8785	1.52532	2.4955e-07	5.94448e-06	SCI
ENSRNOG00000002177	Gnpda2	protein	yes	213.466	114.197	312.734	2.73854	1.45341	2.61423e-07	6.21083e-06	SCI
ENSRNOG00000033351	Zfp869	protein	yes	286.309	155.122	417.495	2.6914	1.42835	2.61291e-07	6.21083e-06	SCI
ENSRNOG00000056944	Arhgap24	protein	yes	457.486	270.694	644.279	2.3801	1.25102	2.61547e-07	6.21083e-06	SCI
ENSRNOG00000026236	Morc3	protein	yes	823.111	484.956	1161.27	2.39458	1.25977	2.64165e-07	6.2681e-06	SCI
ENSRNOG00000012865	Parp3	protein	yes	444.18	254.935	633.426	2.48466	1.31305	2.65412e-07	6.29279e-06	SCI
ENSRNOG00000007993	Sh3tc1	protein	yes	602.083	360.975	843.19	2.33587	1.22396	2.6795e-07	6.34801e-06	SCI
ENSRNOG00000003357	Col3a1	protein	yes	13454.9	6042.91	20866.8	3.45311	1.7879	2.72496e-07	6.45069e-06	SCI
ENSRNOG00000025454	Rrm2b	protein	yes	97.461	29.0362	165.886	5.71307	2.51427	2.75344e-07	6.51304e-06	SCI
ENSRNOG00000021330	Sprtn	protein	yes	184.665	96.2566	273.073	2.83692	1.50433	2.77171e-07	6.55118e-06	SCI
ENSRNOG00000003686	Tbl1x	protein	yes	1450.81	858.435	2043.19	2.38013	1.25104	2.78275e-07	6.57218e-06	SCI
ENSRNOG00000007214	Oma1	protein	yes	208.484	108.356	308.611	2.84812	1.51001	2.81177e-07	6.63557e-06	SCI
ENSRNOG00000021144	Cebpg	protein	yes	1527.18	938.77	2115.58	2.25357	1.17221	2.82264e-07	6.65605e-06	SCI
ENSRNOG00000014647	Cbfb	protein	yes	863.124	505.47	1220.78	2.41513	1.2721	2.82544e-07	6.65751e-06	SCI
ENSRNOG00000059875	Zfyve26	protein	yes	698.697	404.264	993.129	2.45664	1.29668	2.83364e-07	6.67165e-06	SCI
ENSRNOG00000043098	Mt2A	protein	yes	6487.31	1962.27	11012.3	5.61205	2.48853	2.88479e-07	6.7816e-06	SCI
ENSRNOG00000010902	Tceb3	protein	yes	1013.82	601.217	1426.42	2.37256	1.24644	2.91411e-07	6.84523e-06	SCI
ENSRNOG00000016752	Crispld2	protein	yes	1596.54	955.879	2237.21	2.34047	1.2268	2.92043e-07	6.85479e-06	SCI
ENSRNOG00000004232	G2e3	protein	yes	170.245	88.2411	252.249	2.85864	1.51533	2.92575e-07	6.86199e-06	SCI
ENSRNOG00000030683	Vps26a	protein	yes	557.954	325.737	790.171	2.4258	1.27846	2.93371e-07	6.87537e-06	SCI
ENSRNOG00000008331	RGD1309995	protein	yes	585.364	221.172	949.556	4.2933	2.10209	2.96206e-07	6.93646e-06	SCI
ENSRNOG00000008336	Tnfrsf11b	protein	yes	465.983	273.194	658.772	2.41137	1.26985	2.98294e-07	6.98e-06	SCI
ENSRNOG00000054257	Adam10	protein	yes	1769.92	808.936	2730.9	3.37592	1.75528	3.02302e-07	7.06835e-06	SCI
ENSRNOG00000013024	Csgalnact1	protein	yes	541.966	319.712	764.22	2.39034	1.25722	3.02816e-07	7.07492e-06	SCI
ENSRNOG00000016229	Gltscr1l	protein	yes	346.323	149.279	543.367	3.63993	1.86391	3.0329e-07	7.07513e-06	SCI
ENSRNOG00000061373	Loxl3	protein	yes	255.082	140.971	369.194	2.61894	1.38898	3.03111e-07	7.07513e-06	SCI
ENSRNOG00000019105	Dpp8	protein	yes	1237.95	698.356	1777.54	2.54531	1.34784	3.03961e-07	7.08537e-06	SCI
ENSRNOG00000057290	Tmem168	protein	yes	197.703	78.2819	317.123	4.05104	2.01829	3.05781e-07	7.12233e-06	SCI
ENSRNOG00000025596	Ago4	protein	no	52.8623	20.2733	85.4513	4.21497	2.07552	3.0738e-07	7.15409e-06	--
ENSRNOG00000004063	Sh3pxd2b	protein	yes	234.532	77.8624	391.202	5.02428	2.32892	3.07943e-07	7.15627e-06	SCI
ENSRNOG00000025937	Zfp26	protein	yes	114.949	48.1731	181.725	3.77234	1.91546	3.07834e-07	7.15627e-06	SCI
ENSRNOG00000020346	Best1	protein	yes	274.547	150.83	398.264	2.64048	1.4008	3.14504e-07	7.30315e-06	SCI
ENSRNOG00000008193	Cr1l	protein	yes	752.072	447.911	1056.23	2.35813	1.23765	3.15024e-07	7.30967e-06	SCI
ENSRNOG00000058733	Asap1	protein	yes	849.501	439.45	1259.55	2.8662	1.51914	3.16007e-07	7.32689e-06	SCI
ENSRNOG00000021693	Fam149a	protein	yes	900.557	535.132	1265.98	2.36574	1.24229	3.20404e-07	7.42318e-06	SCI
ENSRNOG00000004909	Cnot2	protein	yes	623.16	349.599	896.721	2.565	1.35896	3.24034e-07	7.49587e-06	SCI
ENSRNOG00000005276	Csnk2a1	protein	yes	660.798	322.096	999.5	3.10311	1.63372	3.23877e-07	7.49587e-06	SCI
ENSRNOG00000002161	Tlr6	protein	no	97.9931	45.8222	150.164	3.2771	1.71242	3.24557e-07	7.50226e-06	--
ENSRNOG00000017988	Mcur1	protein	yes	88.7784	40.4189	137.138	3.39291	1.76252	3.29841e-07	7.61863e-06	SCI
ENSRNOG00000024445	Slx4	protein	yes	1112.99	665.217	1560.76	2.34624	1.23035	3.35033e-07	7.73268e-06	SCI
ENSRNOG00000061603	Asxl1	protein	yes	654.37	379.441	929.299	2.44913	1.29227	3.38072e-07	7.79692e-06	SCI
ENSRNOG00000018448	Cend1	protein	yes	3965.66	5599.1	2332.22	0.416534	-1.26349	3.42059e-07	7.8829e-06	control
ENSRNOG00000007012	Ly75	protein	no	70.9588	30.21	111.707	3.6977	1.88663	3.43515e-07	7.91046e-06	--
ENSRNOG00000008956	Cdkn2c	protein	yes	167.2	91.4202	242.979	2.65783	1.41025	3.45565e-07	7.95165e-06	SCI
ENSRNOG00000014285	Ssh2	protein	yes	392.886	127.6	658.172	5.1581	2.36684	3.47111e-07	7.98118e-06	SCI
ENSRNOG00000016246	Tshz1	protein	yes	565.186	266.376	863.996	3.24352	1.69756	3.47422e-07	7.98232e-06	SCI
ENSRNOG00000016629	Zcchc6	protein	yes	665.253	298.148	1032.36	3.46256	1.79184	3.49258e-07	8.01844e-06	SCI
ENSRNOG00000010117	Eif3a	protein	yes	4258.69	2620.09	5897.3	2.2508	1.17044	3.50292e-07	8.03612e-06	SCI
ENSRNOG00000001149	Pxn	protein	yes	1560.43	957.104	2163.75	2.26073	1.17679	3.54449e-07	8.12537e-06	SCI
ENSRNOG00000032238	Plcd1	protein	yes	842.154	510.24	1174.07	2.30101	1.20227	3.74709e-07	8.58334e-06	SCI
ENSRNOG00000007906	Bub1b	protein	no	41.2802	14.3413	68.2192	4.75683	2.25	3.75116e-07	8.58621e-06	--
ENSRNOG00000003479	Rnf150	protein	yes	126.936	66.0106	187.861	2.84593	1.5089	3.76077e-07	8.60173e-06	SCI
ENSRNOG00000018247	Dhx58	protein	yes	431.523	144.965	718.081	4.95347	2.30844	3.80905e-07	8.70561e-06	SCI
ENSRNOG00000009832	Slc39a14	protein	yes	752.289	456.948	1047.63	2.29267	1.19703	3.82956e-07	8.74365e-06	SCI
ENSRNOG00000014879	Ttc7a	protein	yes	720.221	428.657	1011.79	2.36036	1.23901	3.83143e-07	8.74365e-06	SCI
ENSRNOG00000024849	Tor1aip2	protein	yes	939.174	556.698	1321.65	2.37409	1.24737	3.84142e-07	8.75989e-06	SCI
ENSRNOG00000011593	Hey1	protein	yes	280.683	155.233	406.132	2.61628	1.38752	3.85288e-07	8.77943e-06	SCI
ENSRNOG00000000495	Uhrf1bp1	protein	yes	282.86	92.5469	473.174	5.1128	2.35411	3.86739e-07	8.80591e-06	SCI
ENSRNOG00000039744	RT1-CE4	protein	yes	497.59	293.791	701.39	2.38738	1.25543	3.91017e-07	8.89667e-06	SCI
ENSRNOG00000005731	Birc3	protein	yes	71.1648	31.0247	111.305	3.58762	1.84303	3.9494e-07	8.9792e-06	SCI
ENSRNOG00000013491	Setx	protein	yes	822.427	430.674	1214.18	2.81925	1.49531	3.95586e-07	8.98717e-06	SCI
ENSRNOG00000010121	Lef1	protein	yes	279.986	159.702	400.269	2.50635	1.32559	3.95952e-07	8.98879e-06	SCI
ENSRNOG00000023614	Hsh2d	protein	yes	103.953	27.0872	180.819	6.67546	2.73887	3.99509e-07	9.06278e-06	SCI
ENSRNOG00000003936	Pwwp2a	protein	yes	480.837	277.735	683.938	2.46255	1.30015	4.09007e-07	9.25755e-06	SCI
ENSRNOG00000019465	Gnai3	protein	yes	1743.57	1053.03	2434.11	2.31152	1.20884	4.09003e-07	9.25755e-06	SCI
ENSRNOG00000061379	C7	protein	yes	371.308	92.6252	649.991	7.01744	2.81094	4.14844e-07	9.38269e-06	SCI
ENSRNOG00000017625	Htr2b	protein	yes	71.2956	19.1504	123.441	6.44585	2.68837	4.15496e-07	9.39046e-06	SCI
ENSRNOG00000010768	Kpna4	protein	yes	601.804	268.465	935.144	3.4833	1.80046	4.16022e-07	9.39537e-06	SCI
ENSRNOG00000002959	Shroom4	protein	yes	205.021	111.673	298.37	2.67181	1.41782	4.17594e-07	9.42387e-06	SCI
ENSRNOG00000015308	Pbk	protein	yes	45.5694	16.1762	74.9625	4.63411	2.21229	4.18205e-07	9.43067e-06	SCI
ENSRNOG00000013975	RGD1562948	protein	yes	403.627	565.158	242.097	0.42837	-1.22307	4.20852e-07	9.48335e-06	control
ENSRNOG00000008298	Dock7	protein	yes	1408.44	845.328	1971.55	2.33229	1.22175	4.21671e-07	9.49476e-06	SCI
ENSRNOG00000046845	LOC100910957	protein	yes	85.1497	39.3871	130.912	3.32374	1.73281	4.2321e-07	9.52238e-06	SCI
ENSRNOG00000017438	Gfra1	protein	yes	953.792	582.814	1324.77	2.27305	1.18463	4.2741e-07	9.60269e-06	SCI
ENSRNOG00000021441	Reln	protein	yes	1699.59	871.018	2528.17	2.90255	1.53732	4.27323e-07	9.60269e-06	SCI
ENSRNOG00000017469	Anxa1	protein	yes	1398.9	744.379	2053.41	2.75856	1.46392	4.30186e-07	9.65792e-06	SCI
ENSRNOG00000011228	Layn	protein	yes	374.406	220.346	528.466	2.39835	1.26204	4.30935e-07	9.66761e-06	SCI
ENSRNOG00000042777	Zfp28	protein	yes	160.855	82.284	239.425	2.90974	1.54089	4.33318e-07	9.71393e-06	SCI
ENSRNOG00000007650	Cd63	protein	yes	10253.8	4386.44	16121.2	3.67524	1.87784	4.34926e-07	9.7428e-06	SCI
ENSRNOG00000057153	Pla1a	protein	yes	185.008	101.831	268.184	2.6336	1.39704	4.36757e-07	9.77661e-06	SCI
ENSRNOG00000001456	Nup153	protein	yes	850.001	510.03	1189.97	2.33314	1.22228	4.38861e-07	9.81649e-06	SCI
ENSRNOG00000000204	Syncrip	protein	yes	671.057	400.877	941.236	2.34794	1.2314	4.42819e-07	9.89049e-06	SCI
ENSRNOG00000002163	Klf3	protein	yes	1011.16	603.909	1418.42	2.34873	1.23188	4.43756e-07	9.89808e-06	SCI
ENSRNOG00000019128	LOC501189	protein	yes	85.1176	31.8278	138.407	4.34864	2.12056	4.43809e-07	9.89808e-06	SCI
ENSRNOG00000010286	Cast	protein	yes	1842.35	1123.12	2561.58	2.28076	1.18952	4.46365e-07	9.94779e-06	SCI
ENSRNOG00000006526	Sema3c	protein	yes	841.225	494.359	1188.09	2.4033	1.26502	4.48089e-07	9.97892e-06	SCI
ENSRNOG00000007804	C1galt1	protein	yes	544.139	314.681	773.597	2.45835	1.29769	4.50346e-07	1.00219e-05	SCI
ENSRNOG00000002129	Lrrc8b	protein	yes	224.422	82.0605	366.783	4.46967	2.16017	4.53598e-07	1.00842e-05	SCI
ENSRNOG00000006600	Unk	protein	yes	503.959	296.561	711.358	2.39869	1.26225	4.53812e-07	1.00842e-05	SCI
ENSRNOG00000009125	Dis3	protein	yes	203.131	99.1798	307.083	3.09622	1.63051	4.58381e-07	1.01783e-05	SCI
ENSRNOG00000000913	Gusb	protein	yes	732.145	311.484	1152.81	3.70101	1.88792	4.61717e-07	1.02449e-05	SCI
ENSRNOG00000006816	Ubr5	protein	yes	2706.13	1648.26	3764	2.28363	1.19133	4.63416e-07	1.02751e-05	SCI
ENSRNOG00000000519	Stk38	protein	yes	509.543	297.036	722.05	2.43085	1.28146	4.66735e-07	1.03398e-05	SCI
ENSRNOG00000008278	Nfrkb	protein	yes	985.083	595.544	1374.62	2.30818	1.20676	4.6701e-07	1.03398e-05	SCI
ENSRNOG00000029185	Rasa1	protein	yes	648.331	345.961	950.702	2.748	1.45838	4.72913e-07	1.04628e-05	SCI
ENSRNOG00000038365	Plekha2	protein	yes	410.906	239.215	582.598	2.43546	1.2842	4.78667e-07	1.05825e-05	SCI
ENSRNOG00000007584	Ehd4	protein	yes	1619.91	991.357	2248.45	2.26806	1.18146	4.8126e-07	1.06321e-05	SCI
ENSRNOG00000006483	Heatr5a	protein	yes	624.278	367.709	880.848	2.3955	1.26033	4.84224e-07	1.06898e-05	SCI
ENSRNOG00000012779	Msr1	protein	yes	184.156	27.5394	340.773	12.374	3.62924	4.85168e-07	1.07029e-05	SCI
ENSRNOG00000000999	Smurf1	protein	yes	1273.73	775.74	1771.72	2.28391	1.1915	4.87285e-07	1.07418e-05	SCI
ENSRNOG00000011611	Mapk1ip1l	protein	yes	454.047	267.704	640.389	2.39215	1.25831	4.92327e-07	1.08373e-05	SCI
ENSRNOG00000013956	Rnf38	protein	yes	264.798	71.2128	458.384	6.43682	2.68635	4.9421e-07	1.08708e-05	SCI
ENSRNOG00000017123	B2m	protein	yes	30949.4	15527.9	46371	2.9863	1.57836	4.95046e-07	1.08814e-05	SCI
ENSRNOG00000004720	Kcnj2	protein	yes	77.6211	23.8584	131.384	5.50682	2.46122	4.95873e-07	1.08917e-05	SCI
ENSRNOG00000018987	Crebzf	protein	yes	494.557	290.696	698.418	2.40257	1.26458	4.97622e-07	1.09143e-05	SCI
ENSRNOG00000001868	LOC100911248	protein	yes	92.5398	37.6599	147.42	3.91451	1.96883	5.02682e-07	1.10174e-05	SCI
ENSRNOG00000031406	Hps3	protein	yes	462.206	270.802	653.61	2.41361	1.27119	5.03198e-07	1.10208e-05	SCI
ENSRNOG00000000787	RT1-T24-2	protein	yes	34.2401	10.5986	57.8817	5.46123	2.44923	5.04063e-07	1.10318e-05	SCI
ENSRNOG00000009899	Skil	protein	yes	181.918	53.374	310.463	5.81674	2.54021	5.08883e-07	1.11293e-05	SCI
ENSRNOG00000003869	Sod3	protein	yes	1942.69	1188.75	2696.63	2.26846	1.18171	5.11297e-07	1.1174e-05	SCI
ENSRNOG00000014434	Chd1	protein	yes	384.921	154.658	615.184	3.97769	1.99193	5.20062e-07	1.13574e-05	SCI
ENSRNOG00000003805	Rnft1	protein	yes	179.223	95.1452	263.3	2.76735	1.46851	5.20522e-07	1.13593e-05	SCI
ENSRNOG00000018262	Ampd3	protein	yes	1841.64	1137.42	2545.85	2.23826	1.16238	5.24957e-07	1.14315e-05	SCI
ENSRNOG00000005043	Cpeb2	protein	yes	296.894	88.8106	504.978	5.68601	2.50742	5.28592e-07	1.14983e-05	SCI
ENSRNOG00000051170	Ddx17	protein	yes	4368.57	2279.57	6457.58	2.83281	1.50223	5.28777e-07	1.14983e-05	SCI
ENSRNOG00000002145	Tmprss7	protein	yes	269.157	152.981	385.334	2.51884	1.33276	5.29327e-07	1.1502e-05	SCI
ENSRNOG00000012864	Ern1	protein	yes	401.953	236.534	567.372	2.39869	1.26225	5.32118e-07	1.15462e-05	SCI
ENSRNOG00000008471	Kif21b	protein	yes	390.022	191.946	588.097	3.06387	1.61535	5.33592e-07	1.15617e-05	SCI
ENSRNOG00000013875	Fbxl17	protein	yes	437.361	201.553	673.169	3.3399	1.73981	5.33515e-07	1.15617e-05	SCI
ENSRNOG00000045649	Arrdc3	protein	yes	394.174	141.281	647.068	4.58	2.19535	5.38968e-07	1.16698e-05	SCI
ENSRNOG00000034240	Bcor	protein	yes	496.431	294.12	698.742	2.3757	1.24835	5.4016e-07	1.16873e-05	SCI
ENSRNOG00000011157	Jak1	protein	yes	3011.76	1857.13	4166.38	2.24345	1.16572	5.42754e-07	1.17351e-05	SCI
ENSRNOG00000056069	Kif11	protein	no	77.0674	35.8942	118.241	3.29414	1.7199	5.44094e-07	1.17558e-05	--
ENSRNOG00000010252	Hexa	protein	yes	4206.58	2081.53	6331.63	3.04182	1.60493	5.47599e-07	1.18231e-05	SCI
ENSRNOG00000039107	Mfrp	protein	yes	95.5477	43.9655	147.13	3.34649	1.74265	5.5256e-07	1.19217e-05	SCI
ENSRNOG00000011785	Xrn2	protein	yes	1071.96	651.763	1492.16	2.28942	1.19499	5.57183e-07	1.2013e-05	SCI
ENSRNOG00000005984	Etv6	protein	yes	151.391	77.6683	225.113	2.89839	1.53525	5.7335e-07	1.23528e-05	SCI
ENSRNOG00000012278	Fgf10	protein	yes	164.317	91.1608	237.474	2.605	1.38128	5.85594e-07	1.26077e-05	SCI
ENSRNOG00000049281	Gba	protein	yes	752.55	459.156	1045.94	2.27797	1.18775	5.90028e-07	1.26942e-05	SCI
ENSRNOG00000012840	Sparc	protein	yes	46786.7	29022.4	64550.9	2.22417	1.15327	5.93136e-07	1.2752e-05	SCI
ENSRNOG00000021220	Cpxm1	protein	yes	386.262	192.726	579.798	3.0084	1.589	5.94311e-07	1.27683e-05	SCI
ENSRNOG00000005126	Pqlc3	protein	yes	530.83	314.308	747.352	2.37777	1.24961	6.00431e-07	1.28906e-05	SCI
ENSRNOG00000029195	Uba7	protein	yes	452.565	171.379	733.752	4.28146	2.0981	6.08268e-07	1.30497e-05	SCI
ENSRNOG00000014720	Srbd1	protein	yes	418.548	248.433	588.664	2.36951	1.24459	6.10318e-07	1.30844e-05	SCI
ENSRNOG00000017416	Ppic	protein	yes	453.122	260.657	645.587	2.47677	1.30846	6.32842e-07	1.35578e-05	SCI
ENSRNOG00000008301	Tagln2	protein	yes	3294.36	1874.16	4714.57	2.51557	1.33089	6.36782e-07	1.36326e-05	SCI
ENSRNOG00000015354	Aox1	protein	yes	1112.91	678.038	1547.79	2.28275	1.19077	6.38902e-07	1.36684e-05	SCI
ENSRNOG00000033665	Mrgprx2	protein	no	17.2361	2.39101	32.0812	13.4174	3.74603	6.45978e-07	1.381e-05	--
ENSRNOG00000021143	Setdb1	protein	yes	861.986	525.121	1198.85	2.283	1.19093	6.47453e-07	1.38319e-05	SCI
ENSRNOG00000000599	Lama4	protein	yes	890.583	481.955	1299.21	2.69571	1.43067	6.5987e-07	1.40873e-05	SCI
ENSRNOG00000053518	Zscan26	protein	yes	1162.5	692.593	1632.42	2.35696	1.23693	6.719e-07	1.4334e-05	SCI
ENSRNOG00000030216	Abcg3l1	protein	yes	207.205	112.595	301.815	2.68053	1.42252	6.74162e-07	1.43722e-05	SCI
ENSRNOG00000006418	Samhd1	protein	yes	119.085	62.1457	176.023	2.83243	1.50204	6.81294e-07	1.45141e-05	SCI
ENSRNOG00000029342	Scn7a	protein	yes	620.221	111.237	1129.21	10.1514	3.3436	6.84152e-07	1.45648e-05	SCI
ENSRNOG00000027502	Nmi	protein	yes	227.355	129.224	325.487	2.51878	1.33272	6.84667e-07	1.45656e-05	SCI
ENSRNOG00000000239	Ccl7	protein	yes	32.5335	11.2972	53.7698	4.75958	2.25083	6.91076e-07	1.46814e-05	SCI
ENSRNOG00000001548	Nfe2l2	protein	yes	1641.27	1007.07	2275.48	2.25951	1.17601	6.90682e-07	1.46814e-05	SCI
ENSRNOG00000011377	Socs4	protein	yes	55.1898	21.6786	88.7009	4.09163	2.03268	6.99276e-07	1.48452e-05	SCI
ENSRNOG00000016303	Zfp236	protein	yes	150.665	52.7975	248.533	4.70729	2.2349	6.99887e-07	1.48479e-05	SCI
ENSRNOG00000046414	Vwa5a	protein	no	15.7801	2.22196	29.3383	13.2038	3.72288	7.05422e-07	1.49548e-05	--
ENSRNOG00000055531	Saa4	protein	yes	613.587	371.586	855.589	2.30254	1.20322	7.07445e-07	1.49873e-05	SCI
ENSRNOG00000012442	Cemip	protein	yes	856.435	450.857	1262.01	2.79914	1.48498	7.08689e-07	1.50032e-05	SCI
ENSRNOG00000002540	Rhoh	protein	yes	78.2558	24.088	132.424	5.4975	2.45878	7.11873e-07	1.50601e-05	SCI
ENSRNOG00000054284	AABR07072639.1	protein	no	20.8077	4.6082	37.0073	8.03075	3.00553	7.13943e-07	1.50935e-05	--
ENSRNOG00000009550	Sqle	protein	yes	2478.96	3489.42	1468.5	0.420844	-1.24864	7.17897e-07	1.51665e-05	control
ENSRNOG00000004061	Pnn	protein	yes	2639.77	1641.32	3638.21	2.21663	1.14837	7.33934e-07	1.54917e-05	SCI
ENSRNOG00000012346	Epb41l2	protein	yes	2366.24	1203.65	3528.83	2.93178	1.55178	7.34309e-07	1.54917e-05	SCI
ENSRNOG00000012420	Bcl9l	protein	yes	751.058	446.272	1055.84	2.36592	1.2424	7.38972e-07	1.55793e-05	SCI
ENSRNOG00000003300	Btg2	protein	yes	339.118	199.136	479.1	2.4059	1.26657	7.39933e-07	1.55888e-05	SCI
ENSRNOG00000008455	Tmem87a	protein	yes	320.566	147.326	493.805	3.35177	1.74492	7.41631e-07	1.56137e-05	SCI
ENSRNOG00000007743	Mgst1	protein	yes	2319.67	1468.7	3170.65	2.15882	1.11024	7.44922e-07	1.56722e-05	SCI
ENSRNOG00000013729	RGD1306271	protein	yes	411.338	240.169	582.507	2.42541	1.27823	7.56025e-07	1.58948e-05	SCI
ENSRNOG00000036604	Ifit2	protein	yes	535.006	218.664	851.349	3.89341	1.96103	7.61839e-07	1.6006e-05	SCI
ENSRNOG00000014076	Mbnl1	protein	yes	267.861	59.2394	476.482	8.04333	3.00779	7.6435e-07	1.60366e-05	SCI
ENSRNOG00000019075	Stat5b	protein	yes	423.554	249.131	597.978	2.40026	1.26319	7.64081e-07	1.60366e-05	SCI
ENSRNOG00000060694	Adam17	protein	yes	1405.88	868.592	1943.16	2.23714	1.16166	7.69846e-07	1.61408e-05	SCI
ENSRNOG00000010064	Abcc4	protein	yes	275.575	128.2	422.951	3.29916	1.7221	7.73387e-07	1.62039e-05	SCI
ENSRNOG00000022249	Mllt10	protein	yes	434.437	209.517	659.357	3.14704	1.65399	7.89491e-07	1.65299e-05	SCI
ENSRNOG00000033608	Cd276	protein	yes	715.835	440.789	990.882	2.24798	1.16863	7.95717e-07	1.66374e-05	SCI
ENSRNOG00000056826	Arap2	protein	yes	2113.79	1324.1	2903.49	2.1928	1.13278	7.95399e-07	1.66374e-05	SCI
ENSRNOG00000008151	Plscr4	protein	yes	337.055	189.103	485.006	2.56478	1.35883	8.06321e-07	1.68475e-05	SCI
ENSRNOG00000008190	LOC100911867	protein	yes	1412.02	789.167	2034.87	2.5785	1.36653	8.07335e-07	1.68571e-05	SCI
ENSRNOG00000055641	Dnase1l1	protein	yes	533.07	319.284	746.856	2.33916	1.22599	8.10757e-07	1.6917e-05	SCI
ENSRNOG00000048242	Txlna	protein	yes	625.855	371.48	880.23	2.36952	1.2446	8.13679e-07	1.69663e-05	SCI
ENSRNOG00000000454	RT1-DOb	protein	yes	64.9597	23.3357	106.584	4.5674	2.19137	8.63251e-07	1.79877e-05	SCI
ENSRNOG00000019073	Ikbkb	protein	yes	984.378	601.108	1367.65	2.27521	1.186	8.71979e-07	1.81571e-05	SCI
ENSRNOG00000043099	Ddx21	protein	yes	1009.93	626.05	1393.81	2.22635	1.15468	8.81513e-07	1.83431e-05	SCI
ENSRNOG00000011964	Abcd4	protein	yes	457.84	277.631	638.048	2.29819	1.2005	8.8904e-07	1.8487e-05	SCI
ENSRNOG00000004956	Jade2	protein	yes	225.895	128.807	322.984	2.5075	1.32625	8.998e-07	1.8698e-05	SCI
ENSRNOG00000005964	Nr4a3	protein	yes	59.1954	24.8469	93.5439	3.76481	1.91258	9.06206e-07	1.88183e-05	SCI
ENSRNOG00000006137	Arid1a	protein	yes	3049.65	1908.9	4190.4	2.19519	1.13435	9.13577e-07	1.89584e-05	SCI
ENSRNOG00000001465	Ids	protein	yes	585.84	155.754	1015.93	6.52262	2.70545	9.38575e-07	1.94639e-05	SCI
ENSRNOG00000020875	Celf3	protein	yes	284.458	164.511	404.405	2.45822	1.29762	9.63988e-07	1.99773e-05	SCI
ENSRNOG00000012960	Uap1l1	protein	yes	1382.95	879.051	1886.85	2.14646	1.10196	9.73746e-07	2.01658e-05	SCI
ENSRNOG00000032178	Cenpa	protein	no	34.3919	12.253	56.5309	4.61362	2.2059	9.7632e-07	2.02054e-05	--
ENSRNOG00000047513	Mdn1	protein	yes	835.77	512.14	1159.4	2.26383	1.17877	9.84672e-07	2.03644e-05	SCI
ENSRNOG00000018322	Picalm	protein	yes	2651.78	1226.21	4077.34	3.32515	1.73342	9.91107e-07	2.04836e-05	SCI
ENSRNOG00000009419	Ptprg	protein	yes	387.992	216.335	559.649	2.58695	1.37125	9.96878e-07	2.05889e-05	SCI
ENSRNOG00000008588	Batf	protein	yes	26.3057	7.91571	44.6957	5.64645	2.49734	9.99362e-07	2.06261e-05	SCI
ENSRNOG00000009837	LOC679811	protein	yes	282.909	167.775	398.043	2.37248	1.2464	1.00167e-06	2.06598e-05	SCI
ENSRNOG00000050539	Fbln5	protein	yes	225.849	128.627	323.07	2.51169	1.32866	1.00951e-06	2.08074e-05	SCI
ENSRNOG00000012702	Nfya	protein	yes	555.873	339.159	772.587	2.27795	1.18774	1.02535e-06	2.11196e-05	SCI
ENSRNOG00000010756	Tp53	protein	yes	1117.46	693.483	1541.43	2.22274	1.15234	1.02688e-06	2.11369e-05	SCI
ENSRNOG00000042189	Rab31	protein	yes	3683.6	2327.21	5040	2.16569	1.11483	1.02942e-06	2.11747e-05	SCI
ENSRNOG00000005814	Katnbl1	protein	yes	59.1983	24.5787	93.8179	3.81704	1.93245	1.03088e-06	2.11904e-05	SCI
ENSRNOG00000057806	Trpm7	protein	yes	642.961	302.368	983.555	3.25285	1.7017	1.03684e-06	2.12986e-05	SCI
ENSRNOG00000021201	Txnip	protein	yes	7113.4	4508.89	9717.92	2.15528	1.10788	1.05945e-06	2.17483e-05	SCI
ENSRNOG00000053026	Shcbp1	protein	yes	39.3896	15.3847	63.3945	4.12063	2.04287	1.06082e-06	2.17618e-05	SCI
ENSRNOG00000002541	Pds5a	protein	yes	465.134	196.211	734.056	3.74116	1.90349	1.06254e-06	2.17824e-05	SCI
ENSRNOG00000025551	Rgs22	protein	yes	206.716	114.852	298.58	2.59969	1.37834	1.07044e-06	2.19297e-05	SCI
ENSRNOG00000013397	Foxo1	protein	yes	243.455	90.1921	396.718	4.39859	2.13704	1.08338e-06	2.21797e-05	SCI
ENSRNOG00000004968	Ncapg2	protein	yes	176.693	98.3924	254.993	2.59159	1.37384	1.08523e-06	2.22028e-05	SCI
ENSRNOG00000011300	Lama3	protein	yes	121.392	62.1973	180.587	2.90345	1.53777	1.08644e-06	2.22126e-05	SCI
ENSRNOG00000001627	Abi3bp	protein	yes	456.276	199.317	713.235	3.5784	1.83931	1.09399e-06	2.23379e-05	SCI
ENSRNOG00000009729	Ubp1	protein	yes	1027.06	627.867	1426.25	2.27157	1.18369	1.09404e-06	2.23379e-05	SCI
ENSRNOG00000001353	Ap4m1	protein	yes	260.205	148.667	371.744	2.50051	1.32222	1.10123e-06	2.24698e-05	SCI
ENSRNOG00000009338	Kras	protein	yes	269.478	152.155	386.801	2.54214	1.34605	1.10466e-06	2.25246e-05	SCI
ENSRNOG00000055305	Parvb	protein	yes	2986.61	1905	4068.23	2.13555	1.09461	1.10608e-06	2.25384e-05	SCI
ENSRNOG00000011352	Furin	protein	yes	1411.02	891.693	1930.34	2.1648	1.11424	1.10859e-06	2.25745e-05	SCI
ENSRNOG00000030058	LOC100359600	protein	yes	76.8978	36.8711	116.925	3.17117	1.66501	1.11196e-06	2.26279e-05	SCI
ENSRNOG00000061895	LOC690045	protein	yes	14.9337	2.51115	27.3562	10.8939	3.44545	1.11516e-06	2.26779e-05	SCI
ENSRNOG00000006131	Mettl2b	protein	yes	95.3984	44.0211	146.776	3.33422	1.73735	1.12551e-06	2.28731e-05	SCI
ENSRNOG00000056907	Nipbl	protein	yes	1002	545.533	1458.46	2.67346	1.41871	1.1274e-06	2.28961e-05	SCI
ENSRNOG00000001963	Mx2	protein	yes	1740.46	482.588	2998.34	6.21304	2.6353	1.13443e-06	2.30237e-05	SCI
ENSRNOG00000020845	Tyrobp	protein	yes	3046.83	736.926	5356.74	7.26904	2.86176	1.13748e-06	2.30702e-05	SCI
ENSRNOG00000037647	Ostm1	protein	yes	511.684	309.77	713.598	2.30363	1.20391	1.15471e-06	2.34039e-05	SCI
ENSRNOG00000018288	Ncoa6	protein	yes	855.989	529.832	1182.15	2.23117	1.1578	1.15743e-06	2.34436e-05	SCI
ENSRNOG00000007177	Kdelc2	protein	yes	909.997	552.188	1267.81	2.29597	1.1991	1.16317e-06	2.35442e-05	SCI
ENSRNOG00000013526	Rassf4	protein	yes	1423.28	912.048	1934.51	2.12106	1.08479	1.17756e-06	2.38196e-05	SCI
ENSRNOG00000032922	Dclk1	protein	yes	7584.79	4830.87	10338.7	2.14013	1.0977	1.19437e-06	2.41437e-05	SCI
ENSRNOG00000059604	AABR07012274.1	protein	yes	72.8791	112.033	33.7253	0.30103	-1.73202	1.1971e-06	2.41827e-05	control
ENSRNOG00000003946	Tor1aip1	protein	yes	614.404	370.477	858.331	2.31683	1.21215	1.20979e-06	2.44066e-05	SCI
ENSRNOG00000032311	Ttll8	protein	yes	272.034	157.477	386.592	2.45491	1.29567	1.20967e-06	2.44066e-05	SCI
ENSRNOG00000004908	Smc6	protein	yes	889.843	546.878	1232.81	2.25427	1.17266	1.22994e-06	2.47966e-05	SCI
ENSRNOG00000026060	Arsi	protein	yes	31.5434	9.72834	53.3585	5.48485	2.45545	1.23886e-06	2.496e-05	SCI
ENSRNOG00000060750	Rnf111	protein	yes	699.303	421.406	977.2	2.3189	1.21344	1.2405e-06	2.49765e-05	SCI
ENSRNOG00000000614	Bicc1	protein	yes	692.347	414.719	969.975	2.33887	1.22581	1.24182e-06	2.49867e-05	SCI
ENSRNOG00000007242	Ehmt1	protein	yes	356.294	209.725	502.863	2.39772	1.26166	1.25004e-06	2.51354e-05	SCI
ENSRNOG00000059968	Jak2	protein	yes	806.812	491.827	1121.8	2.28087	1.18959	1.25384e-06	2.51952e-05	SCI
ENSRNOG00000060241	AABR07062185.2	protein	yes	14.5318	2.05768	27.006	13.1245	3.71419	1.25659e-06	2.52337e-05	SCI
ENSRNOG00000015888	Larp4b	protein	yes	259.139	93.782	424.496	4.52642	2.17837	1.2642e-06	2.53699e-05	SCI
ENSRNOG00000008533	Ago2	protein	yes	84.3528	40.8772	127.828	3.12714	1.64484	1.2716e-06	2.55014e-05	SCI
ENSRNOG00000006940	Ncf4	protein	yes	187.393	74.2325	300.553	4.0488	2.01749	1.2742e-06	2.55368e-05	SCI
ENSRNOG00000011561	Nln	protein	yes	721.66	451.45	991.87	2.19708	1.13558	1.2836e-06	2.57082e-05	SCI
ENSRNOG00000001104	Foxk1	protein	yes	297.55	169.439	425.66	2.51217	1.32893	1.2849e-06	2.57175e-05	SCI
ENSRNOG00000028036	Adamts7	protein	yes	134.565	70.3235	198.807	2.82704	1.49929	1.28952e-06	2.57929e-05	SCI
ENSRNOG00000020594	Rhbdf1	protein	yes	1029.42	639.464	1419.38	2.21964	1.15033	1.29303e-06	2.58461e-05	SCI
ENSRNOG00000056150	Purb	protein	yes	402.272	238.71	565.834	2.37038	1.24512	1.30764e-06	2.61211e-05	SCI
ENSRNOG00000010899	Bfsp2	protein	yes	174.586	78.4183	270.753	3.45268	1.78772	1.31806e-06	2.6312e-05	SCI
ENSRNOG00000015423	Ccna2	protein	yes	67.0757	31.6954	102.456	3.23252	1.69266	1.33378e-06	2.66082e-05	SCI
ENSRNOG00000004888	Spred2	protein	yes	117.288	61.3683	173.208	2.82244	1.49694	1.33643e-06	2.66437e-05	SCI
ENSRNOG00000059770	RT1-A3	protein	yes	53.2827	20.1993	86.3661	4.27569	2.09616	1.34218e-06	2.67409e-05	SCI
ENSRNOG00000003553	Efemp1	protein	yes	909.123	551.619	1266.63	2.2962	1.19925	1.34385e-06	2.67566e-05	SCI
ENSRNOG00000004624	Rnd3	protein	yes	928.285	571.139	1285.43	2.25065	1.17034	1.35198e-06	2.69008e-05	SCI
ENSRNOG00000018109	Clic4	protein	yes	1037.36	481.222	1593.51	3.31138	1.72743	1.35334e-06	2.69103e-05	SCI
ENSRNOG00000013055	Zfyve16	protein	yes	610.809	345.752	875.867	2.53322	1.34097	1.35883e-06	2.69842e-05	SCI
ENSRNOG00000043044	Cnn2	protein	yes	208.703	117.419	299.987	2.55485	1.35324	1.36134e-06	2.70164e-05	SCI
ENSRNOG00000025371	Spry1	protein	yes	298.466	175.937	420.996	2.39288	1.25875	1.36405e-06	2.70526e-05	SCI
ENSRNOG00000002664	Emp2	protein	yes	645.342	389.335	901.349	2.3151	1.21107	1.36523e-06	2.70584e-05	SCI
ENSRNOG00000011713	LOC691113	protein	yes	54.5821	21.7084	87.4558	4.02866	2.0103	1.37278e-06	2.71695e-05	SCI
ENSRNOG00000019675	Pycard	protein	yes	432.105	201.82	662.389	3.28208	1.71461	1.37351e-06	2.71695e-05	SCI
ENSRNOG00000055567	Fmnl2	protein	yes	1722.77	546.12	2899.43	5.30914	2.40848	1.37235e-06	2.71695e-05	SCI
ENSRNOG00000017230	LOC100911779	protein	yes	217.195	121.858	312.532	2.56473	1.35881	1.3756e-06	2.71931e-05	SCI
ENSRNOG00000000854	Ncr3	protein	yes	46.6996	18.5191	74.8801	4.04339	2.01557	1.38818e-06	2.74241e-05	SCI
ENSRNOG00000019145	Kdm2a	protein	yes	2067.82	1302.96	2832.68	2.17403	1.12037	1.39335e-06	2.75083e-05	SCI
ENSRNOG00000053891	Phf11d	protein	yes	205.933	119.23	292.635	2.45438	1.29536	1.39442e-06	2.75116e-05	SCI
ENSRNOG00000008782	Pnisr	protein	yes	4993.89	3128.17	6859.62	2.19286	1.13281	1.43473e-06	2.82519e-05	SCI
ENSRNOG00000046975	Sult4a1	protein	yes	5030.16	7003.62	3056.69	0.436444	-1.19613	1.43577e-06	2.82541e-05	control
ENSRNOG00000005417	Zhx2	protein	yes	518.715	302.881	734.55	2.42521	1.27811	1.44246e-06	2.83674e-05	SCI
ENSRNOG00000037604	Ascc3	protein	yes	418.468	251.592	585.344	2.32656	1.2182	1.4471e-06	2.84404e-05	SCI
ENSRNOG00000019430	Coro1a	protein	yes	2311.6	1145.74	3477.45	3.03512	1.60176	1.45113e-06	2.8501e-05	SCI
ENSRNOG00000004673	Rbm43	protein	yes	155.27	84.9771	225.563	2.6544	1.40839	1.46449e-06	2.87449e-05	SCI
ENSRNOG00000034031	Vstm2l	protein	yes	659.392	917.681	401.103	0.437083	-1.19402	1.46551e-06	2.87464e-05	control
ENSRNOG00000004564	Lrriq1	protein	no	26.3279	7.35564	45.3001	6.15855	2.62259	1.48248e-06	2.90606e-05	--
ENSRNOG00000016692	Hsdl2	protein	yes	2400.52	1525.7	3275.34	2.14677	1.10217	1.49799e-06	2.93348e-05	SCI
ENSRNOG00000025448	Limd2	protein	yes	1524.7	842.022	2207.37	2.62152	1.3904	1.49839e-06	2.93348e-05	SCI
ENSRNOG00000012495	Podxl	protein	yes	918.501	573.008	1263.99	2.20589	1.14136	1.50344e-06	2.94147e-05	SCI
ENSRNOG00000010358	Sh3rf1	protein	yes	651.842	403.695	899.99	2.22938	1.15664	1.50569e-06	2.94398e-05	SCI
ENSRNOG00000018132	Hmgxb3	protein	yes	400.568	228.666	572.47	2.50352	1.32396	1.50765e-06	2.94592e-05	SCI
ENSRNOG00000024230	Tnfaip8l3	protein	yes	123.668	64.0426	183.293	2.86205	1.51705	1.51068e-06	2.94995e-05	SCI
ENSRNOG00000002730	Rgs5	protein	yes	491.667	204.345	778.989	3.81213	1.9306	1.51841e-06	2.96314e-05	SCI
ENSRNOG00000011154	Adgrf5	protein	yes	1284.73	807.834	1761.63	2.18068	1.12478	1.53123e-06	2.98624e-05	SCI
ENSRNOG00000024650	Ckap2	protein	yes	106.29	42.9173	169.662	3.95322	1.98303	1.56682e-06	3.05173e-05	SCI
ENSRNOG00000045740	Tmx3	protein	yes	395.607	164.031	627.183	3.82357	1.93492	1.58283e-06	3.08095e-05	SCI
ENSRNOG00000017671	Rasa3	protein	yes	834.905	486.013	1183.8	2.43573	1.28435	1.6028e-06	3.11583e-05	SCI
ENSRNOG00000027923	Mynn	protein	yes	220.132	123.339	316.926	2.56955	1.36152	1.61709e-06	3.14162e-05	SCI
ENSRNOG00000007690	Cmpk2	protein	yes	723.33	418.739	1027.92	2.4548	1.29561	1.61855e-06	3.14244e-05	SCI
ENSRNOG00000004783	Fam171b	protein	yes	623.898	252.103	995.694	3.94956	1.98169	1.62182e-06	3.14328e-05	SCI
ENSRNOG00000014549	Arhgef26	protein	yes	490.64	293.941	687.338	2.33835	1.22549	1.62191e-06	3.14328e-05	SCI
ENSRNOG00000026132	Trdmt1	protein	yes	144.432	70.5338	218.33	3.0954	1.63012	1.62208e-06	3.14328e-05	SCI
ENSRNOG00000012017	Otulin	protein	yes	110.748	57.2212	164.276	2.87089	1.5215	1.62339e-06	3.14382e-05	SCI
ENSRNOG00000046922	Phactr4	protein	yes	125.499	40.7856	210.212	5.15408	2.36572	1.63998e-06	3.17392e-05	SCI
ENSRNOG00000049507	Sept10	protein	yes	464.856	274.35	655.362	2.38878	1.25627	1.64374e-06	3.17918e-05	SCI
ENSRNOG00000019943	Slc7a6	protein	yes	889.97	558.024	1221.92	2.18972	1.13075	1.70148e-06	3.28877e-05	SCI
ENSRNOG00000011882	Gab2	protein	yes	397.763	175.679	619.847	3.5283	1.81897	1.71099e-06	3.30296e-05	SCI
ENSRNOG00000021062	Fxyd5	protein	yes	1654.97	979.22	2330.72	2.38018	1.25107	1.71033e-06	3.30296e-05	SCI
ENSRNOG00000024241	Cdc23	protein	yes	541.237	323.418	759.057	2.34698	1.23081	1.71963e-06	3.31754e-05	SCI
ENSRNOG00000013727	Ndc80	protein	yes	66.1874	30.9527	101.422	3.27668	1.71224	1.72081e-06	3.3177e-05	SCI
ENSRNOG00000005124	Plekhh2	protein	yes	207.529	70.741	344.316	4.86728	2.28312	1.72356e-06	3.3209e-05	SCI
ENSRNOG00000017925	Gapvd1	protein	yes	1150.28	692.873	1607.68	2.32031	1.21432	1.72693e-06	3.32529e-05	SCI
ENSRNOG00000004925	Ppp1r12a	protein	yes	1444.23	902.239	1986.23	2.20144	1.13845	1.73033e-06	3.32763e-05	SCI
ENSRNOG00000058030	Zfp229	protein	yes	110.899	44.2545	177.543	4.01186	2.00427	1.72975e-06	3.32763e-05	SCI
ENSRNOG00000037146	Ctxn2	protein	yes	153.959	229.338	78.5805	0.342641	-1.54523	1.74309e-06	3.35007e-05	control
ENSRNOG00000017453	Ptpn2	protein	yes	321.734	190.145	453.323	2.3841	1.25344	1.7472e-06	3.35583e-05	SCI
ENSRNOG00000016256	Myo9b	protein	yes	4489.7	2856.9	6122.49	2.14306	1.09967	1.75081e-06	3.36065e-05	SCI
ENSRNOG00000050767	Nrn1	protein	yes	638.728	889.975	387.48	0.435383	-1.19964	1.77022e-06	3.39576e-05	control
ENSRNOG00000001090	Stard13	protein	yes	665.688	400.924	930.453	2.32077	1.21461	1.77274e-06	3.39631e-05	SCI
ENSRNOG00000024533	Eogt	protein	yes	638.615	390.588	886.641	2.27001	1.1827	1.77263e-06	3.39631e-05	SCI
ENSRNOG00000010805	Fabp4	protein	yes	206.429	16.2972	396.56	24.3331	4.60485	1.80067e-06	3.44767e-05	SCI
ENSRNOG00000000073	Tmed5	protein	yes	179.085	54.414	303.757	5.58232	2.48087	1.80565e-06	3.45068e-05	SCI
ENSRNOG00000003088	Arhgap31	protein	yes	414.47	177.784	651.155	3.66262	1.87288	1.80542e-06	3.45068e-05	SCI
ENSRNOG00000055246	Ncor1	protein	yes	1618.14	1006.23	2230.05	2.21623	1.14811	1.80563e-06	3.45068e-05	SCI
ENSRNOG00000026302	Lrrn4cl	protein	yes	178.823	90.2738	267.373	2.9618	1.56647	1.83496e-06	3.50451e-05	SCI
ENSRNOG00000010996	Mob1b	protein	yes	90.4877	15.8525	165.123	10.4162	3.38076	1.84573e-06	3.52064e-05	SCI
ENSRNOG00000021176	Mtmr11	protein	yes	526.793	313.626	739.959	2.35936	1.2384	1.84472e-06	3.52064e-05	SCI
ENSRNOG00000000657	Nek7	protein	yes	422.793	173.497	672.089	3.87378	1.95374	1.8687e-06	3.56224e-05	SCI
ENSRNOG00000014999	Tnpo1	protein	yes	1865.9	1177.03	2554.77	2.17053	1.11804	1.87146e-06	3.56525e-05	SCI
ENSRNOG00000046874	Snx9	protein	yes	508.389	298.649	718.128	2.40459	1.26579	1.87755e-06	3.57463e-05	SCI
ENSRNOG00000002937	Ren	protein	yes	100.86	42.5805	159.14	3.73739	1.90203	1.88608e-06	3.58638e-05	SCI
ENSRNOG00000039587	Wdr13	protein	yes	531.845	286.893	776.798	2.70762	1.43703	1.9078e-06	3.62315e-05	SCI
ENSRNOG00000029614	Robo1	protein	yes	308.295	124.459	492.13	3.95416	1.98337	1.92765e-06	3.65629e-05	SCI
ENSRNOG00000000164	Lamp2	protein	yes	6007.14	3790.38	8223.91	2.16968	1.11748	1.93314e-06	3.66214e-05	SCI
ENSRNOG00000029191	LOC685067	protein	yes	117.557	29.9065	205.207	6.86162	2.77855	1.93226e-06	3.66214e-05	SCI
ENSRNOG00000013422	Med23	protein	yes	789.27	484.378	1094.16	2.2589	1.17562	1.95457e-06	3.70043e-05	SCI
ENSRNOG00000039204	Pram1	protein	yes	67.4691	32.0383	102.9	3.21178	1.68337	1.96143e-06	3.71112e-05	SCI
ENSRNOG00000017063	Fcna	protein	yes	297.574	118.999	476.149	4.00127	2.00046	1.96454e-06	3.71469e-05	SCI
ENSRNOG00000004578	Cthrc1	protein	yes	78.5178	38.4543	118.581	3.0837	1.62466	1.97695e-06	3.73584e-05	SCI
ENSRNOG00000007939	Naprt1	protein	yes	1053.21	588.238	1518.18	2.58089	1.36787	1.98395e-06	3.74674e-05	SCI
ENSRNOG00000017744	Dram2	protein	yes	389.131	232.499	545.762	2.34737	1.23105	1.98989e-06	3.75563e-05	SCI
ENSRNOG00000015845	Fam129b	protein	yes	3401.75	2193.08	4610.41	2.10226	1.07194	2.00223e-06	3.77657e-05	SCI
ENSRNOG00000017952	Sept2	protein	yes	4915.67	3082.94	6748.4	2.18895	1.13024	2.00463e-06	3.77876e-05	SCI
ENSRNOG00000019244	Mxra8	protein	yes	1321.01	824.42	1817.6	2.20471	1.14059	2.00957e-06	3.78572e-05	SCI
ENSRNOG00000045738	Ak4	protein	yes	115.659	43.4812	187.837	4.31996	2.11102	2.01087e-06	3.78584e-05	SCI
ENSRNOG00000018461	Pdgfrb	protein	yes	1454.01	922.734	1985.3	2.15154	1.10537	2.02242e-06	3.80522e-05	SCI
ENSRNOG00000010895	Tmem30a	protein	yes	2392.92	1514.38	3271.47	2.16026	1.11121	2.03287e-06	3.82253e-05	SCI
ENSRNOG00000061650	Cdhr4	protein	yes	133.162	46.2999	220.024	4.75215	2.24858	2.0348e-06	3.82379e-05	SCI
ENSRNOG00000014027	RGD1304728	protein	yes	225.505	123.854	327.156	2.64145	1.40133	2.03718e-06	3.82503e-05	SCI
ENSRNOG00000031643	Dchs1	protein	yes	1383.05	870.676	1895.42	2.17695	1.12231	2.03797e-06	3.82503e-05	SCI
ENSRNOG00000031211	Acsm5	protein	yes	600.539	342.22	858.858	2.50967	1.3275	2.05139e-06	3.84784e-05	SCI
ENSRNOG00000029535	Nrbp2	protein	yes	12273.2	7485.25	17061.1	2.2793	1.18859	2.07303e-06	3.88603e-05	SCI
ENSRNOG00000009019	Slc6a6	protein	yes	538.86	228.643	849.077	3.71355	1.8928	2.07473e-06	3.88683e-05	SCI
ENSRNOG00000009389	Ripk2	protein	yes	632.84	394.615	871.066	2.20738	1.14234	2.08045e-06	3.89301e-05	SCI
ENSRNOG00000013694	Ntng2	protein	yes	360.862	218.051	503.673	2.30989	1.20782	2.0812e-06	3.89301e-05	SCI
ENSRNOG00000033658	Kntc1	protein	no	74.1221	35.9126	112.332	3.12792	1.64521	2.08186e-06	3.89301e-05	--
ENSRNOG00000008194	Znfx1	protein	yes	1207.73	769.875	1645.58	2.13746	1.0959	2.09871e-06	3.9221e-05	SCI
ENSRNOG00000005770	Sostdc1	protein	yes	117.647	60.6258	174.669	2.8811	1.52662	2.10051e-06	3.92306e-05	SCI
ENSRNOG00000005809	Arhgdib	protein	yes	1245.15	588.872	1901.43	3.22893	1.69106	2.10676e-06	3.93232e-05	SCI
ENSRNOG00000026115	Zfp646	protein	yes	796.972	490.343	1103.6	2.25067	1.17036	2.11411e-06	3.94362e-05	SCI
ENSRNOG00000016543	Trim63	protein	yes	58.7185	26.9854	90.4517	3.35188	1.74497	2.11693e-06	3.94647e-05	SCI
ENSRNOG00000022414	Zfp142	protein	yes	1321.73	823.708	1819.76	2.20922	1.14354	2.1267e-06	3.96224e-05	SCI
ENSRNOG00000005424	Odc1	protein	yes	2693.59	1733.67	3653.52	2.10739	1.07546	2.13447e-06	3.97429e-05	SCI
ENSRNOG00000009724	Tstd2	protein	yes	262.348	148.09	376.606	2.5431	1.34659	2.13654e-06	3.97572e-05	SCI
ENSRNOG00000052028	AABR07043456.1	protein	yes	64.5099	29.8902	99.1296	3.31645	1.72964	2.14411e-06	3.98737e-05	SCI
ENSRNOG00000060144	Ankle2	protein	yes	381.612	152.391	610.833	4.00832	2.003	2.14865e-06	3.99338e-05	SCI
ENSRNOG00000015024	Mcoln3	protein	yes	43.7926	3.27964	84.3056	25.7058	4.68402	2.18233e-06	4.05348e-05	SCI
ENSRNOG00000007102	Acss1	protein	yes	1207.49	767.39	1647.59	2.147	1.10232	2.18796e-06	4.06147e-05	SCI
ENSRNOG00000002305	Slc15a2	protein	yes	2077.91	1312.7	2843.12	2.16586	1.11494	2.20435e-06	4.0894e-05	SCI
ENSRNOG00000005388	Rassf3	protein	yes	790.725	494.534	1086.92	2.19786	1.1361	2.22398e-06	4.12329e-05	SCI
ENSRNOG00000027061	Nxpe5	protein	no	27.2316	8.39022	46.073	5.49127	2.45714	2.23693e-06	4.14479e-05	--
ENSRNOG00000006684	Zfp317	protein	yes	194.179	77.5541	310.804	4.00758	2.00273	2.24655e-06	4.16008e-05	SCI
ENSRNOG00000050108	LOC100911319	protein	yes	59.0459	22.3079	95.7839	4.29373	2.10223	2.25319e-06	4.16984e-05	SCI
ENSRNOG00000005616	Ncoa3	protein	yes	497.524	225.737	769.31	3.40799	1.76892	2.26943e-06	4.19543e-05	SCI
ENSRNOG00000016433	Prrc1	protein	yes	271.249	158.71	383.788	2.41817	1.27392	2.26978e-06	4.19543e-05	SCI
ENSRNOG00000002180	Tbc1d1	protein	yes	765.007	484.447	1045.57	2.15827	1.10988	2.27477e-06	4.19957e-05	SCI
ENSRNOG00000015155	Tnnc2	protein	yes	384.675	626.584	142.765	0.227846	-2.13387	2.2893e-06	4.22383e-05	control
ENSRNOG00000013411	Nup155	protein	yes	361.375	217.328	505.422	2.32562	1.21762	2.30526e-06	4.25069e-05	SCI
ENSRNOG00000008716	Nefh	protein	yes	24745	34169.1	15320.8	0.448381	-1.1572	2.31478e-06	4.26566e-05	control
ENSRNOG00000001844	Klhl42	protein	yes	118.344	62.4926	174.196	2.78746	1.47895	2.32118e-06	4.27488e-05	SCI
ENSRNOG00000010233	Cald1	protein	yes	1895.44	1184.08	2606.8	2.20155	1.13852	2.32625e-06	4.28047e-05	SCI
ENSRNOG00000023233	LOC100362658	protein	yes	206.908	119.423	294.393	2.46514	1.30167	2.32703e-06	4.28047e-05	SCI
ENSRNOG00000022039	Zbtb40	protein	yes	217.345	118.779	315.912	2.65967	1.41125	2.33274e-06	4.28579e-05	SCI
ENSRNOG00000022141	Ctdspl2	protein	yes	293.441	158.812	428.071	2.69546	1.43053	2.33151e-06	4.28579e-05	SCI
ENSRNOG00000018992	Dpysl3	protein	yes	656.004	291.633	1020.38	3.49884	1.80688	2.33523e-06	4.28778e-05	SCI
ENSRNOG00000002795	Cog1	protein	yes	993.429	620.955	1365.9	2.19968	1.1373	2.33955e-06	4.29053e-05	SCI
ENSRNOG00000005141	Hus1	protein	yes	757.452	469.621	1045.28	2.2258	1.15433	2.33863e-06	4.29053e-05	SCI
ENSRNOG00000011238	Tiparp	protein	yes	148.051	61.8396	234.263	3.78824	1.92153	2.34257e-06	4.29091e-05	SCI
ENSRNOG00000001062	Setd8	protein	yes	488.97	293.756	684.184	2.32909	1.21976	2.34503e-06	4.29283e-05	SCI
ENSRNOG00000012099	Papd4	protein	yes	385.858	209.051	562.666	2.69153	1.42843	2.34941e-06	4.29825e-05	SCI
ENSRNOG00000003084	Parp1	protein	yes	2000.81	1273.14	2728.47	2.1431	1.0997	2.40853e-06	4.40377e-05	SCI
ENSRNOG00000004026	Atp2b1	protein	yes	834.9	401.486	1268.31	3.15905	1.65949	2.41556e-06	4.41397e-05	SCI
ENSRNOG00000028422	Rmnd5a	protein	yes	169.208	60.9841	277.433	4.54926	2.18563	2.43627e-06	4.44915e-05	SCI
ENSRNOG00000046492	Tmem194	protein	yes	21.9719	5.50638	38.4374	6.98053	2.80334	2.44887e-06	4.46948e-05	SCI
ENSRNOG00000022870	Smad5	protein	yes	299.264	142.633	455.895	3.19627	1.67639	2.45169e-06	4.47195e-05	SCI
ENSRNOG00000045924	RT1-T24-3	protein	yes	340.385	158.432	522.339	3.29694	1.72113	2.45978e-06	4.48402e-05	SCI
ENSRNOG00000007728	Gsdmd	protein	yes	515.246	319.935	710.556	2.22094	1.15117	2.46423e-06	4.48945e-05	SCI
ENSRNOG00000061312	Phf10	protein	yes	673.945	414.019	933.872	2.25562	1.17353	2.47874e-06	4.50781e-05	SCI
ENSRNOG00000005783	Dlg5	protein	yes	595.933	275.52	916.345	3.32588	1.73374	2.48967e-06	4.5246e-05	SCI
ENSRNOG00000053881	Baz2a	protein	yes	606.533	277.599	935.468	3.36986	1.75269	2.49096e-06	4.5246e-05	SCI
ENSRNOG00000019018	Plat	protein	yes	3571.36	2292.94	4849.78	2.11509	1.08072	2.51013e-06	4.55669e-05	SCI
ENSRNOG00000048186	F2rl3	protein	no	42.1983	17.4654	66.9313	3.83221	1.93818	2.54886e-06	4.62426e-05	--
ENSRNOG00000010155	Pcm1	protein	yes	1737.84	1090.35	2385.34	2.18768	1.1294	2.56527e-06	4.64848e-05	SCI
ENSRNOG00000013977	Bzw1	protein	yes	1511.2	941.35	2081.05	2.2107	1.14451	2.56399e-06	4.64848e-05	SCI
ENSRNOG00000029178	Abcc5	protein	yes	3577.12	2322.76	4831.48	2.08006	1.05663	2.56879e-06	4.6521e-05	SCI
ENSRNOG00000002225	Scarb2	protein	yes	2127.43	1040.39	3214.47	3.08968	1.62746	2.57455e-06	4.65974e-05	SCI
ENSRNOG00000005393	Sertad2	protein	yes	71.6739	20.2733	123.074	6.07077	2.60188	2.57693e-06	4.66128e-05	SCI
ENSRNOG00000009139	Fubp3	protein	yes	702.357	434.995	969.72	2.22927	1.15657	2.58721e-06	4.67711e-05	SCI
ENSRNOG00000016250	Ammecr1l	protein	yes	986.507	615.025	1357.99	2.20802	1.14275	2.6221e-06	4.73736e-05	SCI
ENSRNOG00000010517	Fam126a	protein	yes	86.7358	24.206	149.266	6.16646	2.62444	2.6305e-06	4.74539e-05	SCI
ENSRNOG00000013763	Erlin2	protein	yes	841.757	527.677	1155.84	2.19042	1.13121	2.62943e-06	4.74539e-05	SCI
ENSRNOG00000019651	Slc12a4	protein	yes	1909.73	1222.77	2596.69	2.12362	1.08652	2.63122e-06	4.74539e-05	SCI
ENSRNOG00000004160	Prps2	protein	yes	787.635	491.953	1083.32	2.20208	1.13886	2.64319e-06	4.76416e-05	SCI
ENSRNOG00000014916	Lats1	protein	yes	691.703	433.274	950.132	2.19291	1.13285	2.65997e-06	4.78872e-05	SCI
ENSRNOG00000029805	AABR07002774.1	protein	yes	103.019	42.07	163.969	3.89752	1.96256	2.66784e-06	4.80006e-05	SCI
ENSRNOG00000017528	Gpr157	protein	yes	181.294	94.7859	267.803	2.82534	1.49843	2.6764e-06	4.80978e-05	SCI
ENSRNOG00000002735	Dhx9	protein	yes	1624.7	1040.38	2209.02	2.12329	1.0863	2.68126e-06	4.81567e-05	SCI
ENSRNOG00000023830	Dnase2	protein	yes	1431.74	573.888	2289.6	3.98963	1.99625	2.68421e-06	4.81812e-05	SCI
ENSRNOG00000017550	Fbln7	protein	yes	40.4755	9.83015	71.1209	7.23498	2.85499	2.69559e-06	4.8357e-05	SCI
ENSRNOG00000027232	Pcdhga11	protein	yes	78.587	34.8671	122.307	3.50779	1.81056	2.70326e-06	4.8466e-05	SCI
ENSRNOG00000048660	Gsg2	protein	yes	75.0363	34.8998	115.173	3.3001	1.72251	2.71186e-06	4.85915e-05	SCI
ENSRNOG00000046983	Adat2	protein	yes	44.7884	17.9264	71.6505	3.99692	1.99889	2.72989e-06	4.88572e-05	SCI
ENSRNOG00000026857	Kif7	protein	yes	366.725	217.823	515.628	2.36718	1.24317	2.74525e-06	4.91031e-05	SCI
ENSRNOG00000036816	Wls	protein	yes	3458.52	2075.47	4841.57	2.33275	1.22203	2.74822e-06	4.91275e-05	SCI
ENSRNOG00000003388	Cenpf	protein	no	72.6498	32.967	112.333	3.40742	1.76868	2.75014e-06	4.91329e-05	--
ENSRNOG00000017951	Ranbp9	protein	yes	717.274	438.093	996.455	2.27453	1.18557	2.75283e-06	4.91522e-05	SCI
ENSRNOG00000022229	Sdad1	protein	yes	190.18	108.465	271.895	2.50675	1.32582	2.76415e-06	4.93253e-05	SCI
ENSRNOG00000022839	Ifit3	protein	yes	369.175	72.4666	665.884	9.18884	3.19988	2.77396e-06	4.94714e-05	SCI
ENSRNOG00000046905	Sgce	protein	yes	676.256	419.794	932.719	2.22185	1.15176	2.82975e-06	5.04368e-05	SCI
ENSRNOG00000015389	Stag1	protein	yes	587.3	357.086	817.514	2.2894	1.19497	2.83356e-06	5.04751e-05	SCI
ENSRNOG00000023814	Rimklb	protein	yes	368.77	221.61	515.931	2.32811	1.21916	2.84108e-06	5.05796e-05	SCI
ENSRNOG00000006450	Erbb2	protein	yes	114.446	61.5069	167.385	2.7214	1.44435	2.84661e-06	5.06483e-05	SCI
ENSRNOG00000004962	Prdm4	protein	yes	436.665	262.739	610.591	2.32395	1.21658	2.84991e-06	5.06775e-05	SCI
ENSRNOG00000026951	Susd5	protein	yes	90.3413	44.3802	136.302	3.07124	1.61882	2.87784e-06	5.11442e-05	SCI
ENSRNOG00000015089	Mcoln2	protein	no	25.7955	2.94631	48.6447	16.5104	4.0453	2.89904e-06	5.1491e-05	--
ENSRNOG00000016377	Cep55	protein	yes	43.2374	17.6834	68.7913	3.89016	1.95983	2.90923e-06	5.16417e-05	SCI
ENSRNOG00000014851	Col4a4	protein	yes	453.286	270.448	636.125	2.35212	1.23396	2.92971e-06	5.1975e-05	SCI
ENSRNOG00000017392	Fgf2	protein	yes	28.7506	7.22595	50.2753	6.95761	2.79859	2.94035e-06	5.21334e-05	SCI
ENSRNOG00000023546	Hspb1	protein	yes	9383.72	3190	15577.4	4.88321	2.28783	2.9582e-06	5.24193e-05	SCI
ENSRNOG00000006839	Arl5a	protein	yes	640.487	374.087	906.886	2.42427	1.27755	2.97306e-06	5.26434e-05	SCI
ENSRNOG00000025818	Zxdc	protein	yes	256.999	147.745	366.254	2.47897	1.30974	2.9743e-06	5.26434e-05	SCI
ENSRNOG00000001774	Lrch3	protein	yes	217.041	80.5589	353.524	4.38839	2.13369	2.97729e-06	5.26656e-05	SCI
ENSRNOG00000010299	Eps15	protein	yes	1657.55	720.079	2595.03	3.60381	1.84952	2.99879e-06	5.30152e-05	SCI
ENSRNOG00000005606	Med1	protein	yes	385.435	147.929	622.94	4.21107	2.07419	3.00751e-06	5.31386e-05	SCI
ENSRNOG00000014368	Eif4g3	protein	yes	3304.08	2115.38	4492.77	2.12386	1.08669	3.0146e-06	5.32329e-05	SCI
ENSRNOG00000011586	Ccnl1	protein	yes	1236.73	787.919	1685.54	2.13923	1.09709	3.03651e-06	5.35886e-05	SCI
ENSRNOG00000037613	Kdm6b	protein	yes	572.329	345.181	799.477	2.31611	1.2117	3.04186e-06	5.3652e-05	SCI
ENSRNOG00000014420	Rap2b	protein	yes	80.4353	40.0048	120.866	3.02128	1.59516	3.04454e-06	5.36682e-05	SCI
ENSRNOG00000011167	Wdhd1	protein	yes	187.152	107.393	266.91	2.48534	1.31345	3.06508e-06	5.3999e-05	SCI
ENSRNOG00000007814	Kdm3a	protein	yes	769.296	474.407	1064.19	2.24319	1.16555	3.06728e-06	5.40065e-05	SCI
ENSRNOG00000056153	Fam46b	protein	yes	60.2881	9.61218	110.964	11.5441	3.52908	3.07021e-06	5.40269e-05	SCI
ENSRNOG00000024365	Ect2	protein	no	52.4355	23.8421	81.0289	3.39856	1.76492	3.13132e-06	5.50703e-05	--
ENSRNOG00000012806	Rbbp6	protein	yes	1267.5	805.545	1729.45	2.14693	1.10227	3.13818e-06	5.51591e-05	SCI
ENSRNOG00000019587	Ptprn	protein	yes	9456.68	6299.09	12614.3	2.00255	1.00184	3.15671e-06	5.54209e-05	SCI
ENSRNOG00000002040	Bmp2k	protein	yes	612.856	309.074	916.638	2.96575	1.5684	3.19673e-06	5.60911e-05	SCI
ENSRNOG00000008062	Dqx1	protein	yes	298.682	179.312	418.052	2.33143	1.22121	3.20429e-06	5.61913e-05	SCI
ENSRNOG00000006905	Hectd1	protein	yes	1981.27	1190.15	2772.39	2.32945	1.21999	3.23532e-06	5.67028e-05	SCI
ENSRNOG00000006314	Zbp1	protein	yes	122.393	21.6026	223.183	10.3313	3.36895	3.23854e-06	5.67171e-05	SCI
ENSRNOG00000056106	Dip2b	protein	yes	2332.23	1199.23	3465.23	2.88956	1.53085	3.23986e-06	5.67171e-05	SCI
ENSRNOG00000005275	Shmt1	protein	yes	113.088	60.8056	165.371	2.71966	1.44343	3.24632e-06	5.67454e-05	SCI
ENSRNOG00000017017	Zbtb43	protein	yes	67.8727	25.574	110.172	4.30796	2.107	3.24631e-06	5.67454e-05	SCI
ENSRNOG00000026293	Jun	protein	yes	2387.3	1537.25	3237.36	2.10595	1.07447	3.24707e-06	5.67454e-05	SCI
ENSRNOG00000002273	Naaa	protein	yes	861.619	426.043	1297.19	3.04475	1.60632	3.27456e-06	5.71931e-05	SCI
ENSRNOG00000003956	Arhgap6	protein	yes	134.892	59.883	209.901	3.50519	1.80949	3.28517e-06	5.73454e-05	SCI
ENSRNOG00000052062	Zcchc11	protein	yes	301.104	174.674	427.534	2.44761	1.29137	3.31082e-06	5.776e-05	SCI
ENSRNOG00000006604	Thy1	protein	yes	11082	15174	6990.08	0.460663	-1.11822	3.32635e-06	5.79978e-05	control
ENSRNOG00000028548	Ccl9	protein	yes	12.9807	1.72435	24.237	14.0557	3.81309	3.34349e-06	5.82632e-05	SCI
ENSRNOG00000018835	Notch2	protein	yes	704.552	262.854	1146.25	4.36078	2.12459	3.3524e-06	5.8385e-05	SCI
ENSRNOG00000051196	Parp4	protein	yes	491.123	300.835	681.412	2.26507	1.17956	3.35654e-06	5.84238e-05	SCI
ENSRNOG00000017610	Nedd4l	protein	yes	420.126	255.172	585.08	2.29288	1.19716	3.36823e-06	5.85937e-05	SCI
ENSRNOG00000001544	Cyyr1	protein	yes	496.213	305.013	687.412	2.25371	1.1723	3.37372e-06	5.86556e-05	SCI
ENSRNOG00000007359	Gca	protein	yes	568.234	342.518	793.95	2.31798	1.21287	3.38638e-06	5.88422e-05	SCI
ENSRNOG00000023079	Nras	protein	yes	630.273	310.238	950.307	3.06316	1.61502	3.40475e-06	5.91178e-05	SCI
ENSRNOG00000058572	Nek9	protein	yes	543.98	227.683	860.278	3.77841	1.91778	3.40612e-06	5.91178e-05	SCI
ENSRNOG00000009110	Psen1	protein	yes	564.476	344.74	784.212	2.27479	1.18573	3.41356e-06	5.92131e-05	SCI
ENSRNOG00000018119	Dhx32	protein	yes	351.909	216.321	487.496	2.25358	1.17222	3.42668e-06	5.94068e-05	SCI
ENSRNOG00000028834	Polr2a	protein	yes	3804.13	2456.73	5151.53	2.09691	1.06826	3.44543e-06	5.9698e-05	SCI
ENSRNOG00000014745	Pdha1l1	protein	yes	84.4348	43.0211	125.849	2.92528	1.54857	3.47877e-06	6.02413e-05	SCI
ENSRNOG00000005904	Cdc27	protein	yes	260.305	127.742	392.869	3.07548	1.62081	3.52083e-06	6.0935e-05	SCI
ENSRNOG00000026704	Drp2	protein	yes	2198.24	1404.88	2991.6	2.12944	1.09047	3.5266e-06	6.10002e-05	SCI
ENSRNOG00000027849	Wipf2	protein	yes	185.374	88.0238	282.724	3.21191	1.68343	3.57187e-06	6.17482e-05	SCI
ENSRNOG00000037853	Rarres1	protein	yes	982.219	545.486	1418.95	2.60126	1.37921	3.62199e-06	6.25791e-05	SCI
ENSRNOG00000052357	Fosl2	protein	yes	31.0122	10.3854	51.6389	4.97224	2.3139	3.62429e-06	6.25833e-05	SCI
ENSRNOG00000029778	Maob	protein	yes	1516.1	957.658	2074.53	2.16626	1.1152	3.68185e-06	6.35411e-05	SCI
ENSRNOG00000002420	Zc3h7a	protein	yes	1195.42	774.404	1616.43	2.08732	1.06165	3.70635e-06	6.39278e-05	SCI
ENSRNOG00000001843	Bcl6	protein	yes	690.305	436.617	943.993	2.16206	1.11241	3.77952e-06	6.51529e-05	SCI
ENSRNOG00000012055	Man2a2	protein	yes	1825.62	1178.04	2473.2	2.09942	1.06999	3.816e-06	6.57445e-05	SCI
ENSRNOG00000015621	Whsc1l1	protein	yes	457.053	217.707	696.4	3.1988	1.67753	3.8312e-06	6.5969e-05	SCI
ENSRNOG00000033564	Cfd	protein	yes	365.494	127.588	603.401	4.72931	2.24163	3.83887e-06	6.60637e-05	SCI
ENSRNOG00000011844	Ints12	protein	yes	128.872	69.3751	188.368	2.71521	1.44106	3.84633e-06	6.61546e-05	SCI
ENSRNOG00000005457	Lamp5	protein	yes	2431.87	3339.33	1524.41	0.456503	-1.1313	3.84978e-06	6.61766e-05	control
ENSRNOG00000007545	Angptl4	protein	yes	478.291	309.58	647.001	2.08993	1.06346	3.89042e-06	6.68375e-05	SCI
ENSRNOG00000047363	Kcnk13	protein	yes	183.629	79.2881	287.97	3.63194	1.86074	3.91156e-06	6.71629e-05	SCI
ENSRNOG00000030537	Slc26a11	protein	yes	368.714	225.048	512.381	2.27677	1.18699	3.91529e-06	6.71889e-05	SCI
ENSRNOG00000059900	Bst2	protein	yes	1370.52	737.097	2003.95	2.7187	1.44292	3.93407e-06	6.74732e-05	SCI
ENSRNOG00000012315	Agmat	protein	yes	41.9475	17.0398	66.8552	3.92346	1.97213	3.95161e-06	6.76955e-05	SCI
ENSRNOG00000014574	Entpd1	protein	yes	833.94	523.119	1144.76	2.18834	1.12984	3.95071e-06	6.76955e-05	SCI
ENSRNOG00000018488	Cd40	protein	yes	119.884	65.9468	173.821	2.63578	1.39823	3.95371e-06	6.76955e-05	SCI
ENSRNOG00000008415	Nab2	protein	yes	446.826	279.306	614.345	2.19954	1.1372	3.97481e-06	6.80186e-05	SCI
ENSRNOG00000013140	Pdzd2	protein	yes	205.737	81.7442	329.73	4.03368	2.0121	4.03031e-06	6.89297e-05	SCI
ENSRNOG00000018267	B3gnt7	protein	yes	356.007	164.028	547.986	3.3408	1.7402	4.0577e-06	6.93592e-05	SCI
ENSRNOG00000013013	Tle3	protein	yes	1569.34	1022.38	2116.3	2.06996	1.04961	4.06365e-06	6.94218e-05	SCI
ENSRNOG00000006582	Aptx	protein	yes	179.919	103.468	256.37	2.47778	1.30905	4.07778e-06	6.96241e-05	SCI
ENSRNOG00000061844	AABR07005618.1	protein	yes	80.2259	38.8528	121.599	3.12973	1.64604	4.10076e-06	6.99772e-05	SCI
ENSRNOG00000016760	Kctd19	protein	yes	75.7888	35.9527	115.625	3.21603	1.68528	4.11872e-06	7.02443e-05	SCI
ENSRNOG00000019466	Agpat2	protein	yes	88.8956	44.5351	133.256	2.99216	1.58119	4.1222e-06	7.02546e-05	SCI
ENSRNOG00000020915	Setd2	protein	yes	1330.63	843.859	1817.4	2.15367	1.1068	4.12394e-06	7.02546e-05	SCI
ENSRNOG00000056753	Hectd2	protein	yes	448.65	274.816	622.485	2.2651	1.17958	4.13634e-06	7.04266e-05	SCI
ENSRNOG00000003243	Wdr81	protein	yes	1058.91	692.47	1425.35	2.05835	1.04149	4.15231e-06	7.06194e-05	SCI
ENSRNOG00000010186	Cdv3	protein	yes	412.924	178.041	647.807	3.63853	1.86335	4.17736e-06	7.10057e-05	SCI
ENSRNOG00000012207	Dst	protein	yes	12524.3	7730.1	17318.5	2.2404	1.16376	4.21474e-06	7.16012e-05	SCI
ENSRNOG00000037198	Usp18	protein	yes	394.833	113.098	676.568	5.98215	2.58066	4.36168e-06	7.40148e-05	SCI
ENSRNOG00000019689	Vwf	protein	yes	2289.52	1474.22	3104.82	2.10607	1.07456	4.37967e-06	7.42787e-05	SCI
ENSRNOG00000007202	Sema3d	protein	yes	192.491	61.272	323.709	5.28314	2.4014	4.43722e-06	7.52128e-05	SCI
ENSRNOG00000004346	Notch3	protein	yes	538.438	315.617	761.259	2.41197	1.27021	4.43985e-06	7.52156e-05	SCI
ENSRNOG00000013670	Pax3	protein	no	31.3195	11.3759	51.2631	4.50629	2.17194	4.50165e-06	7.62201e-05	--
ENSRNOG00000033588	Siglec15	protein	yes	22.0693	6.43436	37.7042	5.85982	2.55086	4.51233e-06	7.63584e-05	SCI
ENSRNOG00000020182	Mvp	protein	yes	2202.09	1383.05	3021.13	2.1844	1.12724	4.52933e-06	7.66036e-05	SCI
ENSRNOG00000017113	Ccnt2	protein	yes	1930.44	1234.14	2626.74	2.12841	1.08977	4.53625e-06	7.66687e-05	SCI
ENSRNOG00000050655	P4ha1	protein	yes	1067.43	666.198	1468.66	2.20454	1.14048	4.53822e-06	7.66687e-05	SCI
ENSRNOG00000060614	Pxdn	protein	yes	316.55	125.671	507.429	4.03776	2.01356	4.58072e-06	7.73437e-05	SCI
ENSRNOG00000002848	Maoa	protein	yes	1017.61	643.312	1391.91	2.16367	1.11348	4.61957e-06	7.79185e-05	SCI
ENSRNOG00000014080	Kif23	protein	yes	63.833	29.8028	97.8632	3.28369	1.71532	4.70033e-06	7.92095e-05	SCI
ENSRNOG00000023786	Ybx1	protein	yes	2576.59	1677.8	3475.39	2.0714	1.0506	4.70162e-06	7.92095e-05	SCI
ENSRNOG00000009248	Pnrc2	protein	yes	2016.38	1279.55	2753.22	2.1517	1.10548	4.74064e-06	7.98227e-05	SCI
ENSRNOG00000005406	Clint1	protein	yes	1356.21	872.619	1839.8	2.10836	1.07612	4.76119e-06	8.01243e-05	SCI
ENSRNOG00000014243	Pear1	protein	yes	674.953	428.934	920.973	2.14712	1.1024	4.78196e-06	8.04294e-05	SCI
ENSRNOG00000019298	Dctn4	protein	yes	566.512	260.147	872.878	3.35533	1.74645	4.80461e-06	8.07658e-05	SCI
ENSRNOG00000017277	Igsf6	protein	yes	78.8943	38.996	118.793	3.04627	1.60704	4.83561e-06	8.1242e-05	SCI
ENSRNOG00000016036	Rprd1a	protein	yes	222.879	114.446	331.311	2.89491	1.53352	4.84161e-06	8.12975e-05	SCI
ENSRNOG00000020148	Il4i1	protein	yes	230.675	135.369	325.982	2.40811	1.2679	4.84425e-06	8.12975e-05	SCI
ENSRNOG00000015777	Mex3c	protein	yes	811.256	508.803	1113.71	2.18888	1.13019	4.84831e-06	8.13207e-05	SCI
ENSRNOG00000025121	Pla2g3	protein	yes	988.46	1398.39	578.526	0.413707	-1.27332	4.85458e-06	8.13811e-05	control
ENSRNOG00000006929	Hnrnpll	protein	yes	541.542	334.153	748.932	2.24129	1.16433	4.86654e-06	8.15366e-05	SCI
ENSRNOG00000010775	Arrdc4	protein	yes	416.679	258.177	575.182	2.22786	1.15566	4.87323e-06	8.16039e-05	SCI
ENSRNOG00000008184	Esrp1	protein	no	16.2462	1.39101	31.1013	22.3587	4.48277	4.91406e-06	8.22422e-05	--
ENSRNOG00000001525	Igsf11	protein	yes	2951.77	1922.74	3980.81	2.07039	1.0499	4.96077e-06	8.29785e-05	SCI
ENSRNOG00000023579	Tet2	protein	yes	329.068	102.794	555.342	5.4025	2.43363	4.97806e-06	8.32218e-05	SCI
ENSRNOG00000012439	Bid	protein	yes	424.005	263.628	584.381	2.21668	1.1484	5.0139e-06	8.37751e-05	SCI
ENSRNOG00000015159	Slc9a3	protein	yes	82.6834	33.6492	131.718	3.91444	1.96881	5.05273e-06	8.43776e-05	SCI
ENSRNOG00000015434	Midn	protein	yes	1634.99	1087.87	2182.11	2.00586	1.00422	5.07217e-06	8.46558e-05	SCI
ENSRNOG00000005258	Myef2	protein	yes	998.206	593.8	1402.61	2.3621	1.24007	5.09105e-06	8.49243e-05	SCI
ENSRNOG00000001785	Etv5	protein	yes	790.897	512.398	1069.4	2.08704	1.06146	5.10373e-06	8.50426e-05	SCI
ENSRNOG00000002980	Tsr1	protein	yes	375.099	229.686	520.512	2.26619	1.18027	5.10312e-06	8.50426e-05	SCI
ENSRNOG00000001930	Ccdc50	protein	yes	261.534	116.552	406.516	3.48784	1.80233	5.11316e-06	8.51532e-05	SCI
ENSRNOG00000016122	Hmgcr	protein	yes	1751.06	2341.16	1160.97	0.495895	-1.01189	5.21322e-06	8.67246e-05	control
ENSRNOG00000032948	Tyk2	protein	yes	1048.12	673.839	1422.41	2.11091	1.07786	5.21273e-06	8.67246e-05	SCI
ENSRNOG00000002146	Pkd2	protein	yes	1006.02	627.848	1384.19	2.20466	1.14055	5.22145e-06	8.67667e-05	SCI
ENSRNOG00000053060	Zfc3h1	protein	yes	888.236	418.75	1357.72	3.24232	1.69703	5.22009e-06	8.67667e-05	SCI
ENSRNOG00000032414	Tmem161b	protein	yes	255.911	154.016	357.806	2.32317	1.2161	5.23124e-06	8.68819e-05	SCI
ENSRNOG00000001680	Mina	protein	yes	207.358	118.236	296.479	2.50752	1.32626	5.24865e-06	8.71236e-05	SCI
ENSRNOG00000011284	Sgms2	protein	yes	110.631	59.5192	161.743	2.7175	1.44228	5.28501e-06	8.76794e-05	SCI
ENSRNOG00000002403	Fam129a	protein	yes	274.302	71.9669	476.637	6.62301	2.72749	5.3068e-06	8.79449e-05	SCI
ENSRNOG00000052721	Kdm6a	protein	yes	546.103	314.36	777.846	2.47438	1.30707	5.30597e-06	8.79449e-05	SCI
ENSRNOG00000015121	N4bp1	protein	yes	457.824	283.4	632.249	2.23095	1.15766	5.33023e-06	8.82852e-05	SCI
ENSRNOG00000004404	Tac4	protein	yes	34.7296	14.0167	55.4424	3.95544	1.98384	5.33643e-06	8.83398e-05	SCI
ENSRNOG00000000940	Flt1	protein	yes	988.77	639.597	1337.94	2.09185	1.06478	5.3478e-06	8.84057e-05	SCI
ENSRNOG00000004660	Fzd6	protein	yes	149.088	81.3418	216.835	2.66572	1.41453	5.34912e-06	8.84057e-05	SCI
ENSRNOG00000060381	LOC100909752	protein	yes	439.476	273.723	605.228	2.2111	1.14476	5.34607e-06	8.84057e-05	SCI
ENSRNOG00000031934	Enah	protein	yes	421.34	258.687	583.994	2.25753	1.17474	5.36708e-06	8.86544e-05	SCI
ENSRNOG00000015340	Dnajc25	protein	yes	153.944	86.0681	221.819	2.57725	1.36583	5.39087e-06	8.89991e-05	SCI
ENSRNOG00000039666	Srpx	protein	yes	180.471	103.33	257.613	2.49311	1.31795	5.40678e-06	8.92133e-05	SCI
ENSRNOG00000006681	Rdh10	protein	yes	455.703	285.65	625.756	2.19064	1.13135	5.41784e-06	8.93474e-05	SCI
ENSRNOG00000005228	Gnptab	protein	yes	1163.19	743.263	1583.11	2.12995	1.09082	5.45397e-06	8.98459e-05	SCI
ENSRNOG00000005772	Hacd4	protein	yes	120.783	65.4886	176.077	2.68866	1.42689	5.54386e-06	9.12613e-05	SCI
ENSRNOG00000024115	C6	protein	yes	150.694	81.94	219.447	2.67814	1.42123	5.54589e-06	9.12613e-05	SCI
ENSRNOG00000036918	Mettl20	protein	yes	162.57	91.7225	233.417	2.54482	1.34756	5.5789e-06	9.17054e-05	SCI
ENSRNOG00000009995	Rapgef6	protein	yes	258.67	103.899	413.441	3.97928	1.99251	5.5859e-06	9.17214e-05	SCI
ENSRNOG00000032391	Esyt2	protein	yes	307.867	131.711	484.023	3.67489	1.8777	5.58338e-06	9.17214e-05	SCI
ENSRNOG00000016357	Casc4	protein	yes	2295.82	1481.89	3109.75	2.09851	1.06937	5.59428e-06	9.18095e-05	SCI
ENSRNOG00000015667	Epcam	protein	yes	29.5674	10.0752	49.0596	4.86934	2.28373	5.67255e-06	9.30439e-05	SCI
ENSRNOG00000004831	Arid2	protein	yes	342.403	132.375	552.432	4.17324	2.06117	5.68233e-06	9.30964e-05	SCI
ENSRNOG00000010274	Smc4	protein	yes	468.486	284.153	652.819	2.29742	1.20001	5.68493e-06	9.30964e-05	SCI
ENSRNOG00000026204	Dclre1a	protein	yes	324.698	201.54	447.855	2.22217	1.15197	5.68255e-06	9.30964e-05	SCI
ENSRNOG00000048580	Trip6	protein	yes	629.764	399.812	859.716	2.1503	1.10454	5.71074e-06	9.34689e-05	SCI
ENSRNOG00000008108	Ubr7	protein	yes	1320.97	855.534	1786.41	2.08806	1.06217	5.75244e-06	9.41008e-05	SCI
ENSRNOG00000014395	Gli3	protein	yes	78.832	19.2597	138.404	7.1862	2.84523	5.76092e-06	9.41888e-05	SCI
ENSRNOG00000016456	Il33	protein	yes	1251.76	798.114	1705.41	2.13681	1.09546	5.76606e-06	9.42222e-05	SCI
ENSRNOG00000001793	Heg1	protein	yes	641.693	297.699	985.686	3.31101	1.72727	5.87788e-06	9.59981e-05	SCI
ENSRNOG00000012287	Slc35e1	protein	yes	159.748	92.0799	227.417	2.46977	1.30438	5.8861e-06	9.60307e-05	SCI
ENSRNOG00000017900	rnf141	protein	yes	419.985	195.691	644.28	3.29234	1.71911	5.88619e-06	9.60307e-05	SCI
ENSRNOG00000016998	Atxn1	protein	yes	66.9071	24.7403	109.074	4.40875	2.14037	5.89957e-06	9.61974e-05	SCI
ENSRNOG00000021637	Ddx46	protein	yes	1581.6	1020.96	2142.23	2.09824	1.06918	5.92915e-06	9.66281e-05	SCI
ENSRNOG00000014137	Fbln1	protein	yes	3289.67	2120.71	4458.63	2.10243	1.07206	5.94762e-06	9.68771e-05	SCI
ENSRNOG00000024190	Rasef	protein	no	26.7512	4.21718	49.2852	11.6868	3.54681	5.97937e-06	9.73422e-05	--
ENSRNOG00000013674	Megf10	protein	yes	1725.67	1100.56	2350.77	2.13598	1.0949	6.00033e-06	9.76312e-05	SCI
ENSRNOG00000003283	Rcsd1	protein	yes	447.287	281.93	612.643	2.17303	1.11971	6.01084e-06	9.77499e-05	SCI
ENSRNOG00000011504	Akap2	protein	yes	491.46	222.578	760.343	3.41608	1.77234	6.06033e-06	9.84327e-05	SCI
ENSRNOG00000016978	LOC308990	protein	yes	106.968	50.6015	163.334	3.22785	1.69057	6.06252e-06	9.84327e-05	SCI
ENSRNOG00000038044	Tsc22d2	protein	yes	318.336	191.517	445.155	2.32436	1.21683	6.06861e-06	9.84791e-05	SCI
ENSRNOG00000013271	Ireb2	protein	yes	358.223	164.703	551.742	3.34991	1.74412	6.15917e-06	9.98953e-05	SCI
ENSRNOG00000013507	Selt	protein	yes	1178.25	667.741	1688.76	2.52907	1.3386	6.31623e-06	0.000102388	SCI
ENSRNOG00000025160	Tmem56	protein	yes	121.257	39.1901	203.324	5.18815	2.37522	6.32486e-06	0.000102474	SCI
ENSRNOG00000055962	Bgn	protein	yes	5042.07	3250.87	6833.28	2.10199	1.07175	6.32915e-06	0.000102488	SCI
ENSRNOG00000031598	Atp8b4	protein	no	32.8602	10.5545	55.1659	5.22677	2.38592	6.39357e-06	0.000103477	--
ENSRNOG00000010261	Rnase10	protein	yes	22.2854	6.5016	38.0691	5.85535	2.54976	6.50363e-06	0.000105202	SCI
ENSRNOG00000019779	Disc1	protein	no	41.1404	17.012	65.2688	3.83664	1.93984	6.52104e-06	0.000105428	--
ENSRNOG00000052469	Bmpr1a	protein	yes	753.111	299.395	1206.83	4.03088	2.0111	6.55426e-06	0.000105852	SCI
ENSRNOG00000008067	Rcor1	protein	yes	49.8622	11.5008	88.2237	7.67108	2.93943	6.60799e-06	0.000106607	SCI
ENSRNOG00000032246	Acsm3	protein	no	21.9327	6.16827	37.6971	6.11147	2.61152	6.60579e-06	0.000106607	--
ENSRNOG00000007539	Rsad2	protein	yes	576.328	130.883	1021.77	7.80679	2.96473	6.63574e-06	0.000106998	SCI
ENSRNOG00000019556	Cd9	protein	yes	13249	8698.62	17799.3	2.04622	1.03296	6.63952e-06	0.000107002	SCI
ENSRNOG00000025651	Ikzf5	protein	yes	35.9944	12.9897	58.9991	4.54201	2.18333	6.64314e-06	0.000107004	SCI
ENSRNOG00000004921	Nusap1	protein	yes	93.6316	50.9341	136.329	2.67658	1.42039	6.66572e-06	0.000107269	SCI
ENSRNOG00000026870	Clic6	protein	yes	127.242	69.8171	184.666	2.645	1.40327	6.66668e-06	0.000107269	SCI
ENSRNOG00000037339	Siglec10	protein	no	29.1954	10.0569	48.334	4.80606	2.26485	6.68034e-06	0.000107432	--
ENSRNOG00000022071	Itga2b	protein	yes	159.627	93.9199	225.334	2.39921	1.26256	6.72806e-06	0.000108143	SCI
ENSRNOG00000051948	Hcfc1	protein	yes	1847.87	1206.24	2489.5	2.06385	1.04534	6.76199e-06	0.000108631	SCI
ENSRNOG00000005679	Fap	protein	yes	80.9013	40.1305	121.672	3.03191	1.60023	6.78557e-06	0.000108895	SCI
ENSRNOG00000053498	Dnajc22	protein	yes	76.6669	33.0029	120.331	3.64607	1.86634	6.78515e-06	0.000108895	SCI
ENSRNOG00000016800	Ss18	protein	yes	1973.74	1295.45	2652.02	2.04719	1.03364	6.82445e-06	0.000109461	SCI
ENSRNOG00000001065	Cyth3	protein	yes	403.795	247.615	559.975	2.26147	1.17726	6.86873e-06	0.000110113	SCI
ENSRNOG00000047800	C5ar1	protein	yes	155.394	88.5236	222.265	2.51079	1.32814	6.90908e-06	0.000110702	SCI
ENSRNOG00000028774	Vgll3	protein	yes	65.4252	28.9554	101.895	3.51903	1.81518	6.9222e-06	0.000110853	SCI
ENSRNOG00000007415	Ptgs1	protein	yes	531.45	334.525	728.374	2.17734	1.12257	6.9709e-06	0.000111575	SCI
ENSRNOG00000012749	C1qb	protein	yes	6721.15	2044.6	11397.7	5.57453	2.47885	7.00676e-06	0.000112041	SCI
ENSRNOG00000013657	Stmn3	protein	yes	8368.17	12499.2	4237.1	0.338988	-1.56069	7.00737e-06	0.000112041	control
ENSRNOG00000039183	RGD1310335	protein	no	17.8981	4.11536	31.6809	7.6982	2.94452	7.04367e-06	0.000112562	--
ENSRNOG00000001128	Tesc	protein	yes	269.782	385.686	153.878	0.398971	-1.32564	7.06277e-06	0.000112808	control
ENSRNOG00000015376	Npas1	protein	yes	182.686	258.859	106.513	0.411472	-1.28113	7.10412e-06	0.000113409	control
ENSRNOG00000010109	Nol9	protein	yes	221.226	125.961	316.49	2.51259	1.32918	7.12445e-06	0.000113674	SCI
ENSRNOG00000009243	Oaf	protein	yes	939.923	618.117	1261.73	2.04125	1.02945	7.16696e-06	0.000114292	SCI
ENSRNOG00000003992	Pik3r6	protein	yes	158.576	83.4997	233.652	2.79824	1.48452	7.17718e-06	0.000114395	SCI
ENSRNOG00000031081	Stat2	protein	yes	1995.07	1330.47	2659.67	1.99904	0.999308	7.24429e-06	0.000115404	--
ENSRNOG00000010161	Myo10	protein	yes	640.304	323.561	957.047	2.95785	1.56455	7.26993e-06	0.000115692	SCI
ENSRNOG00000015568	Ppapdc1b	protein	yes	435.072	270.858	599.286	2.21254	1.14571	7.26852e-06	0.000115692	SCI
ENSRNOG00000009303	Zwilch	protein	yes	95.0004	45.3592	144.642	3.18881	1.67302	7.33238e-06	0.000116564	SCI
ENSRNOG00000030187	Mmp12	protein	yes	97.3771	1.72435	193.03	111.944	6.80663	7.39169e-06	0.000117445	SCI
ENSRNOG00000002461	Nid1	protein	yes	2237.72	1236.61	3238.82	2.61912	1.38908	7.40508e-06	0.000117597	SCI
ENSRNOG00000010352	Dnajc3	protein	yes	492.002	307.986	676.019	2.19497	1.1342	7.42715e-06	0.000117886	SCI
ENSRNOG00000003350	Mospd2	protein	yes	704.271	441.947	966.594	2.18712	1.12904	7.50895e-06	0.00011906	SCI
ENSRNOG00000026965	Tmem140	protein	yes	236.724	143.17	330.277	2.30688	1.20594	7.5051e-06	0.00011906	SCI
ENSRNOG00000008831	Hcn2	protein	yes	4907.3	6555.64	3258.95	0.497121	-1.00833	7.5523e-06	0.000119685	control
ENSRNOG00000008689	Cbx1	protein	yes	317.318	189.288	445.347	2.35274	1.23434	7.6521e-06	0.00012117	SCI
ENSRNOG00000017512	Aldh3b1	protein	yes	185.349	112.239	258.459	2.30274	1.20335	7.66111e-06	0.00012122	SCI
ENSRNOG00000019890	Folr2	protein	yes	359.675	90.1624	629.187	6.97837	2.80289	7.72623e-06	0.000122187	SCI
ENSRNOG00000047133	Jrkl	protein	yes	206.237	121.161	291.314	2.40435	1.26565	7.75331e-06	0.000122551	SCI
ENSRNOG00000011678	Wbp4	protein	yes	514.281	320.983	707.579	2.20441	1.14039	7.8325e-06	0.000123675	SCI
ENSRNOG00000012866	Nek8	protein	yes	188.298	113.059	263.537	2.33098	1.22094	7.83188e-06	0.000123675	SCI
ENSRNOG00000000517	Kctd20	protein	yes	136.051	69.3954	202.707	2.92104	1.54648	7.84444e-06	0.000123735	SCI
ENSRNOG00000036880	Arl5c	protein	yes	54.0445	26.1727	81.9163	3.12983	1.64609	7.84208e-06	0.000123735	SCI
ENSRNOG00000027152	N4bp2	protein	yes	66.9185	18.3982	115.439	6.27446	2.64949	7.90016e-06	0.000124549	SCI
ENSRNOG00000012651	Cwc22	protein	yes	494.253	313.209	675.296	2.15605	1.10839	8.01421e-06	0.000126263	SCI
ENSRNOG00000059116	AABR07035818.1	protein	yes	881.939	573.867	1190.01	2.07367	1.05219	8.01713e-06	0.000126263	SCI
ENSRNOG00000014750	Fam208a	protein	yes	335.094	113.539	556.65	4.90273	2.29359	8.02163e-06	0.000126268	SCI
ENSRNOG00000013570	Rad54l2	protein	no	49.5423	22.037	77.0476	3.49629	1.80582	8.05866e-06	0.000126785	--
ENSRNOG00000004521	Prpf39	protein	yes	830.204	521.708	1138.7	2.18264	1.12607	8.0768e-06	0.000126975	SCI
ENSRNOG00000018477	Otud4	protein	yes	270.25	91.9647	448.534	4.87724	2.28607	8.07906e-06	0.000126975	SCI
ENSRNOG00000005041	Crip2	protein	yes	3655.87	2190.6	5121.14	2.33778	1.22514	8.10791e-06	0.00012736	SCI
ENSRNOG00000023541	Ahctf1	protein	yes	753.789	478.433	1029.14	2.15107	1.10506	8.11189e-06	0.00012736	SCI
ENSRNOG00000001367	Gpc2	protein	yes	133.537	75.7654	191.31	2.52503	1.3363	8.13661e-06	0.000127682	SCI
ENSRNOG00000014148	Ap5m1	protein	yes	284.276	172.845	395.708	2.28939	1.19496	8.14796e-06	0.000127794	SCI
ENSRNOG00000019799	Pcdhgc3	protein	yes	2243.52	1228.65	3258.4	2.65201	1.40709	8.27281e-06	0.000129619	SCI
ENSRNOG00000019305	Sh3tc2	protein	yes	239.78	142.388	337.173	2.36799	1.24367	8.33114e-06	0.000130465	SCI
ENSRNOG00000015573	Ctbs	protein	yes	533.671	343.584	723.758	2.10649	1.07484	8.35931e-06	0.000130839	SCI
ENSRNOG00000012269	Lpcat3	protein	yes	1183.53	758.758	1608.31	2.11966	1.08383	8.41366e-06	0.000131557	SCI
ENSRNOG00000001337	Setd1b	protein	yes	313.448	125.678	501.219	3.98813	1.99571	8.44135e-06	0.00013192	SCI
ENSRNOG00000011077	Tjp1	protein	yes	4082.23	2567.73	5596.74	2.17964	1.12409	8.48228e-06	0.000132492	SCI
ENSRNOG00000032085	Dlec1	protein	yes	80.9296	41.9559	119.903	2.85784	1.51493	8.56762e-06	0.000133756	SCI
ENSRNOG00000004827	Papola	protein	yes	1639.11	1048.75	2229.46	2.12582	1.08802	8.69165e-06	0.000135553	SCI
ENSRNOG00000012157	Snrnp200	protein	yes	2638.42	1734.14	3542.69	2.04291	1.03062	8.68958e-06	0.000135553	SCI
ENSRNOG00000000042	Xpr1	protein	yes	189.662	62.3087	317.016	5.08783	2.34705	8.7192e-06	0.000135913	SCI
ENSRNOG00000025498	Crb2	protein	yes	35.6724	11.8206	59.5242	5.03563	2.33217	8.78982e-06	0.000136874	SCI
ENSRNOG00000030210	Fndc1	protein	yes	1182.55	565.28	1799.82	3.18394	1.67082	8.78875e-06	0.000136874	SCI
ENSRNOG00000053339	AABR07062512.1	protein	yes	325.205	202.792	447.619	2.20729	1.14227	8.81378e-06	0.000137177	SCI
ENSRNOG00000028566	Pld4	protein	yes	3059.36	1243.1	4875.62	3.92216	1.97165	8.85749e-06	0.000137787	SCI
ENSRNOG00000001979	Rcan1	protein	yes	1700.33	1128.52	2272.14	2.01338	1.00962	8.89025e-06	0.000138226	SCI
ENSRNOG00000013930	Rnf4	protein	yes	395.657	202.027	589.287	2.91687	1.54442	8.90926e-06	0.000138451	SCI
ENSRNOG00000014483	Ino80	protein	yes	370.966	206.415	535.517	2.59437	1.37538	9.08103e-06	0.000141048	SCI
ENSRNOG00000012690	Nipa2	protein	yes	610.166	387.202	833.13	2.15167	1.10545	9.1015e-06	0.000141294	SCI
ENSRNOG00000023812	Raver2	protein	yes	483.42	302.989	663.85	2.19101	1.13159	9.16823e-06	0.000142257	SCI
ENSRNOG00000060021	Txlnb	protein	no	49.7607	22.1667	77.3546	3.48968	1.80309	9.19852e-06	0.000142654	--
ENSRNOG00000017037	Otud3	protein	yes	106.736	58.6481	154.823	2.63987	1.40047	9.21179e-06	0.000142788	SCI
ENSRNOG00000047526	Zfp526	protein	yes	143.67	77.9236	209.417	2.68746	1.42624	9.21829e-06	0.000142815	SCI
ENSRNOG00000013963	Il6st	protein	yes	1254.84	400.958	2108.73	5.25923	2.39485	9.24454e-06	0.000143093	SCI
ENSRNOG00000056819	Susd1	protein	yes	34.5699	13.7275	55.4122	4.03657	2.01313	9.24561e-06	0.000143093	SCI
ENSRNOG00000004377	Lpin1	protein	yes	527.846	312.731	742.961	2.37572	1.24836	9.39932e-06	0.000145398	SCI
ENSRNOG00000015329	Kpna2	protein	yes	568.247	351.054	785.44	2.23738	1.16181	9.47539e-06	0.0001465	SCI
ENSRNOG00000023410	Apol9a	protein	yes	304.637	151.386	457.887	3.02463	1.59676	9.50129e-06	0.000146826	SCI
ENSRNOG00000013412	Creb1	protein	yes	78.3775	38.3831	118.372	3.08396	1.62478	9.60829e-06	0.000148404	SCI
ENSRNOG00000056343	Lats2	protein	yes	980.621	631.993	1329.25	2.10326	1.07263	9.62037e-06	0.000148516	SCI
ENSRNOG00000015439	Man2a1	protein	yes	756.233	476.804	1035.66	2.17209	1.11908	9.64163e-06	0.000148768	SCI
ENSRNOG00000038228	Serp2	protein	yes	375.927	517.51	234.345	0.452831	-1.14295	9.66117e-06	0.000148994	control
ENSRNOG00000029939	Gypc	protein	yes	214.52	126.541	302.499	2.39053	1.25733	9.70015e-06	0.00014952	SCI
ENSRNOG00000017714	Usp3	protein	yes	317.026	196.184	437.867	2.23191	1.15828	9.71419e-06	0.000149661	SCI
ENSRNOG00000043419	Hist3h2ba	protein	yes	330.326	458.172	202.481	0.441932	-1.17811	9.74833e-06	0.00015011	control
ENSRNOG00000012404	Thrsp	protein	yes	516.925	743.885	289.966	0.3898	-1.3592	9.76353e-06	0.000150269	control
ENSRNOG00000002208	Shroom3	protein	yes	207.731	123.49	291.972	2.36434	1.24144	9.86014e-06	0.000151679	SCI
ENSRNOG00000007822	Vgll4	protein	yes	463.594	295.041	632.148	2.14258	1.09935	9.86843e-06	0.00015173	SCI
ENSRNOG00000018339	Cabp2	protein	no	11.9239	1.72435	22.1234	12.83	3.68145	9.87377e-06	0.000151735	--
ENSRNOG00000016638	Gnb1	protein	yes	4287.5	2804.56	5770.44	2.05752	1.04091	9.91976e-06	0.000152365	SCI
ENSRNOG00000028386	RGD1564162	protein	yes	45.2925	19.3847	71.2003	3.67302	1.87697	9.92722e-06	0.000152403	SCI
ENSRNOG00000006469	Cdk2	protein	yes	238.548	145.443	331.653	2.2803	1.18922	1.00483e-05	0.000154118	SCI
ENSRNOG00000020804	Smarcc1	protein	yes	850.69	538.055	1163.32	2.16209	1.11243	1.00504e-05	0.000154118	SCI
ENSRNOG00000060665	Afap1	protein	yes	1523.2	989.621	2056.78	2.07835	1.05544	1.00541e-05	0.000154118	SCI
ENSRNOG00000005879	Maml2	protein	yes	150.71	43.9193	257.501	5.86306	2.55165	1.01085e-05	0.000154873	SCI
ENSRNOG00000010342	Zfand1	protein	yes	214.968	124.685	305.25	2.44816	1.2917	1.01824e-05	0.000155928	SCI
ENSRNOG00000016123	Rnf144b	protein	yes	610.887	395.61	826.165	2.08833	1.06235	1.02913e-05	0.000157515	SCI
ENSRNOG00000002270	Hnrnpdl	protein	yes	2775.59	1804.9	3746.28	2.07561	1.05354	1.03143e-05	0.000157789	SCI
ENSRNOG00000011931	Smarca2	protein	yes	1873.31	1211.83	2534.79	2.09171	1.06468	1.03441e-05	0.000158149	SCI
ENSRNOG00000046086	Tmc8	protein	yes	102.859	56.8621	148.857	2.61786	1.38839	1.03483e-05	0.000158149	SCI
ENSRNOG00000007430	Slx4ip	protein	yes	203.943	123.156	284.73	2.31195	1.20911	1.03747e-05	0.000158473	SCI
ENSRNOG00000033843	RGD1562953	protein	yes	226.368	141.777	310.959	2.1933	1.1331	1.04126e-05	0.000158973	SCI
ENSRNOG00000017724	Sf3b3	protein	yes	1140.13	752.827	1527.43	2.02892	1.02072	1.04223e-05	0.000159041	SCI
ENSRNOG00000003284	Epn3	protein	yes	163.335	234.391	92.279	0.393698	-1.34484	1.04465e-05	0.000159331	control
ENSRNOG00000015018	Pdia3	protein	yes	8582.06	5762.2	11401.9	1.97875	0.984586	1.05399e-05	0.000160674	--
ENSRNOG00000058561	Srrm2	protein	yes	10518.4	5747.92	15288.9	2.6599	1.41137	1.0576e-05	0.000161143	SCI
ENSRNOG00000021110	Mllt11	protein	yes	2567.11	3470.56	1663.66	0.479364	-1.06081	1.08066e-05	0.000164575	control
ENSRNOG00000019525	Hspa9	protein	yes	1789.6	979.165	2600.03	2.65535	1.4089	1.08764e-05	0.000165556	SCI
ENSRNOG00000019319	Fchsd2	protein	yes	1030.43	677.687	1383.17	2.04102	1.02929	1.08944e-05	0.000165747	SCI
ENSRNOG00000042041	Gal3st1	protein	yes	1117.01	1499.36	734.666	0.489988	-1.02918	1.09904e-05	0.000167123	control
ENSRNOG00000005796	Ctnna1	protein	yes	5868.28	3908.6	7827.95	2.00275	1.00198	1.10009e-05	0.00016713	SCI
ENSRNOG00000018683	LOC100909609	protein	yes	1728.38	1131.81	2324.94	2.05417	1.03856	1.10018e-05	0.00016713	SCI
ENSRNOG00000059880	1700021K19Rik	protein	yes	825.956	384.422	1267.49	3.29713	1.72121	1.10144e-05	0.000167238	SCI
ENSRNOG00000010105	S100a11	protein	yes	826.193	366.33	1286.06	3.51065	1.81174	1.10344e-05	0.000167458	SCI
ENSRNOG00000005908	Dmtf1	protein	yes	1053.85	682.598	1425.1	2.08775	1.06195	1.10876e-05	0.000168013	SCI
ENSRNOG00000008246	Emilin1	protein	yes	661.858	424.786	898.93	2.1162	1.08147	1.10796e-05	0.000168013	SCI
ENSRNOG00000011908	Asxl2	protein	yes	142.424	38.4583	246.39	6.40667	2.67958	1.10873e-05	0.000168013	SCI
ENSRNOG00000000075	Mtf2	protein	yes	243.288	144.726	341.849	2.36204	1.24003	1.11456e-05	0.000168809	SCI
ENSRNOG00000014096	Nr3c1	protein	yes	1793.34	1161.24	2425.45	2.08867	1.06259	1.13634e-05	0.000172022	SCI
ENSRNOG00000015495	Slc25a37	protein	yes	143.716	84.2404	203.191	2.41204	1.27025	1.13737e-05	0.000172092	SCI
ENSRNOG00000019574	Cuedc2	protein	yes	490.003	319.606	660.4	2.06629	1.04704	1.13979e-05	0.000172372	SCI
ENSRNOG00000006298	Cpne3	protein	yes	240.742	57.1913	424.292	7.41883	2.89119	1.14159e-05	0.000172473	SCI
ENSRNOG00000007866	Clec2dl1	protein	yes	18.138	4.3421	31.9338	7.35447	2.87862	1.14131e-05	0.000172473	SCI
ENSRNOG00000006749	Tmtc3	protein	yes	289.972	180.035	399.909	2.22129	1.1514	1.14269e-05	0.000172554	SCI
ENSRNOG00000002185	Pgm2	protein	yes	384.949	241.327	528.57	2.19026	1.1311	1.14656e-05	0.000173035	SCI
ENSRNOG00000061429	Rph3al	protein	yes	131.426	76.4123	186.439	2.43991	1.28683	1.14701e-05	0.000173035	SCI
ENSRNOG00000030404	Arrb1	protein	yes	417.466	208.868	626.063	2.99741	1.58372	1.15598e-05	0.000174301	SCI
ENSRNOG00000026989	Gapt	protein	yes	67.2116	32.0152	102.408	3.19873	1.6775	1.16155e-05	0.000175055	SCI
ENSRNOG00000004158	Hdac9	protein	yes	78.9965	21.0112	136.982	6.51948	2.70476	1.16659e-05	0.000175676	SCI
ENSRNOG00000007047	Eps8	protein	yes	593.104	377.365	808.842	2.14339	1.0999	1.16683e-05	0.000175676	SCI
ENSRNOG00000001249	Col6a1	protein	yes	2886.92	1570.64	4203.2	2.67611	1.42014	1.17134e-05	0.000176149	SCI
ENSRNOG00000004603	Srgap1	protein	yes	129.786	39.8358	219.736	5.51605	2.46363	1.17228e-05	0.000176149	SCI
ENSRNOG00000026120	Fam8a1	protein	yes	248.493	97.0563	399.93	4.1206	2.04285	1.17215e-05	0.000176149	SCI
ENSRNOG00000060479	Sp3	protein	yes	188.814	58.883	318.744	5.41319	2.43648	1.17084e-05	0.000176149	SCI
ENSRNOG00000014689	Zbtb4	protein	yes	906.514	480.392	1332.64	2.77406	1.472	1.18056e-05	0.000177306	SCI
ENSRNOG00000050482	Dbf4	protein	yes	44.7613	21.0112	68.5114	3.26071	1.70519	1.18945e-05	0.000178553	SCI
ENSRNOG00000031896	Stt3a	protein	yes	1598.31	1048.65	2147.97	2.04831	1.03443	1.19377e-05	0.000179113	SCI
ENSRNOG00000019977	Ptprf	protein	yes	3638.46	2401.52	4875.41	2.03014	1.02158	1.20743e-05	0.000180984	SCI
ENSRNOG00000005413	Creb3l1	protein	yes	688.817	435.905	941.729	2.1604	1.1113	1.21144e-05	0.000181495	SCI
ENSRNOG00000008048	Plscr1	protein	yes	290.133	178.972	401.293	2.24221	1.16492	1.21225e-05	0.000181527	SCI
ENSRNOG00000018076	Fmo5	protein	yes	98.7312	52.2308	145.232	2.78058	1.47538	1.2331e-05	0.000184559	SCI
ENSRNOG00000017941	Optn	protein	yes	1782.13	1179.88	2384.39	2.02087	1.01498	1.23566e-05	0.000184851	SCI
ENSRNOG00000007662	Zfp800	protein	yes	186.31	106.986	265.634	2.48288	1.31201	1.23843e-05	0.000185175	SCI
ENSRNOG00000051867	Gm4944	protein	yes	267.117	160.569	373.664	2.32712	1.21855	1.24175e-05	0.000185579	SCI
ENSRNOG00000009360	Sh3bp1	protein	yes	584.277	382.665	785.888	2.05372	1.03824	1.24293e-05	0.000185665	SCI
ENSRNOG00000024663	Fkbp15	protein	yes	1333.68	875.201	1792.17	2.04772	1.03402	1.2445e-05	0.000185769	SCI
ENSRNOG00000057227	AABR07036732.1	protein	yes	157.747	90.4698	225.024	2.48728	1.31457	1.25206e-05	0.000186754	SCI
ENSRNOG00000006996	Mms22l	protein	no	35.7744	16.1898	55.3591	3.41938	1.77374	1.25335e-05	0.000186855	--
ENSRNOG00000011946	Ptn	protein	yes	7518.04	4935.12	10101	2.04675	1.03334	1.26687e-05	0.000188777	SCI
ENSRNOG00000016790	Suv420h1	protein	yes	1133.18	727.372	1538.99	2.11582	1.08121	1.2713e-05	0.000189345	SCI
ENSRNOG00000023753	Mllt4	protein	yes	541.242	238.06	844.423	3.5471	1.82664	1.2804e-05	0.000190607	SCI
ENSRNOG00000006515	Klhl15	protein	yes	37.6448	15.3501	59.9395	3.90484	1.96526	1.28212e-05	0.00019077	SCI
ENSRNOG00000019306	Syt12	protein	yes	541.099	743.427	338.772	0.45569	-1.13388	1.28379e-05	0.000190841	control
ENSRNOG00000025059	Nxph4	protein	yes	362.843	503.399	222.286	0.44157	-1.17929	1.28385e-05	0.000190841	control
ENSRNOG00000014548	Nedd9	protein	yes	423.418	265.36	581.477	2.19128	1.13177	1.28711e-05	0.000191232	SCI
ENSRNOG00000000866	Rbmx	protein	yes	600.284	382.751	817.818	2.13669	1.09537	1.29274e-05	0.000191922	SCI
ENSRNOG00000011555	Lrrc40	protein	yes	563.407	358.65	768.165	2.14182	1.09884	1.29302e-05	0.000191922	SCI
ENSRNOG00000013090	Gadd45g	protein	yes	729.998	392.798	1067.2	2.71691	1.44197	1.30285e-05	0.000193288	SCI
ENSRNOG00000001191	Tchp	protein	yes	1048.82	693.381	1404.25	2.02522	1.01808	1.30607e-05	0.000193671	SCI
ENSRNOG00000019295	Rab12	protein	yes	239.451	147.449	331.454	2.24792	1.16859	1.31518e-05	0.000194927	SCI
ENSRNOG00000008761	Ncs1	protein	yes	4166	5650.71	2681.3	0.474508	-1.0755	1.32386e-05	0.000196061	control
ENSRNOG00000016987	Pstpip2	protein	yes	256.359	161.773	350.945	2.16937	1.11728	1.32412e-05	0.000196061	SCI
ENSRNOG00000048898	Wasf3	protein	yes	676.429	346.613	1006.25	2.90308	1.53759	1.33034e-05	0.000196886	SCI
ENSRNOG00000009403	Dcaf17	protein	yes	32.5481	8.45746	56.6387	6.69689	2.74349	1.33915e-05	0.000197905	SCI
ENSRNOG00000013965	Noc3l	protein	yes	378.601	236.887	520.315	2.19647	1.13518	1.33888e-05	0.000197905	SCI
ENSRNOG00000017981	Mcm10	protein	no	40.5072	17.1858	63.8287	3.71404	1.89299	1.33917e-05	0.000197905	--
ENSRNOG00000014336	Mcm5	protein	yes	175.408	89.7333	261.082	2.90953	1.54079	1.34165e-05	0.000198174	SCI
ENSRNOG00000009851	Slc38a9	protein	yes	301.441	181.649	421.234	2.31894	1.21346	1.34282e-05	0.000198252	SCI
ENSRNOG00000038215	LOC691037	protein	no	13.6213	2.78203	24.4606	8.79238	3.13625	1.34573e-05	0.000198585	--
ENSRNOG00000026853	Urb2	protein	yes	178.121	105.343	250.898	2.38174	1.25201	1.34931e-05	0.000199017	SCI
ENSRNOG00000008595	Ttc12	protein	yes	233.996	145.018	322.974	2.22713	1.15518	1.35362e-05	0.000199555	SCI
ENSRNOG00000003104	Trpv2	protein	yes	609.495	363.236	855.753	2.35591	1.23629	1.35685e-05	0.000199934	SCI
ENSRNOG00000061262	Huwe1	protein	yes	2548.04	1126.76	3969.32	3.52279	1.81672	1.36006e-05	0.000200312	SCI
ENSRNOG00000004195	Dtl	protein	no	20.8592	5.90217	35.8163	6.06832	2.6013	1.36576e-05	0.000200859	--
ENSRNOG00000011987	Cd2ap	protein	yes	296.544	91.1902	501.898	5.50387	2.46045	1.36553e-05	0.000200859	SCI
ENSRNOG00000002881	Ddr2	protein	yes	254.586	101.846	407.325	3.9994	1.99978	1.37596e-05	0.000201999	SCI
ENSRNOG00000019838	Gmfg	protein	yes	354.109	172.165	536.053	3.11359	1.63858	1.37617e-05	0.000201999	SCI
ENSRNOG00000054765	Renbp	protein	yes	1002.72	675.909	1329.52	1.96702	0.976011	1.37575e-05	0.000201999	--
ENSRNOG00000003689	Nono	protein	yes	3868.14	2581.16	5155.12	1.99721	0.997986	1.38225e-05	0.000202795	--
ENSRNOG00000003517	Tbx2	protein	yes	65.1193	32.8942	97.3444	2.95932	1.56526	1.3872e-05	0.000203423	SCI
ENSRNOG00000028896	A2m	protein	yes	400.016	234.381	565.652	2.41339	1.27106	1.40603e-05	0.000206084	SCI
ENSRNOG00000016936	Nadk	protein	yes	1911.47	1266.12	2556.82	2.01942	1.01394	1.40898e-05	0.000206318	SCI
ENSRNOG00000018159	Anxa4	protein	yes	2170.95	1426.5	2915.4	2.04374	1.03121	1.42429e-05	0.00020846	SCI
ENSRNOG00000057159	AABR07009106.2	protein	yes	37.7246	13.008	62.4412	4.80022	2.2631	1.43292e-05	0.000209622	SCI
ENSRNOG00000028149	Kansl1l	protein	yes	235.187	121.578	348.796	2.86891	1.5205	1.4354e-05	0.000209885	SCI
ENSRNOG00000004891	Arl14ep	protein	yes	432.73	272.384	593.076	2.17736	1.12258	1.4503e-05	0.000211962	SCI
[truncated: 20,076 more rows]

## Sheet: protein_3M.control
GeneID	geneName	type	expressed	baseMean	baseMeanA	baseMeanB	foldChange	log2FoldChange	pval	padj	upRegIn
ENSRNOG00000008816	Gpnmb	protein	yes	11818.8	364.115	23273.4	63.9177	5.99814	8.15621e-160	2.48299e-155	SCI
ENSRNOG00000010645	Lgals3	protein	yes	10595.1	1176.74	20013.5	17.0076	4.08811	9.97794e-90	1.51879e-85	SCI
ENSRNOG00000016164	Fcrl2	protein	yes	3534.4	111.11	6957.69	62.62	5.96855	2.32036e-89	2.35463e-85	SCI
ENSRNOG00000054251	Clec7a	protein	yes	618.494	39.7106	1197.28	30.1501	4.91409	1.82238e-88	1.38697e-84	SCI
ENSRNOG00000037563	Cd68	protein	yes	1773.36	111.416	3435.3	30.8332	4.94641	1.97793e-81	1.20429e-77	SCI
ENSRNOG00000021243	Siglec1	protein	yes	443.528	29.8368	857.219	28.7303	4.8445	7.4673e-80	3.78878e-76	SCI
ENSRNOG00000018126	Abca1	protein	yes	4221.13	529.731	7912.53	14.9369	3.90081	1.03319e-71	4.49334e-68	SCI
ENSRNOG00000047367	Card14	protein	yes	933.264	116.115	1750.41	15.0749	3.91407	6.40947e-71	2.43904e-67	SCI
ENSRNOG00000011984	Cxcl14	protein	yes	10066.5	1763.88	18369.1	10.4141	3.38046	5.62541e-66	1.90282e-62	SCI
ENSRNOG00000050792	Tnfaip6	protein	yes	641.122	84.3954	1197.85	14.1933	3.82714	2.0815e-64	5.76064e-61	SCI
ENSRNOG00000011913	Cp	protein	yes	5788.38	1026.78	10550	10.2748	3.36104	4.72474e-63	1.19863e-59	SCI
ENSRNOG00000029342	Scn7a	protein	yes	1321.47	104.639	2538.3	24.2576	4.60036	4.74381e-57	1.11089e-53	SCI
ENSRNOG00000021412	Slfn13	protein	yes	1376.49	256.31	2496.67	9.7408	3.28404	5.06218e-56	1.10077e-52	SCI
ENSRNOG00000027811	Lilrb4	protein	yes	779.363	28.8203	1529.91	53.0842	5.73021	1.60952e-54	3.26657e-51	SCI
ENSRNOG00000001739	Mfi2	protein	yes	228.924	27.2028	430.646	15.831	3.98468	6.83671e-51	1.30081e-47	SCI
ENSRNOG00000001480	Ncf1	protein	yes	1946.91	436.494	3457.32	7.92066	2.98562	4.30728e-50	7.71332e-47	SCI
ENSRNOG00000025332	Cd109	protein	yes	240.828	31.2192	450.437	14.4282	3.85082	2.40552e-49	4.06841e-46	SCI
ENSRNOG00000000443	C4a	protein	yes	1601.71	365.613	2837.81	7.76179	2.95639	6.62282e-49	1.06115e-45	SCI
ENSRNOG00000000060	Cplx1	protein	yes	7885.72	13725.7	2045.7	0.149041	-2.74622	6.91996e-48	1.05332e-44	control
ENSRNOG00000049351	Nat8l	protein	yes	5198.16	9051.4	1344.92	0.148587	-2.75062	4.47487e-47	6.48707e-44	control
ENSRNOG00000028930	Dab2	protein	yes	957.669	162.023	1753.32	10.8214	3.43582	6.07331e-47	8.40408e-44	SCI
ENSRNOG00000046452	Fcgr2b	protein	yes	952.996	213.995	1692	7.9067	2.98308	7.53793e-47	9.97726e-44	SCI
ENSRNOG00000005457	Lamp5	protein	yes	1792.31	3125.99	458.632	0.146716	-2.7689	2.28372e-46	2.89681e-43	control
ENSRNOG00000003463	Srebf1	protein	yes	8394.71	2260.09	14529.3	6.42864	2.68451	9.69853e-45	1.18101e-41	SCI
ENSRNOG00000006226	Cacng2	protein	yes	479.708	867.48	91.9348	0.105979	-3.23815	4.84463e-44	5.6725e-41	control
ENSRNOG00000014573	Ckmt1b	protein	yes	3944.5	6797.27	1091.73	0.160613	-2.63834	9.9311e-44	1.11975e-40	control
ENSRNOG00000023546	Hspb1	protein	yes	10679.6	2998.81	18360.5	6.12259	2.61414	7.35548e-43	7.99724e-40	SCI
ENSRNOG00000004273	Ifitm1	protein	yes	583.868	63.5574	1104.18	17.3729	4.11877	1.64455e-42	1.72638e-39	SCI
ENSRNOG00000016687	Ssc5d	protein	yes	4003.22	1087.19	6919.26	6.36436	2.67001	1.9181e-42	1.94643e-39	SCI
ENSRNOG00000016037	Mafb	protein	yes	398.311	83.5681	713.054	8.53261	3.09299	8.02983e-42	7.88555e-39	SCI
ENSRNOG00000010516	Plau	protein	yes	176.98	23.905	330.055	13.807	3.78732	1.00168e-41	9.52946e-39	SCI
ENSRNOG00000046975	Sult4a1	protein	yes	3825.34	6541.88	1108.8	0.169492	-2.56071	3.34915e-41	3.08964e-38	control
ENSRNOG00000030187	Mmp12	protein	yes	74.1647	1.62474	146.705	90.2943	6.49656	3.57865e-41	3.20426e-38	SCI
ENSRNOG00000003537	Spta1	protein	yes	257.769	46.7997	468.739	10.0158	3.32421	4.06568e-41	3.53633e-38	SCI
ENSRNOG00000007457	Serping1	protein	yes	5218.64	1358.08	9079.2	6.68532	2.741	5.63054e-41	4.7614e-38	SCI
ENSRNOG00000006037	Snap25	protein	yes	15410.6	26195.2	4625.94	0.176595	-2.50148	7.10086e-41	5.84247e-38	control
ENSRNOG00000046254	Adgre1	protein	yes	970.459	247.655	1693.26	6.83719	2.7734	1.30275e-40	1.04367e-37	SCI
ENSRNOG00000003745	Atf3	protein	yes	301.416	59.5489	543.284	9.12332	3.18956	1.68593e-40	1.31602e-37	SCI
ENSRNOG00000022432	Tmem59l	protein	yes	3050.82	5208.79	892.844	0.171411	-2.54447	3.19427e-40	2.43108e-37	control
ENSRNOG00000003622	Cybb	protein	yes	981.444	258.22	1704.67	6.60161	2.72282	1.63335e-39	1.21278e-36	SCI
ENSRNOG00000049949	Hapln4	protein	yes	2311.34	3929.04	693.647	0.176544	-2.5019	2.40673e-39	1.73125e-36	control
ENSRNOG00000051235	C2	protein	yes	337.28	70.6224	603.937	8.55164	3.0962	2.44536e-39	1.73125e-36	SCI
ENSRNOG00000014314	Slc39a4	protein	yes	195.558	32.3369	358.78	11.0951	3.47185	2.66733e-39	1.84549e-36	SCI
ENSRNOG00000017874	Cd53	protein	yes	897.751	233.09	1562.41	6.70303	2.74481	5.34474e-39	3.61577e-36	SCI
ENSRNOG00000000655	Ptprc	protein	yes	728.183	184.156	1272.21	6.90831	2.78833	6.27955e-39	4.15583e-36	SCI
ENSRNOG00000006060	Matn2	protein	yes	1476.35	413.693	2539	6.13741	2.61763	7.36241e-39	4.7688e-36	SCI
ENSRNOG00000006604	Thy1	protein	yes	8416.55	14191.1	2641.97	0.186171	-2.4253	1.8005e-38	1.14193e-35	control
ENSRNOG00000016488	Pltp	protein	yes	8466.36	2571.98	14360.7	5.58354	2.48118	1.8383e-38	1.14211e-35	SCI
ENSRNOG00000007234	Cyp51	protein	yes	6478.37	10878.9	2077.84	0.190997	-2.38838	3.65929e-38	2.228e-35	control
ENSRNOG00000006094	Cd44	protein	yes	2390.07	701.023	4079.11	5.8188	2.54072	4.28445e-38	2.55748e-35	SCI
ENSRNOG00000031743	Gbp2	protein	yes	1085.76	266.402	1905.11	7.15127	2.8382	5.89214e-38	3.44951e-35	SCI
ENSRNOG00000013309	Pik3ap1	protein	yes	810.149	217.383	1402.92	6.45366	2.69012	1.12193e-37	6.44431e-35	SCI
ENSRNOG00000020248	Ina	protein	yes	2437.25	4146.4	728.092	0.175596	-2.50967	1.18847e-37	6.70011e-35	control
ENSRNOG00000010938	Slc7a10	protein	yes	835.107	1426.03	244.179	0.17123	-2.546	1.44643e-37	8.00613e-35	control
ENSRNOG00000010685	Tbx18	protein	yes	152.219	22.9371	281.501	12.2727	3.61739	1.57568e-37	8.41551e-35	SCI
ENSRNOG00000014258	Rab32	protein	yes	521.283	132.046	910.521	6.89549	2.78565	1.55095e-37	8.41551e-35	SCI
ENSRNOG00000058646	Zfp36l1	protein	yes	3170.81	956.406	5385.21	5.63067	2.49331	1.73009e-37	9.08089e-35	SCI
ENSRNOG00000033444	F10	protein	yes	122.88	14.5643	231.195	15.8741	3.9886	2.48064e-37	1.27997e-34	SCI
ENSRNOG00000008716	Nefh	protein	yes	18950.8	31856.8	6044.84	0.18975	-2.39783	2.89502e-37	1.46889e-34	control
ENSRNOG00000013552	Scd1	protein	yes	2327.21	4274.95	379.471	0.088766	-3.49385	3.1019e-37	1.54805e-34	control
ENSRNOG00000020401	Adcy4	protein	yes	498.487	126.255	870.72	6.89654	2.78587	6.37693e-37	3.13117e-34	SCI
ENSRNOG00000016294	Cd4	protein	yes	902.028	252.956	1551.1	6.13191	2.61634	8.55121e-37	4.13213e-34	SCI
ENSRNOG00000011821	S100a4	protein	yes	2939.04	896.875	4981.21	5.55396	2.47352	9.16652e-37	4.36025e-34	SCI
ENSRNOG00000054860	Clec12a	protein	yes	259.742	51.8018	467.682	9.02829	3.17445	1.13039e-36	5.29422e-34	SCI
ENSRNOG00000020805	Sost	protein	yes	60.7865	1.29141	120.282	93.1401	6.54133	4.07551e-36	1.87986e-33	SCI
ENSRNOG00000012477	Eef1a2	protein	yes	6442.64	10764.3	2120.94	0.197033	-2.34349	4.71131e-36	2.14069e-33	control
ENSRNOG00000018448	Cend1	protein	yes	3117.38	5229.54	1005.23	0.192222	-2.37916	5.75461e-36	2.57629e-33	control
ENSRNOG00000009620	Cybrd1	protein	yes	451.781	116.422	787.14	6.76108	2.75725	8.76363e-36	3.86654e-33	SCI
ENSRNOG00000015078	Ifitm3	protein	yes	2611.75	801.596	4421.9	5.51637	2.46372	1.1092e-35	4.82392e-33	SCI
ENSRNOG00000006787	Dhcr24	protein	yes	6691.57	11148.9	2234.28	0.200404	-2.31902	1.41512e-35	5.9834e-33	control
ENSRNOG00000014961	Pdpn	protein	yes	3680.87	1172.66	6189.09	5.27783	2.39994	1.40566e-35	5.9834e-33	SCI
ENSRNOG00000019914	Fam57b	protein	yes	1028.81	1742.54	315.074	0.180813	-2.46743	1.47287e-35	6.14225e-33	control
ENSRNOG00000012109	Fam105a	protein	yes	516.111	140.691	891.531	6.33679	2.66375	1.9645e-35	8.0818e-33	SCI
ENSRNOG00000057703	Cabp7	protein	yes	1155.02	1940.88	369.161	0.190203	-2.39439	1.2688e-34	5.08236e-32	control
ENSRNOG00000017869	Irf8	protein	yes	1181.89	362.26	2001.52	5.5251	2.466	3.32889e-34	1.31612e-31	SCI
ENSRNOG00000010378	Slc4a5	protein	yes	313.065	75.6713	550.458	7.27434	2.86282	3.76499e-34	1.46946e-31	SCI
ENSRNOG00000021424	Cd300lf	protein	yes	380.195	98.6252	661.764	6.70989	2.74629	4.83983e-34	1.86505e-31	SCI
ENSRNOG00000001296	P2rx7	protein	yes	840.31	247.576	1433.04	5.78831	2.53314	5.13616e-34	1.9545e-31	SCI
ENSRNOG00000008761	Ncs1	protein	yes	3179.42	5283.2	1075.64	0.203596	-2.29622	6.00085e-34	2.25536e-31	control
ENSRNOG00000014524	S1pr3	protein	yes	819.282	203.498	1435.07	7.052	2.81803	6.87041e-34	2.55068e-31	SCI
ENSRNOG00000015393	Slc32a1	protein	yes	1217.8	2036.31	399.296	0.196088	-2.35043	7.35303e-34	2.69697e-31	control
ENSRNOG00000020942	Plekha4	protein	yes	1751.08	572.722	2929.45	5.11495	2.35472	1.22685e-33	4.44631e-31	SCI
ENSRNOG00000014532	Lbp	protein	yes	916.427	279.226	1553.63	5.56405	2.47613	1.70516e-33	6.10706e-31	SCI
ENSRNOG00000013578	Trem2	protein	yes	1525.83	500.174	2551.48	5.10119	2.35083	1.84218e-33	6.52111e-31	SCI
ENSRNOG00000024159	Fcer1g	protein	yes	2633.98	859.21	4408.74	5.13116	2.35928	1.94887e-33	6.81946e-31	SCI
ENSRNOG00000017980	Itgal	protein	yes	384.109	101.641	666.577	6.55812	2.71328	2.07363e-33	7.1736e-31	SCI
ENSRNOG00000014504	Il1r1	protein	yes	282.142	66.1549	498.129	7.52973	2.9126	2.51018e-33	8.58621e-31	SCI
ENSRNOG00000021644	Slc15a3	protein	yes	497.91	143.2	852.62	5.95405	2.57387	3.30723e-33	1.11869e-30	SCI
ENSRNOG00000019193	Stx1b	protein	yes	3605.01	5968.17	1241.84	0.208077	-2.26481	3.59872e-33	1.20391e-30	control
ENSRNOG00000037113	Slfn2	protein	yes	805.113	237.351	1372.87	5.78414	2.5321	3.76e-33	1.24419e-30	SCI
ENSRNOG00000013128	Tmem179	protein	yes	1315.6	2281.96	349.242	0.153045	-2.70797	4.13475e-33	1.35349e-30	control
ENSRNOG00000011752	Sh3d19	protein	yes	516.691	146.442	886.94	6.05661	2.59851	4.28105e-33	1.38647e-30	SCI
ENSRNOG00000012843	Aspg	protein	yes	1465.8	477.063	2454.53	5.14509	2.3632	6.23719e-33	1.99872e-30	SCI
ENSRNOG00000052549	Chga	protein	yes	4267.44	7372.27	1162.61	0.157701	-2.66474	6.9491e-33	2.20366e-30	control
ENSRNOG00000016496	Ctsc	protein	yes	685.485	204.392	1166.58	5.70756	2.51287	7.93065e-33	2.489e-30	SCI
ENSRNOG00000059865	AC118794.1	protein	yes	2443.31	812.755	4073.86	5.01241	2.3255	1.06347e-32	3.3036e-30	SCI
ENSRNOG00000019440	Kcnn4	protein	yes	210.655	46.3012	375.01	8.09935	3.01781	1.2951e-32	3.9825e-30	SCI
ENSRNOG00000021031	Grn	protein	yes	6538.04	2283.82	10792.3	4.72553	2.24048	2.11058e-32	6.42525e-30	SCI
ENSRNOG00000006778	Mmp19	protein	yes	438.319	123.413	753.225	6.1033	2.60959	2.36841e-32	7.13875e-30	SCI
ENSRNOG00000014653	Arl11	protein	yes	405.661	112.241	699.081	6.2284	2.63886	4.18964e-32	1.25044e-29	SCI
ENSRNOG00000013376	Mvd	protein	yes	1363	2267.31	458.689	0.202305	-2.30539	4.72842e-32	1.39755e-29	control
ENSRNOG00000036703	Itgax	protein	yes	109.223	15.2729	203.173	13.3028	3.73366	8.59832e-32	2.51691e-29	SCI
ENSRNOG00000018087	Vim	protein	yes	33258.2	11645.7	54870.6	4.71166	2.23624	1.1108e-31	3.22059e-29	SCI
ENSRNOG00000014838	Glipr2	protein	yes	269.382	60.3402	478.423	7.92876	2.9871	1.16658e-31	3.3504e-29	SCI
ENSRNOG00000010497	RGD1305807	protein	yes	64.3742	2.97431	125.774	42.2869	5.40214	1.40993e-31	4.01144e-29	SCI
ENSRNOG00000007159	Ccl2	protein	yes	112.613	17.0889	208.137	12.1796	3.6064	1.48489e-31	4.1856e-29	SCI
ENSRNOG00000028016	Ncf2	protein	yes	239.346	60.0637	418.627	6.96972	2.8011	2.00615e-31	5.60305e-29	SCI
ENSRNOG00000010744	Nrp1	protein	yes	981.016	315.974	1646.06	5.20948	2.38114	2.41778e-31	6.67081e-29	SCI
ENSRNOG00000056786	Piezo1	protein	yes	1133.22	376.351	1890.09	5.02214	2.3283	2.43228e-31	6.67081e-29	SCI
ENSRNOG00000005345	Vsnl1	protein	yes	3688.36	6211.23	1165.49	0.187642	-2.41395	2.67232e-31	7.26369e-29	control
ENSRNOG00000006857	Ndnf	protein	yes	654.367	196.942	1111.79	5.64528	2.49705	2.8703e-31	7.7328e-29	SCI
ENSRNOG00000009385	Pik3cg	protein	yes	498.756	146.945	850.568	5.78834	2.53315	3.94828e-31	1.05436e-28	SCI
ENSRNOG00000045558	Cd34	protein	yes	614.1	187.83	1040.37	5.53888	2.46959	8.13533e-31	2.1536e-28	SCI
ENSRNOG00000008942	RGD1304963	protein	yes	131.476	23.338	239.615	10.2671	3.35996	1.07313e-30	2.81632e-28	SCI
ENSRNOG00000000704	Cmklr1	protein	yes	454.242	135.12	773.364	5.72355	2.51691	1.17961e-30	3.06931e-28	SCI
ENSRNOG00000010146	Ndn	protein	yes	1678.4	2748.52	608.279	0.221312	-2.17585	1.29071e-30	3.32992e-28	control
ENSRNOG00000011459	Rhbdf2	protein	yes	340.944	93.994	587.894	6.25459	2.64491	1.32886e-30	3.39954e-28	SCI
ENSRNOG00000013886	Fyb	protein	yes	367.676	104.658	630.694	6.02624	2.59126	1.3692e-30	3.47354e-28	SCI
ENSRNOG00000004111	Soat1	protein	yes	351.027	77.9853	624.069	8.00239	3.00043	1.38342e-30	3.48061e-28	SCI
ENSRNOG00000039390	Slc37a2	protein	yes	278.542	74.113	482.97	6.51667	2.70413	1.42124e-30	3.54647e-28	SCI
ENSRNOG00000018454	Apoe	protein	yes	226911	78878.5	374944	4.75344	2.24897	1.57317e-30	3.89365e-28	SCI
ENSRNOG00000018229	Slc45a1	protein	yes	739.497	1228.8	250.188	0.203603	-2.29617	1.77379e-30	4.35481e-28	control
ENSRNOG00000027008	Igtp	protein	yes	587.197	185.141	989.252	5.34322	2.41771	1.91302e-30	4.65904e-28	SCI
ENSRNOG00000005770	Sostdc1	protein	yes	231.213	57.2241	405.203	7.08098	2.82395	2.04834e-30	4.94902e-28	SCI
ENSRNOG00000050430	Vav1	protein	yes	277.289	75.103	479.475	6.38423	2.67451	2.17214e-30	5.20682e-28	SCI
ENSRNOG00000026235	Hk3	protein	yes	181.376	19.2636	343.488	17.8309	4.15631	2.22815e-30	5.29935e-28	SCI
ENSRNOG00000007542	Scg5	protein	yes	2748.59	4478.62	1018.56	0.227427	-2.13652	3.30763e-30	7.80574e-28	control
ENSRNOG00000008045	Slamf9	protein	yes	159.135	31.9276	286.343	8.96851	3.16487	5.21981e-30	1.22236e-27	SCI
ENSRNOG00000050841	Ache	protein	yes	1691.45	2773.62	609.277	0.219669	-2.1866	5.64452e-30	1.31173e-27	control
ENSRNOG00000001224	Itgb2	protein	yes	966.609	324.489	1608.73	4.95773	2.30968	5.87594e-30	1.35516e-27	SCI
ENSRNOG00000032828	Mapk8ip2	protein	yes	3074.31	5014.32	1134.3	0.226213	-2.14425	6.5358e-30	1.49601e-27	control
ENSRNOG00000020845	Tyrobp	protein	yes	1969.74	696.446	3243.03	4.65654	2.21926	7.97084e-30	1.81087e-27	SCI
ENSRNOG00000021161	Fermt3	protein	yes	588.631	188.127	989.135	5.2578	2.39446	8.50032e-30	1.91685e-27	SCI
ENSRNOG00000053787	Mdfic	protein	yes	630.007	204.756	1055.26	5.15372	2.36561	8.63696e-30	1.93335e-27	SCI
ENSRNOG00000034075	Ube2ql1	protein	yes	1016.52	1668.1	364.944	0.218779	-2.19246	9.67477e-30	2.14985e-27	control
ENSRNOG00000013641	Myo7a	protein	yes	232.564	60.1721	404.956	6.72996	2.7506	1.003e-29	2.21263e-27	SCI
ENSRNOG00000061650	Cdhr4	protein	yes	180.836	43.0743	318.598	7.39647	2.88684	1.10459e-29	2.4192e-27	SCI
ENSRNOG00000049361	Gas7	protein	yes	629.265	201.777	1056.75	5.23724	2.38881	1.3322e-29	2.89687e-27	SCI
ENSRNOG00000008409	Myo1f	protein	yes	663.378	217.007	1109.75	5.11389	2.35442	1.58064e-29	3.41272e-27	SCI
ENSRNOG00000021110	Mllt11	protein	yes	1994.25	3248.3	740.209	0.227876	-2.13368	1.72327e-29	3.69448e-27	control
ENSRNOG00000007060	Plin2	protein	yes	1693.01	601.093	2784.93	4.63312	2.21198	1.78776e-29	3.80594e-27	SCI
ENSRNOG00000000036	Klhdc8a	protein	yes	237.545	408.287	66.8031	0.163618	-2.6116	2.24205e-29	4.7399e-27	control
ENSRNOG00000054879	Zic2	protein	yes	757.949	248.966	1266.93	5.08876	2.34731	2.36486e-29	4.96506e-27	SCI
ENSRNOG00000009037	Sulf1	protein	yes	1440.45	505.305	2375.59	4.7013	2.23306	2.38396e-29	4.97088e-27	SCI
ENSRNOG00000000187	Csf2rb	protein	yes	403.218	73.4641	732.972	9.97727	3.31865	2.67596e-29	5.54179e-27	SCI
ENSRNOG00000058568	Dhrs9	protein	yes	361.624	107.124	616.123	5.7515	2.52394	2.95486e-29	6.07803e-27	SCI
ENSRNOG00000020884	Cd6	protein	yes	227.416	59.5654	395.266	6.63584	2.73028	3.30236e-29	6.74723e-27	SCI
ENSRNOG00000011774	Fblim1	protein	yes	124.802	23.5293	226.074	9.60817	3.26426	4.23953e-29	8.60427e-27	SCI
ENSRNOG00000019179	Ggta1	protein	yes	448.855	142.11	755.601	5.31703	2.41062	5.01591e-29	1.00631e-26	SCI
ENSRNOG00000038960	RGD1309362	protein	yes	511.609	119.6	903.618	7.55532	2.91749	5.02446e-29	1.00631e-26	SCI
ENSRNOG00000011659	Alpk3	protein	yes	324.343	80.8862	567.8	7.01974	2.81142	5.08457e-29	1.0117e-26	SCI
ENSRNOG00000046663	LOC103693683	protein	yes	797.91	272.331	1323.49	4.85986	2.28091	5.16549e-29	1.02112e-26	SCI
ENSRNOG00000018039	Sncb	protein	yes	4123.95	7230.23	1017.66	0.140751	-2.82878	6.06482e-29	1.19117e-26	control
ENSRNOG00000010331	Ctsb	protein	yes	31627.4	11967.8	51287.1	4.28542	2.09944	6.25985e-29	1.22159e-26	SCI
ENSRNOG00000015220	Crtac1	protein	yes	618.431	1022.76	214.099	0.209334	-2.25612	6.96109e-29	1.34979e-26	control
ENSRNOG00000010947	Mmp14	protein	yes	1697.34	538.866	2855.82	5.29969	2.40591	7.65795e-29	1.47551e-26	SCI
ENSRNOG00000043098	Mt2A	protein	yes	6751.31	1843.66	11659	6.32383	2.6608	8.1936e-29	1.56879e-26	SCI
ENSRNOG00000020679	Icam1	protein	yes	720.761	246.181	1195.34	4.85555	2.27963	8.87506e-29	1.68865e-26	SCI
ENSRNOG00000019387	Ifi30	protein	yes	1573.73	568.968	2578.5	4.53189	2.18011	2.08397e-28	3.94052e-26	SCI
ENSRNOG00000008465	Tmem176b	protein	yes	8610.65	3265.49	13955.8	4.27373	2.0955	2.18988e-28	4.11521e-26	SCI
ENSRNOG00000040287	Cyp1b1	protein	yes	455.062	129.849	780.275	6.00912	2.58715	2.30958e-28	4.31353e-26	SCI
ENSRNOG00000018982	Entpd3	protein	yes	261.328	444.832	77.8245	0.174953	-2.51496	2.3807e-28	4.41924e-26	control
ENSRNOG00000007970	Plxnc1	protein	yes	180.435	44.0673	316.803	7.18906	2.8458	4.14602e-28	7.64954e-26	SCI
ENSRNOG00000057880	Myh11	protein	yes	1595.94	580.486	2611.39	4.49863	2.16949	4.39683e-28	8.06341e-26	SCI
ENSRNOG00000002403	Fam129a	protein	yes	380.605	67.4956	693.715	10.2779	3.36148	5.38166e-28	9.81041e-26	SCI
ENSRNOG00000016552	Hmgcs1	protein	yes	8330.82	14620.6	2041.08	0.139604	-2.84059	5.46027e-28	9.89446e-26	control
ENSRNOG00000059720	Syp	protein	yes	3739.56	6012.43	1466.69	0.243943	-2.03538	5.76295e-28	1.03811e-25	control
ENSRNOG00000007918	Tbxas1	protein	yes	355.155	109.258	601.051	5.50118	2.45974	6.75315e-28	1.20933e-25	SCI
ENSRNOG00000011156	Clstn3	protein	yes	3463.34	5578.04	1348.65	0.241778	-2.04825	6.88613e-28	1.22593e-25	control
ENSRNOG00000024082	Gldn	protein	yes	364.304	116.66	611.947	5.24556	2.3911	7.5545e-28	1.3371e-25	SCI
ENSRNOG00000016617	Wwtr1	protein	yes	242.184	50.9159	433.452	8.5131	3.08968	8.37177e-28	1.47319e-25	SCI
ENSRNOG00000023008	Fam131c	protein	yes	205.402	351.771	59.0337	0.167819	-2.57502	1.05394e-27	1.84397e-25	control
ENSRNOG00000025889	Gnas	protein	yes	768.936	1254.67	283.198	0.225715	-2.14743	1.13804e-27	1.97974e-25	control
ENSRNOG00000059857	Rnd1	protein	yes	404.095	673.234	134.955	0.200459	-2.31862	1.17659e-27	2.03516e-25	control
ENSRNOG00000015894	Dock8	protein	yes	624.086	212.492	1035.68	4.87398	2.2851	1.22977e-27	2.11513e-25	SCI
ENSRNOG00000006583	Hpgds	protein	yes	55.3735	3.75769	106.989	28.4721	4.83148	1.26349e-27	2.16093e-25	SCI
ENSRNOG00000004330	Chrdl1	protein	yes	275.739	76.0952	475.384	6.24722	2.64321	1.33168e-27	2.26482e-25	SCI
ENSRNOG00000050767	Nrn1	protein	yes	504.019	832.124	175.914	0.211404	-2.24193	1.39543e-27	2.36006e-25	control
ENSRNOG00000003887	Lgi2	protein	yes	1130.62	1834.04	427.19	0.232922	-2.10208	1.42397e-27	2.39503e-25	control
ENSRNOG00000011705	Stmn2	protein	yes	4344.7	6958.55	1730.85	0.248737	-2.00731	2.05466e-27	3.43681e-25	control
ENSRNOG00000043377	Fdps	protein	yes	4420.56	7075.08	1766.04	0.249615	-2.00222	2.19917e-27	3.65843e-25	control
ENSRNOG00000031515	Klra2	protein	yes	244.179	67.049	421.308	6.28358	2.65159	2.54482e-27	4.21044e-25	SCI
ENSRNOG00000004342	Ahr	protein	yes	267.684	75.723	459.644	6.07007	2.60171	2.837e-27	4.66848e-25	SCI
ENSRNOG00000039107	Mfrp	protein	yes	169.468	41.5435	297.393	7.15861	2.83968	3.50412e-27	5.73526e-25	SCI
ENSRNOG00000011726	Grin1	protein	yes	2100.46	3371.86	829.067	0.245879	-2.02398	3.95507e-27	6.43874e-25	control
ENSRNOG00000015222	Fam46c	protein	yes	163.941	38.9868	288.895	7.41007	2.88949	4.65589e-27	7.53932e-25	SCI
ENSRNOG00000033564	Cfd	protein	yes	371.762	120.306	623.217	5.18024	2.37302	6.10616e-27	9.83545e-25	SCI
ENSRNOG00000020105	Klhl30	protein	yes	106.018	19.7133	192.323	9.75601	3.28629	6.34178e-27	1.01612e-24	SCI
ENSRNOG00000000840	Atp6v1g2	protein	yes	2737.55	4378.26	1096.84	0.250519	-1.99701	7.04799e-27	1.12336e-24	control
ENSRNOG00000004147	Abca8a	protein	yes	4329.65	1673.92	6985.37	4.17305	2.0611	7.42703e-27	1.17761e-24	SCI
ENSRNOG00000019147	Stom	protein	yes	2231.36	859.679	3603.04	4.19115	2.06735	7.55162e-27	1.19116e-24	SCI
ENSRNOG00000011202	Chrna4	protein	yes	382.536	633.358	131.714	0.207961	-2.26562	8.04871e-27	1.26303e-24	control
ENSRNOG00000012804	C1qc	protein	yes	3373.81	1311.8	5435.81	4.1438	2.05095	8.4121e-27	1.31328e-24	SCI
ENSRNOG00000018434	Stab1	protein	yes	887.639	214.12	1561.16	7.29103	2.86612	8.85117e-27	1.37478e-24	SCI
ENSRNOG00000052880	Prph	protein	yes	2155.24	3460.35	850.128	0.245677	-2.02517	9.83627e-27	1.52003e-24	control
ENSRNOG00000059827	LOC691995	protein	yes	2238.42	3579.77	897.078	0.250597	-1.99656	1.16365e-26	1.78914e-24	control
ENSRNOG00000010165	Tnfaip2	protein	yes	661.192	218.955	1103.43	5.03953	2.33329	1.2566e-26	1.92234e-24	SCI
ENSRNOG00000017762	Cdhr5	protein	yes	169.716	43.0681	296.364	6.88128	2.78268	1.64491e-26	2.49134e-24	SCI
ENSRNOG00000023428	Pik3r5	protein	yes	269.825	80.2713	459.379	5.72283	2.51673	1.74935e-26	2.6364e-24	SCI
ENSRNOG00000003198	RGD1305733	protein	yes	1290.8	2067.18	514.409	0.248846	-2.00668	1.82913e-26	2.74306e-24	control
ENSRNOG00000010634	Megf11	protein	yes	439.254	149.897	728.61	4.86073	2.28117	2.19132e-26	3.27012e-24	SCI
ENSRNOG00000021155	Ctsk	protein	yes	1233.15	455.815	2010.49	4.41077	2.14103	2.32582e-26	3.4539e-24	SCI
ENSRNOG00000016753	Slc14a1	protein	yes	4020.51	1586.43	6454.58	4.06861	2.02454	2.53202e-26	3.74186e-24	SCI
ENSRNOG00000010607	Rnf208	protein	yes	1240.55	1997.06	484.046	0.242379	-2.04466	2.58493e-26	3.8016e-24	control
ENSRNOG00000012160	Syk	protein	yes	474.072	162.457	785.686	4.83626	2.27389	2.62617e-26	3.84368e-24	SCI
ENSRNOG00000012002	Iqgap1	protein	yes	857.005	309.076	1404.93	4.54559	2.18447	2.79335e-26	4.0688e-24	SCI
ENSRNOG00000031232	Nrp2	protein	yes	1187.04	453.992	1920.1	4.22936	2.08044	3.49035e-26	5.05984e-24	SCI
ENSRNOG00000046280	Tceal5	protein	yes	222.277	375.241	69.3122	0.184713	-2.43664	3.52436e-26	5.08493e-24	control
ENSRNOG00000008933	Plbd1	protein	yes	236.359	51.4411	421.277	8.18951	3.03378	4.13331e-26	5.9354e-24	SCI
ENSRNOG00000050697	Ctsz	protein	yes	2723.89	1078.68	4369.1	4.05042	2.01807	4.57605e-26	6.54031e-24	SCI
ENSRNOG00000007808	Nap1l5	protein	yes	4630.92	7347.77	1914.08	0.260498	-1.94065	5.52184e-26	7.85521e-24	control
ENSRNOG00000015701	Rreb1	protein	yes	498.823	174.904	822.743	4.70398	2.23388	6.68533e-26	9.46612e-24	SCI
ENSRNOG00000019542	MGC108823	protein	yes	152.448	38.8672	266.028	6.84454	2.77495	6.77483e-26	9.54844e-24	SCI
ENSRNOG00000029738	Diras1	protein	yes	584.916	951.301	218.531	0.229718	-2.12207	6.9596e-26	9.76364e-24	control
ENSRNOG00000000693	Svop	protein	yes	384.046	632.425	135.667	0.214519	-2.22082	7.00668e-26	9.78461e-24	control
ENSRNOG00000016147	Slc17a6	protein	yes	921.856	1484.6	359.115	0.241894	-2.04755	7.44188e-26	1.03449e-23	control
ENSRNOG00000002341	Trim25	protein	yes	195.742	54.3242	337.16	6.20645	2.63377	7.92691e-26	1.0969e-23	SCI
ENSRNOG00000043416	Bcl3	protein	yes	297.82	84.8617	510.778	6.01894	2.58951	9.1875e-26	1.26559e-23	SCI
ENSRNOG00000001229	Col18a1	protein	yes	1814.48	706.617	2922.35	4.13569	2.04813	9.25395e-26	1.269e-23	SCI
ENSRNOG00000012749	C1qb	protein	yes	4785.34	1926.25	7644.43	3.96855	1.98861	9.43596e-26	1.28241e-23	SCI
ENSRNOG00000027739	Cndp1	protein	yes	391.75	130.254	653.246	5.01517	2.3263	9.41084e-26	1.28241e-23	SCI
ENSRNOG00000030210	Fndc1	protein	yes	1600.14	536.529	2663.75	4.96478	2.31173	1.02018e-25	1.38032e-23	SCI
ENSRNOG00000009656	Rspo1	protein	yes	135.671	32.1608	239.181	7.43701	2.89472	1.3567e-25	1.82752e-23	SCI
ENSRNOG00000058317	Pnck	protein	yes	690.015	1118.14	261.891	0.234221	-2.09406	1.48872e-25	1.99653e-23	control
ENSRNOG00000025059	Nxph4	protein	yes	282.11	470.247	93.9737	0.199839	-2.32309	1.53008e-25	2.043e-23	control
ENSRNOG00000022839	Ifit3	protein	yes	246.261	67.9625	424.559	6.24696	2.64315	1.67574e-25	2.2277e-23	SCI
ENSRNOG00000002775	Npl	protein	yes	459.677	159.241	760.113	4.77335	2.255	1.77061e-25	2.34359e-23	SCI
ENSRNOG00000016334	Ptbp3	protein	yes	169.386	30.6111	308.161	10.067	3.33156	1.79035e-25	2.35946e-23	SCI
ENSRNOG00000021659	Acpt	protein	yes	79.0237	12.1562	145.891	12.0014	3.58513	2.19462e-25	2.87977e-23	SCI
ENSRNOG00000000815	Smpdl3a	protein	yes	2040.01	800.727	3279.29	4.09539	2.034	2.30075e-25	2.99323e-23	SCI
ENSRNOG00000021220	Cpxm1	protein	yes	506.78	181.479	832.081	4.58501	2.19692	2.29401e-25	2.99323e-23	SCI
ENSRNOG00000008683	Alk	protein	yes	456.205	160.455	751.956	4.68641	2.22848	2.49939e-25	3.23783e-23	SCI
ENSRNOG00000012428	Maf	protein	yes	621.142	230.475	1011.81	4.39009	2.13425	2.62803e-25	3.39005e-23	SCI
ENSRNOG00000006853	Elavl2	protein	yes	435.928	712.317	159.538	0.223971	-2.15862	2.85008e-25	3.66097e-23	control
ENSRNOG00000014555	Aox4	protein	yes	300.878	81.4376	520.317	6.38915	2.67562	3.25857e-25	4.16809e-23	SCI
ENSRNOG00000005580	Itgb4	protein	yes	7748.15	3169.57	12326.7	3.88909	1.95943	3.47315e-25	4.42399e-23	SCI
ENSRNOG00000016242	Fzd1	protein	yes	394.058	134.86	653.256	4.84395	2.27619	3.5616e-25	4.51774e-23	SCI
ENSRNOG00000061379	C7	protein	yes	577.085	87.1592	1067.01	12.2421	3.61378	3.73215e-25	4.71444e-23	SCI
ENSRNOG00000014644	Zic1	protein	yes	1115.07	422.618	1807.52	4.27696	2.09659	4.24808e-25	5.34398e-23	SCI
ENSRNOG00000017469	Anxa1	protein	yes	1836.49	707.961	2965.02	4.1881	2.0663	4.2884e-25	5.37249e-23	SCI
ENSRNOG00000015514	Bcat1	protein	yes	19158.2	30234.1	8082.35	0.267325	-1.90333	4.51671e-25	5.63534e-23	control
ENSRNOG00000004249	Tlr7	protein	yes	378.586	130.894	626.278	4.78462	2.25841	5.45134e-25	6.77368e-23	SCI
ENSRNOG00000016690	Idi1	protein	yes	1117.18	1886.27	348.084	0.184536	-2.43803	6.19937e-25	7.67185e-23	control
ENSRNOG00000009892	Adamts15	protein	yes	389.999	137.589	642.409	4.66904	2.22312	6.4846e-25	7.99234e-23	SCI
ENSRNOG00000004932	Sel1l3	protein	yes	2081.72	840.032	3323.4	3.95628	1.98414	7.30539e-25	8.96766e-23	SCI
ENSRNOG00000012730	Lrrk1	protein	yes	626.205	229.938	1022.47	4.44674	2.15275	8.1145e-25	9.92087e-23	SCI
ENSRNOG00000055340	Ski	protein	yes	949.364	279.551	1619.18	5.79206	2.53408	8.18607e-25	9.96834e-23	SCI
ENSRNOG00000037476	Galnt9	protein	yes	455.298	737.279	173.317	0.235077	-2.0888	8.7534e-25	1.06167e-22	control
ENSRNOG00000003469	MAST1	protein	yes	1277.73	2037.45	518.015	0.254247	-1.9757	9.71531e-25	1.17366e-22	control
ENSRNOG00000024953	RGD1559441	protein	yes	333.968	548.183	119.753	0.218455	-2.19459	1.09786e-24	1.32103e-22	control
ENSRNOG00000002948	Abcc3	protein	yes	326.634	110.539	542.729	4.90982	2.29567	1.20733e-24	1.44704e-22	SCI
ENSRNOG00000020407	Atcay	protein	yes	1452.67	2303.46	601.88	0.261293	-1.93626	1.22068e-24	1.45731e-22	control
ENSRNOG00000013407	Slc5a11	protein	yes	865.505	1379.68	351.333	0.254649	-1.97342	1.38395e-24	1.64577e-22	control
ENSRNOG00000005289	Prkd3	protein	yes	243.206	48.533	437.879	9.02228	3.17349	1.4149e-24	1.67603e-22	SCI
ENSRNOG00000023969	Herc6	protein	yes	209.74	63.0881	356.393	5.64913	2.49803	1.48602e-24	1.75345e-22	SCI
ENSRNOG00000026821	Arhgap42	protein	yes	201.204	58.4249	343.983	5.88761	2.55768	1.74392e-24	2.04982e-22	SCI
ENSRNOG00000011471	Fgf9	protein	yes	199.347	335.737	62.9575	0.18752	-2.41488	1.79363e-24	2.10014e-22	control
ENSRNOG00000011796	C1r	protein	yes	2787.42	1133.99	4440.86	3.91615	1.96944	1.8579e-24	2.16705e-22	SCI
ENSRNOG00000033618	Col28a1	protein	yes	110.539	24.8368	196.242	7.90127	2.98209	1.87518e-24	2.17886e-22	SCI
ENSRNOG00000006470	Camk1g	protein	yes	355.757	579.398	132.116	0.228024	-2.13274	2.11233e-24	2.44509e-22	control
ENSRNOG00000052080	Camk2b	protein	yes	3280.41	5173.26	1387.57	0.268219	-1.89852	2.15123e-24	2.48068e-22	control
ENSRNOG00000005690	Lmcd1	protein	yes	450.247	162.223	738.27	4.55095	2.18617	2.16584e-24	2.4881e-22	SCI
ENSRNOG00000019661	Gdf15	protein	yes	92.7077	18.2215	167.194	9.17565	3.19781	2.33593e-24	2.67341e-22	SCI
ENSRNOG00000013654	Cbln2	protein	yes	319.773	524.505	115.041	0.219332	-2.18881	2.41711e-24	2.75596e-22	control
ENSRNOG00000012273	Dmtn	protein	yes	1724.87	2727.71	722.03	0.264702	-1.91756	2.95733e-24	3.35932e-22	control
ENSRNOG00000003217	Lgals3bp	protein	yes	2534.67	1037.93	4031.41	3.88408	1.95757	3.26835e-24	3.68645e-22	SCI
ENSRNOG00000015411	Apobec1	protein	yes	198.395	17.0138	379.777	22.3217	4.48038	3.26952e-24	3.68645e-22	SCI
ENSRNOG00000018441	Ggt7	protein	yes	1531.13	2424.8	637.462	0.262892	-1.92746	3.60707e-24	4.05203e-22	control
ENSRNOG00000009700	Dync1i1	protein	yes	1250.24	1982.78	517.707	0.261101	-1.93732	3.6366e-24	4.05528e-22	control
ENSRNOG00000010529	Thbs2	protein	yes	1928.43	621.466	3235.39	5.20606	2.38019	3.63233e-24	4.05528e-22	SCI
ENSRNOG00000025023	Stat6	protein	yes	427.863	149.884	705.842	4.70926	2.2355	3.87876e-24	4.30953e-22	SCI
ENSRNOG00000014137	Fbln1	protein	yes	4832.73	2000.06	7665.41	3.83259	1.93832	3.99396e-24	4.4175e-22	SCI
ENSRNOG00000014783	Athl1	protein	yes	612.47	230.25	994.689	4.32003	2.11104	4.00496e-24	4.4175e-22	SCI
ENSRNOG00000050869	Cebpd	protein	yes	492.078	181.42	802.736	4.42475	2.14559	4.2598e-24	4.68163e-22	SCI
ENSRNOG00000017444	Nrsn1	protein	yes	745.879	1189.51	302.243	0.254089	-1.97659	4.52134e-24	4.95119e-22	control
ENSRNOG00000010617	Scube1	protein	yes	250.421	81.0023	419.839	5.18305	2.3738	5.09761e-24	5.56224e-22	SCI
ENSRNOG00000020716	Axl	protein	yes	3288.58	1354.43	5222.73	3.85605	1.94712	5.39964e-24	5.87076e-22	SCI
ENSRNOG00000038202	Calml4	protein	yes	248.42	80.7622	416.078	5.15189	2.3651	5.48789e-24	5.94548e-22	SCI
ENSRNOG00000058337	Plcb2	protein	yes	243.816	77.6622	409.969	5.27887	2.40023	6.25901e-24	6.75685e-22	SCI
ENSRNOG00000039666	Srpx	protein	yes	293.449	97.6932	489.205	5.00757	2.32411	7.139e-24	7.6796e-22	SCI
ENSRNOG00000021323	Car13	protein	yes	310.595	105.09	516.099	4.911	2.29602	7.37256e-24	7.90291e-22	SCI
ENSRNOG00000026647	Cxcl16	protein	yes	1129.01	445.032	1812.98	4.07383	2.02638	8.06297e-24	8.61267e-22	SCI
ENSRNOG00000021201	Txnip	protein	yes	9949.03	4236.77	15661.3	3.69652	1.88617	8.32244e-24	8.85874e-22	SCI
ENSRNOG00000013102	Entpd2	protein	yes	2220.93	931.831	3510.03	3.76681	1.91334	8.97124e-24	9.4886e-22	SCI
ENSRNOG00000016117	Myof	protein	yes	898.126	350.591	1445.66	4.1235	2.04387	8.9765e-24	9.4886e-22	SCI
ENSRNOG00000000640	Egr2	protein	yes	242.056	79.3101	404.802	5.10404	2.35164	1.11341e-23	1.17285e-21	SCI
ENSRNOG00000003866	Cxcr4	protein	yes	493.402	182.98	803.823	4.39295	2.13519	1.17345e-23	1.23183e-21	SCI
ENSRNOG00000004217	Stk10	protein	yes	317.178	92.342	542.014	5.86964	2.55327	1.52398e-23	1.59431e-21	SCI
ENSRNOG00000027098	Sez6l2	protein	yes	2294.05	3603.61	984.492	0.273196	-1.87199	1.57028e-23	1.63712e-21	control
ENSRNOG00000009260	Cnr2	protein	yes	147.365	39.5854	255.145	6.44544	2.68828	1.59419e-23	1.65638e-21	SCI
ENSRNOG00000025209	Plxnd1	protein	yes	1091.71	444.848	1738.57	3.90824	1.96652	1.62466e-23	1.6823e-21	SCI
ENSRNOG00000023334	Parp14	protein	yes	585.596	225.361	945.832	4.19697	2.06935	1.67522e-23	1.72877e-21	SCI
ENSRNOG00000042289	Plcxd2	protein	yes	486.628	783.663	189.593	0.241931	-2.04733	1.79219e-23	1.84323e-21	control
ENSRNOG00000000967	Aacs	protein	yes	1132.52	1783.37	481.679	0.270095	-1.88846	1.91346e-23	1.96133e-21	control
ENSRNOG00000001628	Pcp4	protein	yes	1451.53	2461.15	441.917	0.179557	-2.47749	2.15483e-23	2.20132e-21	control
ENSRNOG00000022723	RGD1562029	protein	yes	82.5679	15.6387	149.497	9.55944	3.25693	2.28331e-23	2.32478e-21	SCI
ENSRNOG00000055371	Sptbn4	protein	yes	1518.75	2396	641.507	0.267741	-1.90109	2.35069e-23	2.3854e-21	control
ENSRNOG00000006204	Slc30a3	protein	yes	544.16	916.164	172.156	0.18791	-2.41189	2.9133e-23	2.93674e-21	control
ENSRNOG00000010899	Bfsp2	protein	yes	221.551	73.27	369.832	5.04752	2.33557	2.90503e-23	2.93674e-21	SCI
ENSRNOG00000018752	Clcf1	protein	yes	120.154	30.0449	210.262	6.99826	2.807	2.95538e-23	2.96933e-21	SCI
ENSRNOG00000011718	C1rl	protein	yes	213.153	65.6314	360.675	5.49547	2.45824	3.10531e-23	3.1097e-21	SCI
ENSRNOG00000013720	Aebp1	protein	yes	14285.2	6093.68	22476.8	3.68854	1.88305	3.24041e-23	3.23436e-21	SCI
ENSRNOG00000008904	Fli1	protein	yes	221.792	70.789	372.796	5.26629	2.39679	3.33861e-23	3.32148e-21	SCI
ENSRNOG00000001752	Nrros	protein	yes	406.998	146.178	667.818	4.56853	2.19173	3.38436e-23	3.35602e-21	SCI
ENSRNOG00000049714	Asap3	protein	yes	697.102	257.774	1136.43	4.40863	2.14033	3.45703e-23	3.41696e-21	SCI
ENSRNOG00000025235	Tmem130	protein	yes	4076.56	6361.19	1791.94	0.281698	-1.82778	3.61123e-23	3.55782e-21	control
ENSRNOG00000001216	Trpm2	protein	yes	1217.98	462.834	1973.13	4.26316	2.09192	3.945e-23	3.87412e-21	SCI
ENSRNOG00000006116	Hk2	protein	yes	939.885	375.957	1503.81	3.99996	1.99999	3.99399e-23	3.90961e-21	SCI
ENSRNOG00000028814	Oasl2	protein	yes	590.408	217.482	963.333	4.42948	2.14714	4.5441e-23	4.43384e-21	SCI
ENSRNOG00000028872	Rai14	protein	yes	380.821	137.86	623.783	4.52476	2.17784	4.89281e-23	4.74369e-21	SCI
ENSRNOG00000002919	Gfap	protein	yes	249688	108881	390494	3.58642	1.84254	5.21866e-23	5.04355e-21	SCI
ENSRNOG00000005620	Lcp2	protein	yes	523.896	201.191	846.602	4.20795	2.07312	5.47108e-23	5.27077e-21	SCI
ENSRNOG00000008947	Cpz	protein	yes	1046.15	430.46	1661.83	3.86059	1.94882	5.49826e-23	5.28024e-21	SCI
ENSRNOG00000020465	Ripk3	protein	yes	232.06	75.4885	388.632	5.14823	2.36408	5.84052e-23	5.59129e-21	SCI
ENSRNOG00000006086	Lynx1	protein	yes	401.793	649.002	154.585	0.238188	-2.06982	5.891e-23	5.62194e-21	control
ENSRNOG00000019573	Lcat	protein	yes	6430.02	2752.24	10107.8	3.67258	1.87679	6.10767e-23	5.8105e-21	SCI
ENSRNOG00000023708	Tmem176a	protein	yes	4430.13	1897.55	6962.7	3.6693	1.87551	6.38341e-23	6.0539e-21	SCI
ENSRNOG00000009570	Pdxp	protein	yes	1222.63	1943.75	501.505	0.258009	-1.95451	6.6415e-23	6.2791e-21	control
ENSRNOG00000019961	Tcte1	protein	yes	887.486	1406.49	368.481	0.261986	-1.93244	6.66354e-23	6.28044e-21	control
ENSRNOG00000054625	Fhod1	protein	yes	868.227	350.092	1386.36	3.95999	1.9855	7.10076e-23	6.67186e-21	SCI
ENSRNOG00000004756	Syt2	protein	yes	699.241	1125.93	272.558	0.242075	-2.04648	7.80489e-23	7.3109e-21	control
ENSRNOG00000004444	Ikzf1	protein	yes	112.891	27.3286	198.453	7.26175	2.86032	8.66137e-23	8.08828e-21	SCI
ENSRNOG00000010365	Syn1	protein	yes	2861.15	4452.14	1270.16	0.285291	-1.80949	9.16233e-23	8.50393e-21	control
ENSRNOG00000011971	C1s	protein	yes	2529.48	853.464	4205.49	4.92756	2.30087	9.69708e-23	8.97289e-21	SCI
ENSRNOG00000003120	Prelp	protein	yes	4440.73	1668.85	7212.61	4.3219	2.11167	1.10337e-22	1.01788e-20	SCI
ENSRNOG00000022800	Sp140	protein	yes	330.206	116.999	543.414	4.64462	2.21556	1.14622e-22	1.05421e-20	SCI
ENSRNOG00000033192	Osmr	protein	yes	119.425	25.345	213.505	8.42395	3.0745	1.28839e-22	1.1814e-20	SCI
ENSRNOG00000020991	Ms4a6a	protein	yes	144.313	39.8602	248.766	6.24096	2.64177	1.42333e-22	1.30122e-20	SCI
ENSRNOG00000032240	Gbp5	protein	yes	238.3	79.7691	396.831	4.97475	2.31462	1.65174e-22	1.5055e-20	SCI
ENSRNOG00000002278	Tec	protein	yes	538.2	210.223	866.177	4.12027	2.04274	1.97042e-22	1.79061e-20	SCI
ENSRNOG00000009946	Ldlr	protein	yes	2049.11	3188.32	909.891	0.285382	-1.80903	2.09738e-22	1.90031e-20	control
ENSRNOG00000017220	Tcirg1	protein	yes	2257.42	969.405	3545.44	3.65733	1.87079	2.26369e-22	2.04491e-20	SCI
ENSRNOG00000002358	Scpep1	protein	yes	2670.13	1134.6	4205.66	3.70672	1.89014	2.44224e-22	2.19689e-20	SCI
ENSRNOG00000028774	Vgll3	protein	yes	111.156	27.2116	195.1	7.16972	2.84192	2.44636e-22	2.19689e-20	SCI
ENSRNOG00000021314	Fdft1	protein	yes	2870.21	4774.99	965.422	0.202183	-2.30627	2.47933e-22	2.21995e-20	control
ENSRNOG00000010208	Timp1	protein	yes	1481.63	532.137	2431.12	4.5686	2.19175	2.63784e-22	2.34806e-20	SCI
ENSRNOG00000022565	Lrrc25	protein	yes	184.147	57.1828	311.112	5.44066	2.44378	2.63202e-22	2.34806e-20	SCI
ENSRNOG00000029662	Wdfy4	protein	yes	294.12	105.99	482.25	4.54996	2.18585	2.88325e-22	2.55903e-20	SCI
ENSRNOG00000037793	Cdk5r2	protein	yes	599.808	948.002	251.614	0.265415	-1.91368	2.99786e-22	2.65302e-20	control
ENSRNOG00000019570	Gng3	protein	yes	1277.03	2002.08	551.968	0.275697	-1.85885	3.03946e-22	2.68203e-20	control
ENSRNOG00000015496	Tpm4	protein	yes	1345.78	557.999	2133.56	3.82358	1.93493	3.06641e-22	2.698e-20	SCI
ENSRNOG00000020151	Cdh1	protein	yes	1309.33	552.563	2066.1	3.73912	1.9027	3.20698e-22	2.81355e-20	SCI
ENSRNOG00000050534	Gcnt1	protein	yes	183.264	56.3499	310.179	5.50452	2.46062	3.64822e-22	3.19146e-20	SCI
ENSRNOG00000032350	Kcnip4	protein	yes	299.134	483.339	114.93	0.237782	-2.07229	4.38869e-22	3.82136e-20	control
ENSRNOG00000050210	RT1-CE10	protein	yes	260.25	90.1683	430.333	4.77255	2.25476	4.39337e-22	3.82136e-20	SCI
ENSRNOG00000019306	Syt12	protein	yes	435.216	695.179	175.253	0.252098	-1.98794	4.65983e-22	4.04157e-20	control
ENSRNOG00000006227	Ifih1	protein	yes	197.734	62.7899	332.678	5.29828	2.40552	5.25715e-22	4.54668e-20	SCI
ENSRNOG00000013170	Il13ra1	protein	yes	65.5442	8.16542	122.923	15.0541	3.91208	5.91642e-22	5.10237e-20	SCI
ENSRNOG00000026914	Dnah1	protein	yes	249.064	88.2503	409.878	4.64449	2.21552	6.13081e-22	5.27233e-20	SCI
ENSRNOG00000005825	Lyz2	protein	yes	8620.27	3740.28	13500.3	3.60943	1.85177	6.41437e-22	5.50064e-20	SCI
ENSRNOG00000005615	Gadd45a	protein	yes	1317.53	565.297	2069.76	3.66137	1.87239	6.81842e-22	5.8307e-20	SCI
ENSRNOG00000004192	Arhgap30	protein	yes	277.638	96.9934	458.283	4.72489	2.24028	7.53872e-22	6.4286e-20	SCI
ENSRNOG00000010308	Nr2f2	protein	yes	676.656	272.188	1081.12	3.97197	1.98985	8.6688e-22	7.37163e-20	SCI
ENSRNOG00000012280	Ptx3	protein	yes	82.5461	17.0308	148.061	8.69376	3.11998	8.82133e-22	7.48044e-20	SCI
ENSRNOG00000023899	LOC685513	protein	yes	82.2994	17.1475	147.451	8.599	3.10417	9.04805e-22	7.65138e-20	SCI
ENSRNOG00000005451	Dnah11	protein	yes	321.759	79.7461	563.773	7.0696	2.82163	9.12195e-22	7.69251e-20	SCI
ENSRNOG00000023337	Sema3a	protein	yes	129.951	36.076	223.827	6.20431	2.63327	9.25623e-22	7.78418e-20	SCI
ENSRNOG00000010233	Cald1	protein	yes	2563.29	1115.99	4010.59	3.59375	1.84549	1.0519e-21	8.82177e-20	SCI
ENSRNOG00000016512	Sema3b	protein	yes	4016.32	1785.38	6247.26	3.49913	1.807	1.05548e-21	8.82751e-20	SCI
ENSRNOG00000055530	Panx2	protein	yes	1529.87	2380.05	679.686	0.285576	-1.80805	1.29135e-21	1.07706e-19	control
ENSRNOG00000017703	Unc93b1	protein	yes	950.727	403.848	1497.6	3.70834	1.89077	1.32194e-21	1.09956e-19	SCI
ENSRNOG00000019404	Hhatl	protein	yes	634.44	1009.41	259.475	0.257057	-1.95984	1.38535e-21	1.14916e-19	control
ENSRNOG00000031398	Mab21l2	protein	yes	224.243	365.42	83.067	0.227319	-2.13721	1.44792e-21	1.1978e-19	control
ENSRNOG00000002057	Slc10a6	protein	yes	100.738	23.471	178.005	7.58407	2.92297	1.58841e-21	1.31046e-19	SCI
ENSRNOG00000005478	Fkbp9	protein	yes	3326.18	1452.86	5199.5	3.5788	1.83948	2.0021e-21	1.6473e-19	SCI
ENSRNOG00000015376	Npas1	protein	yes	143.65	241.73	45.5697	0.188515	-2.40725	2.09142e-21	1.71615e-19	control
ENSRNOG00000023463	Parp9	protein	yes	697.945	290.075	1105.82	3.81217	1.93061	2.17578e-21	1.78057e-19	SCI
ENSRNOG00000012807	C1qa	protein	yes	7268.23	3310.59	11225.9	3.39089	1.76166	2.18456e-21	1.78296e-19	SCI
ENSRNOG00000023935	Nrsn2	protein	yes	824.35	1302.54	346.158	0.265756	-1.91183	2.29455e-21	1.86274e-19	control
ENSRNOG00000000991	Arpc1b	protein	yes	3135.7	1377.78	4893.62	3.55182	1.82856	2.41411e-21	1.95459e-19	SCI
ENSRNOG00000005378	Gna15	protein	yes	579.649	236.372	922.927	3.90456	1.96516	2.44823e-21	1.97696e-19	SCI
ENSRNOG00000033835	Dnm1	protein	yes	6070.92	9340.27	2801.58	0.299946	-1.73723	2.74604e-21	2.21158e-19	control
ENSRNOG00000023778	Gcnt2	protein	yes	295.35	109.714	480.986	4.38402	2.13225	2.81972e-21	2.26493e-19	SCI
ENSRNOG00000023661	Celf2	protein	yes	223.534	72.8632	374.205	5.13573	2.36057	3.00518e-21	2.40122e-19	SCI
ENSRNOG00000054964	Aoah	protein	yes	50.3446	5.87422	94.815	16.1409	4.01265	3.00454e-21	2.40122e-19	SCI
ENSRNOG00000001627	Abi3bp	protein	yes	623.248	189.656	1056.84	5.5724	2.4783	3.16555e-21	2.52274e-19	SCI
ENSRNOG00000006108	Gngt2	protein	yes	201.483	44.6931	358.272	8.01628	3.00293	3.2445e-21	2.57891e-19	SCI
ENSRNOG00000047491	Tro	protein	yes	1249.78	1940.19	559.362	0.288302	-1.79435	3.29811e-21	2.6147e-19	control
ENSRNOG00000036829	Nckap1l	protein	yes	1124.55	481.905	1767.19	3.66709	1.87464	3.38272e-21	2.67481e-19	SCI
ENSRNOG00000018251	Mrc1	protein	yes	543.375	179.867	906.884	5.04198	2.33399	3.45066e-21	2.72146e-19	SCI
ENSRNOG00000007129	Cd8b	protein	yes	60.0796	3.19112	116.968	36.6543	5.19591	3.83637e-21	3.01007e-19	SCI
ENSRNOG00000016460	Clu	protein	yes	75979.8	34688.6	117271	3.38068	1.75731	4.19233e-21	3.2809e-19	SCI
ENSRNOG00000013967	Blnk	protein	yes	765.261	323.488	1207.03	3.73131	1.89968	4.23978e-21	3.30953e-19	SCI
ENSRNOG00000008759	Csf3r	protein	yes	364.714	138.205	591.223	4.27786	2.09689	4.2868e-21	3.33768e-19	SCI
ENSRNOG00000007281	Flnc	protein	yes	3266.91	1463.29	5070.52	3.46515	1.79292	4.74057e-21	3.68156e-19	SCI
ENSRNOG00000046390	Tceal6	protein	yes	185.513	304.903	66.1225	0.216864	-2.20514	4.86242e-21	3.76658e-19	control
ENSRNOG00000003809	Sat1	protein	yes	3167.6	1417.42	4917.79	3.46953	1.79474	5.17376e-21	3.99758e-19	SCI
ENSRNOG00000010918	Cebpa	protein	yes	686.636	286.63	1086.64	3.7911	1.92262	5.3632e-21	4.13347e-19	SCI
ENSRNOG00000023257	Adamts9	protein	yes	447.683	179.462	715.904	3.98917	1.99609	5.43596e-21	4.17896e-19	SCI
ENSRNOG00000006051	AABR07016841.1	protein	yes	127.75	215.811	39.689	0.183906	-2.44296	5.51545e-21	4.22939e-19	control
ENSRNOG00000016346	Prkcd	protein	yes	1631.05	715.807	2546.3	3.55724	1.83076	5.69719e-21	4.35778e-19	SCI
ENSRNOG00000031197	F8	protein	yes	624.895	258.323	991.468	3.83809	1.94039	5.76118e-21	4.39568e-19	SCI
ENSRNOG00000054890	Flna	protein	yes	3733.13	1674.81	5791.46	3.45798	1.78993	6.11418e-21	4.65335e-19	SCI
ENSRNOG00000010691	Cmtm3	protein	yes	400.087	158.532	641.642	4.04739	2.01699	6.33781e-21	4.81152e-19	SCI
ENSRNOG00000010575	Dapp1	protein	yes	349.389	132.78	565.999	4.26268	2.09176	7.01029e-21	5.30881e-19	SCI
ENSRNOG00000042686	Trim34	protein	yes	530.911	215.539	846.283	3.92637	1.97319	7.64951e-21	5.77851e-19	SCI
ENSRNOG00000053691	Lama5	protein	yes	737.21	315.168	1159.25	3.6782	1.879	7.70845e-21	5.80862e-19	SCI
ENSRNOG00000020652	Tgfb1	protein	yes	1153.55	500.243	1806.86	3.61196	1.85278	7.95293e-21	5.97805e-19	SCI
ENSRNOG00000018646	Hbegf	protein	yes	486.048	196.85	775.246	3.93825	1.97756	8.11156e-21	6.08227e-19	SCI
ENSRNOG00000013397	Foxo1	protein	yes	244.614	84.7847	404.444	4.77024	2.25406	8.60091e-21	6.43336e-19	SCI
ENSRNOG00000001713	AABR07034532.1	protein	yes	510.882	205.743	816.021	3.96621	1.98776	8.97541e-21	6.68065e-19	SCI
ENSRNOG00000052499	Rab27a	protein	yes	798.826	338.103	1259.55	3.72534	1.89737	8.95566e-21	6.68065e-19	SCI
ENSRNOG00000001518	Itga6	protein	yes	2934.53	1321.86	4547.2	3.44001	1.78241	9.37933e-21	6.96426e-19	SCI
ENSRNOG00000049689	Smim18	protein	yes	82.1607	143.633	20.689	0.144041	-2.79545	9.579e-21	7.09522e-19	control
ENSRNOG00000016575	Tnfrsf1b	protein	yes	219.92	75.7886	364.051	4.80351	2.26409	9.85292e-21	7.2804e-19	SCI
ENSRNOG00000014294	Ptpn6	protein	yes	808.978	340.687	1277.27	3.7491	1.90654	9.93989e-21	7.32688e-19	SCI
ENSRNOG00000052795	Itpr3	protein	yes	1023.5	456.218	1590.77	3.48687	1.80193	1.01316e-20	7.45012e-19	SCI
ENSRNOG00000007650	Cd63	protein	yes	8970.2	4127.7	13812.7	3.34635	1.74259	1.0457e-20	7.67089e-19	SCI
ENSRNOG00000006995	Ano6	protein	yes	985.288	426.117	1544.46	3.62449	1.85778	1.09136e-20	7.98658e-19	SCI
ENSRNOG00000055401	Kcnc1	protein	yes	1099.01	1805.84	392.185	0.217176	-2.20306	1.30328e-20	9.5146e-19	control
ENSRNOG00000014034	Olfml2a	protein	yes	1475.07	641.875	2308.27	3.59614	1.84645	1.33403e-20	9.69257e-19	SCI
ENSRNOG00000020989	Tm7sf2	protein	yes	987.673	1716.14	259.21	0.151043	-2.72697	1.33121e-20	9.69257e-19	control
ENSRNOG00000013452	Rcn1	protein	yes	1328	580.293	2075.71	3.577	1.83875	1.35179e-20	9.7906e-19	SCI
ENSRNOG00000019219	Vamp1	protein	yes	13168.6	21064	5273.22	0.250343	-1.99802	1.35395e-20	9.7906e-19	control
ENSRNOG00000031058	Was	protein	yes	215.239	75.4042	355.074	4.70894	2.2354	1.39109e-20	1.00353e-18	SCI
ENSRNOG00000014243	Pear1	protein	yes	923.501	402.403	1444.6	3.58994	1.84396	1.39854e-20	1.00652e-18	SCI
ENSRNOG00000003736	Col5a2	protein	yes	2210.61	975.341	3445.88	3.533	1.82089	1.4122e-20	1.01396e-18	SCI
ENSRNOG00000030877	Htr2c	protein	yes	781.677	1267.06	296.294	0.233844	-2.09638	1.43844e-20	1.03036e-18	control
ENSRNOG00000010747	Dap	protein	yes	2213.73	1000.79	3426.66	3.42396	1.77566	1.58618e-20	1.13352e-18	SCI
ENSRNOG00000023601	Elavl4	protein	yes	293.292	471.221	115.363	0.244818	-2.03022	1.59456e-20	1.13684e-18	control
ENSRNOG00000022975	Nfam1	protein	yes	515.771	214.473	817.069	3.80966	1.92966	1.95817e-20	1.39282e-18	SCI
ENSRNOG00000011751	Ncdn	protein	yes	8694.78	13270.2	4119.4	0.310425	-1.68768	1.98785e-20	1.41063e-18	control
ENSRNOG00000028733	Prkar1b	protein	yes	1333.22	2135.48	530.959	0.248637	-2.00789	2.08313e-20	1.47481e-18	control
ENSRNOG00000017579	Mylip	protein	yes	889.001	379.775	1398.23	3.68173	1.88038	2.36939e-20	1.67358e-18	SCI
ENSRNOG00000004072	Myo1c	protein	yes	1128.37	488.746	1768	3.61742	1.85496	2.44812e-20	1.72519e-18	SCI
ENSRNOG00000006471	Pvalb	protein	yes	995.504	1798.22	192.788	0.10721	-3.22148	2.54535e-20	1.78957e-18	control
ENSRNOG00000012779	Msr1	protein	yes	103.544	26.2213	180.866	6.89769	2.78611	2.60943e-20	1.82747e-18	SCI
ENSRNOG00000017307	Prss23	protein	yes	960.661	415.689	1505.63	3.62202	1.85679	2.61127e-20	1.82747e-18	SCI
ENSRNOG00000029586	Cdhr4	protein	yes	228.477	83.8847	373.069	4.4474	2.15296	2.6408e-20	1.84389e-18	SCI
ENSRNOG00000021269	Chgb	protein	yes	3476.97	5315.12	1638.82	0.308332	-1.69744	2.67084e-20	1.8606e-18	control
ENSRNOG00000014117	Hmox1	protein	yes	1178.3	530.571	1826.02	3.44161	1.78308	2.85625e-20	1.9807e-18	SCI
ENSRNOG00000021079	Fxyd1	protein	yes	5282.49	2458.46	8106.52	3.2974	1.72133	2.85327e-20	1.9807e-18	SCI
ENSRNOG00000038228	Serp2	protein	yes	303.792	486.243	121.341	0.249548	-2.00261	2.95119e-20	2.04189e-18	control
ENSRNOG00000024213	Golim4	protein	yes	876.756	377.268	1376.24	3.64792	1.86708	2.95936e-20	2.0429e-18	SCI
ENSRNOG00000012172	Spi1	protein	yes	663.309	284.179	1042.44	3.66826	1.87509	3.25966e-20	2.24511e-18	SCI
ENSRNOG00000003148	Timp2	protein	yes	7534.9	3462	11607.8	3.35292	1.74542	3.36344e-20	2.31136e-18	SCI
ENSRNOG00000014867	Synpo2	protein	yes	296.198	81.4945	510.901	6.26914	2.64827	3.39746e-20	2.32948e-18	SCI
ENSRNOG00000001431	Rasa4	protein	yes	657.151	287.282	1027.02	3.57495	1.83792	3.52335e-20	2.41037e-18	SCI
ENSRNOG00000030266	Plekhg2	protein	yes	878.414	378.154	1378.67	3.64579	1.86623	3.71063e-20	2.53279e-18	SCI
ENSRNOG00000003553	Efemp1	protein	yes	1743.05	519.537	2966.56	5.71002	2.51349	4.07233e-20	2.77346e-18	SCI
ENSRNOG00000058842	Sptbn2	protein	yes	1247.58	1921.31	573.842	0.298672	-1.74337	4.2222e-20	2.86912e-18	control
ENSRNOG00000001607	Adamts1	protein	yes	533.716	199.068	868.363	4.36214	2.12504	4.25782e-20	2.88688e-18	SCI
ENSRNOG00000017164	Afap1l2	protein	yes	775.591	331.43	1219.75	3.68026	1.87981	4.62744e-20	3.12357e-18	SCI
ENSRNOG00000037931	Plaur	protein	yes	126.03	28.3709	223.689	7.88446	2.97901	4.62234e-20	3.12357e-18	SCI
ENSRNOG00000025463	LOC100125362	protein	yes	631.817	984.15	279.483	0.283984	-1.81612	4.72262e-20	3.17375e-18	control
ENSRNOG00000031612	Gls2	protein	yes	591.866	919.038	264.694	0.288012	-1.7958	4.71928e-20	3.17375e-18	control
ENSRNOG00000031174	Arnt	protein	yes	372.035	146.484	597.586	4.07955	2.02841	4.76919e-20	3.19798e-18	SCI
ENSRNOG00000019212	Tpp1	protein	yes	3953.95	1811.95	6095.96	3.3643	1.75031	4.89953e-20	3.27097e-18	SCI
ENSRNOG00000010580	Acot7	protein	yes	3989.47	6203.27	1775.67	0.286248	-1.80466	5.00438e-20	3.33366e-18	control
ENSRNOG00000026974	Dbndd1	protein	yes	235.036	378.35	91.7215	0.242425	-2.04439	5.45934e-20	3.62879e-18	control
ENSRNOG00000016408	Kirrel	protein	yes	799.457	348.714	1250.2	3.58517	1.84204	6.58859e-20	4.36036e-18	SCI
ENSRNOG00000007939	Naprt1	protein	yes	1225.07	552.723	1897.41	3.43284	1.7794	6.62411e-20	4.37435e-18	SCI
ENSRNOG00000007133	Plxnb2	protein	yes	3422.62	1585.97	5259.27	3.31613	1.7295	7.00781e-20	4.61772e-18	SCI
ENSRNOG00000052745	Met	protein	yes	76.9436	15.2306	138.657	9.10384	3.18648	7.1425e-20	4.69631e-18	SCI
ENSRNOG00000010834	Mpped1	protein	yes	490.316	766.303	214.329	0.279692	-1.83809	7.39621e-20	4.85265e-18	control
ENSRNOG00000000010	Cbln1	protein	yes	790.921	1223.19	358.65	0.293208	-1.77	7.92008e-20	5.18518e-18	control
ENSRNOG00000000816	Ppp1r18	protein	yes	944.953	418.325	1471.58	3.51779	1.81467	8.56381e-20	5.5946e-18	SCI
ENSRNOG00000020657	Shc1	protein	yes	1450.96	647.719	2254.19	3.4802	1.79917	9.2488e-20	6.02915e-18	SCI
ENSRNOG00000013948	Zc3hav1	protein	yes	780.65	338.895	1222.4	3.60703	1.85081	9.87343e-20	6.40889e-18	SCI
ENSRNOG00000020865	Ano1	protein	yes	418.507	171.955	665.06	3.86764	1.95145	1.07535e-19	6.96532e-18	SCI
ENSRNOG00000055157	Pard6g	protein	yes	107.213	29.4449	184.981	6.28229	2.65129	1.10487e-19	7.14129e-18	SCI
ENSRNOG00000010803	Gabra5	protein	yes	309.961	491.676	128.247	0.260837	-1.93878	1.12846e-19	7.2783e-18	control
ENSRNOG00000005392	Ngfr	protein	yes	383.069	158.439	607.699	3.83555	1.93943	1.13318e-19	7.29334e-18	SCI
ENSRNOG00000010843	Nhlrc3	protein	yes	198.699	70.1623	327.235	4.66398	2.22156	1.16283e-19	7.46833e-18	SCI
ENSRNOG00000021691	Ccdc92	protein	yes	2401.21	3655.83	1146.6	0.313636	-1.67284	1.26152e-19	8.08518e-18	control
ENSRNOG00000007048	Rap1b	protein	yes	800.42	301.787	1299.05	4.30453	2.10586	1.50193e-19	9.60575e-18	SCI
ENSRNOG00000011781	Oplah	protein	yes	1834.4	848.763	2820.03	3.32252	1.73228	1.51865e-19	9.69231e-18	SCI
ENSRNOG00000015303	Fbll1	protein	yes	286.194	475.756	96.632	0.203112	-2.29965	1.63849e-19	1.04353e-17	control
ENSRNOG00000012620	Syngr3	protein	yes	649.102	1002.58	295.626	0.294866	-1.76187	1.76344e-19	1.12076e-17	control
ENSRNOG00000036585	Cfap43	protein	yes	204.874	69.6207	340.128	4.88545	2.28849	1.81418e-19	1.15061e-17	SCI
ENSRNOG00000025094	Gpr183	protein	yes	191.69	68.0639	315.315	4.63263	2.21183	1.87101e-19	1.18418e-17	SCI
ENSRNOG00000000341	Nid2	protein	yes	1116.72	497.487	1735.96	3.48946	1.803	1.93193e-19	1.2202e-17	SCI
ENSRNOG00000008482	Rbms1	protein	yes	332.409	134.086	530.733	3.95816	1.98483	1.94067e-19	1.22319e-17	SCI
ENSRNOG00000014025	Rasgrf1	protein	yes	3095.66	4857.47	1333.84	0.274596	-1.86462	1.97629e-19	1.24306e-17	control
ENSRNOG00000054954	Lilrb3	protein	yes	71.5428	7.47307	135.613	18.1469	4.18165	2.01641e-19	1.26568e-17	SCI
ENSRNOG00000017191	Trim5	protein	yes	857.013	377.074	1336.95	3.5456	1.82603	2.03122e-19	1.27236e-17	SCI
ENSRNOG00000016356	Got1	protein	yes	3346.53	5074.02	1619.04	0.319084	-1.64799	2.11483e-19	1.32201e-17	control
ENSRNOG00000037198	Usp18	protein	yes	269.385	105.73	433.04	4.09572	2.03412	2.15926e-19	1.34702e-17	SCI
ENSRNOG00000019244	Mxra8	protein	yes	1712.06	778.309	2645.82	3.39944	1.7653	2.19783e-19	1.36827e-17	SCI
ENSRNOG00000015599	Mall	protein	yes	298.469	118.288	478.65	4.04649	2.01667	2.20419e-19	1.36943e-17	SCI
ENSRNOG00000006167	Rasal3	protein	yes	261.259	99.4499	423.069	4.25409	2.08885	2.33299e-19	1.4465e-17	SCI
ENSRNOG00000012698	Chsy1	protein	yes	704.69	306.792	1102.59	3.59392	1.84556	2.33839e-19	1.4469e-17	SCI
ENSRNOG00000010951	Cmtm6	protein	yes	1241.03	564.455	1917.61	3.39728	1.76438	2.39557e-19	1.47928e-17	SCI
ENSRNOG00000009471	Epsti1	protein	yes	344.871	139.261	550.481	3.95287	1.9829	2.42113e-19	1.49203e-17	SCI
ENSRNOG00000052981	AABR07058464.1	protein	yes	254.3	97.0746	411.525	4.23927	2.08381	2.46526e-19	1.51616e-17	SCI
ENSRNOG00000061153	Hrh3	protein	yes	289.454	459.884	119.025	0.258814	-1.95001	2.60406e-19	1.59829e-17	control
ENSRNOG00000059461	B4galt1	protein	yes	270.175	103.466	436.884	4.22247	2.07809	2.75625e-19	1.6883e-17	SCI
ENSRNOG00000038212	Socs6	protein	yes	388.103	159.099	617.108	3.87878	1.9556	2.85334e-19	1.74426e-17	SCI
ENSRNOG00000020731	Ppfia3	protein	yes	855.233	1317.62	392.85	0.298152	-1.74588	2.87667e-19	1.755e-17	control
ENSRNOG00000008134	Mefv	protein	yes	158.504	53.4407	263.567	4.93195	2.30216	3.12088e-19	1.89639e-17	SCI
ENSRNOG00000019357	Tax1bp3	protein	yes	1036.62	469.072	1604.17	3.41989	1.77395	3.1618e-19	1.91742e-17	SCI
ENSRNOG00000003512	Gabra1	protein	yes	228.45	378.393	78.5068	0.207474	-2.269	3.28957e-19	1.98699e-17	control
ENSRNOG00000010107	Palld	protein	yes	269.111	90.3156	447.906	4.95934	2.31015	3.38861e-19	2.03872e-17	SCI
ENSRNOG00000013220	Hmha1	protein	yes	990.521	449.95	1531.09	3.4028	1.76672	3.51314e-19	2.10948e-17	SCI
ENSRNOG00000000961	Glt1d1	protein	yes	255.121	424.05	86.1923	0.20326	-2.2986	3.53796e-19	2.1202e-17	control
ENSRNOG00000051965	Smad4	protein	yes	543.046	232.244	853.848	3.67652	1.87834	4.12728e-19	2.4685e-17	SCI
ENSRNOG00000037695	Sgpp2	protein	yes	705.272	1119.54	291.002	0.259929	-1.94381	4.62035e-19	2.75799e-17	control
ENSRNOG00000009388	Sptssb	protein	yes	161.686	263.752	59.6193	0.226043	-2.14533	4.81737e-19	2.86996e-17	control
ENSRNOG00000021242	Adam33	protein	yes	195.964	30.0026	361.925	12.0631	3.59253	4.97409e-19	2.95754e-17	SCI
ENSRNOG00000017803	Apbb1ip	protein	yes	710.289	313.032	1107.54	3.53812	1.82298	5.97481e-19	3.54564e-17	SCI
ENSRNOG00000008144	Irf1	protein	yes	520.895	216.746	825.045	3.80651	1.92847	6.76864e-19	4.0012e-17	SCI
ENSRNOG00000011054	Laptm5	protein	yes	2622.24	1239.06	4005.42	3.23263	1.69271	6.76877e-19	4.0012e-17	SCI
ENSRNOG00000018110	Svil	protein	yes	1253.62	548.433	1958.82	3.57166	1.83659	6.81872e-19	4.02291e-17	SCI
ENSRNOG00000001963	Mx2	protein	yes	1222.18	453.539	1990.83	4.38955	2.13407	7.16693e-19	4.21203e-17	SCI
ENSRNOG00000056153	Fam46b	protein	yes	52.5429	8.92312	96.1627	10.7768	3.42986	7.15618e-19	4.21203e-17	SCI
ENSRNOG00000028801	Gsap	protein	yes	116.221	34.6532	197.789	5.70767	2.5129	7.38998e-19	4.33474e-17	SCI
ENSRNOG00000014218	Tmem25	protein	yes	510.741	791.321	230.161	0.290857	-1.78162	7.43942e-19	4.35535e-17	control
ENSRNOG00000011032	Lhfpl2	protein	yes	2265.79	1065.01	3466.57	3.25498	1.70265	7.59261e-19	4.43651e-17	SCI
ENSRNOG00000005854	Angpt1	protein	yes	124.147	30.7943	217.5	7.063	2.82028	7.84206e-19	4.57349e-17	SCI
ENSRNOG00000017712	Cartpt	protein	yes	167.228	271.487	62.9702	0.231946	-2.10814	8.03817e-19	4.67889e-17	control
ENSRNOG00000029682	Clic1	protein	yes	1795.85	840.821	2750.88	3.27166	1.71002	8.09905e-19	4.70533e-17	SCI
ENSRNOG00000019243	Glb1l	protein	yes	380.346	159.555	601.137	3.76759	1.91364	8.78083e-19	5.08203e-17	SCI
ENSRNOG00000010522	Tlr4	protein	yes	144.006	46.427	241.585	5.20356	2.3795	8.9112e-19	5.1477e-17	SCI
ENSRNOG00000000994	Stxbp2	protein	yes	337.634	135.647	539.621	3.97812	1.99209	9.21067e-19	5.30844e-17	SCI
ENSRNOG00000057569	Ahnak	protein	yes	8617.61	4087.35	13147.9	3.21672	1.68559	9.22434e-19	5.30844e-17	SCI
ENSRNOG00000048682	Zwint	protein	yes	22206.8	33260.7	11152.9	0.335317	-1.5764	9.56648e-19	5.49495e-17	control
ENSRNOG00000010105	S100a11	protein	yes	888.065	348.219	1427.91	4.10062	2.03584	9.70645e-19	5.56485e-17	SCI
ENSRNOG00000018517	Trim21	protein	yes	310.295	122.59	497.999	4.06232	2.0223	1.0046e-18	5.74868e-17	SCI
ENSRNOG00000013717	Bmp6	protein	yes	1347.94	531.146	2164.74	4.0756	2.02701	1.00657e-18	5.74915e-17	SCI
ENSRNOG00000017673	Brsk1	protein	yes	2702.08	4097.44	1306.73	0.318915	-1.64876	1.02153e-18	5.82367e-17	control
ENSRNOG00000003170	Nlrp3	protein	yes	290.522	117.739	463.305	3.93501	1.97637	1.08144e-18	6.15369e-17	SCI
ENSRNOG00000009347	Arhgap25	protein	yes	419.47	178.023	660.917	3.71253	1.8924	1.09877e-18	6.24065e-17	SCI
ENSRNOG00000027871	Rapgefl1	protein	yes	475.456	737.008	213.904	0.290233	-1.78472	1.11171e-18	6.30237e-17	control
ENSRNOG00000025198	Gas2l3	protein	yes	411.442	177.442	645.442	3.63749	1.86294	1.11832e-18	6.32805e-17	SCI
ENSRNOG00000011316	Fam167a	protein	yes	85.8567	21.83	149.883	6.86594	2.77946	1.1468e-18	6.47721e-17	SCI
ENSRNOG00000013588	Glra1	protein	yes	159.189	258.622	59.7551	0.231052	-2.11371	1.31836e-18	7.41866e-17	control
ENSRNOG00000000457	Tap1	protein	yes	602.824	260.562	945.087	3.62711	1.85882	1.39827e-18	7.8538e-17	SCI
ENSRNOG00000018317	Aak1	protein	yes	1277.38	1943.79	610.961	0.314314	-1.66972	1.42632e-18	7.99661e-17	control
ENSRNOG00000004410	Pax6	protein	yes	334.631	135.897	533.366	3.9248	1.97262	1.49007e-18	8.33866e-17	SCI
ENSRNOG00000020489	Tmem145	protein	yes	1146.8	1781.21	512.387	0.287662	-1.79756	1.4984e-18	8.36989e-17	control
ENSRNOG00000007036	Tgfbr1	protein	yes	1992.88	932.065	3053.69	3.27626	1.71205	1.50439e-18	8.37262e-17	SCI
ENSRNOG00000050090	Slc6a17	protein	yes	943.209	1444.3	442.118	0.306113	-1.70786	1.50418e-18	8.37262e-17	control
ENSRNOG00000049629	Reep2	protein	yes	1744.84	2659.5	830.176	0.312155	-1.67966	1.52502e-18	8.47195e-17	control
ENSRNOG00000004500	Myc	protein	yes	248.911	99.1154	398.707	4.02265	2.00815	1.62917e-18	9.03401e-17	SCI
ENSRNOG00000002881	Ddr2	protein	yes	361.95	96.1675	627.733	6.52749	2.70653	1.65864e-18	9.18071e-17	SCI
ENSRNOG00000001408	Actl6b	protein	yes	449.295	696.169	202.422	0.290765	-1.78207	1.66982e-18	9.22581e-17	control
ENSRNOG00000014882	Fgf11	protein	yes	436.771	677.094	196.449	0.290135	-1.7852	1.72096e-18	9.49113e-17	control
ENSRNOG00000018414	Csf1r	protein	yes	6271.5	2981.16	9561.85	3.20742	1.68141	1.73755e-18	9.56534e-17	SCI
ENSRNOG00000031138	Irgm	protein	yes	404.733	170.031	639.435	3.7607	1.911	1.74342e-18	9.58032e-17	SCI
ENSRNOG00000001270	Hvcn1	protein	yes	72.5368	16.5057	128.568	7.78928	2.96149	1.86495e-18	1.02297e-16	SCI
ENSRNOG00000013981	Ptpn5	protein	yes	810.319	1236.33	384.304	0.310842	-1.68575	1.97481e-18	1.07934e-16	control
ENSRNOG00000033697	Casp4	protein	yes	323.634	131.022	516.246	3.94015	1.97825	1.97241e-18	1.07934e-16	SCI
ENSRNOG00000008151	Plscr4	protein	yes	428.095	179.273	676.917	3.7759	1.91682	2.06832e-18	1.12842e-16	SCI
ENSRNOG00000009054	Elmod1	protein	yes	916.175	1393.42	438.935	0.315006	-1.66655	2.23623e-18	1.21785e-16	control
ENSRNOG00000017854	Ucp2	protein	yes	3269.53	1546.6	4992.46	3.22802	1.69065	2.37011e-18	1.28845e-16	SCI
ENSRNOG00000001271	Card6	protein	yes	365.957	151.735	580.179	3.82363	1.93494	2.41955e-18	1.31298e-16	SCI
ENSRNOG00000010275	Slc17a9	protein	yes	132.778	42.8768	222.68	5.19349	2.3767	2.52126e-18	1.36332e-16	SCI
ENSRNOG00000014478	Fndc3a	protein	yes	400.475	138.115	662.834	4.79915	2.26278	2.65193e-18	1.43143e-16	SCI
ENSRNOG00000009181	Dleu7	protein	yes	135.07	221.06	49.0806	0.222024	-2.17121	2.68343e-18	1.44587e-16	control
ENSRNOG00000009910	Swap70	protein	yes	884.47	406.176	1362.76	3.35511	1.74636	2.79586e-18	1.50379e-16	SCI
ENSRNOG00000049076	Vwc2	protein	yes	111.754	185.193	38.3147	0.20689	-2.27306	2.83426e-18	1.52175e-16	control
ENSRNOG00000024089	Fndc3b	protein	yes	159.142	29.5357	288.748	9.77623	3.28928	2.84706e-18	1.52593e-16	SCI
ENSRNOG00000029191	LOC685067	protein	yes	97.6913	28.0113	167.371	5.97514	2.57897	2.8587e-18	1.52948e-16	SCI
ENSRNOG00000026344	Fam179a	protein	yes	264.117	106.64	421.594	3.95344	1.98311	2.95983e-18	1.58081e-16	SCI
ENSRNOG00000002050	Igfbp7	protein	yes	5296.55	2513.89	8079.21	3.21383	1.68429	3.0927e-18	1.646e-16	SCI
ENSRNOG00000002918	FAM187A	protein	yes	182.561	41.7408	323.381	7.74736	2.9537	3.1765e-18	1.68765e-16	SCI
ENSRNOG00000034031	Vstm2l	protein	yes	539.194	860.544	217.844	0.253147	-1.98196	3.24063e-18	1.71872e-16	control
ENSRNOG00000019142	Fas	protein	yes	149.56	51.3503	247.77	4.8251	2.27056	3.50417e-18	1.85526e-16	SCI
ENSRNOG00000006698	Rab33a	protein	yes	551.472	847.012	255.932	0.302159	-1.72662	3.62898e-18	1.918e-16	control
ENSRNOG00000017959	Ccdc37	protein	yes	241.896	98.0322	385.759	3.93503	1.97637	3.67749e-18	1.94027e-16	SCI
ENSRNOG00000016372	Slc12a7	protein	yes	1093.32	328.451	1858.19	5.65742	2.50015	4.0049e-18	2.10936e-16	SCI
ENSRNOG00000024975	Atp8b3	protein	yes	98.9951	165.995	31.9953	0.192749	-2.37521	4.03283e-18	2.12041e-16	control
ENSRNOG00000056024	Bnip2	protein	yes	475.699	205.051	746.347	3.63981	1.86386	4.43924e-18	2.32606e-16	SCI
ENSRNOG00000030547	Dpp6	protein	yes	2449.08	3677.42	1220.74	0.331955	-1.59094	4.48437e-18	2.34566e-16	control
ENSRNOG00000013014	Cyba	protein	yes	1398.33	652.817	2143.85	3.284	1.71545	4.51365e-18	2.35693e-16	SCI
ENSRNOG00000006859	Insig1	protein	yes	2310.48	3639.12	981.836	0.269801	-1.89003	4.91538e-18	2.55793e-16	control
ENSRNOG00000017146	RGD1560225	protein	yes	314.504	128.03	500.977	3.91297	1.96827	4.9094e-18	2.55793e-16	SCI
ENSRNOG00000012062	Npc2	protein	yes	16727.6	8220.83	25234.5	3.06957	1.61804	5.03405e-18	2.61522e-16	SCI
ENSRNOG00000023576	RGD1305645	protein	yes	682.477	242.379	1122.57	4.63148	2.21147	5.08054e-18	2.63487e-16	SCI
ENSRNOG00000023830	Dnase2	protein	yes	1128.73	538.759	1718.71	3.19012	1.67361	5.3551e-18	2.77254e-16	SCI
ENSRNOG00000004361	Parp10	protein	yes	431.818	186.046	677.591	3.64207	1.86476	5.68591e-18	2.93882e-16	SCI
ENSRNOG00000000824	Dse	protein	yes	470.564	203.851	737.278	3.61675	1.85469	5.70826e-18	2.94536e-16	SCI
ENSRNOG00000030689	LOC100912573	protein	yes	61.8551	13.114	110.596	8.43342	3.07612	5.81353e-18	2.99461e-16	SCI
ENSRNOG00000049994	Ifi44l	protein	yes	84.3775	22.3376	146.417	6.55474	2.71254	5.89551e-18	3.03171e-16	SCI
ENSRNOG00000026679	Scn4b	protein	yes	3270.78	4918.04	1623.52	0.330115	-1.59896	5.94362e-18	3.05129e-16	control
ENSRNOG00000007329	Frmd6	protein	yes	1092.72	508.593	1676.85	3.29704	1.72117	6.11232e-18	3.13261e-16	SCI
ENSRNOG00000016733	Rab13	protein	yes	1289.47	613.41	1965.53	3.20426	1.67999	6.38898e-18	3.2689e-16	SCI
ENSRNOG00000028386	RGD1564162	protein	yes	74.8698	18.3054	131.434	7.1801	2.844	6.44227e-18	3.29064e-16	SCI
ENSRNOG00000005678	Lamb1	protein	yes	989.949	466.792	1513.11	3.2415	1.69666	6.61026e-18	3.37079e-16	SCI
ENSRNOG00000013657	Stmn3	protein	yes	6734.9	11695.2	1774.62	0.151739	-2.72033	6.71727e-18	3.41963e-16	control
ENSRNOG00000010588	Tns2	protein	yes	3133.39	1519.54	4747.23	3.12412	1.64345	6.8288e-18	3.4706e-16	SCI
ENSRNOG00000015076	Cyp26b1	protein	yes	838.37	212.5	1464.24	6.89055	2.78462	8.40065e-18	4.26235e-16	SCI
ENSRNOG00000022769	Sp100	protein	yes	104.083	31.4778	176.688	5.6131	2.4888	8.5852e-18	4.34874e-16	SCI
ENSRNOG00000023628	Tmem106a	protein	yes	156.978	57.1893	256.766	4.48975	2.16664	8.62338e-18	4.36082e-16	SCI
ENSRNOG00000012371	Car7	protein	yes	75.2465	135.299	15.1938	0.112298	-3.1546	8.68755e-18	4.38599e-16	control
ENSRNOG00000008480	Kcnab3	protein	yes	315.363	493.056	137.67	0.279218	-1.84054	8.80871e-18	4.4398e-16	control
ENSRNOG00000001249	Col6a1	protein	yes	3763.09	1484.98	6041.2	4.0682	2.02439	8.95377e-18	4.50545e-16	SCI
ENSRNOG00000010545	Mrap2	protein	yes	410.182	630.49	189.874	0.301152	-1.73143	9.11341e-18	4.57821e-16	control
ENSRNOG00000017969	Olfm3	protein	yes	165.259	265.171	65.3469	0.246433	-2.02073	9.50187e-18	4.76549e-16	control
ENSRNOG00000008790	Gdap1l1	protein	yes	359.548	555.791	163.305	0.293824	-1.76698	1.08693e-17	5.44231e-16	control
ENSRNOG00000007679	Cyth4	protein	yes	1274.76	606.686	1942.83	3.20237	1.67914	1.11819e-17	5.58966e-16	SCI
ENSRNOG00000042607	LOC687609	protein	yes	457.789	705.11	210.468	0.29849	-1.74425	1.15973e-17	5.7878e-16	control
ENSRNOG00000010897	Nek6	protein	yes	1613.12	774.344	2451.91	3.16643	1.66286	1.18844e-17	5.92141e-16	SCI
ENSRNOG00000057451	Itga5	protein	yes	308.112	126.465	489.76	3.87271	1.95334	1.23298e-17	6.13326e-16	SCI
ENSRNOG00000020309	Gfra3	protein	yes	61.1828	14.1052	108.261	7.67524	2.94021	1.29043e-17	6.40859e-16	SCI
ENSRNOG00000028036	Adamts7	protein	yes	178.004	66.2641	289.744	4.37257	2.12848	1.29656e-17	6.42855e-16	SCI
ENSRNOG00000010064	Abcc4	protein	yes	289.823	120.411	459.234	3.81388	1.93126	1.301e-17	6.44004e-16	SCI
ENSRNOG00000058388	Zfp36	protein	yes	883.306	417.67	1348.94	3.22968	1.69139	1.32906e-17	6.56829e-16	SCI
ENSRNOG00000039745	Pm20d1	protein	yes	138.811	48.0583	229.564	4.77679	2.25604	1.38175e-17	6.81758e-16	SCI
ENSRNOG00000057855	F5	protein	no	52.5119	9.69007	95.3336	9.83828	3.29841	1.48409e-17	7.3107e-16	--
ENSRNOG00000002312	Atp10d	protein	yes	183.843	58.1561	309.53	5.32239	2.41208	1.52e-17	7.47552e-16	SCI
ENSRNOG00000031211	Acsm5	protein	yes	706.288	323.224	1089.35	3.37027	1.75287	1.53947e-17	7.55903e-16	SCI
ENSRNOG00000012865	Parp3	protein	yes	538.218	240.762	835.674	3.47096	1.79533	1.55571e-17	7.6265e-16	SCI
ENSRNOG00000002309	Hlx	protein	yes	155.215	49.9493	260.481	5.21491	2.38264	1.66506e-17	8.14943e-16	SCI
ENSRNOG00000002461	Nid1	protein	yes	2398.29	1164.29	3632.29	3.11974	1.64142	1.69682e-17	8.29006e-16	SCI
ENSRNOG00000061768	Slc43a3	protein	yes	146.052	52.4742	239.629	4.56662	2.19113	1.69924e-17	8.29006e-16	SCI
ENSRNOG00000013426	Mrgprf	protein	yes	405.289	156.45	654.128	4.18107	2.06387	1.71566e-17	8.35679e-16	SCI
ENSRNOG00000000599	Lama4	protein	yes	969.317	454.575	1484.06	3.26471	1.70696	1.74857e-17	8.50346e-16	SCI
ENSRNOG00000013916	Nefm	protein	yes	21616.6	33969.4	9263.82	0.272711	-1.87456	1.9048e-17	9.23374e-16	control
ENSRNOG00000015310	Lrrc32	protein	yes	463.806	204.491	723.121	3.53619	1.8222	2.01271e-17	9.74135e-16	SCI
ENSRNOG00000016603	Rtn2	protein	yes	1047.08	1762.47	331.693	0.188198	-2.40968	2.05044e-17	9.90817e-16	control
ENSRNOG00000020193	Runx2	protein	yes	168.281	62.1727	274.39	4.41335	2.14187	2.06183e-17	9.94745e-16	SCI
ENSRNOG00000010643	Kank2	protein	yes	2350.38	1141.57	3559.2	3.11782	1.64054	2.0694e-17	9.96817e-16	SCI
ENSRNOG00000042070	Ticam2	protein	yes	122.687	41.3014	204.072	4.94105	2.30482	2.10532e-17	1.01252e-15	SCI
ENSRNOG00000051922	Samd9l	protein	yes	994.937	466.573	1523.3	3.26487	1.70703	2.23969e-17	1.07544e-15	SCI
ENSRNOG00000000869	Arhgef6	protein	yes	180.804	69.3874	292.22	4.21143	2.07431	2.24787e-17	1.07767e-15	SCI
ENSRNOG00000016950	Otud1	protein	yes	178.112	66.331	289.894	4.37042	2.12777	2.29929e-17	1.10059e-15	SCI
ENSRNOG00000012956	Tgm2	protein	yes	2164.24	1047.46	3281.02	3.13237	1.64725	2.46266e-17	1.17694e-15	SCI
ENSRNOG00000017123	B2m	protein	yes	29520.3	14660.6	44380.1	3.02717	1.59797	2.46751e-17	1.1774e-15	SCI
ENSRNOG00000029195	Uba7	protein	yes	365.877	160.78	570.975	3.55129	1.82834	2.52691e-17	1.20386e-15	SCI
ENSRNOG00000014302	Dlgap3	protein	yes	707.052	1070.82	343.281	0.320577	-1.64126	2.53548e-17	1.20605e-15	control
ENSRNOG00000002660	Magee1	protein	yes	1134.1	1712.09	556.105	0.32481	-1.62233	2.67813e-17	1.27192e-15	control
ENSRNOG00000023143	Nlrp1a	protein	yes	145.042	51.2917	238.793	4.65559	2.21896	2.96128e-17	1.40421e-15	SCI
ENSRNOG00000031506	LOC100360087	protein	yes	17957.9	9082.76	26833	2.95427	1.5628	3.10974e-17	1.47232e-15	SCI
ENSRNOG00000038184	Camk2n2	protein	yes	468.715	716.405	221.025	0.308519	-1.69657	3.1949e-17	1.51029e-15	control
ENSRNOG00000000528	Fgd2	protein	yes	528.115	240.12	816.111	3.39877	1.76501	3.23726e-17	1.52794e-15	SCI
ENSRNOG00000005933	Yap1	protein	yes	446.168	125.353	766.983	6.1186	2.6132	3.24462e-17	1.52904e-15	SCI
ENSRNOG00000000307	Mical1	protein	yes	710.057	335.684	1084.43	3.2305	1.69176	3.27438e-17	1.54068e-15	SCI
ENSRNOG00000015581	Dnah6	protein	no	143.866	52.0658	235.667	4.52633	2.17834	3.53283e-17	1.65972e-15	--
ENSRNOG00000020299	Klc2	protein	yes	4162.68	6215.07	2110.29	0.339544	-1.55833	3.58085e-17	1.67969e-15	control
ENSRNOG00000042426	Cyp4v3	protein	yes	750.94	350.194	1151.69	3.28871	1.71752	3.6729e-17	1.72022e-15	SCI
ENSRNOG00000013589	Cxcl12	protein	yes	1036.03	479.026	1593.04	3.32558	1.73361	3.75448e-17	1.75573e-15	SCI
ENSRNOG00000049604	Mvk	protein	yes	951.645	1429.88	473.408	0.331082	-1.59474	3.82981e-17	1.78821e-15	control
ENSRNOG00000003038	Sft2d2	protein	yes	828.494	363.45	1293.54	3.55906	1.83149	3.84341e-17	1.79181e-15	SCI
ENSRNOG00000021285	Celsr1	protein	yes	202.923	38.8343	367.013	9.45073	3.24043	4.08159e-17	1.89993e-15	SCI
ENSRNOG00000020519	Olfm2	protein	yes	932.928	1402.43	463.427	0.330446	-1.59752	4.2257e-17	1.96401e-15	control
ENSRNOG00000020726	Sipa1	protein	yes	1845.13	902.259	2788	3.09002	1.62762	4.33864e-17	2.01343e-15	SCI
ENSRNOG00000002882	Zcchc2	protein	yes	354.928	153.682	556.174	3.619	1.85559	4.35162e-17	2.01638e-15	SCI
ENSRNOG00000008246	Emilin1	protein	yes	844.411	400.226	1288.6	3.21967	1.68691	4.70768e-17	2.17475e-15	SCI
ENSRNOG00000012593	Mmel1	protein	yes	162.884	262.251	63.5176	0.242202	-2.04572	4.71737e-17	2.17592e-15	control
ENSRNOG00000033883	Stard8	protein	yes	396.89	177.328	616.453	3.47635	1.79757	4.88565e-17	2.25013e-15	SCI
ENSRNOG00000017416	Ppic	protein	yes	549.402	246.746	852.059	3.45318	1.78793	4.91949e-17	2.2623e-15	SCI
ENSRNOG00000051977	Mmrn2	protein	yes	437.241	196.482	677.999	3.45068	1.78688	4.92929e-17	2.26338e-15	SCI
ENSRNOG00000039048	Cd200r1	protein	yes	79.4669	20.9722	137.962	6.5783	2.71772	5.3779e-17	2.46195e-15	SCI
ENSRNOG00000008481	Reep1	protein	yes	831.723	1256.99	406.46	0.323361	-1.62878	5.51413e-17	2.52052e-15	control
ENSRNOG00000001149	Pxn	protein	yes	1827.2	899.133	2755.27	3.06436	1.61559	5.58571e-17	2.54941e-15	SCI
ENSRNOG00000000566	Pcbd1	protein	yes	166.461	267.828	65.0941	0.243045	-2.04071	5.63185e-17	2.56662e-15	control
ENSRNOG00000053210	Zc3h11a	protein	yes	1456.05	616.08	2296.01	3.72681	1.89794	5.70809e-17	2.59748e-15	SCI
ENSRNOG00000005964	Nr4a3	protein	yes	83.3097	23.4128	143.207	6.11659	2.61273	6.31561e-17	2.86537e-15	SCI
ENSRNOG00000047080	Gng4	protein	yes	512.496	778.086	246.905	0.317324	-1.65597	6.33092e-17	2.86804e-15	control
ENSRNOG00000013190	Rnaset2	protein	yes	3080.8	1542.84	4618.77	2.99368	1.58192	7.0708e-17	3.19769e-15	SCI
ENSRNOG00000060130	Ypel4	protein	yes	643.762	974.679	312.845	0.320972	-1.63948	7.0796e-17	3.19769e-15	control
ENSRNOG00000001645	Filip1l	protein	yes	343.518	145.629	541.407	3.71772	1.89442	7.38358e-17	3.33005e-15	SCI
ENSRNOG00000020164	Ifitm10	protein	yes	589.358	894.336	284.381	0.31798	-1.65299	7.41305e-17	3.3384e-15	control
ENSRNOG00000000658	Acacb	protein	yes	1098.63	533.98	1663.28	3.11486	1.63917	7.50484e-17	3.37474e-15	SCI
ENSRNOG00000000299	Foxo3	protein	yes	187.62	52.8902	322.35	6.0947	2.60756	7.59314e-17	3.40941e-15	SCI
ENSRNOG00000028581	Ccdc138	protein	yes	312.858	134.26	491.456	3.66047	1.87203	7.89514e-17	3.53979e-15	SCI
ENSRNOG00000019208	P2rx5	protein	yes	186.222	295.903	76.5417	0.258671	-1.95081	7.99248e-17	3.57816e-15	control
ENSRNOG00000038955	MGC105567	protein	yes	92.7515	28.3612	157.142	5.54072	2.47007	8.1445e-17	3.64087e-15	SCI
ENSRNOG00000003905	Nsf	protein	yes	6058.82	8995.65	3121.99	0.347055	-1.52676	8.32594e-17	3.71652e-15	control
ENSRNOG00000054172	Ctnnb1	protein	yes	4150.21	2073.51	6226.91	3.00307	1.58644	8.34163e-17	3.71807e-15	SCI
ENSRNOG00000031536	Syndig1	protein	yes	351.768	538.732	164.804	0.305911	-1.70882	8.47369e-17	3.77141e-15	control
ENSRNOG00000008005	Akna	protein	yes	592.754	276.022	909.486	3.29498	1.72027	8.58889e-17	3.8171e-15	SCI
ENSRNOG00000033921	Als2cl	protein	yes	215.028	86.6263	343.43	3.9645	1.98714	8.9242e-17	3.96034e-15	SCI
ENSRNOG00000048723	Pros1	protein	yes	911.365	429.045	1393.69	3.24834	1.6997	9.34113e-17	4.13933e-15	SCI
ENSRNOG00000037371	XAF1	protein	yes	158.274	58.363	258.186	4.42379	2.14528	9.49385e-17	4.20089e-15	SCI
ENSRNOG00000052376	Bend6	protein	yes	1801.84	2682.55	921.128	0.343378	-1.54213	9.75937e-17	4.31211e-15	control
ENSRNOG00000010131	Rin2	protein	yes	1630.44	803.798	2457.09	3.05684	1.61204	9.94468e-17	4.38762e-15	SCI
ENSRNOG00000002664	Emp2	protein	yes	776.061	366.829	1185.29	3.23118	1.69206	1.00058e-16	4.4082e-15	SCI
ENSRNOG00000037620	Mob3c	protein	yes	353.684	159.032	548.336	3.44796	1.78574	1.01365e-16	4.45932e-15	SCI
ENSRNOG00000010252	Hexa	protein	yes	3850.29	1956.17	5744.4	2.93655	1.55412	1.02225e-16	4.49068e-15	SCI
ENSRNOG00000005935	A3galt2	protein	yes	309.389	133.262	485.516	3.64332	1.86525	1.04453e-16	4.58194e-15	SCI
ENSRNOG00000048831	Sowahc	protein	yes	277.311	116.415	438.206	3.76416	1.91233	1.10319e-16	4.83227e-15	SCI
ENSRNOG00000002832	Slc16a2	protein	yes	623.353	236.75	1009.96	4.26592	2.09286	1.1711e-16	5.12237e-15	SCI
ENSRNOG00000020206	Ctsd	protein	yes	23731.6	12345.8	35117.4	2.84448	1.50816	1.19868e-16	5.23548e-15	SCI
ENSRNOG00000053260	Lilrb3l	protein	yes	80.0453	8.1235	151.967	18.7071	4.22551	1.23109e-16	5.36936e-15	SCI
ENSRNOG00000010296	Slc7a7	protein	yes	173.357	67.8796	278.835	4.10779	2.03836	1.25775e-16	5.47779e-15	SCI
ENSRNOG00000011559	Cnn3	protein	yes	9677.89	4899.06	14456.7	2.95091	1.56116	1.27214e-16	5.53254e-15	SCI
ENSRNOG00000015867	Chst9	protein	yes	323.929	95.0097	552.849	5.81887	2.54074	1.37137e-16	5.9556e-15	SCI
ENSRNOG00000018247	Dhx58	protein	yes	309.641	136.118	483.164	3.5496	1.82766	1.37614e-16	5.96777e-15	SCI
ENSRNOG00000033747	Sp110	protein	yes	572.443	269.507	875.379	3.24808	1.69959	1.47169e-16	6.37306e-15	SCI
ENSRNOG00000010018	Clec4a3	protein	yes	171.133	66.2804	275.986	4.16392	2.05794	1.49067e-16	6.4461e-15	SCI
ENSRNOG00000006877	Efnb1	protein	yes	857.293	409.869	1304.72	3.18326	1.6705	1.50154e-16	6.48388e-15	SCI
ENSRNOG00000001128	Tesc	protein	yes	216.001	361.003	70.998	0.196669	-2.34616	1.51366e-16	6.52696e-15	control
ENSRNOG00000018282	Gda	protein	yes	119.046	21.6549	216.438	9.99485	3.32119	1.52164e-16	6.55207e-15	SCI
ENSRNOG00000023861	Snap91	protein	yes	2024.39	3005.61	1043.16	0.347072	-1.52669	1.54526e-16	6.64441e-15	control
ENSRNOG00000009822	Tlr2	protein	yes	315.563	138.595	492.531	3.55375	1.82934	1.57266e-16	6.74315e-15	SCI
ENSRNOG00000018242	Camkk1	protein	yes	1471.97	2189.37	754.565	0.344649	-1.5368	1.57075e-16	6.74315e-15	control
ENSRNOG00000052064	Parvg	protein	yes	177.951	69.8632	286.038	4.09427	2.0336	1.58773e-16	6.7982e-15	SCI
ENSRNOG00000013658	Nefl	protein	yes	20428.1	32727.2	8129.12	0.248391	-2.00932	1.59993e-16	6.84082e-15	control
ENSRNOG00000006940	Ncf4	protein	yes	177.846	69.9807	285.71	4.0827	2.02952	1.83879e-16	7.85107e-15	SCI
ENSRNOG00000020505	Map4k1	protein	yes	224.473	92.7106	356.235	3.84244	1.94202	1.86072e-16	7.93361e-15	SCI
ENSRNOG00000021199	Fcgr1a	protein	yes	265.203	113.381	417.026	3.67809	1.87896	1.8886e-16	8.04119e-15	SCI
ENSRNOG00000017319	Mertk	protein	yes	810.676	388.401	1232.95	3.17442	1.6665	1.91367e-16	8.13659e-15	SCI
ENSRNOG00000002188	Hpse	protein	yes	151.511	57.565	245.458	4.26401	2.09221	1.97207e-16	8.3732e-15	SCI
ENSRNOG00000000043	Idua	protein	yes	2122.16	1029.33	3215	3.1234	1.64312	2.05109e-16	8.69657e-15	SCI
ENSRNOG00000006079	Psd4	protein	yes	189.373	75.6207	303.126	4.00851	2.00307	2.10456e-16	8.91087e-15	SCI
ENSRNOG00000005900	Slc2a6	protein	yes	307.003	473.273	140.732	0.297359	-1.74972	2.15743e-16	9.12202e-15	control
ENSRNOG00000015812	Tm4sf1	protein	yes	817.241	393.244	1241.24	3.15641	1.65828	2.23942e-16	9.45556e-15	SCI
ENSRNOG00000009198	Rab6b	protein	yes	4099.56	6364.83	1834.28	0.28819	-1.79491	2.2443e-16	9.46307e-15	control
ENSRNOG00000031312	Tnfrsf1a	protein	yes	1336.83	665.878	2007.79	3.01525	1.59228	2.36689e-16	9.96613e-15	SCI
ENSRNOG00000006384	Ddx58	protein	yes	115.819	27.9367	203.702	7.29155	2.86623	2.39905e-16	1.00876e-14	SCI
ENSRNOG00000017783	Sfrp1	protein	yes	518.278	231.988	804.568	3.46815	1.79416	2.47582e-16	1.0396e-14	SCI
ENSRNOG00000009299	Adra2c	protein	yes	147.413	236.374	58.4519	0.247286	-2.01575	2.47958e-16	1.03975e-14	control
ENSRNOG00000002014	Stap1	protein	yes	53.404	10.7322	96.0759	8.95212	3.16223	2.57106e-16	1.07663e-14	SCI
ENSRNOG00000002946	Socs3	protein	yes	114.584	25.3707	203.797	8.03278	3.0059	2.58195e-16	1.0797e-14	SCI
ENSRNOG00000002827	Rbfox1	protein	yes	1461.13	2168.13	754.117	0.347819	-1.52359	2.63591e-16	1.10075e-14	control
ENSRNOG00000028638	Il10rb	protein	yes	479.095	221.081	737.109	3.33411	1.7373	2.71167e-16	1.13084e-14	SCI
ENSRNOG00000032381	Naglu	protein	yes	773.409	374.412	1172.41	3.13133	1.64677	2.75851e-16	1.1488e-14	SCI
ENSRNOG00000006450	Erbb2	protein	yes	151.435	57.7818	245.089	4.24163	2.08462	2.82497e-16	1.17487e-14	SCI
ENSRNOG00000012228	Skap2	protein	yes	1074.87	529.072	1620.67	3.06324	1.61506	2.87926e-16	1.19581e-14	SCI
ENSRNOG00000023410	Apol9a	protein	yes	318.872	142.208	495.535	3.48457	1.80098	2.91284e-16	1.20811e-14	SCI
ENSRNOG00000060479	Sp3	protein	yes	173.043	55.2644	290.821	5.26235	2.39571	2.95153e-16	1.2225e-14	SCI
ENSRNOG00000016752	Crispld2	protein	yes	1795.85	899.22	2692.49	2.99425	1.58219	3.09883e-16	1.28176e-14	SCI
ENSRNOG00000011300	Lama3	protein	yes	154.61	58.5733	250.646	4.27919	2.09734	3.11079e-16	1.28496e-14	SCI
ENSRNOG00000008586	Aldh1l2	protein	yes	60.1322	14.8136	105.451	7.11853	2.83158	3.15047e-16	1.29959e-14	SCI
ENSRNOG00000013634	Myd88	protein	yes	390.035	178.504	601.567	3.37004	1.75277	3.21883e-16	1.32599e-14	SCI
ENSRNOG00000002343	Uchl1	protein	yes	12741.4	20659	4823.86	0.2335	-2.09851	3.30026e-16	1.3577e-14	control
ENSRNOG00000000054	Abhd8	protein	yes	2843.91	4228.41	1459.4	0.345141	-1.53474	3.30892e-16	1.35943e-14	control
ENSRNOG00000037331	Cd33	protein	yes	388.106	175.589	600.622	3.4206	1.77425	3.35437e-16	1.37624e-14	SCI
ENSRNOG00000051706	Tep1	protein	yes	1285.32	646.337	1924.3	2.97723	1.57397	3.58021e-16	1.46692e-14	SCI
ENSRNOG00000011205	Ccl3	protein	yes	57.0896	9.28195	104.897	11.3012	3.49841	3.79461e-16	1.55268e-14	SCI
ENSRNOG00000008941	Ets1	protein	yes	720.559	346.426	1094.69	3.15996	1.65991	3.85714e-16	1.57615e-14	SCI
ENSRNOG00000022426	LOC102546864	protein	yes	75.1741	20.3054	130.043	6.40437	2.67906	3.91702e-16	1.59847e-14	SCI
ENSRNOG00000002680	Lamc1	protein	yes	3000.76	1531.77	4469.76	2.91804	1.545	4.00141e-16	1.63072e-14	SCI
ENSRNOG00000011411	Adgrg6	protein	yes	755.449	362.559	1148.34	3.16732	1.66326	4.06592e-16	1.6548e-14	SCI
ENSRNOG00000001908	Klhl6	protein	yes	246.828	103.768	389.889	3.75732	1.90971	4.11778e-16	1.67367e-14	SCI
ENSRNOG00000017063	Fcna	protein	yes	253.503	111.263	395.744	3.55684	1.8306	4.22479e-16	1.71487e-14	SCI
ENSRNOG00000005550	Lrfn5	protein	yes	165.676	261.829	69.5237	0.265531	-1.91305	4.24916e-16	1.72246e-14	control
ENSRNOG00000028895	Rtp4	protein	yes	331.063	148.399	513.726	3.46178	1.79152	4.26014e-16	1.72462e-14	SCI
ENSRNOG00000025691	Pla2g7	protein	yes	15338.5	7983.12	22693.8	2.84273	1.50728	4.36817e-16	1.766e-14	SCI
ENSRNOG00000046366	Dmd	protein	yes	1564.62	781.22	2348.01	3.00557	1.58764	4.54074e-16	1.83334e-14	SCI
ENSRNOG00000012965	Themis2	protein	yes	119.069	42.6086	195.529	4.58896	2.19817	4.6043e-16	1.85408e-14	SCI
ENSRNOG00000039969	Dsc2	protein	yes	55.5995	12.1399	99.0591	8.15978	3.02853	4.60093e-16	1.85408e-14	SCI
ENSRNOG00000002093	Tgfbr3	protein	yes	1716.12	866.425	2565.82	2.96139	1.56627	4.81444e-16	1.93614e-14	SCI
ENSRNOG00000005176	Map7d2	protein	yes	1543.5	2288.29	798.718	0.349046	-1.51851	4.87739e-16	1.95887e-14	control
ENSRNOG00000000614	Bicc1	protein	yes	808.269	391.445	1225.09	3.12967	1.64601	4.91745e-16	1.97236e-14	SCI
ENSRNOG00000017209	Tubb3	protein	yes	7565.1	11765.5	3364.71	0.285981	-1.80601	5.06608e-16	2.0293e-14	control
ENSRNOG00000002905	Ccdc103	protein	yes	156.115	25.3027	286.928	11.3398	3.50333	5.10595e-16	2.04258e-14	SCI
ENSRNOG00000016678	Angptl2	protein	yes	555.436	212.517	898.354	4.2272	2.0797	5.20055e-16	2.0777e-14	SCI
ENSRNOG00000026128	Cpne8	protein	yes	465.222	219.079	711.365	3.24707	1.69914	5.25974e-16	2.09859e-14	SCI
ENSRNOG00000000007	Gad1	protein	yes	862.244	1290.83	433.658	0.335953	-1.57367	5.29658e-16	2.11052e-14	control
ENSRNOG00000008196	Parp12	protein	yes	252.12	109.905	394.335	3.58796	1.84316	5.30881e-16	2.11263e-14	SCI
ENSRNOG00000049282	Oas2	protein	yes	72.1583	20.0045	124.312	6.21421	2.63557	5.59599e-16	2.224e-14	SCI
ENSRNOG00000042838	Junb	protein	yes	803.673	402.419	1204.93	2.99421	1.58218	5.62016e-16	2.22892e-14	SCI
ENSRNOG00000047143	Fkbp1b	protein	yes	398.493	604.536	192.451	0.318345	-1.65134	5.623e-16	2.22892e-14	control
ENSRNOG00000010128	Slc27a2	protein	yes	109.028	177.395	40.6602	0.229207	-2.12527	5.75863e-16	2.27971e-14	control
ENSRNOG00000008180	Lyn	protein	yes	601.169	284.373	917.965	3.22803	1.69065	5.97189e-16	2.36107e-14	SCI
ENSRNOG00000004367	Elk3	protein	yes	681.019	329.246	1032.79	3.13684	1.64931	5.99273e-16	2.36623e-14	SCI
ENSRNOG00000003144	Gprc5c	protein	yes	270.383	117.556	423.211	3.60008	1.84803	6.0486e-16	2.3852e-14	SCI
ENSRNOG00000046050	Dennd1c	protein	yes	197.349	79.9364	314.762	3.93766	1.97734	6.07239e-16	2.39148e-14	SCI
ENSRNOG00000017188	Cyp27a1	protein	yes	889.245	439.067	1339.42	3.05061	1.6091	6.11638e-16	2.4057e-14	SCI
ENSRNOG00000001707	Vwa5b2	protein	yes	1162.57	1720.39	604.738	0.351511	-1.50836	6.1476e-16	2.41486e-14	control
ENSRNOG00000015773	Il21r	protein	yes	112.517	38.4691	186.565	4.84975	2.27791	6.16451e-16	2.41624e-14	SCI
ENSRNOG00000018865	Adamts12	protein	yes	271.813	86.0829	457.544	5.31515	2.41011	6.16699e-16	2.41624e-14	SCI
ENSRNOG00000029658	Rnf213	protein	yes	722.2	199.864	1244.54	6.22691	2.63852	6.64194e-16	2.59898e-14	SCI
ENSRNOG00000030118	Msn	protein	yes	3587.43	1834.35	5340.52	2.9114	1.54171	6.73113e-16	2.6305e-14	SCI
ENSRNOG00000005041	Crip2	protein	yes	3929.31	2053.96	5804.66	2.82608	1.4988	6.82616e-16	2.66422e-14	SCI
ENSRNOG00000038881	Hcls1	protein	yes	608.213	294.885	921.541	3.12509	1.6439	7.01592e-16	2.73477e-14	SCI
ENSRNOG00000009773	Elovl4	protein	yes	511.038	767.814	254.262	0.33115	-1.59444	7.03085e-16	2.73709e-14	control
ENSRNOG00000015201	RGD1562084	protein	yes	91.1556	150.415	31.8964	0.212056	-2.23748	7.07513e-16	2.75081e-14	control
ENSRNOG00000025100	Ikbke	protein	yes	465.871	219.222	712.521	3.25023	1.70054	7.09685e-16	2.75573e-14	SCI
ENSRNOG00000057556	Pdzrn3	protein	yes	1108.77	550.526	1667.01	3.02803	1.59838	7.19766e-16	2.79132e-14	SCI
ENSRNOG00000019318	Syt3	protein	yes	1336.8	1980.3	693.305	0.350101	-1.51416	7.30853e-16	2.83071e-14	control
ENSRNOG00000047349	Ms4a6c	protein	yes	36.1257	4.87422	67.3772	13.8232	3.78902	7.43109e-16	2.87452e-14	SCI
ENSRNOG00000012995	Gpr165	protein	yes	229.74	356.43	103.051	0.289119	-1.79027	7.59179e-16	2.93296e-14	control
ENSRNOG00000056174	Pdzd4	protein	yes	614.998	921.241	308.755	0.335151	-1.57712	7.61962e-16	2.93998e-14	control
ENSRNOG00000053384	Bmp7	protein	yes	505.871	236.08	775.661	3.28559	1.71615	7.80936e-16	3.00937e-14	SCI
ENSRNOG00000014936	Ifitm2	protein	yes	1174.55	517.753	1831.34	3.53709	1.82256	7.82027e-16	3.00977e-14	SCI
ENSRNOG00000000986	Camsap3	protein	yes	294.156	451.434	136.879	0.303209	-1.72161	7.90409e-16	3.03819e-14	control
ENSRNOG00000021808	Tecr	protein	yes	14632.4	21419.9	7844.83	0.36624	-1.44914	7.9614e-16	3.05635e-14	control
ENSRNOG00000022218	Ifi44	protein	yes	637.737	306.726	968.747	3.15834	1.65917	8.03948e-16	3.08244e-14	SCI
ENSRNOG00000059604	AABR07012274.1	protein	yes	61.1129	104.965	17.2611	0.164447	-2.60431	8.12228e-16	3.11027e-14	control
ENSRNOG00000020263	Atp1a3	protein	yes	18596.8	30640.8	6552.84	0.21386	-2.22526	8.20791e-16	3.13911e-14	control
ENSRNOG00000046327	Rbpj	protein	yes	929.027	413.495	1444.56	3.49354	1.80469	8.61749e-16	3.29162e-14	SCI
ENSRNOG00000008831	Hcn2	protein	yes	4168.14	6160.53	2175.76	0.353177	-1.50154	8.64835e-16	3.29927e-14	control
ENSRNOG00000032297	Msmo1	protein	yes	3719.68	6028.04	1411.32	0.234126	-2.09464	8.99121e-16	3.42577e-14	control
ENSRNOG00000050794	Pdlim4	protein	yes	2804.5	1463.11	4145.89	2.83362	1.50265	9.15108e-16	3.48233e-14	SCI
ENSRNOG00000008857	Adamts10	protein	yes	2392.34	1218.08	3566.6	2.92805	1.54994	9.85075e-16	3.74385e-14	SCI
ENSRNOG00000010319	Lcp1	protein	yes	2109.92	1077.98	3141.86	2.91459	1.54329	9.86293e-16	3.74385e-14	SCI
ENSRNOG00000018461	Pdgfrb	protein	yes	1688.5	865.57	2511.42	2.90147	1.53678	1.00877e-15	3.82442e-14	SCI
ENSRNOG00000014079	Stat1	protein	yes	2099.09	1075.09	3123.09	2.90495	1.53852	1.04625e-15	3.96155e-14	SCI
ENSRNOG00000056996	Ccdc108	protein	yes	331.669	155.079	508.26	3.27744	1.71257	1.06464e-15	4.0262e-14	SCI
ENSRNOG00000056219	Olr1	protein	yes	128.879	30.1861	227.571	7.53893	2.91436	1.08234e-15	4.08806e-14	SCI
ENSRNOG00000016085	Mpzl2	protein	yes	761.253	371.516	1150.99	3.09809	1.63138	1.1056e-15	4.17071e-14	SCI
ENSRNOG00000055365	Edem1	protein	yes	341.758	115.58	567.935	4.91377	2.29683	1.11825e-15	4.21324e-14	SCI
ENSRNOG00000019996	Slc16a1	protein	yes	2474.12	1213.2	3735.03	3.07867	1.62231	1.13872e-15	4.28507e-14	SCI
ENSRNOG00000038574	Rassf9	protein	yes	282.606	66.5644	498.647	7.4912	2.9052	1.15873e-15	4.35495e-14	SCI
ENSRNOG00000005781	Wnt16	protein	yes	286.73	123.889	449.571	3.6288	1.85949	1.18479e-15	4.44741e-14	SCI
ENSRNOG00000008806	Clip4	protein	yes	212.822	77.7198	347.924	4.47665	2.16242	1.21576e-15	4.55804e-14	SCI
ENSRNOG00000003869	Sod3	protein	yes	2319.14	1120.82	3517.46	3.13829	1.64998	1.27062e-15	4.75788e-14	SCI
ENSRNOG00000022249	Mllt10	protein	yes	418.03	196.689	639.37	3.25066	1.70073	1.28827e-15	4.81802e-14	SCI
ENSRNOG00000018950	Fa2h	protein	yes	5434.27	7922.59	2945.96	0.371843	-1.42723	1.31182e-15	4.90007e-14	control
ENSRNOG00000027859	Tmem26	protein	yes	28.4736	2.46629	54.4809	22.0902	4.46534	1.31399e-15	4.90218e-14	SCI
ENSRNOG00000004839	B4galnt1	protein	yes	625.349	933.089	317.609	0.340384	-1.55476	1.39446e-15	5.19602e-14	control
ENSRNOG00000023896	Dusp6	protein	yes	618.673	305.262	932.084	3.05339	1.61041	1.40649e-15	5.23444e-14	SCI
ENSRNOG00000008301	Tagln2	protein	yes	3440.89	1770.17	5111.61	2.88764	1.52989	1.4102e-15	5.24186e-14	SCI
ENSRNOG00000007202	Sema3d	protein	yes	231.826	57.9155	405.736	7.00567	2.80852	1.42091e-15	5.27523e-14	SCI
ENSRNOG00000011680	Il16	protein	yes	455.365	215.138	695.592	3.23324	1.69298	1.44545e-15	5.35977e-14	SCI
ENSRNOG00000008943	Penk	protein	yes	2030.87	2997.22	1064.52	0.35517	-1.49342	1.46053e-15	5.40911e-14	control
ENSRNOG00000050806	Spty2d1	protein	yes	126.713	46.5918	206.834	4.43928	2.15032	1.54887e-15	5.72238e-14	SCI
ENSRNOG00000016885	Klf6	protein	yes	300.282	138.085	462.478	3.34922	1.74382	1.56537e-15	5.7763e-14	SCI
ENSRNOG00000021945	Ccdc184	protein	yes	234.377	362.823	105.931	0.291964	-1.77614	1.57561e-15	5.80706e-14	control
ENSRNOG00000015859	Chdh	protein	yes	160.34	62.5744	258.105	4.12476	2.04431	1.64378e-15	6.05097e-14	SCI
ENSRNOG00000016122	Hmgcr	protein	yes	1494.8	2196.13	793.475	0.361306	-1.46871	1.68573e-15	6.1979e-14	control
ENSRNOG00000005214	Plek	protein	yes	555.938	267.226	844.649	3.1608	1.66029	1.69934e-15	6.2404e-14	SCI
ENSRNOG00000050979	Ubap1l	protein	yes	124.93	200.781	49.0795	0.244443	-2.03243	1.70176e-15	6.24178e-14	control
ENSRNOG00000004731	Ano3	protein	yes	328.335	507.323	149.347	0.294383	-1.76423	1.72431e-15	6.31687e-14	control
ENSRNOG00000020699	Cd37	protein	yes	742.703	370.106	1115.3	3.01347	1.59142	1.7282e-15	6.32352e-14	SCI
ENSRNOG00000005965	Irak4	protein	yes	256.384	111.575	401.194	3.59573	1.84628	1.78513e-15	6.51615e-14	SCI
ENSRNOG00000036816	Wls	protein	yes	4013.52	1960.18	6066.87	3.09506	1.62997	1.80111e-15	6.56659e-14	SCI
ENSRNOG00000016177	Scara3	protein	yes	3095.6	1353.97	4837.24	3.57263	1.83699	1.83895e-15	6.69656e-14	SCI
ENSRNOG00000059538	Clec2g	protein	yes	2322.77	1191.39	3454.15	2.89926	1.53569	1.85849e-15	6.75157e-14	SCI
ENSRNOG00000005731	Birc3	protein	yes	92.0556	29.3873	154.724	5.26499	2.39643	1.86813e-15	6.7785e-14	SCI
ENSRNOG00000010513	Tfpi2	protein	yes	72.4007	20.7883	124.013	5.96553	2.57665	1.87724e-15	6.79533e-14	SCI
ENSRNOG00000056955	Ccdc64	protein	yes	361.245	545.814	176.676	0.323694	-1.6273	1.92971e-15	6.96868e-14	control
ENSRNOG00000014064	Ctsh	protein	yes	5432.59	2831.26	8033.91	2.83757	1.50465	1.93415e-15	6.97645e-14	SCI
ENSRNOG00000004160	Prps2	protein	yes	922.239	463.065	1381.41	2.9832	1.57686	1.98107e-15	7.12879e-14	SCI
ENSRNOG00000047768	Lamb2	protein	yes	6384.08	3342.75	9425.4	2.81966	1.49552	1.97986e-15	7.12879e-14	SCI
ENSRNOG00000038047	Mt1	protein	yes	2540.53	774.908	4306.14	5.55697	2.4743	1.98477e-15	7.13368e-14	SCI
ENSRNOG00000000942	Pan3	protein	yes	249.194	81.1943	417.193	5.13821	2.36127	1.9903e-15	7.14514e-14	SCI
ENSRNOG00000060568	Ptpn21	protein	yes	378.373	174.208	582.537	3.34392	1.74154	2.02323e-15	7.2548e-14	SCI
ENSRNOG00000006591	Fam163b	protein	yes	574.286	889.408	259.164	0.29139	-1.77898	2.05175e-15	7.3484e-14	control
ENSRNOG00000004614	Lypd6b	protein	yes	94.4845	154.223	34.746	0.225297	-2.1501	2.1037e-15	7.52561e-14	control
ENSRNOG00000015658	Sorbs1	protein	yes	1340.47	320.299	2360.65	7.37013	2.88169	2.16612e-15	7.7398e-14	SCI
ENSRNOG00000009805	Wasf2	protein	yes	288.987	82.9695	495.004	5.9661	2.57679	2.1978e-15	7.84379e-14	SCI
ENSRNOG00000020506	Khnyn	protein	yes	150.062	45.1327	254.99	5.6498	2.4982	2.24229e-15	7.99322e-14	SCI
ENSRNOG00000021441	Reln	protein	yes	1571.69	815.13	2328.25	2.8563	1.51415	2.2834e-15	8.13025e-14	SCI
ENSRNOG00000031643	Dchs1	protein	yes	1598.54	820.543	2376.55	2.89631	1.53422	2.41433e-15	8.58638e-14	SCI
ENSRNOG00000018337	Caly	protein	yes	2039.4	3054.85	1023.95	0.335189	-1.57695	2.45722e-15	8.72872e-14	control
ENSRNOG00000006388	Pygl	protein	yes	266.223	117.64	414.807	3.52607	1.81806	2.49759e-15	8.86178e-14	SCI
ENSRNOG00000020173	Tie1	protein	yes	1025.11	517.015	1533.21	2.96552	1.56828	2.68802e-15	9.52123e-14	SCI
ENSRNOG00000058775	AABR07062219.2	protein	yes	44.4181	8.39867	80.4376	9.57742	3.25964	2.6897e-15	9.52123e-14	SCI
ENSRNOG00000015051	Golga7b	protein	yes	854.665	1482.69	226.643	0.15286	-2.70972	2.81587e-15	9.95629e-14	control
ENSRNOG00000037668	Ccdc162	protein	yes	136.503	52.2656	220.741	4.22344	2.07842	2.87499e-15	1.01535e-13	SCI
ENSRNOG00000019322	Notch1	protein	yes	1720.41	894.993	2545.83	2.84452	1.50818	2.90945e-15	1.02633e-13	SCI
ENSRNOG00000001704	Runx1	protein	yes	98.1104	33.8606	162.36	4.79496	2.26152	3.02573e-15	1.06488e-13	SCI
ENSRNOG00000015807	Pyroxd2	protein	yes	767.522	385.085	1149.96	2.98624	1.57833	3.07559e-15	1.08118e-13	SCI
ENSRNOG00000022071	Itga2b	protein	yes	205.66	88.3772	322.942	3.65413	1.86953	3.09829e-15	1.0879e-13	SCI
ENSRNOG00000046922	Phactr4	protein	yes	129.933	38.552	221.314	5.74066	2.52122	3.15655e-15	1.10708e-13	SCI
ENSRNOG00000029773	Atm	protein	yes	828.793	413.515	1244.07	3.00853	1.58906	3.22495e-15	1.12977e-13	SCI
ENSRNOG00000048834	Plin3	protein	yes	579.675	282.779	876.57	3.09984	1.6322	3.4182e-15	1.19609e-13	SCI
ENSRNOG00000010646	Tmem229b	protein	yes	1018.63	1502.34	534.912	0.356052	-1.48984	3.4978e-15	1.22254e-13	control
ENSRNOG00000038835	Cd86	protein	yes	278.835	126.746	430.923	3.39989	1.76549	3.67575e-15	1.28327e-13	SCI
ENSRNOG00000002802	Cxcl1	protein	yes	30.1112	3.07459	57.1479	18.5871	4.21623	3.75123e-15	1.30812e-13	SCI
ENSRNOG00000003283	Rcsd1	protein	yes	541.808	265.104	818.511	3.08751	1.62644	3.83369e-15	1.33534e-13	SCI
ENSRNOG00000008048	Plscr1	protein	yes	363.937	168.99	558.884	3.30721	1.72561	3.91608e-15	1.36248e-13	SCI
ENSRNOG00000014008	Mfsd2a	protein	yes	683.354	1010.31	356.402	0.352767	-1.50321	3.98622e-15	1.3853e-13	control
ENSRNOG00000019890	Folr2	protein	yes	293.311	85.3621	501.26	5.87216	2.55389	4.06026e-15	1.40942e-13	SCI
ENSRNOG00000019584	Dlk1	protein	yes	196.027	305.242	86.8109	0.2844	-1.81401	4.11616e-15	1.4272e-13	control
ENSRNOG00000016255	Podxl2	protein	yes	2723.72	3981.65	1465.79	0.368136	-1.44169	4.23037e-15	1.46513e-13	control
ENSRNOG00000033693	Naip6	protein	yes	75.1385	16.8136	133.463	7.93784	2.98875	4.40537e-15	1.52401e-13	SCI
ENSRNOG00000021840	Cped1	protein	yes	412.374	161.041	663.707	4.12135	2.04312	4.42008e-15	1.52736e-13	SCI
ENSRNOG00000061373	Loxl3	protein	yes	289.847	132.661	447.033	3.36974	1.75264	4.77969e-15	1.64975e-13	SCI
ENSRNOG00000016957	Igfbp2	protein	yes	8475.31	4555.85	12394.8	2.72062	1.44394	4.82488e-15	1.66289e-13	SCI
ENSRNOG00000033434	Casp12	protein	yes	101.924	35.3937	168.455	4.75946	2.2508	5.08244e-15	1.7483e-13	SCI
ENSRNOG00000058938	Camkv	protein	yes	1049.6	1544.56	554.643	0.359093	-1.47757	5.14178e-15	1.76672e-13	control
ENSRNOG00000003517	Tbx2	protein	yes	90.8441	30.7274	150.961	4.9129	2.29657	5.18375e-15	1.77907e-13	SCI
ENSRNOG00000017087	Man1c1	protein	yes	1653.77	855.872	2451.67	2.86453	1.5183	5.18941e-15	1.77907e-13	SCI
ENSRNOG00000014530	Nav2	protein	yes	932.514	474.485	1390.54	2.93064	1.55122	5.49106e-15	1.87825e-13	SCI
ENSRNOG00000007564	Evc	protein	yes	1779.43	917.803	2641.05	2.87758	1.52486	5.6583e-15	1.93329e-13	SCI
ENSRNOG00000005931	Cpq	protein	yes	1350.47	688.457	2012.48	2.92317	1.54753	5.69554e-15	1.94383e-13	SCI
ENSRNOG00000042139	Clec4a1	protein	yes	222.228	49.3503	395.106	8.00617	3.00111	5.82261e-15	1.98497e-13	SCI
ENSRNOG00000043007	Rcn3	protein	yes	1338.79	685.649	1991.93	2.90518	1.53863	5.96066e-15	2.02976e-13	SCI
ENSRNOG00000018371	Tubb6	protein	yes	850.307	377.11	1323.5	3.50959	1.8113	6.01234e-15	2.04507e-13	SCI
ENSRNOG00000018715	Clec10a	protein	yes	467.304	227.553	707.055	3.10721	1.63562	6.21063e-15	2.11016e-13	SCI
ENSRNOG00000048676	Pip5kl1	protein	yes	266.872	409.101	124.642	0.304672	-1.71467	6.32193e-15	2.14558e-13	control
ENSRNOG00000021962	Fzd2	protein	yes	547.278	267.806	826.75	3.08712	1.62626	6.49568e-15	2.20209e-13	SCI
ENSRNOG00000007089	Lgmn	protein	yes	6929.83	3732.88	10126.8	2.71286	1.43981	6.78441e-15	2.29486e-13	SCI
ENSRNOG00000014083	Iqsec3	protein	yes	1830.88	2676.09	985.682	0.36833	-1.44093	6.85812e-15	2.31722e-13	control
ENSRNOG00000036762	Itpripl2	protein	yes	64.3858	17.6968	111.075	6.27653	2.64997	7.16762e-15	2.41911e-13	SCI
ENSRNOG00000007743	Mgst1	protein	yes	2598.93	1379.98	3817.89	2.76662	1.46813	7.77807e-15	2.62223e-13	SCI
ENSRNOG00000004303	Timp3	protein	yes	3114.48	1327.26	4901.71	3.6931	1.88483	7.8419e-15	2.63791e-13	SCI
ENSRNOG00000012876	Slc6a13	protein	yes	2608.27	1366.92	3849.62	2.81628	1.49379	7.83994e-15	2.63791e-13	SCI
ENSRNOG00000002730	Rgs5	protein	yes	446.496	191.389	701.603	3.66584	1.87415	7.97539e-15	2.67985e-13	SCI
ENSRNOG00000005124	Plekhh2	protein	yes	186.119	66.7636	305.475	4.57547	2.19392	8.03752e-15	2.69775e-13	SCI
ENSRNOG00000025551	Rgs22	protein	yes	328.158	108.776	547.54	5.03366	2.33161	8.12798e-15	2.72511e-13	SCI
ENSRNOG00000016281	Col4a1	protein	yes	1999.99	1062.79	2937.2	2.76367	1.46659	8.33593e-15	2.79176e-13	SCI
ENSRNOG00000003848	Med12	protein	yes	1161.38	598.678	1724.09	2.87983	1.52598	8.64437e-15	2.89187e-13	SCI
ENSRNOG00000053347	Ccdc28a	protein	yes	394.957	592.878	197.035	0.332337	-1.58928	8.85593e-15	2.9594e-13	control
ENSRNOG00000010031	Vtn	protein	yes	2630.97	1391.57	3870.38	2.78131	1.47576	9.39803e-15	3.13367e-13	SCI
ENSRNOG00000023258	Nfkb1	protein	yes	1056.77	543.433	1570.11	2.88925	1.5307	9.57982e-15	3.18999e-13	SCI
ENSRNOG00000043215	Rtbdn	protein	yes	128.066	203.947	52.1846	0.255874	-1.9665	9.58787e-15	3.18999e-13	control
ENSRNOG00000029047	Cubn	protein	yes	245.004	108.68	381.329	3.50872	1.81094	9.89436e-15	3.28836e-13	SCI
ENSRNOG00000009205	Lmo4	protein	yes	1227.8	642.858	1812.74	2.81982	1.4956	9.911e-15	3.2903e-13	SCI
ENSRNOG00000017333	Syt4	protein	yes	1016.42	1488.81	544.033	0.365414	-1.45239	1.06379e-14	3.52779e-13	control
ENSRNOG00000006010	Slc6a20	protein	yes	2721.9	863.059	4580.74	5.30757	2.40805	1.07189e-14	3.55078e-13	SCI
ENSRNOG00000022283	Lhfpl5	protein	yes	197.5	306.867	88.1343	0.287207	-1.79984	1.07811e-14	3.5675e-13	control
ENSRNOG00000008184	Esrp1	protein	no	22.9738	1.29141	44.6561	34.5795	5.11184	1.09349e-14	3.61445e-13	--
ENSRNOG00000022015	Cntrl	protein	yes	620.095	286.604	953.586	3.32719	1.73431	1.09577e-14	3.61808e-13	SCI
ENSRNOG00000009899	Skil	protein	yes	130.527	50.3503	210.704	4.18476	2.06515	1.11999e-14	3.69402e-13	SCI
ENSRNOG00000018082	Slc26a2	protein	yes	88.9274	20.4802	157.375	7.68422	2.9419	1.13552e-14	3.74121e-13	SCI
ENSRNOG00000009772	Kirrel3	protein	yes	414.628	620.007	209.248	0.337494	-1.56707	1.15738e-14	3.80909e-13	control
ENSRNOG00000005700	Nsg1	protein	yes	3213.51	4674.45	1752.57	0.374925	-1.41533	1.16856e-14	3.84175e-13	control
ENSRNOG00000012499	Rarg	protein	yes	698.82	350.361	1047.28	2.98914	1.57973	1.1829e-14	3.88468e-13	SCI
ENSRNOG00000042353	Mlkl	protein	yes	200.184	86.8352	313.532	3.61066	1.85226	1.18521e-14	3.88807e-13	SCI
ENSRNOG00000043113	Fam43b	protein	yes	79.3367	132.274	26.3996	0.199583	-2.32494	1.23544e-14	4.04848e-13	control
ENSRNOG00000008209	St3gal1	protein	yes	843.427	428.337	1258.52	2.93815	1.55491	1.24628e-14	4.07962e-13	SCI
ENSRNOG00000008425	Nav1	protein	yes	860.378	396.232	1324.52	3.34279	1.74105	1.29012e-14	4.21858e-13	SCI
ENSRNOG00000009863	Prrt3	protein	yes	347.802	523.418	172.185	0.328963	-1.604	1.30068e-14	4.24855e-13	control
ENSRNOG00000027747	Ninl	protein	yes	229.228	101.858	356.598	3.50093	1.80774	1.30801e-14	4.26792e-13	SCI
ENSRNOG00000005438	Pcsk2	protein	yes	679.16	1029.15	329.171	0.319848	-1.64454	1.32675e-14	4.32444e-13	control
ENSRNOG00000054017	Hist1h4b	protein	yes	457.814	223.79	691.838	3.09147	1.62829	1.33477e-14	4.34593e-13	SCI
ENSRNOG00000012946	Mov10	protein	yes	302.051	140.636	463.466	3.29551	1.7205	1.33988e-14	4.3579e-13	SCI
ENSRNOG00000024957	Dnali1	protein	yes	78.6783	24.5707	132.786	5.40424	2.43409	1.34562e-14	4.37189e-13	SCI
ENSRNOG00000021787	Zfp217	protein	yes	135.82	39.8271	231.812	5.82047	2.54113	1.3706e-14	4.44831e-13	SCI
ENSRNOG00000014333	Vcam1	protein	yes	1127.32	511.832	1742.81	3.40505	1.76767	1.40701e-14	4.56162e-13	SCI
ENSRNOG00000050091	Efcab1	protein	yes	160.48	47.0409	273.92	5.82301	2.54177	1.41126e-14	4.57054e-13	SCI
ENSRNOG00000015618	Wnt5a	protein	yes	361.014	173.453	548.576	3.16268	1.66115	1.41979e-14	4.5884e-13	SCI
ENSRNOG00000024190	Rasef	protein	no	31.4196	3.97431	58.8648	14.8113	3.88863	1.41974e-14	4.5884e-13	--
ENSRNOG00000003209	Pcp4l1	protein	yes	1320.94	1926.99	714.893	0.37099	-1.43055	1.46724e-14	4.73671e-13	control
ENSRNOG00000049517	Tnfaip3	protein	yes	83.4687	26.6874	140.25	5.25529	2.39377	1.47232e-14	4.74806e-13	SCI
ENSRNOG00000000853	Aif1	protein	yes	1804.85	958.327	2651.37	2.76667	1.46815	1.52635e-14	4.91711e-13	SCI
ENSRNOG00000048222	Nlrc5	protein	no	99.3185	25.3376	173.299	6.8396	2.77391	1.56609e-14	5.0398e-13	--
ENSRNOG00000008587	Tek	protein	yes	553.985	275.962	832.008	3.01494	1.59213	1.56844e-14	5.04204e-13	SCI
ENSRNOG00000017863	Zeb1	protein	yes	856.485	428.975	1284	2.99317	1.58168	1.63748e-14	5.25841e-13	SCI
ENSRNOG00000026124	Id3	protein	yes	3104.2	1648.38	4560.02	2.76636	1.46799	1.65532e-14	5.3101e-13	SCI
ENSRNOG00000015654	Ghr	protein	yes	258.326	116.197	400.454	3.44633	1.78506	1.66323e-14	5.32988e-13	SCI
ENSRNOG00000053805	A330050F15Rik	protein	yes	82.3306	135.948	28.7133	0.211208	-2.24326	1.68276e-14	5.38676e-13	control
ENSRNOG00000053075	B4galnt4	protein	yes	396.441	591.898	200.984	0.339558	-1.55827	1.74573e-14	5.58249e-13	control
ENSRNOG00000030930	Samsn1	protein	yes	73.6816	22.921	124.442	5.42917	2.44073	1.76619e-14	5.642e-13	SCI
ENSRNOG00000061304	Atp2b3	protein	yes	398.656	597.566	199.746	0.334266	-1.58093	1.78151e-14	5.68496e-13	control
ENSRNOG00000028064	Fhad1	protein	yes	134.795	54.9146	214.676	3.90928	1.9669	1.85117e-14	5.90106e-13	SCI
ENSRNOG00000014879	Ttc7a	protein	yes	794.987	404.452	1185.52	2.93118	1.55148	1.85664e-14	5.91231e-13	SCI
ENSRNOG00000032729	Bex2	protein	yes	1744.09	2544.6	943.571	0.370813	-1.43124	1.87612e-14	5.96811e-13	control
ENSRNOG00000030269	Atp2b2	protein	yes	2947.48	4278.48	1616.49	0.37782	-1.40423	1.89847e-14	6.03289e-13	control
ENSRNOG00000024470	Lman1	protein	yes	427.762	199.258	656.266	3.29355	1.71965	2.03378e-14	6.45613e-13	SCI
ENSRNOG00000022636	Alpk1	protein	yes	284.833	131.579	438.087	3.32945	1.73528	2.0463e-14	6.48911e-13	SCI
ENSRNOG00000008620	Smad3	protein	yes	840.903	433.303	1248.5	2.88137	1.52675	2.06149e-14	6.53047e-13	SCI
ENSRNOG00000016977	Calb2	protein	yes	1833.97	3104.73	563.214	0.181405	-2.46271	2.0651e-14	6.53512e-13	control
ENSRNOG00000004180	Fam19a2	protein	yes	276.182	417.563	134.801	0.322827	-1.63116	2.07073e-14	6.54614e-13	control
ENSRNOG00000019477	Zmynd15	protein	yes	91.962	32.9354	150.989	4.58439	2.19673	2.08123e-14	6.57248e-13	SCI
ENSRNOG00000060614	Pxdn	protein	yes	292.739	118.588	466.889	3.93707	1.97712	2.09649e-14	6.61383e-13	SCI
ENSRNOG00000015408	Vil1	protein	yes	75.6585	23.9792	127.338	5.31034	2.40881	2.11945e-14	6.67935e-13	SCI
ENSRNOG00000021380	Fads6	protein	yes	305.68	460.891	150.47	0.326475	-1.61495	2.14076e-14	6.73953e-13	control
ENSRNOG00000014464	Tnfsf13b	protein	yes	97.1063	33.8698	160.343	4.73409	2.24309	2.16603e-14	6.81204e-13	SCI
ENSRNOG00000008428	Drd2	protein	yes	176.901	277.354	76.4467	0.275628	-1.8592	2.19573e-14	6.89832e-13	control
ENSRNOG00000060460	Clec1a	protein	yes	59.7001	16.0304	103.37	6.44837	2.68893	2.21122e-14	6.93983e-13	SCI
ENSRNOG00000058068	Obscn	protein	no	199.85	88.1262	311.574	3.53555	1.82193	2.21915e-14	6.95754e-13	--
ENSRNOG00000011134	Lama2	protein	yes	1133.04	594.727	1671.34	2.81027	1.49071	2.23412e-14	6.99726e-13	SCI
ENSRNOG00000060340	Psme4	protein	yes	3606.06	1901.52	5310.6	2.79282	1.48172	2.23695e-14	6.99892e-13	SCI
ENSRNOG00000011912	Tmem38a	protein	yes	619.872	913.529	326.216	0.357094	-1.48562	2.29363e-14	7.16888e-13	control
ENSRNOG00000012611	Lpxn	protein	yes	339.867	159.976	519.758	3.24897	1.69998	2.37379e-14	7.41182e-13	SCI
ENSRNOG00000017129	Ttll4	protein	yes	165.494	68.9727	262.014	3.79881	1.92555	2.40487e-14	7.50119e-13	SCI
ENSRNOG00000023400	Dtx3l	protein	yes	81.463	21.4961	141.43	6.57934	2.71794	2.41758e-14	7.53309e-13	SCI
ENSRNOG00000018524	Ezr	protein	yes	1344.49	701.822	1987.17	2.83144	1.50154	2.49248e-14	7.75062e-13	SCI
ENSRNOG00000021856	Lat2	protein	yes	255.543	98.2785	412.807	4.20038	2.07052	2.49203e-14	7.75062e-13	SCI
ENSRNOG00000018835	Notch2	protein	yes	789.563	248.058	1331.07	5.36596	2.42384	2.56474e-14	7.96717e-13	SCI
ENSRNOG00000005929	Them6	protein	yes	673.775	991.943	355.608	0.358496	-1.47997	2.58187e-14	8.01221e-13	control
ENSRNOG00000007027	Hgf	protein	no	64.4841	17.9558	111.012	6.18254	2.6282	2.5971e-14	8.05126e-13	--
ENSRNOG00000013387	Tpcn2	protein	yes	695.72	352.927	1038.51	2.94257	1.55708	2.7007e-14	8.36393e-13	SCI
ENSRNOG00000012331	Casp8	protein	yes	137.745	53.6341	221.857	4.13648	2.0484	2.89843e-14	8.96716e-13	SCI
ENSRNOG00000010362	Anxa2	protein	yes	4336.5	2313.03	6359.96	2.74962	1.45923	2.90827e-14	8.98848e-13	SCI
ENSRNOG00000016688	Ston1	protein	yes	399.882	92.8589	706.905	7.61268	2.9284	3.03483e-14	9.3701e-13	SCI
ENSRNOG00000021150	Plcb3	protein	yes	1155	610.069	1699.94	2.78647	1.47844	3.04301e-14	9.38585e-13	SCI
ENSRNOG00000003720	Prrx1	protein	yes	180.691	42.5267	318.855	7.49776	2.90646	3.05994e-14	9.42851e-13	SCI
ENSRNOG00000002052	Ccdc80	protein	yes	1681.59	791.678	2571.5	3.24817	1.69963	3.12823e-14	9.62918e-13	SCI
ENSRNOG00000007350	Rac2	protein	yes	512.777	257.408	768.147	2.98416	1.57733	3.14277e-14	9.65441e-13	SCI
ENSRNOG00000056038	Ehbp1l1	protein	yes	1462.58	773.326	2151.83	2.78256	1.47641	3.13988e-14	9.65441e-13	SCI
ENSRNOG00000012988	Lix1	protein	yes	358.449	534.384	182.513	0.341538	-1.54988	3.21136e-14	9.85517e-13	control
ENSRNOG00000030285	Epha3	protein	yes	145.105	60.7304	229.48	3.77867	1.91788	3.26706e-14	1.0016e-12	SCI
ENSRNOG00000014276	Plce1	protein	yes	309.486	147.384	471.588	3.19973	1.67795	3.32251e-14	1.01758e-12	SCI
ENSRNOG00000026965	Tmem140	protein	yes	287.839	134.743	440.935	3.27241	1.71035	3.37777e-14	1.03346e-12	SCI
ENSRNOG00000013324	Cdh5	protein	yes	1406.89	724.653	2089.12	2.88293	1.52754	3.39383e-14	1.03733e-12	SCI
ENSRNOG00000014776	Adcy7	protein	yes	257.315	113.556	401.073	3.53194	1.82046	3.45821e-14	1.05595e-12	SCI
ENSRNOG00000046159	Gns	protein	yes	2684.34	1444.3	3924.38	2.71714	1.44209	3.47478e-14	1.05995e-12	SCI
ENSRNOG00000012058	Egflam	protein	yes	615.576	318.133	913.02	2.86994	1.52102	3.52968e-14	1.07562e-12	SCI
ENSRNOG00000011346	Ehd2	protein	yes	781.469	360.733	1202.21	3.33267	1.73668	3.64556e-14	1.10982e-12	SCI
ENSRNOG00000002215	Mylk	protein	yes	4951.23	2665.41	7237.05	2.71517	1.44104	3.65457e-14	1.11145e-12	SCI
ENSRNOG00000024452	Rltpr	protein	yes	857.097	1377.42	336.778	0.2445	-2.03209	3.73897e-14	1.13598e-12	control
ENSRNOG00000027125	Mboat1	protein	yes	239.625	112.321	366.929	3.2668	1.70788	3.95597e-14	1.20071e-12	SCI
ENSRNOG00000004831	Arid2	protein	yes	299.661	124.303	475.02	3.82149	1.93413	4.0954e-14	1.24131e-12	SCI
ENSRNOG00000008615	Mal2	protein	yes	204.453	312.32	96.5857	0.309252	-1.69315	4.09789e-14	1.24131e-12	control
ENSRNOG00000012881	Fgl2	protein	yes	2593.2	1363.38	3823.02	2.80409	1.48753	4.27772e-14	1.2945e-12	SCI
ENSRNOG00000031579	LOC100363469	protein	yes	171.709	71.8404	271.577	3.78029	1.9185	4.35795e-14	1.31747e-12	SCI
ENSRNOG00000027037	Alox12	protein	yes	127.883	52.0407	203.725	3.91472	1.96891	4.45674e-14	1.346e-12	SCI
ENSRNOG00000002061	Ptpn13	protein	yes	1014.94	530.569	1499.3	2.82584	1.49868	4.51201e-14	1.36134e-12	SCI
ENSRNOG00000030245	Tango2	protein	yes	999.295	1457.92	540.665	0.370845	-1.43111	4.55759e-14	1.37373e-12	control
ENSRNOG00000045913	Prdm16	protein	no	111.496	42.1101	180.882	4.29545	2.10281	4.62398e-14	1.39236e-12	--
ENSRNOG00000018839	Ntrk2	protein	yes	11473.1	6285.57	16660.6	2.65061	1.40633	4.75895e-14	1.43018e-12	SCI
ENSRNOG00000021176	Mtmr11	protein	yes	592.002	296.57	887.434	2.99232	1.58127	4.75831e-14	1.43018e-12	SCI
ENSRNOG00000007539	Rsad2	protein	yes	404.971	122.837	687.105	5.59361	2.48378	4.79207e-14	1.43871e-12	SCI
ENSRNOG00000001774	Lrch3	protein	yes	211.659	75.8201	347.498	4.58319	2.19635	4.81365e-14	1.44234e-12	SCI
ENSRNOG00000014461	Galns	protein	yes	701.4	362.833	1039.97	2.86624	1.51916	4.81039e-14	1.44234e-12	SCI
ENSRNOG00000017024	Pla2g2e	protein	yes	29.3031	3.46629	55.1399	15.9075	3.99163	4.88128e-14	1.46117e-12	SCI
ENSRNOG00000029308	Lrmp	protein	yes	320.898	153.868	487.927	3.17108	1.66497	4.94691e-14	1.47936e-12	SCI
ENSRNOG00000020587	Efemp2	protein	yes	1251.65	673.797	1829.51	2.71522	1.44107	5.09017e-14	1.52071e-12	SCI
ENSRNOG00000025520	Lbx1	protein	yes	89.5025	145.447	33.5584	0.230727	-2.11574	5.22818e-14	1.55888e-12	control
ENSRNOG00000029778	Maob	protein	yes	1704.54	903.964	2505.12	2.77126	1.47054	5.34426e-14	1.59193e-12	SCI
ENSRNOG00000010266	Cd180	protein	yes	267.465	118.767	416.163	3.50402	1.80901	5.42249e-14	1.61365e-12	SCI
ENSRNOG00000057754	Tcf12	protein	yes	357.194	130.052	584.336	4.49308	2.1677	5.45281e-14	1.62109e-12	SCI
ENSRNOG00000016308	Il10ra	protein	yes	150.453	62.4314	238.475	3.81978	1.93349	5.46116e-14	1.62199e-12	SCI
ENSRNOG00000015956	Usp29	protein	yes	548.413	804.85	291.976	0.362771	-1.46287	5.5309e-14	1.6411e-12	control
ENSRNOG00000017421	Alpk2	protein	no	79.9666	26.7786	133.155	4.97242	2.31395	5.85415e-14	1.73533e-12	--
ENSRNOG00000020369	Igf2	protein	yes	21100.2	8758.96	33441.3	3.81796	1.9328	5.91248e-14	1.75091e-12	SCI
ENSRNOG00000031222	AABR07041973.1	protein	yes	260.982	393.507	128.458	0.326444	-1.61509	6.14431e-14	1.81603e-12	control
ENSRNOG00000015072	Ptgr1	protein	yes	517.798	261.808	773.787	2.95555	1.56343	6.32882e-14	1.86875e-12	SCI
ENSRNOG00000014387	Chac1	protein	yes	245.459	371.949	118.969	0.319852	-1.64452	6.38553e-14	1.88367e-12	control
ENSRNOG00000039582	RGD1561161	protein	yes	185.147	81.5534	288.74	3.5405	1.82395	6.53417e-14	1.92565e-12	SCI
ENSRNOG00000042690	Zmat4	protein	yes	129.696	203.057	56.3361	0.27744	-1.84975	6.82526e-14	2.00949e-12	control
ENSRNOG00000030183	Plod2	protein	yes	318.267	150.311	486.223	3.23479	1.69367	7.0209e-14	2.06509e-12	SCI
ENSRNOG00000005352	Elf4	protein	yes	52.2966	10.1073	94.486	9.34833	3.22471	7.10054e-14	2.08597e-12	SCI
ENSRNOG00000007372	Casp1	protein	yes	219.183	97.7612	340.605	3.48406	1.80077	7.10559e-14	2.08597e-12	SCI
ENSRNOG00000026662	Plekhf2	protein	yes	468.693	230.609	706.777	3.06483	1.61581	7.2632e-14	2.12814e-12	SCI
ENSRNOG00000013790	Mfsd1	protein	yes	1288.92	683.408	1894.44	2.77205	1.47095	7.46314e-14	2.18462e-12	SCI
ENSRNOG00000053735	Hebp2	protein	yes	349.833	522.646	177.02	0.3387	-1.56192	7.64475e-14	2.23563e-12	control
ENSRNOG00000036913	RGD1309621	protein	yes	523.032	255.339	790.726	3.09677	1.63076	7.65466e-14	2.23638e-12	SCI
ENSRNOG00000010840	Adamtsl3	protein	yes	665.746	233.865	1097.63	4.69343	2.23064	7.73136e-14	2.25639e-12	SCI
ENSRNOG00000030954	Fat1	protein	yes	2398.66	1305.19	3492.14	2.67559	1.41986	7.73796e-14	2.25639e-12	SCI
ENSRNOG00000019718	Galnt15	protein	yes	93.5261	34.1348	152.917	4.47981	2.16344	7.77361e-14	2.26461e-12	SCI
ENSRNOG00000016204	Lrrc24	protein	yes	361.349	538.079	184.618	0.343106	-1.54327	8.27474e-14	2.4083e-12	control
ENSRNOG00000051536	Rfx4	protein	yes	424.214	138.217	710.21	5.13835	2.36131	8.37079e-14	2.43393e-12	SCI
ENSRNOG00000000633	Rhobtb1	protein	yes	334.097	158.031	510.164	3.22826	1.69076	8.49038e-14	2.46634e-12	SCI
ENSRNOG00000016585	Bmi1	protein	yes	336.992	133.968	540.016	4.03094	2.01111	8.53718e-14	2.47521e-12	SCI
ENSRNOG00000018669	Jak3	protein	yes	612.156	315.239	909.072	2.88375	1.52795	8.53676e-14	2.47521e-12	SCI
ENSRNOG00000028198	Sh2b3	protein	yes	873.547	454.019	1293.08	2.84807	1.50998	8.62159e-14	2.49731e-12	SCI
ENSRNOG00000003522	Mr1	protein	yes	187.941	81.2802	294.602	3.62452	1.85779	8.63811e-14	2.49972e-12	SCI
ENSRNOG00000028566	Pld4	protein	yes	2151.68	1169.86	3133.5	2.67852	1.42144	8.80549e-14	2.54427e-12	SCI
ENSRNOG00000032517	Cntn6	protein	yes	154.353	239.539	69.1666	0.288749	-1.79211	8.8088e-14	2.54427e-12	control
ENSRNOG00000001874	Slc7a4	protein	yes	170.01	261.588	78.4315	0.299829	-1.73779	8.96773e-14	2.58772e-12	control
ENSRNOG00000018911	Pfkfb3	protein	yes	1842.51	993.226	2691.8	2.71016	1.43838	9.10772e-14	2.62563e-12	SCI
ENSRNOG00000010248	Serpini1	protein	yes	638.045	945.803	330.288	0.349214	-1.51782	9.6052e-14	2.76642e-12	control
ENSRNOG00000019203	Eya2	protein	yes	796.503	412.925	1180.08	2.85786	1.51493	9.92765e-14	2.85659e-12	SCI
ENSRNOG00000060603	Nhsl1	protein	yes	295.943	140.133	451.753	3.22374	1.68874	1.05124e-13	3.022e-12	SCI
ENSRNOG00000010964	Akap13	protein	yes	1316.11	704.256	1927.97	2.7376	1.45291	1.11684e-13	3.20755e-12	SCI
ENSRNOG00000012482	Ndrg4	protein	yes	11755.2	16905.5	6604.96	0.390698	-1.35587	1.15865e-13	3.32134e-12	control
ENSRNOG00000012640	Dpp7	protein	yes	3846.56	2114.49	5578.63	2.63829	1.3996	1.16033e-13	3.32304e-12	SCI
ENSRNOG00000016696	Angpt2	protein	yes	238.272	108.841	367.703	3.37834	1.75631	1.17585e-13	3.36433e-12	SCI
ENSRNOG00000014863	Reck	protein	yes	1108.53	584.638	1632.43	2.79221	1.48141	1.19367e-13	3.41211e-12	SCI
ENSRNOG00000033235	Relb	protein	yes	284.794	138.285	431.303	3.11895	1.64106	1.19719e-13	3.41896e-12	SCI
ENSRNOG00000052873	Npnt	protein	yes	92.6551	33.9019	151.408	4.46607	2.15901	1.21354e-13	3.46239e-12	SCI
ENSRNOG00000019211	Olfml3	protein	yes	1301.26	527.425	2075.09	3.93439	1.97614	1.21873e-13	3.47396e-12	SCI
ENSRNOG00000002045	Anxa3	protein	yes	3840.31	2046.83	5633.79	2.75245	1.46072	1.22556e-13	3.48714e-12	SCI
ENSRNOG00000009912	Fgr	protein	yes	172.062	73.5642	270.56	3.67788	1.87887	1.22565e-13	3.48714e-12	SCI
ENSRNOG00000013836	Arhgap17	protein	yes	836.609	439.577	1233.64	2.80642	1.48873	1.22909e-13	3.49366e-12	SCI
ENSRNOG00000052173	Ranbp3l	protein	yes	744.583	349.362	1139.8	3.26253	1.70599	1.26152e-13	3.58251e-12	SCI
ENSRNOG00000005291	Slc38a1	protein	yes	914.314	320.135	1508.49	4.71204	2.23635	1.30434e-13	3.70066e-12	SCI
ENSRNOG00000017672	Akr1c14	protein	yes	313.807	150.343	477.271	3.17454	1.66655	1.31583e-13	3.72979e-12	SCI
ENSRNOG00000018740	Ugt1a8	protein	yes	493.791	254.167	733.416	2.88557	1.52886	1.33634e-13	3.78439e-12	SCI
ENSRNOG00000038365	Plekha2	protein	yes	445.397	225.548	665.245	2.94947	1.56045	1.34137e-13	3.79509e-12	SCI
ENSRNOG00000059900	Bst2	protein	yes	1662.73	692.434	2633.02	3.80256	1.92697	1.34701e-13	3.80752e-12	SCI
ENSRNOG00000004226	Irak3	protein	yes	321.883	157.424	486.341	3.08936	1.62731	1.35469e-13	3.82569e-12	SCI
ENSRNOG00000003242	Gulp1	protein	yes	488.387	247.936	728.838	2.93962	1.55563	1.40202e-13	3.952e-12	SCI
ENSRNOG00000042753	Fgf13	protein	yes	476.44	698.951	253.929	0.3633	-1.46077	1.40089e-13	3.952e-12	control
ENSRNOG00000015420	Stxbp1	protein	yes	5734.86	8315.67	3154.05	0.37929	-1.39863	1.41773e-13	3.9926e-12	control
ENSRNOG00000013166	Wnt4	protein	yes	959.198	512.243	1406.15	2.74509	1.45686	1.42935e-13	4.02161e-12	SCI
ENSRNOG00000057322	Efna3	protein	yes	106.328	168.594	44.063	0.261356	-1.93591	1.4631e-13	4.11277e-12	control
ENSRNOG00000001416	LOC100909521	protein	yes	1154.49	1700.66	608.319	0.357697	-1.48319	1.50118e-13	4.2159e-12	control
ENSRNOG00000024494	AABR07056633.1	protein	yes	100.773	15.3732	186.172	12.1102	3.59815	1.54424e-13	4.33283e-12	SCI
ENSRNOG00000001223	Pttg1ip	protein	yes	6202.93	3415.22	8990.63	2.63252	1.39644	1.5512e-13	4.34836e-12	SCI
ENSRNOG00000032396	RGD1559575	protein	yes	107.418	40.5108	174.324	4.30315	2.10539	1.62905e-13	4.5582e-12	SCI
ENSRNOG00000049614	Itih5	protein	yes	1322.81	716.042	1929.58	2.69478	1.43017	1.63493e-13	4.57046e-12	SCI
ENSRNOG00000014076	Mbnl1	protein	yes	218.428	55.6563	381.2	6.84918	2.77593	1.63945e-13	4.57887e-12	SCI
ENSRNOG00000019478	Irf9	protein	yes	708.853	369.313	1048.39	2.83876	1.50526	1.65379e-13	4.6147e-12	SCI
ENSRNOG00000005417	Zhx2	protein	yes	555.756	285.151	826.361	2.89798	1.53505	1.74133e-13	4.85452e-12	SCI
ENSRNOG00000030715	Cfh	protein	yes	3057.12	1345.57	4768.66	3.54397	1.82536	1.74999e-13	4.87418e-12	SCI
ENSRNOG00000003748	RGD1565785	protein	yes	65.3169	19.9885	110.645	5.53546	2.4687	1.78337e-13	4.96261e-12	SCI
ENSRNOG00000026857	Kif7	protein	yes	413.064	205.683	620.445	3.01651	1.59288	1.80649e-13	5.02238e-12	SCI
ENSRNOG00000015980	Dclre1c	protein	yes	195.606	87.7264	303.486	3.45947	1.79055	1.81942e-13	5.05372e-12	SCI
ENSRNOG00000021100	Tnfaip8l2	protein	yes	592.135	313.055	871.215	2.78295	1.47661	1.83501e-13	5.09237e-12	SCI
ENSRNOG00000020970	Rundc3a	protein	yes	2330.47	3353.39	1307.55	0.389918	-1.35876	1.87551e-13	5.19528e-12	control
ENSRNOG00000016366	Colec12	protein	yes	828.761	406.328	1251.19	3.07927	1.62259	1.88665e-13	5.22138e-12	SCI
ENSRNOG00000000777	RT1-S3	protein	yes	1474.15	798.962	2149.33	2.69015	1.42769	2.01948e-13	5.58391e-12	SCI
ENSRNOG00000011794	Tcea3	protein	yes	202.939	92.5199	313.358	3.38692	1.75997	2.08251e-13	5.75299e-12	SCI
ENSRNOG00000059140	Myo1g	protein	yes	142.031	57.8753	226.186	3.90817	1.96649	2.21538e-13	6.10894e-12	SCI
ENSRNOG00000059260	Sptbn5	protein	yes	395.52	169.578	621.462	3.66477	1.87372	2.22645e-13	6.13393e-12	SCI
ENSRNOG00000061316	AABR07000121.1	protein	yes	73.8611	15.6644	132.058	8.43045	3.07561	2.27785e-13	6.26985e-12	SCI
ENSRNOG00000015906	Tgif1	protein	yes	247.551	118.289	376.813	3.18552	1.67153	2.31533e-13	6.36726e-12	SCI
ENSRNOG00000014660	Usp53	protein	yes	1620.22	630.126	2610.31	4.14251	2.05051	2.38035e-13	6.54015e-12	SCI
ENSRNOG00000042211	Tmem240	protein	yes	168.507	262.534	74.4805	0.283699	-1.81757	2.41541e-13	6.63051e-12	control
ENSRNOG00000016378	Map3k8	protein	yes	159.661	68.7972	250.526	3.64151	1.86454	2.43223e-13	6.67066e-12	SCI
ENSRNOG00000010161	Myo10	protein	yes	630.175	304.807	955.544	3.13492	1.64843	2.46135e-13	6.74445e-12	SCI
ENSRNOG00000009211	C3ar1	protein	yes	94.5159	35.1767	153.855	4.37378	2.12888	2.48332e-13	6.79854e-12	SCI
ENSRNOG00000027833	Fnip2	protein	yes	212.646	47.2911	378	7.99305	2.99875	2.55144e-13	6.97875e-12	SCI
ENSRNOG00000058329	Prrx2	protein	yes	499.464	203.405	795.523	3.91104	1.96755	2.56559e-13	7.01116e-12	SCI
ENSRNOG00000019311	Nfkb2	protein	yes	592.173	310.899	873.448	2.80943	1.49028	2.57393e-13	7.02763e-12	SCI
ENSRNOG00000005879	Maml2	protein	yes	133.258	41.4264	225.09	5.4335	2.44188	2.58999e-13	7.06515e-12	SCI
ENSRNOG00000037148	Adap2	protein	yes	109.5	41.8432	177.156	4.23382	2.08196	2.6223e-13	7.14688e-12	SCI
ENSRNOG00000020579	Col7a1	protein	yes	270.196	132.176	408.215	3.08841	1.62686	2.70656e-13	7.36993e-12	SCI
ENSRNOG00000026306	Clec5a	protein	yes	139.365	58.6894	220.04	3.74924	1.9066	2.7136e-13	7.38251e-12	SCI
ENSRNOG00000018784	Jph3	protein	yes	2011.43	3027.45	995.419	0.328798	-1.60473	2.72086e-13	7.39564e-12	control
ENSRNOG00000002120	Spata18	protein	yes	54.0533	15.3635	92.7431	6.03658	2.59373	2.78687e-13	7.5683e-12	SCI
ENSRNOG00000010535	Cdh18	protein	yes	159.004	245.047	72.9618	0.297747	-1.74784	2.80171e-13	7.60182e-12	control
ENSRNOG00000045846	Rfx2	protein	yes	361.826	183.283	540.369	2.94828	1.55987	2.81942e-13	7.64307e-12	SCI
ENSRNOG00000050703	Fam115c	protein	no	40.742	8.67364	72.8103	8.39443	3.06943	2.96294e-13	8.02497e-12	--
ENSRNOG00000010448	Ptbp1	protein	yes	2324.85	1281	3368.7	2.62975	1.39492	2.96863e-13	8.03325e-12	SCI
ENSRNOG00000003597	Tuba4a	protein	yes	3807.77	5472.42	2143.12	0.391622	-1.35247	2.99073e-13	8.08586e-12	control
ENSRNOG00000010480	Vstm5	protein	yes	123.707	192.301	55.1128	0.286597	-1.80291	3.01205e-13	8.13628e-12	control
ENSRNOG00000006565	Fstl4	protein	yes	57.6051	97.1814	18.0289	0.185518	-2.43037	3.05415e-13	8.24269e-12	control
ENSRNOG00000004333	Flywch1	protein	yes	5621.31	8028.47	3214.15	0.400344	-1.32069	3.09798e-13	8.35356e-12	control
ENSRNOG00000059519	Bbox1	protein	yes	64.668	20.4543	108.882	5.32315	2.41228	3.13257e-13	8.43936e-12	SCI
ENSRNOG00000018122	Tspan17	protein	yes	1075.96	1558.17	593.744	0.381053	-1.39194	3.14928e-13	8.47689e-12	control
ENSRNOG00000005621	Gxylt2	protein	yes	48.7339	13.0141	84.4537	6.48938	2.69808	3.35817e-13	9.0232e-12	SCI
ENSRNOG00000011518	Dusp26	protein	yes	874.632	1327.71	421.558	0.317509	-1.65513	3.38154e-13	9.07797e-12	control
ENSRNOG00000005865	Ssfa2	protein	yes	2860.88	1581.18	4140.59	2.61868	1.38884	3.38976e-13	9.09202e-12	SCI
ENSRNOG00000005413	Creb3l1	protein	yes	780.396	411.358	1149.43	2.79424	1.48246	3.39602e-13	9.10081e-12	SCI
ENSRNOG00000006956	Adamtsl1	protein	yes	134.731	29.3869	240.074	8.16943	3.03024	3.41646e-13	9.14751e-12	SCI
ENSRNOG00000018488	Cd40	protein	yes	145.473	62.2736	228.672	3.67205	1.87659	3.55541e-13	9.51118e-12	SCI
ENSRNOG00000001152	Glp1r	protein	no	30.2053	54.582	5.82867	0.106787	-3.22719	3.63908e-13	9.72646e-12	--
ENSRNOG00000024641	LOC100910838	protein	yes	293.562	438.512	148.611	0.338899	-1.56107	3.73182e-13	9.96561e-12	control
ENSRNOG00000016913	Stk36	protein	yes	229.539	109.146	349.932	3.20608	1.68081	3.75066e-13	1.00071e-11	SCI
ENSRNOG00000032436	Tmod3	protein	yes	849.524	448.249	1250.8	2.79041	1.48048	3.87785e-13	1.03284e-11	SCI
ENSRNOG00000013987	Sbno2	protein	yes	1401.01	772.252	2029.77	2.62838	1.39418	3.89946e-13	1.03769e-11	SCI
ENSRNOG00000009346	Zbtb26	protein	yes	50.2616	13.7388	86.7844	6.31675	2.65918	3.92783e-13	1.04432e-11	SCI
ENSRNOG00000047606	Bcl2a1	protein	yes	293.023	85.3892	500.657	5.86323	2.5517	3.96087e-13	1.05219e-11	SCI
ENSRNOG00000019751	Cyb5r2	protein	yes	570.946	304.373	837.519	2.75162	1.46028	3.99261e-13	1.05969e-11	SCI
ENSRNOG00000013152	Arhgap10	protein	yes	266.736	129.819	403.652	3.10933	1.6366	3.99958e-13	1.06062e-11	SCI
ENSRNOG00000003732	Flrt2	protein	yes	100.491	27.6294	173.353	6.27422	2.64944	4.0225e-13	1.06577e-11	SCI
ENSRNOG00000004100	Trib1	protein	yes	89.5481	32.2279	146.868	4.55718	2.18814	4.04114e-13	1.06978e-11	SCI
ENSRNOG00000004737	Cd48	protein	yes	1751.65	877.203	2626.1	2.99372	1.58194	4.23373e-13	1.11979e-11	SCI
ENSRNOG00000032735	Srek1	protein	yes	658.837	330.731	986.942	2.98412	1.57731	4.45451e-13	1.17716e-11	SCI
ENSRNOG00000010890	Bmp1	protein	yes	2229.67	1234.16	3225.19	2.61327	1.38586	4.49216e-13	1.18608e-11	SCI
ENSRNOG00000023077	Cpne9	protein	yes	315.874	468.5	163.249	0.348451	-1.52097	4.50699e-13	1.18896e-11	control
ENSRNOG00000019466	Agpat2	protein	yes	108.709	42.2523	175.166	4.14573	2.05163	4.53689e-13	1.19581e-11	SCI
ENSRNOG00000018003	F2rl1	protein	yes	40.3074	8.67384	71.9409	8.29401	3.05207	4.54177e-13	1.19606e-11	SCI
ENSRNOG00000003291	Creg1	protein	yes	827.624	435.461	1219.79	2.80114	1.48601	4.57872e-13	1.20475e-11	SCI
ENSRNOG00000048771	RGD1559482	protein	yes	187.82	60.5	315.14	5.20892	2.38099	4.58516e-13	1.20541e-11	SCI
ENSRNOG00000004040	Abca8	protein	yes	205.159	95.0851	315.233	3.31528	1.72913	4.82445e-13	1.26722e-11	SCI
ENSRNOG00000007437	Irf5	protein	yes	592.559	314.713	870.405	2.76571	1.46765	5.02106e-13	1.31773e-11	SCI
ENSRNOG00000056714	Sla	protein	yes	121.968	49.5338	194.403	3.92465	1.97256	5.11816e-13	1.34205e-11	SCI
ENSRNOG00000013267	Helz2	protein	no	150.548	52.2486	248.847	4.76276	2.2518	5.23398e-13	1.37124e-11	--
ENSRNOG00000011683	Fes	protein	yes	439.457	226.66	652.254	2.87767	1.5249	5.2567e-13	1.37601e-11	SCI
ENSRNOG00000055259	Phldb3	protein	yes	193.147	90.3516	295.942	3.27545	1.71169	5.28136e-13	1.38128e-11	SCI
ENSRNOG00000025406	Iqgap2	protein	yes	153.557	61.7476	245.367	3.97372	1.99049	5.34133e-13	1.39456e-11	SCI
ENSRNOG00000018200	Gad2	protein	yes	528.34	771.099	285.581	0.370356	-1.43301	5.54517e-13	1.44654e-11	control
ENSRNOG00000055049	Aldh1a2	protein	yes	2807.51	1308.02	4306.99	3.29275	1.71929	5.62644e-13	1.46649e-11	SCI
ENSRNOG00000014761	Rasd2	protein	yes	210.746	317.192	104.3	0.328823	-1.60462	5.70422e-13	1.48549e-11	control
ENSRNOG00000003278	Map3k14	protein	yes	331.844	164.724	498.964	3.0291	1.59889	5.82238e-13	1.51496e-11	SCI
ENSRNOG00000052022	Pnma3	protein	yes	253.616	380.195	127.037	0.334137	-1.58149	5.89291e-13	1.53201e-11	control
ENSRNOG00000036604	Ifit2	protein	yes	400.97	205.422	596.518	2.90387	1.53798	5.96271e-13	1.54883e-11	SCI
ENSRNOG00000007025	Evc2	protein	yes	486.035	254.857	717.213	2.81417	1.49271	5.99385e-13	1.55559e-11	SCI
ENSRNOG00000010574	Ptpn1	protein	yes	331.017	163.149	498.885	3.05785	1.61252	6.04467e-13	1.56744e-11	SCI
ENSRNOG00000054212	Pde1a	protein	yes	168.281	72.5798	263.983	3.63714	1.8628	6.05986e-13	1.57004e-11	SCI
ENSRNOG00000021984	Rgs7	protein	yes	313.522	462.843	164.201	0.354766	-1.49506	6.17886e-13	1.59952e-11	control
ENSRNOG00000002950	Lyl1	protein	yes	243.066	118.381	367.751	3.1065	1.63529	6.30321e-13	1.62894e-11	SCI
ENSRNOG00000000814	Fabp7	protein	yes	12267.6	6465.23	18070.1	2.79496	1.48283	6.39239e-13	1.65058e-11	SCI
ENSRNOG00000016551	Bcl2l11	protein	yes	279.47	136.936	422.004	3.08177	1.62376	6.7295e-13	1.73616e-11	SCI
ENSRNOG00000020811	Il6r	protein	yes	565.209	295.887	834.531	2.82043	1.49592	6.98479e-13	1.80049e-11	SCI
ENSRNOG00000029756	P2ry13	protein	yes	126.753	51.8505	201.655	3.88915	1.95946	7.20973e-13	1.85533e-11	SCI
ENSRNOG00000017020	Inpp5d	protein	yes	898.632	492.548	1304.72	2.64891	1.4054	7.27177e-13	1.86972e-11	SCI
ENSRNOG00000003088	Arhgap31	protein	yes	447.26	166.619	727.902	4.36868	2.1272	7.29503e-13	1.87412e-11	SCI
ENSRNOG00000019959	Kcnc3	protein	yes	3677.06	6008.03	1346.1	0.22405	-2.15811	7.30396e-13	1.87483e-11	control
ENSRNOG00000007378	Acox2	protein	yes	45.2964	11.4897	79.1031	6.8847	2.78339	7.51411e-13	1.92552e-11	SCI
ENSRNOG00000008678	Antxr1	protein	yes	416.335	151.335	681.336	4.50217	2.17062	7.617e-13	1.95025e-11	SCI
ENSRNOG00000005788	Cdk5rap2	protein	yes	908.605	492.937	1324.27	2.6865	1.42573	7.7168e-13	1.97414e-11	SCI
ENSRNOG00000003716	Batf3	protein	yes	59.4564	17.7975	101.115	5.68143	2.50625	8.01335e-13	2.04828e-11	SCI
ENSRNOG00000002408	Rbm47	protein	yes	38.9235	8.98167	68.8653	7.66731	2.93872	8.02261e-13	2.04893e-11	SCI
ENSRNOG00000037146	Ctxn2	protein	yes	122.892	216.024	29.759	0.137758	-2.85979	8.04264e-13	2.05232e-11	control
ENSRNOG00000020339	Neurl1	protein	yes	807.676	1243.21	372.141	0.299339	-1.74015	8.30821e-13	2.11832e-11	control
ENSRNOG00000017157	Trim69	protein	yes	77.1521	27.8117	126.492	4.54818	2.18529	8.38841e-13	2.13697e-11	SCI
ENSRNOG00000008400	Pml	protein	yes	264.381	118.804	409.958	3.4507	1.78689	8.56345e-13	2.17974e-11	SCI
ENSRNOG00000052688	Dnah2	protein	no	146.788	66.0551	227.52	3.4444	1.78425	8.82065e-13	2.24333e-11	--
ENSRNOG00000000913	Gusb	protein	yes	552.503	293.134	811.872	2.76962	1.46969	8.84444e-13	2.24751e-11	SCI
ENSRNOG00000002182	Sept11	protein	yes	1518.68	684.438	2352.92	3.43773	1.78146	8.90596e-13	2.26125e-11	SCI
ENSRNOG00000018426	Apoc1	protein	yes	106.539	44.4999	168.577	3.78826	1.92154	8.98103e-13	2.27763e-11	SCI
ENSRNOG00000013172	Nr1h3	protein	yes	337.188	171.413	502.964	2.93422	1.55298	9.14029e-13	2.31496e-11	SCI
ENSRNOG00000015159	Slc9a3	protein	yes	114.026	31.5943	196.457	6.21813	2.63648	9.27905e-13	2.34815e-11	SCI
ENSRNOG00000022884	Cd84	protein	yes	195.138	73.2804	316.995	4.32578	2.11296	9.30691e-13	2.35324e-11	SCI
ENSRNOG00000051487	Kremen1	protein	yes	821.525	446.031	1197.02	2.68371	1.42423	9.43139e-13	2.38274e-11	SCI
ENSRNOG00000016760	Kctd19	protein	yes	91.9243	34.1284	149.72	4.38697	2.13322	9.54774e-13	2.41013e-11	SCI
ENSRNOG00000020562	Slc22a18	protein	yes	190.201	87.3936	293.007	3.35273	1.74534	9.61839e-13	2.42595e-11	SCI
ENSRNOG00000016920	Spire2	protein	yes	474.001	693.354	254.647	0.367269	-1.44509	9.85736e-13	2.48357e-11	control
ENSRNOG00000042160	Tmem167b	protein	yes	253.162	119.622	386.702	3.23271	1.69274	9.86316e-13	2.48357e-11	SCI
ENSRNOG00000004956	Jade2	protein	yes	244.99	120.611	369.369	3.06249	1.6147	9.97611e-13	2.50994e-11	SCI
ENSRNOG00000009730	Cyp7b1	protein	yes	1115.45	581.093	1649.81	2.83915	1.50546	1.01494e-12	2.55143e-11	SCI
ENSRNOG00000018895	Mchr1	protein	yes	62.5972	103.223	21.9717	0.212857	-2.23204	1.03035e-12	2.58804e-11	control
ENSRNOG00000016103	Nkd2	protein	yes	501.307	263.756	738.859	2.8013	1.4861	1.03158e-12	2.58898e-11	SCI
ENSRNOG00000008401	Card10	protein	yes	215.941	104.131	327.751	3.14749	1.6542	1.04933e-12	2.63136e-11	SCI
ENSRNOG00000001506	Tmem35	protein	yes	931.265	1338.73	523.804	0.391271	-1.35376	1.05271e-12	2.63767e-11	control
ENSRNOG00000027259	Faxdc2	protein	yes	270.504	133.66	407.348	3.04764	1.60769	1.05742e-12	2.64729e-11	SCI
ENSRNOG00000026787	Disp2	protein	yes	3461.58	5193.4	1729.76	0.333068	-1.58611	1.07364e-12	2.68568e-11	control
ENSRNOG00000011400	Ralyl	protein	yes	189.937	292.744	87.1313	0.297637	-1.74837	1.08095e-12	2.70176e-11	control
ENSRNOG00000008223	Cnr1	protein	yes	246.787	368.032	125.541	0.341115	-1.55167	1.09429e-12	2.73286e-11	control
ENSRNOG00000046683	RGD1566307	protein	yes	84.4716	11.9977	156.946	13.0813	3.70943	1.10127e-12	2.74803e-11	SCI
ENSRNOG00000037134	Shc4	protein	yes	121.84	36.8596	206.82	5.61102	2.48826	1.12091e-12	2.79474e-11	SCI
ENSRNOG00000011946	Ptn	protein	yes	8258.24	4658.53	11858	2.54543	1.34791	1.13021e-12	2.81562e-11	SCI
ENSRNOG00000057153	Pla1a	protein	yes	202.56	95.8004	309.32	3.2288	1.691	1.14873e-12	2.85942e-11	SCI
ENSRNOG00000020849	Hcst	protein	yes	39.6037	9.0236	70.1839	7.77781	2.95936	1.1589e-12	2.88238e-11	SCI
ENSRNOG00000055714	Ak7	protein	yes	134.676	58.432	210.919	3.60965	1.85186	1.16748e-12	2.90136e-11	SCI
ENSRNOG00000005492	Hpcal1	protein	yes	1064.25	1524.02	604.489	0.396642	-1.33409	1.23271e-12	3.06096e-11	control
ENSRNOG00000002280	Sh3bgrl	protein	yes	411.466	138.143	684.79	4.95712	2.3095	1.24253e-12	3.08284e-11	SCI
ENSRNOG00000009594	Snai1	protein	yes	210.074	100.342	319.807	3.18718	1.67228	1.26927e-12	3.14661e-11	SCI
ENSRNOG00000015080	Wdfy1	protein	yes	329.071	98.9407	559.201	5.65188	2.49873	1.27902e-12	3.1682e-11	SCI
ENSRNOG00000051592	Sirt1	protein	yes	221.118	107.073	335.162	3.13023	1.64627	1.28997e-12	3.19273e-11	SCI
ENSRNOG00000059834	Cib2	protein	yes	509.163	755.164	263.161	0.348481	-1.52085	1.29392e-12	3.19991e-11	control
ENSRNOG00000006548	Mrc2	protein	yes	3449.84	1952.01	4947.67	2.53466	1.34179	1.30221e-12	3.2178e-11	SCI
ENSRNOG00000008492	Ccdc19	protein	yes	140.454	62.7306	218.178	3.47802	1.79826	1.31766e-12	3.25333e-11	SCI
ENSRNOG00000017511	Dcdc2	protein	yes	124.183	53.2409	195.124	3.66493	1.87379	1.36099e-12	3.35487e-11	SCI
ENSRNOG00000012772	Nqo1	protein	yes	1922.17	1087.21	2757.14	2.53597	1.34254	1.37127e-12	3.37575e-11	SCI
ENSRNOG00000015084	Necab2	protein	yes	452.561	701.7	203.422	0.289899	-1.78638	1.37168e-12	3.37575e-11	control
ENSRNOG00000021086	Dtx4	protein	yes	227.589	73.6367	381.542	5.18141	2.37335	1.49313e-12	3.66871e-11	SCI
ENSRNOG00000022967	Slc35d1	protein	yes	675.24	363.622	986.857	2.71396	1.4404	1.51271e-12	3.71383e-11	SCI
ENSRNOG00000001989	Alcam	protein	yes	1456.78	604.513	2309.05	3.81969	1.93345	1.52532e-12	3.74176e-11	SCI
ENSRNOG00000021726	Tlr3	protein	yes	475.786	253.187	698.384	2.75837	1.46382	1.55695e-12	3.81628e-11	SCI
ENSRNOG00000004772	Cytip	protein	yes	91.8125	34.4621	149.163	4.32831	2.11381	1.56706e-12	3.83798e-11	SCI
ENSRNOG00000008639	Pabpc1	protein	yes	5488.29	3118.27	7858.32	2.52009	1.33348	1.58034e-12	3.86738e-11	SCI
ENSRNOG00000001187	Oasl	protein	yes	103.008	31.9444	174.072	5.44922	2.44605	1.62181e-12	3.96569e-11	SCI
ENSRNOG00000002146	Pkd2	protein	yes	1148.14	593.238	1703.04	2.87075	1.52143	1.63479e-12	3.99421e-11	SCI
ENSRNOG00000005277	Ptprv	protein	no	45.2559	11.4151	79.0968	6.92914	2.79268	1.68152e-12	4.10182e-11	--
ENSRNOG00000012278	Fgf10	protein	yes	180.905	85.4764	276.334	3.23287	1.69281	1.69271e-12	4.1258e-11	SCI
ENSRNOG00000013231	Ptafr	protein	yes	544.531	287.03	802.032	2.79424	1.48246	1.75134e-12	4.26528e-11	SCI
ENSRNOG00000052407	Btk	protein	yes	122.066	52.2825	191.849	3.66948	1.87558	1.76021e-12	4.28346e-11	SCI
ENSRNOG00000001300	P2rx4	protein	yes	979.178	512.885	1445.47	2.81831	1.49483	1.82569e-12	4.43869e-11	SCI
ENSRNOG00000031406	Hps3	protein	yes	479.801	254.397	705.206	2.77207	1.47097	1.82691e-12	4.43869e-11	SCI
ENSRNOG00000013364	Hey2	protein	yes	867.586	474.102	1261.07	2.65991	1.41138	1.83726e-12	4.46027e-11	SCI
ENSRNOG00000005177	Tp53i3	protein	yes	356.965	185.209	528.722	2.85474	1.51336	1.84173e-12	4.46756e-11	SCI
ENSRNOG00000057740	Ccdc148	protein	yes	315.436	160.074	470.797	2.94111	1.55636	1.86211e-12	4.51339e-11	SCI
ENSRNOG00000046076	Tspan10	protein	yes	61.5881	10.5053	112.671	10.7251	3.42292	1.8744e-12	4.53958e-11	SCI
ENSRNOG00000010549	Tspo	protein	yes	900.498	449.285	1351.71	3.00858	1.58908	1.95381e-12	4.72813e-11	SCI
ENSRNOG00000045668	Ifnar2	protein	yes	406.532	209.833	603.231	2.87481	1.52347	1.96264e-12	4.74573e-11	SCI
ENSRNOG00000022392	Hspb8	protein	yes	2489.24	1408.51	3569.97	2.53456	1.34174	2.01448e-12	4.86721e-11	SCI
ENSRNOG00000012960	Uap1l1	protein	yes	1460.02	825.401	2094.63	2.53772	1.34353	2.01657e-12	4.8684e-11	SCI
ENSRNOG00000051606	Zfp759	protein	yes	125.516	52.4169	198.615	3.78914	1.92187	2.03157e-12	4.90072e-11	SCI
ENSRNOG00000008376	Slc2a3	protein	yes	541.243	782.168	300.319	0.383957	-1.38098	2.03622e-12	4.90804e-11	control
ENSRNOG00000055966	Clec2j	protein	yes	48.9643	9.89025	88.0383	8.90152	3.15405	2.04844e-12	4.93359e-11	SCI
ENSRNOG00000011026	Irf2bpl	protein	yes	913.477	503.778	1323.18	2.62651	1.39314	2.07637e-12	4.9969e-11	SCI
ENSRNOG00000049402	Nbl1	protein	yes	6726.41	3842.63	9610.2	2.50095	1.32247	2.09746e-12	5.04367e-11	SCI
ENSRNOG00000024905	Drc1	protein	yes	549.499	297.674	801.323	2.69195	1.42865	2.1034e-12	5.05397e-11	SCI
ENSRNOG00000002959	Shroom4	protein	yes	218.132	105.358	330.906	3.14077	1.65112	2.10999e-12	5.06581e-11	SCI
ENSRNOG00000016047	Macf1	protein	yes	10092.2	5689.34	14495.1	2.54777	1.34924	2.13699e-12	5.12659e-11	SCI
ENSRNOG00000016351	Frrs1	protein	yes	79.1494	28.1371	130.162	4.62599	2.20976	2.17235e-12	5.2073e-11	SCI
ENSRNOG00000049782	Csf2ra	protein	yes	492.1	193.317	790.883	4.09113	2.0325	2.23785e-12	5.3601e-11	SCI
ENSRNOG00000005058	Lpcat4	protein	yes	1032.75	1470.35	595.154	0.404771	-1.30482	2.28113e-12	5.45948e-11	control
ENSRNOG00000051952	Tes	protein	yes	371.958	194.874	549.042	2.81742	1.49437	2.29068e-12	5.47801e-11	SCI
ENSRNOG00000056343	Lats2	protein	yes	1075.36	594.773	1555.95	2.61604	1.38739	2.30894e-12	5.51735e-11	SCI
ENSRNOG00000002968	Tnfsf4	protein	yes	49.7378	13.7647	85.7109	6.22687	2.63851	2.32237e-12	5.54508e-11	SCI
ENSRNOG00000017625	Htr2b	protein	yes	56.8319	17.9469	95.7168	5.33333	2.41504	2.33954e-12	5.58172e-11	SCI
ENSRNOG00000008553	Mthfr	protein	yes	181.088	85.7343	276.442	3.2244	1.68903	2.34816e-12	5.59789e-11	SCI
ENSRNOG00000021919	Rhoj	protein	yes	661.528	352.699	970.356	2.75123	1.46008	2.37102e-12	5.64797e-11	SCI
ENSRNOG00000018509	Cx3cr1	protein	yes	555.194	204.523	905.865	4.42916	2.14703	2.38223e-12	5.67024e-11	SCI
ENSRNOG00000025110	Vwa3a	protein	yes	237.157	120.451	353.862	2.93782	1.55475	2.40508e-12	5.72015e-11	SCI
ENSRNOG00000013802	Slc25a36l1	protein	yes	211.65	55.5727	367.728	6.61707	2.72619	2.44204e-12	5.80351e-11	SCI
ENSRNOG00000005393	Sertad2	protein	yes	59.5876	19.0466	100.129	5.25703	2.39425	2.45437e-12	5.82826e-11	SCI
ENSRNOG00000004210	Osr1	protein	yes	620.464	292.437	948.49	3.2434	1.69751	2.46519e-12	5.8494e-11	SCI
ENSRNOG00000045992	Tlr8	protein	yes	89.9051	16.6223	163.188	9.81744	3.29535	2.48431e-12	5.89018e-11	SCI
ENSRNOG00000019604	Pld2	protein	yes	883.77	479.783	1287.76	2.68404	1.42441	2.50544e-12	5.93565e-11	SCI
ENSRNOG00000021719	Slfn5	protein	yes	1742.53	803.393	2681.67	3.33793	1.73895	2.50843e-12	5.93812e-11	SCI
ENSRNOG00000017438	Gfra1	protein	yes	972.078	546.043	1398.11	2.56045	1.3564	2.54195e-12	6.01278e-11	SCI
ENSRNOG00000009439	Eef1a1	protein	yes	44011.1	25114	62908.3	2.50491	1.32476	2.54486e-12	6.015e-11	SCI
ENSRNOG00000019651	Slc12a4	protein	yes	2022	1148.94	2895.05	2.51975	1.33328	2.56106e-12	6.04859e-11	SCI
ENSRNOG00000025695	Tns3	protein	yes	4753.13	2719.29	6786.98	2.49586	1.31954	2.58493e-12	6.10023e-11	SCI
ENSRNOG00000004603	Srgap1	protein	yes	106.02	37.3265	174.713	4.68068	2.22672	2.60692e-12	6.14736e-11	SCI
ENSRNOG00000017052	Pianp	protein	yes	814.312	1163.35	465.274	0.399944	-1.32213	2.61261e-12	6.15602e-11	control
ENSRNOG00000012442	Cemip	protein	yes	1335.43	424.11	2246.75	5.29758	2.40533	2.66356e-12	6.27122e-11	SCI
ENSRNOG00000061346	B3glct	protein	yes	166.923	77.594	256.253	3.30248	1.72355	2.68321e-12	6.31258e-11	SCI
ENSRNOG00000012991	Adgra2	protein	yes	1328.26	598.858	2057.67	3.43598	1.78072	2.69091e-12	6.32582e-11	SCI
ENSRNOG00000023021	Msl2	protein	yes	299.451	138.319	460.583	3.32986	1.73546	2.70491e-12	6.35383e-11	SCI
ENSRNOG00000001915	Chodl	protein	yes	1201.62	1713.03	690.205	0.402915	-1.31145	2.76402e-12	6.48766e-11	control
ENSRNOG00000005365	Kcnip1	protein	yes	429.919	672.289	187.548	0.27897	-1.84182	2.77016e-12	6.49708e-11	control
ENSRNOG00000036834	Gpr84	protein	yes	294.487	149.91	439.064	2.92885	1.55034	3.01534e-12	7.06666e-11	SCI
ENSRNOG00000006870	Mtdh	protein	yes	563.412	264.129	862.696	3.2662	1.70761	3.0251e-12	7.08408e-11	SCI
ENSRNOG00000008919	Arpp21	protein	yes	328.604	478.736	178.472	0.372797	-1.42354	3.02884e-12	7.08739e-11	control
ENSRNOG00000042741	Adgb	protein	yes	222.157	108.449	335.864	3.09699	1.63087	3.04553e-12	7.12097e-11	SCI
ENSRNOG00000010629	Nod1	protein	yes	579.264	313.807	844.722	2.69185	1.4286	3.06351e-12	7.15751e-11	SCI
ENSRNOG00000007023	Galm	protein	yes	1024.05	571.87	1476.24	2.58142	1.36816	3.14345e-12	7.33303e-11	SCI
ENSRNOG00000039976	Ptk7	protein	yes	531.111	285.293	776.93	2.72327	1.44534	3.1574e-12	7.35994e-11	SCI
ENSRNOG00000022929	Mtmr12	protein	yes	227.369	92.0759	362.663	3.93874	1.97773	3.18648e-12	7.42203e-11	SCI
ENSRNOG00000000800	Man1a1	protein	yes	610.451	333.325	887.577	2.6628	1.41294	3.25522e-12	7.57635e-11	SCI
ENSRNOG00000020030	Crlf1	protein	yes	690.344	989.785	390.903	0.394937	-1.34031	3.28339e-12	7.63607e-11	control
ENSRNOG00000009997	Erap1	protein	yes	861.7	473.147	1250.25	2.64242	1.40186	3.39682e-12	7.88781e-11	SCI
ENSRNOG00000018358	Nt5dc2	protein	yes	417.721	221.139	614.303	2.7779	1.474	3.39558e-12	7.88781e-11	SCI
ENSRNOG00000012473	Cflar	protein	yes	192.988	93.2507	292.725	3.13912	1.65036	3.43911e-12	7.97995e-11	SCI
ENSRNOG00000006828	Baz1a	protein	yes	191.881	91.5179	292.244	3.1933	1.67505	3.49357e-12	8.10014e-11	SCI
ENSRNOG00000003895	Rgs1	protein	yes	150.857	32.0372	269.677	8.41763	3.07341	3.50383e-12	8.11774e-11	SCI
ENSRNOG00000008463	Rundc3b	protein	yes	212.762	316.244	109.28	0.345557	-1.533	3.61206e-12	8.36211e-11	control
ENSRNOG00000057996	Phactr3	protein	yes	1174.27	1664.66	683.868	0.410814	-1.28344	3.61629e-12	8.36556e-11	control
ENSRNOG00000006632	Rps6ka3	protein	yes	654.814	356.031	953.597	2.67841	1.42138	3.75032e-12	8.66902e-11	SCI
ENSRNOG00000006946	Arhgap9	protein	yes	309.901	160.406	459.396	2.86396	1.51801	3.77409e-12	8.71734e-11	SCI
ENSRNOG00000047977	LOC100910163	protein	yes	154.783	71.1548	238.411	3.35059	1.74442	3.82562e-12	8.82968e-11	SCI
ENSRNOG00000004063	Sh3pxd2b	protein	yes	227.118	73.3542	380.882	5.19238	2.37639	3.87903e-12	8.94617e-11	SCI
ENSRNOG00000039890	Abcg3l3	protein	yes	443.759	183.288	704.231	3.84221	1.94194	3.89301e-12	8.9716e-11	SCI
ENSRNOG00000014030	Synm	protein	yes	1950.65	1116.08	2785.22	2.49554	1.31935	3.91672e-12	9.01942e-11	SCI
ENSRNOG00000025151	Ildr2	protein	yes	61.4345	15.5222	107.347	6.91571	2.78988	3.93609e-12	9.05717e-11	SCI
ENSRNOG00000017765	Net1	protein	yes	2223.31	1261.17	3185.45	2.52578	1.33673	3.94696e-12	9.07531e-11	SCI
ENSRNOG00000028598	Edar	protein	yes	137.257	61.8137	212.701	3.44099	1.78283	3.96249e-12	9.10417e-11	SCI
ENSRNOG00000004489	Adgre5	protein	yes	465.526	248.1	682.951	2.75273	1.46086	4.02959e-12	9.25134e-11	SCI
ENSRNOG00000013747	Sh3bp2	protein	yes	450.447	242.518	658.376	2.71475	1.44082	4.12137e-12	9.45492e-11	SCI
ENSRNOG00000008331	RGD1309995	protein	yes	509.771	207.762	811.78	3.90727	1.96616	4.21919e-12	9.67204e-11	SCI
ENSRNOG00000019435	Psd	protein	yes	666.615	961.481	371.749	0.386642	-1.37093	4.22637e-12	9.68122e-11	control
ENSRNOG00000032374	Paqr9	protein	yes	82.0186	131.216	32.8214	0.250133	-1.99924	4.39953e-12	1.00703e-10	control
ENSRNOG00000003654	Cldn9	protein	yes	108.664	46.9497	170.378	3.62895	1.85955	4.44864e-12	1.01751e-10	SCI
ENSRNOG00000018406	Wipf1	protein	yes	1438.22	809.372	2067.07	2.55392	1.35271	4.53562e-12	1.03662e-10	SCI
ENSRNOG00000007241	Fnbp4	protein	yes	1603.54	913.915	2293.16	2.50916	1.3272	4.56147e-12	1.04175e-10	SCI
ENSRNOG00000016054	Tab2	protein	yes	1664.23	941.148	2387.31	2.5366	1.34289	4.5978e-12	1.04926e-10	SCI
ENSRNOG00000055936	Trnp1	protein	yes	180.853	304.298	57.4091	0.188661	-2.40613	4.60141e-12	1.04929e-10	control
ENSRNOG00000000708	Sgsm1	protein	yes	679.031	971.707	386.355	0.397605	-1.33059	4.60837e-12	1.05009e-10	control
ENSRNOG00000000042	Xpr1	protein	yes	156.028	58.832	253.224	4.3042	2.10574	4.71266e-12	1.07306e-10	SCI
ENSRNOG00000007477	Edn3	protein	yes	188.847	90.5173	287.177	3.17262	1.66567	4.74841e-12	1.08039e-10	SCI
ENSRNOG00000021182	Sv2a	protein	yes	4115.39	5806.86	2423.92	0.417424	-1.26042	4.75403e-12	1.08086e-10	control
ENSRNOG00000016708	E2f1	protein	yes	721.085	1032.14	410.029	0.397261	-1.33184	4.81536e-12	1.09398e-10	control
ENSRNOG00000002244	Pdgfra	protein	yes	2553.49	1458.48	3648.5	2.50159	1.32284	4.83018e-12	1.09653e-10	SCI
ENSRNOG00000022268	Pnpla3	protein	yes	348.943	567.296	130.59	0.230197	-2.11906	4.84878e-12	1.09994e-10	control
ENSRNOG00000010037	Epb4.1	protein	yes	282.671	144.222	421.12	2.91993	1.54594	4.91192e-12	1.11343e-10	SCI
ENSRNOG00000014311	Slc7a8	protein	yes	558.421	310.883	805.958	2.59248	1.37433	4.9169e-12	1.11373e-10	SCI
ENSRNOG00000004624	Rnd3	protein	yes	968.093	538.421	1397.77	2.59605	1.37632	4.9997e-12	1.13164e-10	SCI
ENSRNOG00000028422	Rmnd5a	protein	yes	136.423	57.2564	215.59	3.76534	1.91278	5.07481e-12	1.14779e-10	SCI
ENSRNOG00000002514	Ccdc93	protein	yes	362.663	188.586	536.741	2.84614	1.50901	5.18553e-12	1.17196e-10	SCI
ENSRNOG00000000459	Psmb9	protein	yes	452.204	180.321	724.087	4.01554	2.00559	5.22475e-12	1.17995e-10	SCI
ENSRNOG00000006684	Zfp317	protein	yes	160.129	72.7198	247.539	3.40401	1.76723	5.55887e-12	1.25447e-10	SCI
ENSRNOG00000011521	Filip1	protein	yes	335.922	175.804	496.041	2.82156	1.49649	5.67655e-12	1.28008e-10	SCI
ENSRNOG00000000321	Cd24	protein	yes	2222.89	1283.44	3162.34	2.46396	1.30098	5.73902e-12	1.29321e-10	SCI
ENSRNOG00000009331	Hck	protein	yes	332.174	168.532	495.816	2.94197	1.55678	5.83121e-12	1.31261e-10	SCI
ENSRNOG00000011406	Ccl4	protein	yes	43.9541	11.5898	76.3184	6.58497	2.71918	5.83374e-12	1.31261e-10	SCI
ENSRNOG00000031163	Nfkbiz	protein	yes	157.203	72.8437	241.562	3.31617	1.72952	5.91338e-12	1.32955e-10	SCI
ENSRNOG00000017225	Fam160b1	protein	yes	145.324	54.6494	235.998	4.31841	2.1105	5.91937e-12	1.32992e-10	SCI
ENSRNOG00000038328	Gjc2	protein	yes	5695.78	8119.43	3272.13	0.403	-1.31115	5.93472e-12	1.33238e-10	control
ENSRNOG00000020482	Nfatc4	protein	yes	455.735	247.132	664.338	2.68819	1.42664	6.19669e-12	1.39017e-10	SCI
ENSRNOG00000019018	Plat	protein	yes	3740.11	2157.58	5322.65	2.46695	1.30273	6.28696e-12	1.40938e-10	SCI
ENSRNOG00000005575	Abi3	protein	yes	463.379	252.898	673.861	2.66456	1.4139	6.53633e-12	1.46421e-10	SCI
ENSRNOG00000016179	Acoxl	protein	yes	42.1218	11.0398	73.2037	6.63087	2.7292	6.71935e-12	1.5041e-10	SCI
ENSRNOG00000001173	Cabp1	protein	yes	1646.3	2912.3	380.302	0.130585	-2.93694	6.82178e-12	1.5259e-10	control
ENSRNOG00000034272	Pias1	protein	yes	245.436	124.57	366.303	2.94055	1.55609	6.87367e-12	1.53638e-10	SCI
ENSRNOG00000045670	Tnfsf12	protein	yes	1192.04	677.188	1706.9	2.52057	1.33375	7.20347e-12	1.60892e-10	SCI
ENSRNOG00000014871	Zic4	protein	yes	378.52	201.849	555.192	2.75053	1.45971	7.28075e-12	1.62499e-10	SCI
ENSRNOG00000007728	Gsdmd	protein	yes	550.69	301.024	800.356	2.65878	1.41076	7.29665e-12	1.62734e-10	SCI
ENSRNOG00000014543	Tbc1d2b	protein	yes	983.148	552.477	1413.82	2.55906	1.35561	7.32953e-12	1.63348e-10	SCI
ENSRNOG00000022710	Prrg4	protein	yes	35.8899	5.65721	66.1226	11.6882	3.54698	7.37271e-12	1.6419e-10	SCI
ENSRNOG00000019955	Ogdhl	protein	yes	717.15	1028.53	405.772	0.394518	-1.34184	7.45132e-12	1.65819e-10	control
ENSRNOG00000042086	Rab26	protein	yes	461.792	663.854	259.729	0.391244	-1.35386	7.56355e-12	1.68194e-10	control
ENSRNOG00000001369	Oas1a	protein	yes	268.388	138.675	398.102	2.87077	1.52144	7.67415e-12	1.70529e-10	SCI
ENSRNOG00000013177	LOC100912399	protein	no	58.1109	18.9881	97.2338	5.12079	2.35637	7.75563e-12	1.72213e-10	--
ENSRNOG00000027502	Nmi	protein	yes	240.233	121.421	359.045	2.95703	1.56415	7.77267e-12	1.72466e-10	SCI
ENSRNOG00000010941	Tifa	protein	yes	659.068	364.084	954.052	2.62042	1.3898	8.05996e-12	1.7858e-10	SCI
ENSRNOG00000015278	Myl12a	protein	yes	2195.31	1249.21	3141.41	2.51473	1.3304	8.0556e-12	1.7858e-10	SCI
ENSRNOG00000003313	Glra2	protein	yes	86.2281	135.876	36.5799	0.269214	-1.89317	8.14221e-12	1.80141e-10	control
ENSRNOG00000047145	Zfp729a	protein	yes	103.256	39.3939	167.118	4.24224	2.08483	8.41337e-12	1.86005e-10	SCI
ENSRNOG00000028149	Kansl1l	protein	yes	230.99	114.664	347.317	3.02899	1.59884	8.4326e-12	1.86294e-10	SCI
ENSRNOG00000043465	Arc	protein	yes	105.988	163.855	48.1209	0.293679	-1.76769	8.45883e-12	1.86738e-10	control
ENSRNOG00000025012	Chat	protein	yes	341.228	495.891	186.566	0.376224	-1.41034	8.521e-12	1.87838e-10	control
ENSRNOG00000007541	Fhl3	protein	yes	282.981	145.701	420.261	2.8844	1.52827	8.5572e-12	1.885e-10	SCI
ENSRNOG00000057794	Adamts5	protein	yes	131.217	54.4243	208.01	3.82201	1.93433	8.586e-12	1.88997e-10	SCI
ENSRNOG00000009131	Zc3h12a	protein	yes	170.551	79.7699	261.333	3.27609	1.71197	8.67969e-12	1.90922e-10	SCI
ENSRNOG00000007682	Gria3	protein	yes	777.81	1108.32	447.296	0.403579	-1.30908	8.79178e-12	1.93248e-10	control
ENSRNOG00000017560	Mdk	protein	yes	1971.56	1154.85	2788.28	2.41441	1.27167	9.00902e-12	1.9788e-10	SCI
ENSRNOG00000008177	Pim2	protein	yes	384.34	556.709	211.971	0.380756	-1.39306	9.03985e-12	1.98414e-10	control
ENSRNOG00000014835	Il1rl1	protein	yes	43.2406	11.3565	75.1247	6.6151	2.72576	9.61853e-12	2.10811e-10	SCI
ENSRNOG00000013805	Tnip2	protein	yes	360.187	191.459	528.915	2.76255	1.466	9.62646e-12	2.10833e-10	SCI
ENSRNOG00000022337	Slitrk6	protein	yes	124.334	189.741	58.9267	0.310564	-1.68704	9.64497e-12	2.11087e-10	control
ENSRNOG00000013358	Aqp11	protein	yes	232.302	342.015	122.59	0.358434	-1.48022	9.76909e-12	2.1365e-10	control
ENSRNOG00000014872	Sec24d	protein	yes	618.449	321.652	915.245	2.84545	1.50866	9.78353e-12	2.13812e-10	SCI
ENSRNOG00000059510	AABR07027870.1	protein	yes	798.119	1128.9	467.34	0.413978	-1.27237	9.91888e-12	2.16614e-10	control
ENSRNOG00000003018	Olfml2b	protein	yes	999.595	566.487	1432.7	2.5291	1.33862	9.99574e-12	2.1798e-10	SCI
ENSRNOG00000045998	Sema6b	protein	yes	914.099	1305.16	523.038	0.400746	-1.31924	1.02362e-11	2.23064e-10	control
ENSRNOG00000019141	Ch25h	protein	yes	406.107	171.475	640.74	3.73664	1.90174	1.02438e-11	2.2307e-10	SCI
ENSRNOG00000009812	Sbf2	protein	yes	1104.37	629.03	1579.71	2.51134	1.32846	1.04187e-11	2.26716e-10	SCI
ENSRNOG00000018109	Clic4	protein	yes	1094.11	453.998	1734.23	3.8199	1.93354	1.05191e-11	2.28737e-10	SCI
ENSRNOG00000011161	Slc2a12	protein	yes	412.99	224.586	601.393	2.67779	1.42104	1.07044e-11	2.326e-10	SCI
ENSRNOG00000030714	Bsn	protein	yes	651.579	930.893	372.265	0.399901	-1.32228	1.08364e-11	2.35302e-10	control
ENSRNOG00000010381	Mknk1	protein	yes	1249.87	712.263	1787.48	2.50958	1.32745	1.0958e-11	2.37773e-10	SCI
ENSRNOG00000019763	Mlph	protein	yes	46.3741	12.9231	79.825	6.17691	2.62689	1.11334e-11	2.41406e-10	SCI
ENSRNOG00000015354	Aox1	protein	yes	1394.18	638.693	2149.66	3.36573	1.75092	1.12993e-11	2.44828e-10	SCI
ENSRNOG00000013415	Ptpn18	protein	yes	267.645	137.535	397.755	2.89202	1.53208	1.14446e-11	2.478e-10	SCI
ENSRNOG00000001782	Osbpl11	protein	yes	554.007	305.64	802.373	2.62522	1.39244	1.1609e-11	2.51182e-10	SCI
ENSRNOG00000007590	Eya1	protein	yes	111.376	30.3185	192.434	6.34709	2.6661	1.16283e-11	2.51421e-10	SCI
ENSRNOG00000024349	Dos	protein	yes	1319.86	1861.44	778.275	0.418103	-1.25807	1.19618e-11	2.58447e-10	control
ENSRNOG00000029939	Gypc	protein	yes	239.798	119.681	359.915	3.00728	1.58846	1.21243e-11	2.61772e-10	SCI
ENSRNOG00000018631	Enkur	protein	yes	192.359	83.1221	301.596	3.62835	1.85931	1.22524e-11	2.64352e-10	SCI
ENSRNOG00000008067	Rcor1	protein	yes	42.5676	10.6644	74.4708	6.98314	2.80387	1.26806e-11	2.73326e-10	SCI
ENSRNOG00000018400	Golm1	protein	yes	754.1	408.518	1099.68	2.69188	1.42861	1.26863e-11	2.73326e-10	SCI
ENSRNOG00000016267	Chst15	protein	yes	183.113	84.3418	281.885	3.34217	1.74079	1.27925e-11	2.75377e-10	SCI
ENSRNOG00000042519	Peak1	protein	yes	171.573	62.8558	280.29	4.45925	2.1568	1.27996e-11	2.75377e-10	SCI
ENSRNOG00000018851	Ppp2r2b	protein	yes	1397.36	1966.4	828.327	0.421241	-1.24728	1.28263e-11	2.75756e-10	control
ENSRNOG00000046468	Ptgfr	protein	yes	88.0588	31.3543	144.763	4.61702	2.20696	1.28431e-11	2.75923e-10	SCI
ENSRNOG00000004448	Acss3	protein	yes	321.141	169.348	472.934	2.79268	1.48165	1.30526e-11	2.80227e-10	SCI
ENSRNOG00000019689	Vwf	protein	yes	2396.76	1386.95	3406.57	2.45615	1.2964	1.31463e-11	2.8204e-10	SCI
ENSRNOG00000015089	Mcoln2	protein	no	21.9434	2.69933	41.1874	15.2584	3.93153	1.34622e-11	2.88563e-10	--
ENSRNOG00000016562	Zfp191	protein	yes	436.751	224.445	649.057	2.89184	1.53199	1.34694e-11	2.88563e-10	SCI
ENSRNOG00000033090	Ltbp1	protein	yes	915.886	483.523	1348.25	2.78839	1.47943	1.39784e-11	2.99257e-10	SCI
ENSRNOG00000020456	Nucb2	protein	yes	1049.74	593.178	1506.31	2.53939	1.34448	1.40535e-11	3.00655e-10	SCI
ENSRNOG00000025174	Kat6a	protein	yes	849.415	375.02	1323.81	3.52998	1.81966	1.40948e-11	3.01326e-10	SCI
ENSRNOG00000010653	Elmsan1	protein	yes	762.73	434.977	1090.48	2.50699	1.32595	1.42617e-11	3.04254e-10	SCI
ENSRNOG00000034191	Fmo1	protein	yes	241.577	106.348	376.806	3.54312	1.82502	1.42495e-11	3.04254e-10	SCI
ENSRNOG00000052564	Gpx3	protein	yes	4014.5	1092.7	6936.3	6.34785	2.66627	1.42589e-11	3.04254e-10	SCI
ENSRNOG00000007519	Tmem43	protein	yes	955.236	542.283	1368.19	2.52301	1.33515	1.45846e-11	3.10924e-10	SCI
ENSRNOG00000002145	Tmprss7	protein	yes	276.492	143.993	408.991	2.84035	1.50607	1.46157e-11	3.11368e-10	SCI
ENSRNOG00000051291	Dnhd1	protein	yes	311.81	163.363	460.258	2.81739	1.49436	1.51351e-11	3.22209e-10	SCI
ENSRNOG00000009878	Crtap	protein	yes	593.898	321.391	866.405	2.6958	1.43071	1.52876e-11	3.25227e-10	SCI
ENSRNOG00000061595	Tfec	protein	yes	26.9381	3.30764	50.5686	15.2884	3.93437	1.5301e-11	3.25286e-10	SCI
ENSRNOG00000009754	Nampt	protein	yes	884.358	495.829	1272.89	2.56719	1.36019	1.61048e-11	3.42135e-10	SCI
ENSRNOG00000015002	Abhd15	protein	yes	216.234	85.3685	347.099	4.06589	2.02357	1.63808e-11	3.47754e-10	SCI
ENSRNOG00000016516	Mbp	protein	yes	667997	924827	411168	0.444589	-1.16946	1.6556e-11	3.51229e-10	control
ENSRNOG00000048881	LOC680910	protein	yes	174.851	84.9345	264.768	3.11731	1.6403	1.69276e-11	3.58862e-10	SCI
ENSRNOG00000047699	Snai2	protein	yes	97.1527	39.0281	155.277	3.9786	1.99226	1.6952e-11	3.59131e-10	SCI
ENSRNOG00000015857	Ctsa	protein	yes	6646.11	3929.2	9363.03	2.38294	1.25274	1.69754e-11	3.59375e-10	SCI
ENSRNOG00000007923	Cgref1	protein	yes	225.832	332.683	118.981	0.35764	-1.48342	1.72877e-11	3.65734e-10	control
ENSRNOG00000002768	Tmem114	protein	yes	33.7905	58.6981	8.88295	0.151333	-2.7242	1.73297e-11	3.66367e-10	control
ENSRNOG00000008628	Ica1	protein	yes	391.283	562.465	220.101	0.391316	-1.3536	1.73785e-11	3.67144e-10	control
ENSRNOG00000049028	C5ar2	protein	yes	112.684	48.8832	176.485	3.61034	1.85213	1.78402e-11	3.76637e-10	SCI
ENSRNOG00000006553	Bnc2	protein	yes	114.783	50.175	179.391	3.5753	1.83806	1.78886e-11	3.77396e-10	SCI
ENSRNOG00000011762	Elf1	protein	yes	476.897	261.973	691.822	2.64082	1.40098	1.81262e-11	3.82143e-10	SCI
ENSRNOG00000009875	Akr1b7	protein	yes	39.3196	10.0816	68.5577	6.8003	2.7656	1.81396e-11	3.82162e-10	SCI
ENSRNOG00000043419	Hist3h2ba	protein	yes	294.654	428.68	160.628	0.374705	-1.41617	1.82234e-11	3.83663e-10	control
ENSRNOG00000014125	Evi2b	protein	yes	160.765	76.9283	244.602	3.17962	1.66885	1.82577e-11	3.84118e-10	SCI
ENSRNOG00000017326	Ctbp2	protein	yes	610.475	339.4	881.551	2.59738	1.37706	1.84423e-11	3.87735e-10	SCI
ENSRNOG00000002418	Tgfb2	protein	yes	1121.42	641.894	1600.95	2.4941	1.31852	1.85054e-11	3.88793e-10	SCI
ENSRNOG00000027447	Stam2	protein	yes	197.915	77.8871	317.943	4.0821	2.02931	1.87221e-11	3.93074e-10	SCI
ENSRNOG00000018570	C1qtnf3	protein	yes	146.165	68.2804	224.049	3.28131	1.71427	1.87797e-11	3.94012e-10	SCI
ENSRNOG00000020871	Ltbp4	protein	yes	2434.68	1403.57	3465.79	2.46927	1.30409	1.88839e-11	3.95925e-10	SCI
ENSRNOG00000038746	Bco2	protein	yes	139.363	65.5878	213.139	3.24967	1.70029	1.895e-11	3.97038e-10	SCI
ENSRNOG00000018330	Fam83f	protein	yes	230.768	117.431	344.104	2.93026	1.55103	1.96612e-11	4.11654e-10	SCI
ENSRNOG00000028992	Acan	protein	yes	146.987	223.934	70.04	0.312771	-1.67682	1.97338e-11	4.12892e-10	control
ENSRNOG00000007997	Kmt2c	protein	yes	186.17	89.1924	283.147	3.17456	1.66656	1.99116e-11	4.16039e-10	SCI
ENSRNOG00000059326	Abca9	protein	yes	139.712	53.6078	225.817	4.21239	2.07464	1.99114e-11	4.16039e-10	SCI
ENSRNOG00000000487	Grm4	protein	yes	246.481	399.38	93.5819	0.234318	-2.09346	1.9926e-11	4.16054e-10	control
ENSRNOG00000009401	Lmo2	protein	yes	655.723	365.058	946.389	2.59244	1.37431	1.99452e-11	4.1617e-10	SCI
ENSRNOG00000054049	Prelid2	protein	no	64.5605	22.963	106.158	4.62301	2.20883	2.04036e-11	4.25443e-10	--
ENSRNOG00000009972	Rara	protein	yes	515.642	283.129	748.156	2.64245	1.40188	2.05898e-11	4.29031e-10	SCI
ENSRNOG00000017976	Slco2b1	protein	yes	1514.5	867.246	2161.75	2.49266	1.31768	2.07746e-11	4.32587e-10	SCI
ENSRNOG00000014819	Hap1	protein	yes	2194.32	3081.15	1307.49	0.424352	-1.23667	2.09951e-11	4.3688e-10	control
ENSRNOG00000055527	Arap3	protein	yes	534.239	298.788	769.69	2.57604	1.36515	2.10398e-11	4.3751e-10	SCI
ENSRNOG00000019163	Syt6	protein	yes	255.105	371.161	139.048	0.37463	-1.41646	2.14166e-11	4.44738e-10	control
ENSRNOG00000051006	Ufsp1	protein	yes	379.572	545.49	213.653	0.391673	-1.35228	2.2427e-11	4.65403e-10	control
ENSRNOG00000002969	Itpkb	protein	yes	2492.67	894.311	4091.03	4.57451	2.19362	2.30185e-11	4.77352e-10	SCI
ENSRNOG00000001254	Col6a2	protein	yes	5626.87	2829.77	8423.97	2.97691	1.57382	2.36162e-11	4.88748e-10	SCI
ENSRNOG00000014603	Sgcg	protein	yes	287.094	150.168	424.02	2.82365	1.49756	2.36078e-11	4.88748e-10	SCI
ENSRNOG00000000441	Gpsm3	protein	yes	462.071	253.603	670.539	2.64405	1.40275	2.38496e-11	4.93242e-10	SCI
ENSRNOG00000013290	Nrip3	protein	yes	860.218	1217.09	503.348	0.413568	-1.2738	2.40967e-11	4.98015e-10	control
ENSRNOG00000004423	Zfp238	protein	yes	266.16	122.237	410.084	3.35483	1.74624	2.43325e-11	5.02547e-10	SCI
ENSRNOG00000014319	Smchd1	protein	yes	463.327	252.658	673.995	2.66762	1.41555	2.4457e-11	5.04776e-10	SCI
ENSRNOG00000014610	Anpep	protein	yes	709.813	231.053	1188.57	5.14415	2.36293	2.49793e-11	5.15206e-10	SCI
ENSRNOG00000021693	Fam149a	protein	yes	883.305	503.925	1262.68	2.5057	1.32521	2.52415e-11	5.20262e-10	SCI
ENSRNOG00000014597	Irs1	protein	yes	119.35	49.6832	189.017	3.80445	1.92769	2.52697e-11	5.20491e-10	SCI
ENSRNOG00000002470	Ifi47	protein	yes	379.159	136.08	622.239	4.57261	2.19302	2.53331e-11	5.21444e-10	SCI
ENSRNOG00000029500	Tapbp	protein	yes	658.002	377.529	938.474	2.48583	1.31373	2.53964e-11	5.22394e-10	SCI
ENSRNOG00000004346	Notch3	protein	yes	563.6	297.616	829.584	2.78743	1.47893	2.67583e-11	5.50035e-10	SCI
ENSRNOG00000008116	Ppap2b	protein	yes	3982.5	2332.89	5632.11	2.41422	1.27156	2.6973e-11	5.53701e-10	SCI
ENSRNOG00000018755	Acss2	protein	yes	2425.32	3752.24	1098.4	0.292731	-1.77235	2.69607e-11	5.53701e-10	control
ENSRNOG00000013564	Dok3	protein	yes	222.186	91.9531	352.419	3.8326	1.93832	2.78667e-11	5.71661e-10	SCI
ENSRNOG00000016543	Trim63	protein	yes	68.0497	25.3875	110.712	4.36088	2.12462	2.8132e-11	5.76716e-10	SCI
ENSRNOG00000009734	Akr1b8	protein	yes	170.042	83.0933	256.991	3.0928	1.62892	2.84188e-11	5.81861e-10	SCI
ENSRNOG00000016258	Zfp516	protein	yes	204.285	65.3203	343.25	5.25488	2.39366	2.84212e-11	5.81861e-10	SCI
ENSRNOG00000014153	Lhfp	protein	yes	2406.12	1394.84	3417.4	2.45002	1.29279	2.98859e-11	6.11435e-10	SCI
ENSRNOG00000023814	Rimklb	protein	yes	380.676	208.055	553.297	2.65938	1.41109	3.00381e-11	6.14137e-10	SCI
ENSRNOG00000004589	Galnt16	protein	yes	1336.45	1872.78	800.122	0.427237	-1.22689	3.03397e-11	6.19471e-10	control
ENSRNOG00000028015	Pf4	protein	yes	290.929	64.8483	517.009	7.97259	2.99505	3.07331e-11	6.27082e-10	SCI
ENSRNOG00000005917	Pawr	protein	yes	131.613	59.1333	204.092	3.4514	1.78718	3.07646e-11	6.27306e-10	SCI
ENSRNOG00000021802	Isg15	protein	yes	576.036	274.611	877.461	3.19528	1.67594	3.09665e-11	6.31e-10	SCI
ENSRNOG00000018659	Csf1	protein	yes	3720.31	2193.93	5246.7	2.39146	1.25789	3.10301e-11	6.31871e-10	SCI
ENSRNOG00000014358	Zic5	protein	yes	66.2581	24.5458	107.97	4.39874	2.13709	3.13947e-11	6.3887e-10	SCI
ENSRNOG00000004720	Kcnj2	protein	yes	61.8308	22.2538	101.408	4.55689	2.18805	3.15221e-11	6.41034e-10	SCI
ENSRNOG00000050552	Snap23	protein	yes	183.83	88.9693	278.69	3.13243	1.64728	3.19063e-11	6.48414e-10	SCI
ENSRNOG00000008929	Aebp2	protein	yes	174.068	72.0628	276.073	3.83101	1.93772	3.20396e-11	6.50689e-10	SCI
ENSRNOG00000018167	Tmem221	protein	yes	29.2271	51.6069	6.84733	0.132682	-2.91395	3.25382e-11	6.60374e-10	control
ENSRNOG00000037768	Rab43	protein	yes	120.435	54.033	186.837	3.45783	1.78987	3.28073e-11	6.65391e-10	SCI
ENSRNOG00000001931	Fgf12	protein	yes	449.781	639.891	259.671	0.405806	-1.30114	3.30491e-11	6.69849e-10	control
ENSRNOG00000018557	Cdh22	protein	yes	259.02	376.25	141.791	0.376852	-1.40793	3.37472e-11	6.83543e-10	control
ENSRNOG00000015406	Pgm5	protein	yes	1190.84	615.83	1765.85	2.86743	1.51976	3.40233e-11	6.88678e-10	SCI
ENSRNOG00000001090	Stard13	protein	yes	672.742	378.004	967.48	2.55944	1.35583	3.43012e-11	6.93841e-10	SCI
ENSRNOG00000023109	Icoslg	protein	yes	1053.05	459.8	1646.29	3.58045	1.84014	3.43275e-11	6.93912e-10	SCI
ENSRNOG00000004398	Pkhd1l1	protein	no	106.4	46.7249	166.075	3.55432	1.82957	3.46192e-11	6.99345e-10	--
ENSRNOG00000017428	Map1b	protein	yes	11816.3	16465.4	7167.28	0.435294	-1.19994	3.50946e-11	7.08478e-10	control
ENSRNOG00000012362	Cacng3	protein	yes	157.942	235.484	80.4011	0.34143	-1.55034	3.5172e-11	7.09571e-10	control
ENSRNOG00000017990	Ubap2l	protein	yes	1479.62	859.382	2099.86	2.44346	1.28892	3.56915e-11	7.19573e-10	SCI
ENSRNOG00000017485	Cd72	protein	yes	79.7837	16.231	143.336	8.83105	3.14258	3.5795e-11	7.21183e-10	SCI
ENSRNOG00000000288	Scarf2	protein	yes	870.22	501.014	1239.43	2.47383	1.30675	3.58255e-11	7.21319e-10	SCI
ENSRNOG00000024566	Sh3d21	protein	yes	212.29	108.015	316.565	2.93076	1.55128	3.68487e-11	7.4143e-10	SCI
ENSRNOG00000045838	Hps1	protein	yes	656.318	370.04	942.596	2.54728	1.34896	3.6893e-11	7.41831e-10	SCI
ENSRNOG00000002807	Sept9	protein	yes	883.598	429.006	1338.19	3.11928	1.64121	3.70596e-11	7.44689e-10	SCI
ENSRNOG00000010240	Fam46a	protein	yes	88.6565	36.2774	141.036	3.8877	1.95892	3.81089e-11	7.65269e-10	SCI
ENSRNOG00000005302	Slc2a9	protein	yes	64.5871	23.2963	105.878	4.54484	2.18423	3.81735e-11	7.66062e-10	SCI
ENSRNOG00000009225	Copz2	protein	yes	391.827	214.657	568.997	2.65073	1.40639	3.82054e-11	7.66198e-10	SCI
ENSRNOG00000018780	Sh3rf2	protein	yes	50.7449	16.1307	85.3591	5.29173	2.40374	3.92865e-11	7.87359e-10	SCI
ENSRNOG00000015269	Atf7	protein	yes	130.858	51.7808	209.936	4.05431	2.01946	3.9348e-11	7.88073e-10	SCI
ENSRNOG00000026704	Drp2	protein	yes	2235.28	1318.05	3152.52	2.39182	1.25811	3.97831e-11	7.96263e-10	SCI
ENSRNOG00000012868	Uaca	protein	yes	1221.14	702.03	1740.25	2.47888	1.30969	4.02369e-11	8.04817e-10	SCI
ENSRNOG00000016477	Vangl1	protein	yes	521.931	293.107	750.754	2.56136	1.35691	4.1943e-11	8.38392e-10	SCI
ENSRNOG00000019730	Inppl1	protein	yes	1108.22	569.44	1647.01	2.89234	1.53223	4.23049e-11	8.45072e-10	SCI
ENSRNOG00000002075	Cnot6l	protein	yes	175.837	86.7608	264.913	3.05338	1.6104	4.27789e-11	8.5398e-10	SCI
ENSRNOG00000013265	Tgfbr2	protein	yes	872.679	185.827	1559.53	8.39239	3.06908	4.34925e-11	8.67655e-10	SCI
ENSRNOG00000053804	Prmt8	protein	yes	166.191	247.888	84.4949	0.340859	-1.55275	4.38527e-11	8.74269e-10	control
ENSRNOG00000006999	Wdr78	protein	yes	306.234	166.038	446.43	2.68872	1.42692	4.39776e-11	8.76185e-10	SCI
ENSRNOG00000026842	Nnt	protein	yes	1304.41	718.847	1889.97	2.62917	1.39461	4.52188e-11	9.00324e-10	SCI
ENSRNOG00000001174	Pde9a	protein	yes	524.622	296.482	752.761	2.53898	1.34425	4.54635e-11	9.04604e-10	SCI
ENSRNOG00000009227	Aplnr	protein	yes	2595.77	1481.92	3709.61	2.50324	1.3238	4.59223e-11	9.13137e-10	SCI
ENSRNOG00000005857	Lrrc3b	protein	yes	102.365	157.455	47.2757	0.300249	-1.73577	4.59973e-11	9.1403e-10	control
ENSRNOG00000015991	Npr2	protein	yes	1820.88	1076.84	2564.91	2.38188	1.2521	4.63384e-11	9.20209e-10	SCI
ENSRNOG00000031709	Ppfibp1	protein	yes	2746.68	1369.29	4124.08	3.01185	1.59065	4.68749e-11	9.29649e-10	SCI
ENSRNOG00000016846	Pik3cd	protein	yes	731.948	423.494	1040.4	2.45671	1.29673	4.79758e-11	9.50863e-10	SCI
ENSRNOG00000019270	P2ry6	protein	yes	308.947	166.847	451.046	2.70336	1.43475	4.82095e-11	9.54875e-10	SCI
ENSRNOG00000037688	Ak9	protein	yes	112.996	51.9238	174.067	3.35236	1.74518	4.86098e-11	9.62178e-10	SCI
ENSRNOG00000050215	LOC682408	protein	yes	713.882	338.2	1089.57	3.22166	1.68781	4.93e-11	9.75205e-10	SCI
ENSRNOG00000057347	Cebpb	protein	yes	351.816	194.101	509.531	2.62508	1.39236	4.94635e-11	9.77803e-10	SCI
ENSRNOG00000033110	Svep1	protein	yes	296.539	125.68	467.397	3.71894	1.89489	4.98115e-11	9.84044e-10	SCI
ENSRNOG00000005043	Cpeb2	protein	yes	289.771	83.6939	495.847	5.92453	2.5667	4.98613e-11	9.84389e-10	SCI
ENSRNOG00000033653	Mpp3	protein	yes	355.419	508.786	202.053	0.397128	-1.33233	5.02109e-11	9.90649e-10	control
ENSRNOG00000019892	Lrrfip1	protein	yes	353.511	178.596	528.426	2.95878	1.565	5.1548e-11	1.01637e-09	SCI
ENSRNOG00000032447	Zfp641	protein	yes	119.24	53.2163	185.263	3.48131	1.79963	5.22094e-11	1.02875e-09	SCI
ENSRNOG00000010045	Clec4a	protein	yes	78.3257	32.5017	124.15	3.81978	1.93349	5.23049e-11	1.02996e-09	SCI
ENSRNOG00000007597	Rhpn1	protein	yes	1580.71	935.82	2225.6	2.37824	1.24989	5.37893e-11	1.05851e-09	SCI
ENSRNOG00000028077	Cfap44	protein	yes	95.7947	16.3052	175.284	10.7502	3.4263	5.57181e-11	1.09575e-09	SCI
ENSRNOG00000029141	RGD1564942	protein	yes	73.7525	29.3193	118.186	4.03099	2.01113	5.68429e-11	1.11715e-09	SCI
ENSRNOG00000060123	Kifc2	protein	yes	1739.76	2416.53	1062.99	0.439881	-1.18482	5.77322e-11	1.1339e-09	control
ENSRNOG00000016143	Gpr162	protein	yes	1197.34	1738.38	656.293	0.37753	-1.40533	6.2308e-11	1.22298e-09	control
ENSRNOG00000006494	Tubg2	protein	yes	346.417	496.776	196.058	0.394661	-1.34131	6.28428e-11	1.23268e-09	control
ENSRNOG00000010488	Zmiz1	protein	yes	2345.5	1388.83	3302.17	2.37767	1.24955	6.42488e-11	1.25945e-09	SCI
ENSRNOG00000056471	AABR07051251.1	protein	yes	58.5761	20.6715	96.4807	4.66732	2.22259	6.48993e-11	1.27138e-09	SCI
ENSRNOG00000005659	Aurkb	protein	yes	266.827	125.74	407.914	3.24411	1.69782	6.50179e-11	1.27289e-09	SCI
ENSRNOG00000019136	Scamp2	protein	yes	1452.22	857.481	2046.95	2.38717	1.2553	6.50602e-11	1.2729e-09	SCI
ENSRNOG00000006526	Sema3c	protein	yes	925.075	466.282	1383.87	2.96788	1.56943	6.51564e-11	1.27396e-09	SCI
ENSRNOG00000018999	Cdc14b	protein	yes	93.0867	36.0692	150.104	4.16156	2.05712	6.52914e-11	1.27578e-09	SCI
ENSRNOG00000012575	Fat2	protein	no	100.854	23.0464	178.662	7.75226	2.95462	6.58336e-11	1.28492e-09	--
ENSRNOG00000019305	Sh3tc2	protein	yes	255.34	134.094	376.585	2.80836	1.48973	6.58433e-11	1.28492e-09	SCI
ENSRNOG00000020277	Cntnap1	protein	yes	2591.56	3603.03	1580.1	0.438548	-1.18919	6.71348e-11	1.30928e-09	control
ENSRNOG00000017093	Pxdc1	protein	yes	796.265	460.449	1132.08	2.45865	1.29787	6.78673e-11	1.32272e-09	SCI
ENSRNOG00000055391	Eif4ebp2	protein	yes	292.734	137.183	448.286	3.2678	1.70832	6.82666e-11	1.32965e-09	SCI
ENSRNOG00000019112	Chp2	protein	yes	91.2327	38.7186	143.747	3.71261	1.89243	6.84621e-11	1.3326e-09	SCI
ENSRNOG00000032490	Cdh7	protein	no	75.6622	119.577	31.7473	0.265496	-1.91324	6.85064e-11	1.33261e-09	--
ENSRNOG00000023296	Wtip	protein	yes	221.17	116.995	325.345	2.78086	1.47553	6.93167e-11	1.34665e-09	SCI
ENSRNOG00000051854	Enpep	protein	yes	427.096	198.99	655.201	3.29263	1.71924	6.92884e-11	1.34665e-09	SCI
ENSRNOG00000005286	Coch	protein	yes	788.408	284.168	1292.65	4.54889	2.18552	6.97819e-11	1.35396e-09	SCI
ENSRNOG00000016219	Vnn1	protein	yes	80.2042	32.9025	127.506	3.87526	1.95429	6.97465e-11	1.35396e-09	SCI
ENSRNOG00000013975	RGD1562948	protein	yes	349.709	531.576	167.842	0.315744	-1.66317	7.06682e-11	1.37029e-09	control
ENSRNOG00000005299	Kif5a	protein	yes	6342.65	9380.13	3305.17	0.352359	-1.50488	7.14102e-11	1.38363e-09	control
ENSRNOG00000014434	Chd1	protein	yes	338.624	145.993	531.255	3.63892	1.86351	7.14928e-11	1.38363e-09	SCI
ENSRNOG00000059474	Mob1a	protein	yes	1290.1	747.264	1832.94	2.45287	1.29447	7.14779e-11	1.38363e-09	SCI
ENSRNOG00000004564	Lrriq1	protein	no	33.0217	6.94901	59.0944	8.504	3.08814	7.17195e-11	1.38714e-09	--
ENSRNOG00000004794	Rtn1	protein	yes	7159.5	9892.95	4426.06	0.447396	-1.16038	7.40254e-11	1.43083e-09	control
ENSRNOG00000007821	Dyrk2	protein	yes	366.642	202.591	530.693	2.61952	1.3893	7.45207e-11	1.43949e-09	SCI
ENSRNOG00000017933	Ccdc3	protein	yes	120.343	48.442	192.243	3.96852	1.9886	7.54537e-11	1.45659e-09	SCI
ENSRNOG00000004179	Nts	protein	yes	182.739	275.762	89.7152	0.325336	-1.62	7.6341e-11	1.47278e-09	control
ENSRNOG00000011593	Hey1	protein	yes	299.931	146.425	453.438	3.09672	1.63074	7.79348e-11	1.50258e-09	SCI
ENSRNOG00000039496	Plp2	protein	yes	411.836	225.707	597.966	2.6493	1.40561	7.82788e-11	1.50825e-09	SCI
ENSRNOG00000004899	Kcns3	protein	yes	186.273	288.997	83.5481	0.289097	-1.79038	7.88532e-11	1.51836e-09	control
ENSRNOG00000048169	Tuba8	protein	yes	230.447	335.623	125.27	0.373247	-1.4218	7.92711e-11	1.52544e-09	control
ENSRNOG00000009137	Ubxn2b	protein	yes	241.792	101.09	382.494	3.78368	1.91979	8.17213e-11	1.5716e-09	SCI
ENSRNOG00000001582	Bach1	protein	yes	67.5122	13.6479	121.376	8.89338	3.15273	8.27248e-11	1.58989e-09	SCI
ENSRNOG00000053258	Faim2	protein	yes	5520.35	8546.94	2493.77	0.291774	-1.77708	8.45301e-11	1.62356e-09	control
ENSRNOG00000001515	Zak	protein	yes	98.5517	18.697	178.406	9.54195	3.25428	8.51935e-11	1.63528e-09	SCI
ENSRNOG00000012932	Ccdc146	protein	yes	132.753	62.9725	202.534	3.21623	1.68537	8.55197e-11	1.6405e-09	SCI
ENSRNOG00000013752	Elavl3	protein	yes	1483.13	2065.79	900.478	0.4359	-1.19793	8.56211e-11	1.64141e-09	control
ENSRNOG00000000543	Frk	protein	yes	79.0205	31.1539	126.887	4.07292	2.02606	8.59847e-11	1.64734e-09	SCI
ENSRNOG00000020421	Fndc7	protein	yes	70.5883	14.4893	126.687	8.74351	3.12821	8.60657e-11	1.64786e-09	SCI
ENSRNOG00000001158	Abcg1	protein	yes	1544.96	914.948	2174.97	2.37715	1.24923	8.6758e-11	1.66007e-09	SCI
ENSRNOG00000017226	Slc2a4	protein	yes	233.421	124.319	342.523	2.7552	1.46216	8.71964e-11	1.66741e-09	SCI
ENSRNOG00000002134	LOC498435	protein	yes	121.211	26.2375	216.184	8.23948	3.04255	8.79106e-11	1.68001e-09	SCI
ENSRNOG00000009735	Fibcd1	protein	yes	57.1974	93.033	21.3618	0.229615	-2.12271	8.83907e-11	1.68813e-09	control
ENSRNOG00000012864	Ern1	protein	yes	399.217	222.27	576.165	2.59219	1.37417	8.88261e-11	1.69538e-09	SCI
ENSRNOG00000058003	Spon1	protein	yes	1506.95	782.858	2231.04	2.84986	1.51089	9.0628e-11	1.72869e-09	SCI
ENSRNOG00000042041	Gal3st1	protein	yes	990.343	1408.35	572.341	0.406392	-1.29906	9.09429e-11	1.73361e-09	control
ENSRNOG00000007136	Anxa7	protein	yes	1310.66	766.875	1854.45	2.41819	1.27393	9.14917e-11	1.74298e-09	SCI
ENSRNOG00000042322	LOC102553012	protein	yes	64.8215	24.1952	105.448	4.35821	2.12374	9.2226e-11	1.75587e-09	SCI
ENSRNOG00000056216	Casp7	protein	yes	267.769	142.918	392.62	2.74717	1.45795	9.36444e-11	1.78176e-09	SCI
ENSRNOG00000009873	Ints6	protein	yes	352.863	191.352	514.374	2.68811	1.42659	9.40605e-11	1.78856e-09	SCI
ENSRNOG00000016831	Serpinh1	protein	yes	4545.67	2605.88	6485.45	2.48878	1.31544	9.70002e-11	1.84216e-09	SCI
ENSRNOG00000013928	Dsp	protein	no	143.915	49.9837	237.846	4.75848	2.2505	9.91346e-11	1.88152e-09	--
ENSRNOG00000050251	MGC105649	protein	yes	73.7247	29.1867	118.263	4.05193	2.01861	9.97706e-11	1.89241e-09	SCI
ENSRNOG00000016630	Tln1	protein	yes	4646.84	2792.31	6501.37	2.32831	1.21928	1.00783e-10	1.91041e-09	SCI
ENSRNOG00000005569	Phospho1	protein	yes	501.85	714.178	289.521	0.405391	-1.30261	1.01393e-10	1.92075e-09	control
ENSRNOG00000013229	Mthfs	protein	yes	409.665	228.885	590.446	2.57967	1.36718	1.01454e-10	1.92075e-09	SCI
ENSRNOG00000010186	Cdv3	protein	yes	375.785	168.281	583.289	3.46616	1.79334	1.0227e-10	1.93499e-09	SCI
ENSRNOG00000017265	Tmem131	protein	yes	929.098	544.534	1313.66	2.41245	1.2705	1.0729e-10	2.02872e-09	SCI
ENSRNOG00000029179	Cyp2d3	protein	yes	271.243	147.848	394.638	2.66922	1.41642	1.10703e-10	2.09196e-09	SCI
ENSRNOG00000013526	Rassf4	protein	yes	1424.84	854.254	1995.43	2.33587	1.22396	1.11895e-10	2.11316e-09	SCI
ENSRNOG00000008062	Dqx1	protein	yes	310.469	168.621	452.316	2.68245	1.42355	1.12221e-10	2.11801e-09	SCI
ENSRNOG00000058593	Zbtb1	protein	yes	262.995	134.558	391.433	2.90903	1.54054	1.12963e-10	2.1307e-09	SCI
ENSRNOG00000032238	Plcd1	protein	yes	827.129	480.412	1173.85	2.44341	1.2889	1.13582e-10	2.14103e-09	SCI
ENSRNOG00000020594	Rhbdf1	protein	yes	1031.84	602.325	1461.36	2.42619	1.27869	1.1587e-10	2.18282e-09	SCI
ENSRNOG00000010325	Ptger3	protein	yes	30.0203	6.90688	53.1337	7.69287	2.94352	1.1689e-10	2.20068e-09	SCI
ENSRNOG00000059097	Ddx60	protein	yes	34.9971	8.61528	61.379	7.12443	2.83278	1.18928e-10	2.23765e-09	SCI
ENSRNOG00000003946	Tor1aip1	protein	yes	609.824	349.017	870.631	2.49452	1.31876	1.19838e-10	2.25339e-09	SCI
ENSRNOG00000019778	Ptrf	protein	yes	4720.48	2844.74	6596.22	2.31874	1.21334	1.20125e-10	2.25739e-09	SCI
ENSRNOG00000017680	Dennd2d	protein	yes	33.2863	8.29858	58.274	7.02217	2.81192	1.21794e-10	2.28734e-09	SCI
ENSRNOG00000001284	Uncx	protein	yes	29.1495	51.2487	7.05028	0.13757	-2.86176	1.22937e-10	2.30739e-09	control
ENSRNOG00000020843	Ftl1	protein	yes	14367.1	8015.94	20718.3	2.58464	1.36997	1.24577e-10	2.33673e-09	SCI
ENSRNOG00000012756	Slc25a43	protein	yes	74.2884	29.0375	119.539	4.11672	2.04149	1.29421e-10	2.42608e-09	SCI
ENSRNOG00000004837	Limd1	protein	yes	424.242	217.455	631.029	2.90188	1.53699	1.32908e-10	2.48992e-09	SCI
ENSRNOG00000032085	Dlec1	protein	yes	109.78	39.3429	180.217	4.58068	2.19556	1.3436e-10	2.51557e-09	SCI
ENSRNOG00000000137	Ly86	protein	yes	284.53	152.31	416.749	2.73618	1.45217	1.35724e-10	2.53955e-09	SCI
ENSRNOG00000021704	LOC684238	protein	no	64.4149	24.5458	104.284	4.24855	2.08697	1.37414e-10	2.56959e-09	--
ENSRNOG00000025792	Crk	protein	yes	404.436	168.303	640.569	3.80605	1.92829	1.38039e-10	2.57969e-09	SCI
ENSRNOG00000011713	LOC691113	protein	yes	57.4442	20.4381	94.4502	4.62128	2.20829	1.38767e-10	2.59171e-09	SCI
ENSRNOG00000048580	Trip6	protein	yes	642.13	374.876	909.385	2.42583	1.27848	1.39091e-10	2.59617e-09	SCI
ENSRNOG00000034025	Ptprj	protein	yes	1014.5	601.278	1427.73	2.37449	1.24762	1.39285e-10	2.59819e-09	SCI
ENSRNOG00000014768	Glis3	protein	yes	66.7763	11.6901	121.863	10.4245	3.3819	1.41119e-10	2.62919e-09	SCI
ENSRNOG00000002208	Shroom3	protein	yes	252.393	116.464	388.321	3.33426	1.73737	1.41423e-10	2.63324e-09	SCI
ENSRNOG00000016119	Fzd7	protein	yes	269.672	78.9806	460.363	5.82881	2.5432	1.43154e-10	2.66384e-09	SCI
ENSRNOG00000059507	Lamc3	protein	yes	619.674	215.618	1023.73	4.74787	2.24728	1.43952e-10	2.67705e-09	SCI
ENSRNOG00000048166	Arhgap19	protein	yes	434.068	245.149	622.986	2.54125	1.34554	1.45405e-10	2.70241e-09	SCI
ENSRNOG00000019077	Lipa	protein	yes	1451.26	860.19	2042.34	2.37429	1.24749	1.47169e-10	2.73353e-09	SCI
ENSRNOG00000016852	Apobec3b	protein	yes	62.073	23.138	101.008	4.36545	2.12613	1.48231e-10	2.75159e-09	SCI
ENSRNOG00000020698	Rnd2	protein	yes	7271.53	10495	4048.1	0.385718	-1.37438	1.48742e-10	2.75939e-09	control
ENSRNOG00000036802	Snhg11	protein	yes	1849.34	2571.27	1127.42	0.438469	-1.18945	1.5049e-10	2.79011e-09	control
ENSRNOG00000010011	Osbpl3	protein	yes	157.051	77.3874	236.714	3.05881	1.61297	1.51187e-10	2.80132e-09	SCI
ENSRNOG00000053881	Baz2a	protein	yes	538.69	261.346	816.034	3.12242	1.64267	1.53988e-10	2.8515e-09	SCI
ENSRNOG00000010635	Igfbp4	protein	yes	477.434	189.644	765.223	4.03505	2.01259	1.55754e-10	2.88244e-09	SCI
ENSRNOG00000011339	Slk	protein	yes	363.398	120.247	606.55	5.04421	2.33463	1.56637e-10	2.89701e-09	SCI
ENSRNOG00000012311	Slc35d3	protein	yes	131.398	197.063	65.7335	0.333566	-1.58396	1.57222e-10	2.90608e-09	control
ENSRNOG00000010919	Mbd4	protein	yes	100.459	44.9831	155.934	3.4665	1.79348	1.60261e-10	2.96046e-09	SCI
ENSRNOG00000007439	Unc13d	protein	yes	300.325	165.996	434.655	2.61846	1.38872	1.61427e-10	2.98018e-09	SCI
ENSRNOG00000042258	RGD1561157	protein	yes	131.1	62.5062	199.693	3.19477	1.67571	1.61586e-10	2.9813e-09	SCI
ENSRNOG00000024849	Tor1aip2	protein	yes	897.779	524.421	1271.14	2.42389	1.27732	1.61806e-10	2.98356e-09	SCI
ENSRNOG00000057072	Slc12a3	protein	no	72.2081	113.23	31.1859	0.27542	-1.8603	1.63789e-10	3.01829e-09	--
ENSRNOG00000050108	LOC100911319	protein	yes	58.0577	20.9461	95.1693	4.54353	2.18381	1.6476e-10	3.03436e-09	SCI
ENSRNOG00000049882	Adcyap1	protein	yes	290.894	416.012	165.776	0.398489	-1.32739	1.65053e-10	3.03791e-09	control
ENSRNOG00000005652	Cntn4	protein	yes	124.6	189.627	59.5724	0.314156	-1.67045	1.66765e-10	3.06756e-09	control
ENSRNOG00000034233	Fyttd1	protein	yes	364.792	167.369	562.215	3.35913	1.74809	1.6922e-10	3.11085e-09	SCI
ENSRNOG00000014290	Grm1	protein	yes	158.188	234.598	81.7777	0.348586	-1.52041	1.70797e-10	3.13794e-09	control
ENSRNOG00000045941	Susd6	protein	yes	667.408	286.146	1048.67	3.6648	1.87374	1.72422e-10	3.16588e-09	SCI
ENSRNOG00000012083	St6galnac2	protein	yes	168.093	84.0448	252.141	3.00008	1.585	1.73564e-10	3.18493e-09	SCI
ENSRNOG00000027894	Iqgap3	protein	yes	132.7	56.1748	209.225	3.72454	1.89706	1.75569e-10	3.21398e-09	SCI
ENSRNOG00000047934	RGD1566359	protein	yes	109.386	32.2441	186.528	5.78486	2.53228	1.75502e-10	3.21398e-09	SCI
ENSRNOG00000051023	Sap25	protein	yes	352.577	196.334	508.819	2.5916	1.37384	1.80029e-10	3.29167e-09	SCI
ENSRNOG00000020624	Acadsb	protein	yes	235.95	83.2755	388.624	4.66673	2.22241	1.82012e-10	3.32592e-09	SCI
ENSRNOG00000042620	Marveld1	protein	yes	573.718	330.361	817.074	2.47327	1.30642	1.83771e-10	3.35605e-09	SCI
ENSRNOG00000032048	Zfp462	protein	yes	614.444	358.643	870.245	2.42649	1.27887	1.84999e-10	3.37645e-09	SCI
ENSRNOG00000015054	Rcbtb2	protein	yes	344.4	188.877	499.923	2.64682	1.40426	1.86016e-10	3.39297e-09	SCI
ENSRNOG00000017800	Foxc1	protein	yes	872.023	446.836	1297.21	2.9031	1.53759	1.86795e-10	3.40514e-09	SCI
ENSRNOG00000012495	Podxl	protein	yes	910.671	537.762	1283.58	2.38689	1.25513	1.87634e-10	3.41839e-09	SCI
ENSRNOG00000020342	Samd11	protein	yes	415.378	235.024	595.732	2.53477	1.34185	1.92489e-10	3.50265e-09	SCI
ENSRNOG00000033134	Mef2c	protein	yes	615.914	354.936	876.892	2.47056	1.30484	1.9384e-10	3.52512e-09	SCI
ENSRNOG00000000033	Tmcc2	protein	yes	4574.75	6293.43	2856.08	0.453819	-1.13981	1.94784e-10	3.53807e-09	control
ENSRNOG00000007993	Sh3tc1	protein	yes	582	338.598	825.402	2.4377	1.28552	1.98977e-10	3.61207e-09	SCI
ENSRNOG00000016758	Loxl2	protein	yes	148.795	55.3234	242.267	4.37911	2.13064	2.01787e-10	3.66092e-09	SCI
ENSRNOG00000004959	Actr2	protein	yes	1275.64	544.153	2007.12	3.68852	1.88304	2.07084e-10	3.75282e-09	SCI
ENSRNOG00000005470	Atxn3	protein	yes	171.053	86.5268	255.579	2.95375	1.56255	2.071e-10	3.75282e-09	SCI
ENSRNOG00000058434	AABR07015859.1	protein	yes	160.616	81.3113	239.921	2.95064	1.56103	2.07618e-10	3.75997e-09	SCI
ENSRNOG00000060665	Afap1	protein	yes	1552.35	930.114	2174.58	2.33798	1.22526	2.09339e-10	3.78888e-09	SCI
ENSRNOG00000009550	Sqle	protein	yes	2084.6	3277.11	892.078	0.272214	-1.87718	2.10527e-10	3.80812e-09	control
ENSRNOG00000014209	Utp6	protein	yes	272.062	118.347	425.778	3.59772	1.84708	2.11308e-10	3.81998e-09	SCI
ENSRNOG00000027213	Asphd1	protein	yes	522.666	895.29	150.041	0.167589	-2.577	2.17437e-10	3.92844e-09	control
ENSRNOG00000007657	Col27a1	protein	yes	1226.62	725.885	1727.35	2.37964	1.25074	2.18223e-10	3.9403e-09	SCI
ENSRNOG00000019838	Gmfg	protein	yes	293.969	162.15	425.789	2.6259	1.39281	2.18722e-10	3.94699e-09	SCI
ENSRNOG00000014288	Fn1	protein	yes	7472.72	3286.46	11659	3.54758	1.82683	2.21766e-10	3.99954e-09	SCI
ENSRNOG00000020349	Rab3il1	protein	yes	354.196	195.65	512.742	2.62071	1.38996	2.28987e-10	4.12732e-09	SCI
ENSRNOG00000011238	Tiparp	protein	yes	144.457	58.6072	230.307	3.92966	1.97441	2.31369e-10	4.16533e-09	SCI
ENSRNOG00000012886	Maff	protein	yes	191.85	84.0058	299.695	3.56755	1.83494	2.3136e-10	4.16533e-09	SCI
ENSRNOG00000015667	Epcam	protein	yes	35.1306	9.47346	60.7878	6.41665	2.68182	2.34812e-10	4.2248e-09	SCI
ENSRNOG00000015124	Gpam	protein	yes	549.069	221.4	876.738	3.95998	1.98549	2.35264e-10	4.23045e-09	SCI
ENSRNOG00000013902	P2ry12	protein	yes	400.027	190.235	609.819	3.2056	1.6806	2.40705e-10	4.32572e-09	SCI
ENSRNOG00000047756	Mef2a	protein	yes	390.584	173.503	607.665	3.50233	1.80832	2.42671e-10	4.35848e-09	SCI
ENSRNOG00000029535	Nrbp2	protein	yes	12814.7	7052.07	18577.4	2.63432	1.39743	2.43875e-10	4.37752e-09	SCI
ENSRNOG00000013794	Rbp1	protein	yes	977.858	573.531	1382.19	2.40996	1.26901	2.44129e-10	4.3795e-09	SCI
ENSRNOG00000004673	Rbm43	protein	yes	160.238	80.2041	240.271	2.99575	1.58292	2.46165e-10	4.41342e-09	SCI
ENSRNOG00000020673	Pbxip1	protein	yes	4594.58	2800.73	6388.44	2.28099	1.18966	2.46347e-10	4.41409e-09	SCI
ENSRNOG00000015860	Gipr	protein	yes	331.106	188.872	473.341	2.50615	1.32547	2.4721e-10	4.42435e-09	SCI
ENSRNOG00000016813	Tia1	protein	yes	324.039	178.477	469.601	2.63115	1.39569	2.47114e-10	4.42435e-09	SCI
ENSRNOG00000005932	Megf9	protein	yes	599.797	169.205	1030.39	6.08957	2.60634	2.51383e-10	4.4964e-09	SCI
ENSRNOG00000010412	Ccdc180	protein	yes	146.095	66.3389	225.851	3.40451	1.76745	2.53226e-10	4.52669e-09	SCI
ENSRNOG00000029148	Pdgfd	protein	yes	326.864	179.912	473.817	2.6336	1.39704	2.53748e-10	4.53337e-09	SCI
ENSRNOG00000047446	Foxc2	protein	yes	549.514	287.686	811.341	2.82023	1.49581	2.5672e-10	4.58377e-09	SCI
ENSRNOG00000016948	Nhlrc2	protein	yes	249.454	113.207	385.702	3.40706	1.76853	2.61664e-10	4.66656e-09	SCI
ENSRNOG00000026605	Ifi27l2b	protein	yes	778.154	398.771	1157.54	2.90276	1.53743	2.62582e-10	4.68019e-09	SCI
ENSRNOG00000011951	Plk2	protein	yes	426.766	246.373	607.158	2.46439	1.30123	2.66347e-10	4.74175e-09	SCI
ENSRNOG00000033220	Oas1k	protein	yes	213.957	115.355	312.56	2.70956	1.43806	2.74477e-10	4.88364e-09	SCI
ENSRNOG00000046734	LOC100911889	protein	no	19.3658	36.0589	2.67267	0.0741196	-3.754	2.75709e-10	4.9027e-09	--
ENSRNOG00000026661	Hcar1	protein	yes	117.532	54.7995	180.265	3.28953	1.71788	2.8592e-10	5.08129e-09	SCI
ENSRNOG00000057058	Cd300a	protein	yes	279.392	47.5837	511.199	10.7432	3.42535	2.86776e-10	5.09354e-09	SCI
ENSRNOG00000008956	Cdkn2c	protein	yes	167.778	85.9104	249.645	2.90588	1.53898	2.93297e-10	5.20633e-09	SCI
ENSRNOG00000017941	Optn	protein	yes	1836.24	1109.03	2563.45	2.31144	1.20879	2.99226e-10	5.30847e-09	SCI
ENSRNOG00000027250	Rbm27	protein	yes	191.256	83.2935	299.218	3.59233	1.84492	3.00141e-10	5.32161e-09	SCI
ENSRNOG00000007443	Jag1	protein	yes	299.076	165.581	432.571	2.61244	1.3854	3.02444e-10	5.35931e-09	SCI
ENSRNOG00000011196	Krt25	protein	yes	33.3987	57.0473	9.75009	0.170912	-2.54867	3.03304e-10	5.37143e-09	control
ENSRNOG00000014834	Epc1	protein	yes	401.905	193.483	610.327	3.15442	1.65738	3.0537e-10	5.40488e-09	SCI
ENSRNOG00000000861	Zic3	protein	yes	217.94	114.491	321.39	2.80713	1.4891	3.05682e-10	5.40724e-09	SCI
ENSRNOG00000014859	Rnf152	protein	yes	164.136	74.5938	253.678	3.4008	1.76587	3.08568e-10	5.45512e-09	SCI
ENSRNOG00000015297	RGD1561662	protein	yes	108.154	49.0844	167.225	3.40688	1.76845	3.09364e-10	5.46603e-09	SCI
ENSRNOG00000014479	Cttnbp2nl	protein	yes	1062.66	597.462	1527.85	2.55724	1.35459	3.1085e-10	5.48911e-09	SCI
ENSRNOG00000018716	Dennd2c	protein	yes	141.998	70.1383	213.857	3.04907	1.60837	3.14141e-10	5.54399e-09	SCI
ENSRNOG00000010183	Fam198b	protein	yes	360.703	197.272	524.133	2.65691	1.40975	3.22053e-10	5.67704e-09	SCI
ENSRNOG00000020746	Lin7b	protein	yes	423.712	743.032	104.391	0.140494	-2.83142	3.21888e-10	5.67704e-09	control
ENSRNOG00000015845	Fam129b	protein	yes	3387.02	2064.35	4709.68	2.28143	1.18994	3.22519e-10	5.68198e-09	SCI
ENSRNOG00000033608	Cd276	protein	yes	703.358	414.505	992.211	2.39372	1.25926	3.28426e-10	5.77934e-09	SCI
ENSRNOG00000057867	Mns1	protein	yes	110.996	52.4567	169.534	3.23189	1.69238	3.30163e-10	5.80656e-09	SCI
ENSRNOG00000007012	Ly75	protein	no	71.3373	28.5454	114.129	3.99817	1.99934	3.33748e-10	5.86622e-09	--
ENSRNOG00000008030	Shc2	protein	yes	364.091	514.976	213.206	0.414012	-1.27226	3.34731e-10	5.8801e-09	control
ENSRNOG00000012420	Bcl9l	protein	yes	813.674	421.148	1206.2	2.86408	1.51807	3.36339e-10	5.90494e-09	SCI
ENSRNOG00000058039	Acta2	protein	yes	981.499	428.105	1534.89	3.58533	1.8421	3.38615e-10	5.94147e-09	SCI
ENSRNOG00000019296	Gnat2	protein	yes	42.5674	12.6315	72.5034	5.73988	2.52102	3.50446e-10	6.14553e-09	SCI
ENSRNOG00000005126	Pqlc3	protein	yes	518.93	296.669	741.191	2.49838	1.32099	3.57217e-10	6.26066e-09	SCI
ENSRNOG00000013269	Tnfsf10	protein	yes	271.172	148.34	394.004	2.65608	1.4093	3.59333e-10	6.29412e-09	SCI
ENSRNOG00000005766	Tbc1d20	protein	yes	421.336	229.183	613.488	2.67684	1.42053	3.63084e-10	6.35616e-09	SCI
ENSRNOG00000029644	Clec2l	protein	yes	1228.71	1926.17	531.251	0.275806	-1.85827	3.63361e-10	6.35735e-09	control
ENSRNOG00000036608	Mlana	protein	yes	21.5794	3.59924	39.5595	10.9911	3.45826	3.65753e-10	6.39553e-09	SCI
ENSRNOG00000004864	Prpf40a	protein	yes	698.478	412.104	984.852	2.38982	1.2569	3.68717e-10	6.43995e-09	SCI
ENSRNOG00000015941	Fkbp10	protein	yes	751.173	442.608	1059.74	2.3943	1.2596	3.6862e-10	6.43995e-09	SCI
ENSRNOG00000003576	Ints2	protein	yes	137.536	66.9551	208.117	3.1083	1.63613	3.70197e-10	6.4621e-09	SCI
ENSRNOG00000022141	Ctdspl2	protein	yes	272.597	149.399	395.795	2.64924	1.40558	3.71142e-10	6.47488e-09	SCI
ENSRNOG00000010652	Dock6	protein	yes	994.327	590.677	1397.98	2.36674	1.2429	3.71398e-10	6.47564e-09	SCI
ENSRNOG00000058050	Bclaf1	protein	yes	1134.3	678.209	1590.39	2.34498	1.22958	3.80566e-10	6.6317e-09	SCI
ENSRNOG00000011250	Inmt	protein	yes	65.3796	24.7133	106.046	4.29105	2.10133	3.81709e-10	6.64646e-09	SCI
ENSRNOG00000058561	Srrm2	protein	yes	9787.75	5403.39	14172.1	2.62282	1.39112	3.8185e-10	6.64646e-09	SCI
ENSRNOG00000054264	Nfatc3	protein	yes	397.174	221.765	572.584	2.58194	1.36846	3.82521e-10	6.65434e-09	SCI
ENSRNOG00000001065	Cyth3	protein	yes	411.475	232.976	589.974	2.53234	1.34047	3.91398e-10	6.80487e-09	SCI
ENSRNOG00000013053	Trpm6	protein	no	69.7225	27.5291	111.916	4.06536	2.02338	3.92097e-10	6.81314e-09	--
ENSRNOG00000014285	Ssh2	protein	yes	304.875	119.837	489.913	4.08816	2.03145	3.96239e-10	6.88118e-09	SCI
ENSRNOG00000003806	Gpr65	protein	yes	30.446	7.10707	53.7849	7.56781	2.91988	4.00998e-10	6.95985e-09	SCI
ENSRNOG00000001889	Comt	protein	yes	1861.79	1129.42	2594.16	2.2969	1.19969	4.11347e-10	7.1354e-09	SCI
ENSRNOG00000007102	Acss1	protein	yes	1190.59	720.508	1660.67	2.30486	1.20468	4.15626e-10	7.20142e-09	SCI
ENSRNOG00000010286	Cast	protein	yes	1749.15	1056.17	2442.12	2.31223	1.20929	4.15434e-10	7.20142e-09	SCI
ENSRNOG00000017231	Adam9	protein	yes	1264.54	606.24	1922.83	3.17174	1.66527	4.16553e-10	7.21338e-09	SCI
ENSRNOG00000002191	LOC498368	protein	yes	292.47	160.665	424.275	2.64074	1.40094	4.17121e-10	7.21912e-09	SCI
ENSRNOG00000014549	Arhgef26	protein	yes	482.507	276.945	688.068	2.48449	1.31295	4.17453e-10	7.22076e-09	SCI
ENSRNOG00000011422	Atmin	protein	yes	783.907	1087.5	480.311	0.441663	-1.17898	4.19039e-10	7.24406e-09	control
ENSRNOG00000011334	Tmem63c	protein	yes	597.142	835.389	358.895	0.429615	-1.21888	4.21939e-10	7.29006e-09	control
ENSRNOG00000019400	Dag1	protein	yes	5244.68	3232.86	7256.5	2.24461	1.16646	4.27166e-10	7.37618e-09	SCI
ENSRNOG00000057290	Tmem168	protein	yes	185.38	73.8707	296.888	4.01903	2.00685	4.32401e-10	7.46235e-09	SCI
ENSRNOG00000032590	Ttc28	protein	yes	613.722	361.858	865.585	2.39206	1.25825	4.34814e-10	7.49974e-09	SCI
ENSRNOG00000060693	AC118147.2	protein	yes	176.776	92.0002	261.551	2.84294	1.50738	4.44529e-10	7.66297e-09	SCI
ENSRNOG00000020578	Ceacam1	protein	yes	210.536	111.215	309.858	2.78612	1.47826	4.55119e-10	7.84108e-09	SCI
ENSRNOG00000008474	Acox3	protein	yes	397.173	213.337	581.01	2.72345	1.44543	4.61711e-10	7.95016e-09	SCI
ENSRNOG00000036692	Gcgr	protein	yes	59.7677	22.4547	97.0807	4.3234	2.11217	4.62393e-10	7.9574e-09	SCI
ENSRNOG00000016419	Pdlim5	protein	yes	253.041	68.0199	438.062	6.4402	2.68711	4.68413e-10	8.05644e-09	SCI
ENSRNOG00000001730	Acap2	protein	yes	501.68	190.717	812.643	4.26099	2.09119	4.68719e-10	8.05714e-09	SCI
ENSRNOG00000021104	Emp3	protein	yes	956.298	503.947	1408.65	2.79523	1.48297	4.69075e-10	8.05871e-09	SCI
ENSRNOG00000054257	Adam10	protein	yes	1546.56	762.704	2330.41	3.05546	1.61139	4.70955e-10	8.08646e-09	SCI
ENSRNOG00000053272	Chi3l1	protein	yes	3190.67	1763.76	4617.58	2.61803	1.38848	4.73034e-10	8.11758e-09	SCI
ENSRNOG00000014453	Anxa5	protein	yes	6876.33	4190.2	9562.46	2.2821	1.19036	4.75477e-10	8.1549e-09	SCI
ENSRNOG00000004998	Jakmip1	protein	yes	631.433	881.254	381.613	0.433033	-1.20745	4.79419e-10	8.21787e-09	control
ENSRNOG00000008736	Slamf8	protein	yes	135.721	65.474	205.969	3.14581	1.65343	4.81074e-10	8.2416e-09	SCI
ENSRNOG00000013620	Cdk13	protein	yes	571.619	331.935	811.304	2.44416	1.28934	4.83025e-10	8.27038e-09	SCI
ENSRNOG00000014182	Tns1	protein	yes	683.326	271.334	1095.32	4.03678	2.0132	4.83926e-10	8.28115e-09	SCI
ENSRNOG00000017079	Pgm2l1	protein	yes	557.678	779.865	335.491	0.430191	-1.21695	4.88567e-10	8.35588e-09	control
ENSRNOG00000048172	Rac3	protein	yes	324.161	461.816	186.506	0.403854	-1.30809	5.0117e-10	8.5666e-09	control
ENSRNOG00000019451	Smtn	protein	yes	490.802	287.115	694.489	2.41885	1.27432	5.13898e-10	8.77924e-09	SCI
ENSRNOG00000057848	Cacng8	protein	yes	142.007	208.331	75.6836	0.363286	-1.46082	5.21597e-10	8.90078e-09	control
ENSRNOG00000009872	Kcnh2	protein	yes	1714.99	2374.14	1055.85	0.444728	-1.16901	5.28619e-10	9.0105e-09	control
ENSRNOG00000019075	Stat5b	protein	yes	408.404	233.941	582.867	2.49151	1.31702	5.36642e-10	9.14213e-09	SCI
ENSRNOG00000004693	Pbx1	protein	yes	252.492	130.77	374.214	2.86163	1.51684	5.40041e-10	9.19489e-09	SCI
ENSRNOG00000021438	Tuba1c	protein	yes	199.027	107.972	290.082	2.68664	1.42581	5.40758e-10	9.20196e-09	SCI
ENSRNOG00000001104	Foxk1	protein	yes	284.062	158.821	409.302	2.57713	1.36577	5.42449e-10	9.22558e-09	SCI
ENSRNOG00000002364	Rnf112	protein	yes	2517.24	3453.27	1581.21	0.457888	-1.12693	5.60795e-10	9.53227e-09	control
ENSRNOG00000011945	Cyfip1	protein	yes	1904.58	1155.17	2653.99	2.29748	1.20005	5.61663e-10	9.54169e-09	SCI
ENSRNOG00000019738	Gpr61	protein	yes	64.1107	100.549	27.672	0.275208	-1.86141	5.66585e-10	9.61994e-09	control
ENSRNOG00000025108	Ankrd35	protein	yes	260.066	372.424	147.708	0.396612	-1.3342	5.74468e-10	9.74834e-09	control
ENSRNOG00000009540	Gpr3	protein	yes	46.0482	75.2694	16.8269	0.223556	-2.16129	5.77349e-10	9.79177e-09	control
ENSRNOG00000010111	Exoc3l4	protein	yes	108.331	50.8593	165.803	3.26003	1.70488	5.78297e-10	9.80239e-09	SCI
ENSRNOG00000012840	Sparc	protein	yes	44642.5	27377.1	61907.8	2.2613	1.17715	5.79424e-10	9.81057e-09	SCI
ENSRNOG00000022094	Lacc1	protein	yes	45.0599	14.4315	75.6883	5.24465	2.39085	5.79165e-10	9.81057e-09	SCI
ENSRNOG00000033351	Zfp869	protein	yes	283.576	146.986	420.165	2.85854	1.51528	5.79841e-10	9.81218e-09	SCI
ENSRNOG00000039856	Lrrc73	protein	yes	224.261	334.302	114.22	0.341666	-1.54934	5.86955e-10	9.92704e-09	control
ENSRNOG00000042137	Tmem173	protein	yes	286.05	158.116	413.985	2.61823	1.38859	5.89675e-10	9.9675e-09	SCI
ENSRNOG00000047714	Tmem37	protein	yes	164.409	85.361	243.457	2.85209	1.51202	5.9618e-10	1.00719e-08	SCI
ENSRNOG00000048139	Ncmap	protein	yes	476.183	216.741	735.625	3.39403	1.763	6.04991e-10	1.02151e-08	SCI
ENSRNOG00000003959	Rgs18	protein	yes	34.7327	8.52445	60.9409	7.14895	2.83773	6.10269e-10	1.02985e-08	SCI
ENSRNOG00000013046	LOC100361830	protein	yes	39.865	12.3894	67.3407	5.43534	2.44237	6.10959e-10	1.03044e-08	SCI
ENSRNOG00000004284	Btg1	protein	yes	1083.76	655.6	1511.92	2.30616	1.2055	6.11819e-10	1.03132e-08	SCI
ENSRNOG00000038600	Dnaaf3	protein	yes	92.8963	42.7255	143.067	3.34852	1.74352	6.14488e-10	1.03524e-08	SCI
ENSRNOG00000012436	Adh6	protein	yes	163.917	84.6599	243.175	2.87237	1.52224	6.29139e-10	1.05875e-08	SCI
ENSRNOG00000012975	Ggcx	protein	yes	979.913	579.153	1380.67	2.38395	1.25335	6.29019e-10	1.05875e-08	SCI
ENSRNOG00000023521	Map3k10	protein	yes	1291.05	1783.97	798.136	0.447394	-1.16038	6.29502e-10	1.05878e-08	control
ENSRNOG00000004766	Glis2	protein	yes	1219.17	720.31	1718.03	2.38513	1.25407	6.33883e-10	1.06556e-08	SCI
ENSRNOG00000040109	Treml1	protein	yes	46.8012	15.7392	77.8632	4.9471	2.30658	6.36658e-10	1.06963e-08	SCI
ENSRNOG00000016247	Daw1	protein	yes	56.8147	20.8717	92.7576	4.44418	2.15192	6.41324e-10	1.07688e-08	SCI
ENSRNOG00000029055	Ttk	protein	yes	89.9948	40.2687	139.721	3.46972	1.79482	6.45258e-10	1.08289e-08	SCI
ENSRNOG00000008157	Syn2	protein	yes	818.881	1132.64	505.121	0.445967	-1.16499	6.4668e-10	1.08468e-08	control
ENSRNOG00000056756	Actn1	protein	yes	883.878	525.038	1242.72	2.36691	1.243	6.47448e-10	1.08537e-08	SCI
ENSRNOG00000013763	Erlin2	protein	yes	825.206	495.069	1155.34	2.3337	1.22262	6.49188e-10	1.08768e-08	SCI
ENSRNOG00000014753	Tcf7l1	protein	yes	498.322	287.97	708.673	2.46093	1.2992	6.49808e-10	1.08812e-08	SCI
ENSRNOG00000047960	Rab9b	protein	yes	505.171	739.133	271.208	0.366926	-1.44644	6.51625e-10	1.09057e-08	control
[truncated: 20,326 more rows]

## Sheet: protein_6M.control
GeneID	geneName	type	expressed	baseMean	baseMeanA	baseMeanB	foldChange	log2FoldChange	pval	padj	upRegIn
[truncated: 22,075 more rows]

[truncated: 7 more sheets: lnc_1M.control, lnc_3M.control, lnc_6M.control, 1M.3M.6M.common, 1M.unique, 3M.unique, 6M.unique]
