# Supplementary material for: The systematic analysis of coding and long non-coding RNAs in the sub-chronic and chronic stages of spinal cord injury
Source: Sci Rep. 2017 Jan 20;7:41008. doi: 10.1038/srep41008 (PMC5247719; doi:10.1038/srep41008)
Supplement: Supplementary Table S4 [file srep41008-s5.xls]

## Sheet: Sheet1
Cell type	Marker	Gene ID	1M log2FC	3M log2FC	6M log2FC
Oligodendrocyte	GJB1	ENSRNOG00000003746	NS	-1.06087	NS
	FA2H	ENSRNOG00000018950	-1.21831	-1.42723	-1.23637
	MAG	ENSRNOG00000021023	NS	NS	NS
	LGI3	ENSRNOG00000011323	NS	-1.08115	-1.07269
	UGT8	ENSRNOG00000009345	NS	-1.07872	NS
	MOBP	ENSRNOG00000018700	NS	NS	NS
	MBP	ENSRNOG00000016516	NS	-1.16946	-1.06499
	MOG	ENSRNOG00000000775	NS	-1.08677	NS
	PLP1	ENSRNOG00000002419	NS	NS	NS
OPC	PDGFRA	ENSRNOG00000002244	NS	1.32284	1.10009
	MEGF11	ENSRNOG00000010634	1.91642	2.28117	2.01424
	CSPG4	ENSRNOG00000017208	NS	NS	NS
Astrocyte	GFAP	ENSRNOG00000002919	1.54539	1.84254	1.79417
	SLC14A1	ENSRNOG00000016753	2.03898	2.02454	1.91507
	SLC1A3	ENSRNOG00000016163	NS	NS	NS
	GLIS3	ENSRNOG00000014768	3.48654	3.3819	2.79533
	GLI3	ENSRNOG00000014395	2.84523	2.99732	2.78858
	CHRDL1	ENSRNOG00000004330	1.33118	2.64321	2.90285
	CYBRD1	ENSRNOG00000009620	2.20308	2.75725	2.68384
	ITGB4	ENSRNOG00000005580	NS	1.95943	1.91895
	NWD1	ENSRNOG00000052129	1.50247	1.27292	1.18454
	ALDH1L1	ENSRNOG00000047023	NS	NS	NS
	CBS	ENSRNOG00000029528	NS	1.00602	NS
	SLC30A10	ENSRNOG00000002397	NS	1.10141	1.11535
	SLC4A4	ENSRNOG00000003134	2.61862	2.60836	2.09851
	BMPR1B	ENSRNOG00000016289	2.72881	2.93722	2.37599
	AQP4	ENSRNOG00000016043	NS	1.04968	1.22085
Neuron	TUBB3	ENSRNOG00000017209	NS	-1.80601	-2.01542
	STMN2	ENSRNOG00000011705	NS	-2.00731	-2.01362
	SNAP25	ENSRNOG00000006037	NS	-2.50148	-2.26404
	SYN1	ENSRNOG00000010365	NS	-1.80949	-1.85433
	SLITRK1	ENSRNOG00000009209	NS	-1.04085	-1.12816
	GLRA2	ENSRNOG00000003313	NS	-1.89317	NS
	SLC10A4	ENSRNOG00000026091	NS	NS	-1.67136
	SST	ENSRNOG00000001837	NS	-1.70302	-1.45945
	NXPH1	ENSRNOG00000008939	NS	-1.05522	-1.20213
	BCL11A	ENSRNOG00000007049	NS	-1.42483	-1.33517
	TMEM130	ENSRNOG00000025235	NS	-1.82778	-1.60985
	CNTN4	ENSRNOG00000005652	NS	-1.67045	-1.47398
	LRRTM3	ENSRNOG00000026466	NS	-1.31615	-1.56369
	GRIA3	ENSRNOG00000007682	NS	-1.30908	-1.46194
	ZFYVE28	ENSRNOG00000014874	NS	NS	-1.08131
	Nestin	ENSRNOG00000018681	NS	NS	1.45042
Microglia	GPR183	ENSRNOG00000025094	2.94978	2.21183	2.10475
	CCL4	ENSRNOG00000011406	3.10107	2.71918	2.43343
	LAPTM5	ENSRNOG00000011054	2.32176	1.69271	1.48537
	CSF1R	ENSRNOG00000018414	2.25155	1.68141	1.5819
	BCL2A1	ENSRNOG00000047606	3.17823	2.5517	1.78602
	CD14	ENSRNOG00000017819	1.73568	1.8318	1.46354
	CCL2	ENSRNOG00000007159	3.01542	3.6064	3.32794
	CCL3	ENSRNOG00000011205	4.42325	3.49841	3.09962
	ITGAM	ENSRNOG00000019728	2.46798	1.38205	1.5086
	CD86	ENSRNOG00000038835	2.29166	1.76549	1.34864
	ARG1	ENSRNOG00000013304	NS	-1.3212	-1.23995
Endothelial	TM4SF1	ENSRNOG00000015812	NS	1.65828	1.56694
	FLT1	ENSRNOG00000000940	1.06478	NS	NS
	A2M	ENSRNOG00000028896	1.27106	1.16979	1.21209
