# Supplementary material for: The systematic analysis of coding and long non-coding RNAs in the sub-chronic and chronic stages of spinal cord injury
Source: Sci Rep. 2017 Jan 20;7:41008. doi: 10.1038/srep41008 (PMC5247719; doi:10.1038/srep41008)
Supplement: Supplementary Table S5 [file srep41008-s6.xls]

## Sheet: 1MvsCtrl
© 2000-2016 QIAGEN. All rights reserved.
Ingenuity Canonical Pathways	-log(p-value)	Ratio	z-score	Molecules
Hepatic Fibrosis / Hepatic Stellate Cell Activation	10.5	0.398	N/A	COL7A1,IGFBP4,IL1RL1,TGFB1,MMP2,TNFRSF1A,IFNGR2,COL1A1,SMAD4,IL10RA,TLR4,IFNGR1,Flt1,SMAD3,MYH11,TGFBR1,COL4A1,EGFR,CD14,TNFRSF1B,TGFB2,IGFBP5,COL4A3,COL8A1,FGF2,COL6A2,IGF1,TIMP2,PDGFC,TNFRSF11B,NFKB2,TGFBR2,COL16A1,COL5A2,COL11A1,IL1A,COL4A2,SERPINE1,FAS,IFNAR2,COL6A1,IL6R,EDNRB,PDGFB,LBP,CD40,VCAM1,A2M,CCR5,FN1,IL1R1,COL28A1,COL20A1,IL1RAP,MET,PDGFRB,NFKB1,KLF6,COL3A1,COL18A1,NGFR,BCL2,TIMP1,I…
Role of Macrophages, Fibroblasts and Endothelial Cells in Rheumatoid Arthritis	9.96	0.332	N/A	IL1RL1,PIK3R6,TGFB1,PLCB2,FCGR1A,TNFRSF1A,PIK3R5,PLCE1,IL16,IKBKG,FOS,TLR4,TLR8,STAT3,GNAQ,IL1RN,PIK3CD,FZD1,C5AR1,FZD6,LRP6,PRKCH,TLR2,RIPK1,TNFSF13B,TLR7,JAK2,PRKD3,CTNNB1,TNFRSF1B,LEF1,TCF4,IKBKB,FGF2,PDGFC,TNFRSF11B,MYC,IL18,PRKCD,IL17RA,NRAS,CREB5,SFRP4,IL1A,CEBPG,IKBKE,JUN,CXCL12,MAP2K7,OSM,ATF2,F2RL1,CREB1,MYD88,SOCS3,WNT5A,IL6R,TLR9,IRS1,PDGFB,PIK3R1,GAB1,FZD7,APC,VCAM1,IRAK3,FN1,IL1R1,IL…
Acute Phase Response Signaling	9.38	0.396	5.571	C3,TNFRSF1A,SOCS4,IKBKG,FOS,STAT3,C4A/C4B,IL1RN,PIK3CD,C2,VWF,RIPK1,JAK2,TNFRSF1B,TCF4,SERPINA3,IKBKB,OSMR,TNFRSF11B,NFKB2,IL18,NRAS,NR3C1,IL1A,SOCS6,SERPINE1,C1S,IKBKE,JUN,MAP2K7,OSM,MYD88,SOCS3,IL6R,LBP,PIK3R1,C1R,A2M,FN1,IL1R1,IL1RAP,F8,IL33,KRAS,NFKB1,MAP3K5,CP,MAP3K14,HMOX1,IL6ST,PIK3CG,PDPK1,NGFR,CEBPB,MAPK1,SERPING1,SHC1
NF-κB Signaling	8.94	0.373	7.366	EIF2AK2,PIK3R6,TNFRSF1A,TIRAP,PIK3R5,FCER1G,FADD,PRKACB,PELI1,IKBKG,MALT1,CARD11,TLR4,TLR8,IL1RN,PIK3CD,RELB,GHR,MAP3K8,TGFBR1,TLR2,RIPK1,TNFSF13B,EGFR,TLR7,TNFRSF1B,INSR,IKBKB,TNFRSF11B,NFKB2,BMPR1A,TGFBR2,IL18,NRAS,IL1A,MAP2K7,MYD88,TLR9,IRS1,TAB2,PIK3R1,GAB1,CD40,IRAK3,IL1R1,NTRK3,NTRK2,MAP3K3,IL33,KRAS,PDGFRB,NFKB1,ATM,MAP3K14,PIK3CG,PLCG2,IRAK4,TNFAIP3,NGFR,TLR3,CSNK2A1,CASP8
PI3K Signaling in B Lymphocytes	8.93	0.41	N/A	PTEN,C3,PLCB2,PLEKHA2,PLCE1,ATF3,DAPP1,IKBKG,MALT1,TLR4,FOS,SYK,PIK3CD,PIK3AP1,CD180,SH2B2,IKBKB,ATF6,VAV1,NFKB2,NRAS,FOXO3,IKBKE,LYN,JUN,ATF2,CREB1,IRS1,PIK3R1,CD40,INPP5D,PLEKHA3,PLCB3,BLNK,PLCB1,KRAS,PLCD1,NFKB1,BTK,NFATC1,PLEKHA4,CAMK2A,PIK3CG,PLCG2,NFATC3,PDPK1,FCGR2B,ITPR3,MAPK1,PTPRC
Dendritic Cell Maturation	8.72	0.383	7.348	PIK3R6,PLCB2,FCGR1A,TNFRSF1A,PIK3R5,PLCE1,COL1A1,FCER1G,IKBKG,TLR4,IRF8,IL1RN,PIK3CD,RELB,TYROBP,TLR2,CD86,JAK2,TNFRSF1B,IKBKB,HLA-DOB,TNFRSF11B,NFKB2,IL18,CREB5,IL1A,IKBKE,ATF2,CREB1,MYD88,TLR9,IRS1,PIK3R1,GAB1,CD40,LOC100909630/RT1-DMb,CD1D,PLCB3,IL33,PLCB1,PLCD1,NFKB1,ATM,COL3A1,MAP3K14,B2M,COL18A1,PIK3CG,PLCG2,HLA-A,FCGR2B,NGFR,TLR3,MAPK1,ICAM1,DDR2,FCGR3A/FCGR3B
LXR/RXR Activation	8.62	0.438	-1.915	IL1RL1,C3,TNFRSF1A,HMGCR,LBP,TLR4,C4A/C4B,LDLR,IL1RN,IL1R1,SCD,NR1H3,IL1RAP,RXRA,NCOR1,APOC4,IL33,MYLIP,NFKB1,SREBF1,TNFRSF1B,CD14,ABCA1,ABCG1,PCYOX1,MSR1,FDFT1,TNFRSF11B,NFKB2,LYZ,CD36,IL18,NGFR,TLR3,CLU,PTGS2,IL1A,LPL,CYP51A1,LCAT,APOE,PLTP
Role of Pattern Recognition Receptors in Recognition of Bacteria and Viruses	8.05	0.397	5.916	EIF2AK2,OSM,PIK3R6,TGFB1,CREB1,C3,MYD88,NOD1,PIK3R5,TLR9,IRS1,PIK3R1,GAB1,C3AR1,C1QA,TLR4,TLR8,SYK,IRF7,PIK3CD,C5AR1,RIPK2,PRKCH,RNASEL,TLR2,PTX3,OAS1,NFKB1,TLR7,PRKD3,ATM,C1QB,TGFB2,CASP1,OAS2,PIK3CG,PLCG2,NFKB2,C1QC,IL18,PRKCD,TLR3,NLRP3,IFIH1,IL1A,MAPK1,NLRC4,CLEC7A
B Cell Receptor Signaling	8.02	0.356	5.939	PTEN,PIK3R6,PIK3R5,INPPL1,CD22,DAPP1,IKBKG,MALT1,SYK,PIK3CD,PIK3AP1,BCL2A1,MAP3K8,SYNJ2,RPS6KB1,PAG1,IKBKB,VAV1,NFKB2,BCL6,NRAS,CREB5,RAP1B,ETS1,POU2F2,IKBKE,LYN,JUN,MAP2K7,ATF2,CREB1,TLR9,IRS1,PIK3R1,GAB1,RAC2,INPP5D,APBB1IP,RAP2B,PTPN6,BLNK,FOXO1,MAP3K3,KRAS,NFKB1,MAP3K5,ATM,MAP3K14,BTK,EGR1,NFATC1,MEF2C,CAMK2A,PIK3CG,PLCG2,NFATC3,PDPK1,FCGR2B,GAB2,MAPK1,PTPRC,SHC1
Leukocyte Extravasation Signaling	7.28	0.337	6.414	ITGAL,PIK3R6,MMP2,SIPA1,NCF1,PIK3R5,ITGB2,GNAI3,NCF2,CXCR4,WAS,PIK3CD,ACTB,PRKCH,NCF4,JAM2,PRKD3,CRKL,CTNNB1,EZR,ACTN1,VAV1,TIMP2,PRKCD,RAP1B,CYBB,CYBA,ITGA5,MMP16,CXCL12,RHOH,AFDN,MMP12,TLR9,IRS1,WIPF1,PIK3R1,THY1,GAB1,RAC2,VCAM1,DLC1,ITGB3,TEC,CRK,CTNNA1,ARHGAP6,ATM,ITGA6,BTK,MSN,PXN,FER,CD44,PIK3CG,PLCG2,MMP7,MMP19,CLDN9,MAPK1,ARHGAP4,TIMP1,ICAM1,ARHGAP9,MMP14
Granulocyte Adhesion and Diapedesis	7.21	0.37	N/A	Ccl2,IL1RL1,Cxcl9,ITGAL,MMP2,TNFRSF1A,CSF3R,ITGB2,GNAI3,CXCL11,CXCR4,IL1RN,C5AR1,CXCL16,CXCL10,TNFRSF1B,EZR,TNFRSF11B,HSPB1,IL18,IL1A,CXCL14,ITGA5,MMP16,CXCL12,PF4,MMP12,CCL3L3,THY1,VCAM1,SDC1,CXCL6,IL1R1,IL1RAP,ITGB3,CCL4,IL33,Ccl7,ITGA6,MSN,CXCL2,MMP7,NGFR,MMP19,HRH3,CXCL13,CLDN9,Ccl9,ICAM1,MMP14
IL-6 Signaling	7.08	0.38	6.03	JUN,IL1RL1,MAP2K7,PIK3R6,SOCS3,TNFRSF1A,IL6R,PIK3R5,TLR9,IRS1,LBP,COL1A1,PIK3R1,GAB1,IKBKG,FOS,A2M,STAT3,IL1RN,PIK3CD,IL1R1,IL1RAP,IL33,KRAS,NFKB1,JAK2,TNFRSF1B,CD14,ATM,MAP3K14,IKBKB,IL6ST,PIK3CG,TNFRSF11B,NFKB2,HSPB1,NRAS,IL18,NGFR,TNFAIP6,CEBPB,IL1A,MAPK1,CSNK2A1,SHC1,IKBKE
Inflammasome pathway	6.73	0.765	3.464	NEK7,NFKB1,MYD88,CASP1,PYCARD,NFKB2,TLR4,IL18,AIM2,NLRP3,CTSB,CASP8,NLRC4
Fcγ Receptor-mediated Phagocytosis in Macrophages and Monocytes	6.68	0.407	6.083	HCK,PTEN,ACTR2,FCGR1A,NCF1,FGR,PIK3R1,PLD1,RAC2,ARPC1B,DOCK1,LCP2,WAS,SYK,INPP5D,ACTB,CRK,PRKCH,RPS6KB1,TLN1,PRKD3,EZR,PXN,FYB,PLD4,HMOX1,VAV1,PIK3CG,MYO5A,PRKCD,GAB2,NAPEPLD,PLD2,MAPK1,YES1,FCGR3A/FCGR3B,LYN
Molecular Mechanisms of Cancer	6.52	0.285	N/A	GNA13,PLCB2,JAK3,PIK3R5,FADD,SMAD4,BIRC3,FOS,CFLAR,GNAQ,PIK3CD,FZD1,LRP6,TGFBR1,RBL1,PRKAR2A,CCND2,CDKN2C,CTNNB1,TCF4,NFKB2,PRKCD,NRAS,RAP1B,CDKN2B,FAS,BID,ITGA5,GNA15,JUN,RHOH,BCL2L11,WNT5A,TLR9,IRS1,GAB1,TP53,APC,PLCB3,RAP2B,CRK,RAPGEF1,FOXO1,CTNNA1,MAP3K5,NOTCH1,GNAT2,RBPJ,CAMK2A,BMP1,BCL2,RALA,ADCY9,PIK3R6,TGFB1,PRKACB,GNAI3,ARHGEF6,SMAD3,FZD6,PRKCH,NF1,STK36,RND3,ADCY4,JAK2,PRKD3,LEF1,TGFB2,…
TREM1 Signaling	6.38	0.446	5.385	IL1RL1,MYD88,NOD1,TLR9,CD40,TLR4,TLR8,STAT3,TYROBP,TLR2,CD86,NFKB1,TLR7,JAK2,CASP1,ITGAX,PLCG2,NFKB2,LAT2,IL18,FCGR2B,TLR3,NLRP3,MAPK1,Nlrp1a,STAT5B,ICAM1,ITGA5,NLRC4
Interferon Signaling	6.28	0.581	2.668	IRF1,OAS1,IRF9,JAK2,IFNGR2,IFNAR2,IFIT3,PTPN2,JAK1,PIAS1,IFITM3,TYK2,TAP1,IFNGR1,IFITM2,BCL2,MX1,PSMB8
iNOS Signaling	6.24	0.512	2.646	IRF1,JUN,NFKB1,MYD88,JAK2,IFNGR2,CD14,JAK3,JAK1,IKBKB,LBP,TYK2,IRAK3,IRAK4,NFKB2,FOS,TLR4,IKBKG,IFNGR1,MAPK1,IRAK2,IKBKE
Type I Diabetes Mellitus Signaling	6.21	0.388	4.004	IRF1,MAP2K7,MYD88,APAF1,SOCS3,TNFRSF1A,IFNGR2,SOCS4,FCER1G,PIAS1,FADD,IKBKG,IFNGR1,LOC100909630/RT1-DMb,IL1R1,IL1RAP,RIPK1,CD86,NFKB1,MAP3K5,JAK2,TNFRSF1B,PTPRN,MAP3K14,JAK1,IKBKB,HLA-DOB,TNFRSF11B,NFKB2,HLA-A,NGFR,BCL2,MAPK1,SOCS6,FAS,BID,CASP8,IKBKE
phagosome formation	6.14	0.377	N/A	RHOH,PIK3R6,PLCB2,FCGR1A,PIK3R5,PLCE1,TLR9,IRS1,INPPL1,FCER1G,PIK3R1,GAB1,TLR4,TLR8,SYK,MRC1,FN1,INPP5D,PIK3CD,PLCB3,SCARA3,PRKCH,TLR2,RND3,PLCB1,PLCD1,TLR7,PRKD3,ATM,MSR1,Fcrls,RHOJ,PIK3CG,PLCG2,PRKCD,FCGR2B,TLR3,ITGA5,CLEC7A,FCGR3A/FCGR3B
IL-8 Signaling	6.14	0.324	7.616	IQGAP1,GNA13,PIK3R6,ITGAV,MMP2,PLCB2,GNB1,PIK3R5,ITGB2,PLD1,GNAI3,TEK,NCF2,IKBKG,FOS,PIK3CD,Flt1,PRKCH,RND3,RPS6KB1,HBEGF,EGFR,CCND2,PRKD3,IKBKB,RHOJ,PDGFC,PRKCD,NRAS,CYBB,IKBKE,JUN,RHOH,GNB4,TLR9,IRS1,PIK3R1,GAB1,LASP1,RAC2,VCAM1,IRAK3,ITGB3,IRAK2,KRAS,NFKB1,GNB3,ATM,MYL12B,ITGAX,PLD4,HMOX1,PIK3CG,IRAK4,NAPEPLD,BCL2,PTGS2,PLD2,MAPK1,ICAM1
Toll-like Receptor Signaling	6.11	0.429	4.491	JUN,EIF2AK2,IL1RL1,MYD88,TIRAP,TLR9,TAB2,LBP,IRAK3,IKBKG,FOS,TLR4,TLR8,IL1RN,IRAK2,TLR2,IL33,NFKB1,TLR7,CD14,MAP3K14,IKBKB,IRAK4,NFKB2,IL18,TNFAIP3,TLR3,IL1A,MAPK1,TICAM2
PPARα/RXRα Activation	6.1	0.335	-3.286	IL1RL1,TGFB1,PLCB2,PLCE1,SMAD4,PRKACB,IKBKG,GNAQ,SMAD3,NCOA6,GHR,RXRA,TGFBR1,PRKAR2A,ADCY4,JAK2,MED1,INSR,TGFB2,IKBKB,CLOCK,NFKB2,CD36,TGFBR2,NRAS,LPL,MED12,STAT5B,GNA15,IKBKE,JUN,MAP2K7,IRS1,BCL3,ACVR2A,NR2C2,NCOA3,IL1R1,IL1RAP,PLCB3,NCOR1,PLCB1,KRAS,PLCD1,NFKB1,ADCY7,ABCA1,MAP3K14,MEF2C,PLCG2,MAPK1,MED23,ADCY9,SHC1
Death Receptor Signaling	5.99	0.4	4.459	MAP2K7,APAF1,TNFRSF1A,PARP9,FADD,BIRC3,ARHGDIB,IKBKG,TIPARP,PARP10,CFLAR,ACTB,PARP14,CASP2,RIPK1,CASP7,PARP12,NFKB1,MAP3K5,PARP4,TNFRSF1B,MAP3K14,IKBKB,NFKB2,HSPB1,PARP1,ZC3HAV1,BCL2,PARP3,TNFSF10,FAS,BID,CASP8,IKBKE
Production of Nitric Oxide and Reactive Oxygen Species in Macrophages	5.93	0.326	7.348	IRF1,PIK3R6,TNFRSF1A,IFNGR2,NCF1,JAK3,PIK3R5,NCF2,IKBKG,FOS,TLR4,IFNGR1,IRF8,PIK3CD,MAP3K8,PRKCH,TLR2,RND3,NCF4,JAK2,PRKD3,TNFRSF1B,JAK1,IKBKB,SPI1,RHOJ,TNFRSF11B,NFKB2,LYZ,PRKCD,CLU,RAP1B,CYBB,CYBA,IKBKE,JUN,RHOH,MAP2K7,TLR9,IRS1,PIK3R1,GAB1,PTPN6,APOC4,SIRPA,MAP3K3,NFKB1,MAP3K5,ATM,MAP3K14,PCYOX1,TYK2,PIK3CG,PLCG2,NGFR,MAPK1,APOE
P2Y Purigenic Receptor Signaling Pathway	5.93	0.354	6.03	JUN,ATF2,GNB4,PIK3R6,CREB1,PLCB2,PIK3R5,GNB1,PLCE1,TLR9,IRS1,PIK3R1,P2RY4,GAB1,PRKACB,GNAI3,ITGA2B,FOS,GNAQ,P2RY12,PIK3CD,P2RY2,PLCB3,ITGB3,PRKCH,PRKAR2A,PLCB1,ADCY4,KRAS,PLCD1,NFKB1,GNB3,PRKD3,ADCY7,ATM,PIK3CG,PLCG2,NFKB2,MYC,NRAS,PRKCD,CREB5,MAPK1,P2RY6,ADCY9
Superpathway of Cholesterol Biosynthesis	5.81	0.593	N/A	HMGCS1,ACAT2,FDPS,HMGCR,FDFT1,MSMO1,PMVK,LBR,SQLE,IDI1,DHCR24,MVK,TM7SF2,HSD17B7,CYP51A1,MVD
Role of NFAT in Regulation of the Immune Response	5.55	0.323	7	GNA13,PIK3R6,PLCB2,FCGR1A,GNB1,PIK3R5,FCER1G,GNAI3,IKBKG,FOS,LCP2,SYK,GNAQ,PIK3CD,CD4,CD86,IKBKB,HLA-DOB,IKBKAP,NFKB2,NRAS,GNA15,IKBKE,LYN,JUN,ATF2,GNB4,TLR9,IRS1,PIK3R1,GAB1,LOC100909630/RT1-DMb,CSNK1G3,PLCB3,BLNK,MEF2D,PLCB1,KRAS,NFKB1,GNB3,GNAT2,ATM,BTK,NFATC1,MEF2C,PIK3CG,PLCG2,NFATC3,HLA-A,FCGR2B,ITPR3,MAPK1,MEF2A,FCGR3A/FCGR3B
Complement System	5.52	0.571	2.309	C3,C1QB,ITGAX,ITGB2,C6,C1R,CFH,C3AR1,C1QA,C1QC,C4A/C4B,C2,C5AR1,CFD,C1S,SERPING1
Colorectal Cancer Metastasis Signaling	5.44	0.297	6.475	PIK3R6,TGFB1,MMP2,TNFRSF1A,JAK3,GNB1,PIK3R5,SMAD4,PRKACB,FOS,TLR4,TLR8,IFNGR1,STAT3,PIK3CD,FZD1,SMAD3,FZD6,LRP6,TGFBR1,TLR2,RND3,PRKAR2A,ADCY4,EGFR,TLR7,JAK2,CTNNB1,LEF1,TCF4,TGFB2,JAK1,PTGER4,RHOJ,PDGFC,NFKB2,MYC,TGFBR2,NRAS,PTGER3,MMP16,JUN,RHOH,GNB4,WNT5A,MMP12,IL6R,TLR9,IRS1,PIK3R1,GAB1,FZD7,TP53,APC,ARRB1,KRAS,NFKB1,GNB3,ADCY7,ATM,TYK2,IL6ST,PIK3CG,MMP7,TLR3,MMP19,PTGS2,MAPK1,ADCY9,MMP14
Pancreatic Adenocarcinoma Signaling	5.43	0.353	5.657	PIK3R6,TGFB1,JAK3,PIK3R5,TLR9,IRS1,PIK3R1,SMAD4,PLD1,GAB1,TP53,STAT3,PIK3CD,SMAD3,ERBB2,TGFBR1,KRAS,HBEGF,NFKB1,EGFR,JAK2,NOTCH1,ATM,CDK2,TGFB2,JAK1,PLD4,TYK2,HMOX1,PDGFC,PIK3CG,NFKB2,TGFBR2,NAPEPLD,BCL2,PTGS2,PLD2,RALA,MAPK1,CDKN2B,RB1
Role of Osteoblasts, Osteoclasts and Chondrocytes in Rheumatoid Arthritis	5.42	0.301	N/A	IL1RL1,PIK3R6,TGFB1,CTSK,TNFRSF1A,PIK3R5,COL1A1,SMAD4,BIRC3,IKBKG,FOS,IL1RN,PIK3CD,FZD1,FZD6,LRP6,SPP1,CTNNB1,TNFRSF1B,LEF1,TCF4,IKBKB,IGF1,TNFRSF11B,BMPR1A,IL18,SFRP4,SMAD5,ACP5,IL1A,ITGA5,RUNX2,IKBKE,JUN,MAP2K7,WNT5A,TLR9,IRS1,TAB2,PIK3R1,GAB1,FZD7,APC,CSF1R,ADAM17,IL1R1,ADAMTS5,IL1RAP,SFRP2,ITGB3,SOST,SMURF1,FOXO1,IL33,NFKB1,MAP3K5,ATM,MAP3K14,NFATC1,PIK3CG,NFATC3,NGFR,BCL2,BMP1,MAPK1,MMP14
IL-10 Signaling	5.41	0.422	N/A	JUN,IL1RL1,SOCS3,LBP,IL10RA,IKBKG,FOS,CCR5,STAT3,IL1RN,IL1R1,IL1RAP,IL33,NFKB1,CD14,MAP3K14,JAK1,IKBKB,TYK2,HMOX1,NFKB2,IL18,FCGR2B,IL10RB,IL1A,MAPK1,IKBKE
Regulation of the Epithelial-Mesenchymal Transition Pathway	5.4	0.316	N/A	LOX,PIK3R6,TGFB1,MMP2,JAK3,PIK3R5,ZEB2,SMAD4,STAT3,PIK3CD,FZD1,SMAD3,FZD6,TGFBR1,FGF11,EGFR,JAK2,CTNNB1,LEF1,TCF4,FGF10,ZEB1,TGFB2,JAK1,FGF2,NFKB2,TGFBR2,NRAS,ETS1,NOTCH3,MAP2K7,WNT5A,TLR9,IRS1,PIK3R1,GAB1,FZD7,APC,NOTCH2,ADAM17,MET,SMURF1,PSEN1,KRAS,PDGFRB,NFKB1,NOTCH1,ATM,RBPJ,EGR1,TYK2,PIK3CG,HIF1A,MAML1,MAPK1,FGF9
PPAR Signaling	5.37	0.384	-5.048	JUN,IL1RL1,TNFRSF1A,PDGFB,IKBKG,FOS,IL1RN,IL1R1,NR1H3,IL1RAP,RXRA,NCOR1,IL33,KRAS,NFKB1,PDGFRB,TNFRSF1B,MED1,MAP3K14,INSR,IKBKB,PDGFC,TNFRSF11B,NFKB2,NRAS,IL18,NGFR,PTGS2,IL1A,MAPK1,STAT5B,SHC1,IKBKE
PDGF Signaling	5.37	0.384	5.396	JUN,EIF2AK2,PIK3R6,JAK3,PIK3R5,TLR9,IRS1,INPPL1,PDGFB,PIK3R1,GAB1,FOS,STAT3,INPP5D,PIK3CD,SYNJ2,CRK,KRAS,PDGFRB,JAK2,CRKL,ATM,JAK1,TYK2,PDGFC,PIK3CG,PLCG2,MYC,NRAS,MAPK1,RASA1,CSNK2A1,SHC1
IL-12 Signaling and Production in Macrophages	5.31	0.344	N/A	JUN,IRF1,ALOX12,PIK3R6,TGFB1,MYD88,PIK3R5,TLR9,IRS1,PIK3R1,GAB1,CD40,IKBKG,FOS,TLR4,IFNGR1,IRF8,PIK3CD,MAP3K8,RXRA,PRKCH,APOC4,TLR2,REL,NFKB1,PRKD3,ATM,TGFB2,IKBKB,PCYOX1,SPI1,MAF,PIK3CG,NFKB2,LYZ,IL18,PRKCD,CLU,CEBPB,STAT6,MAPK1,APOE,IKBKE
JAK/Stat Signaling	5.27	0.386	3.536	JUN,PIK3R6,SOCS3,SOCS4,JAK3,PIK3R5,TLR9,IRS1,PIK3R1,PIAS1,GAB1,FOS,GNAQ,STAT3,PIK3CD,PTPN6,KRAS,NFKB1,JAK2,ATM,JAK1,TYK2,PTPN1,PIK3CG,NFKB2,NRAS,CEBPB,STAT6,MAPK1,SOCS6,STAT5B,SHC1
T Helper Cell Differentiation	5.17	0.419	N/A	TGFB1,TNFRSF1A,IFNGR2,IL6R,FCER1G,CD40,IL2RG,IL10RA,IFNGR1,STAT3,LOC100909630/RT1-DMb,TGFBR1,CD86,IL21R,TNFRSF1B,ICOSLG/LOC102723996,HLA-DOB,IL6ST,TNFRSF11B,BCL6,TGFBR2,IL18,HLA-A,IL10RB,NGFR,STAT6
p38 MAPK Signaling	4.94	0.356	5.396	IL1RL1,ATF2,TGFB1,CREB1,TNFRSF1A,TIFA,TAB2,FADD,TP53,IRAK3,IL1RN,IL1R1,IL1RAP,TGFBR1,MEF2D,IRAK2,PLA2G4A,RPS6KB1,IL33,MAP3K5,TNFRSF1B,RPS6KA3,MAP4K1,TGFB2,PLA2G3,MEF2C,IRAK4,HSPB1,MYC,TGFBR2,IL18,CREB5,IL1A,MKNK1,FAS,MEF2A
Prolactin Signaling	4.92	0.378	4.158	JUN,IRF1,PIK3R6,SOCS3,SOCS4,PIK3R5,TLR9,IRS1,PIK3R1,GAB1,FOS,STAT3,PIK3CD,PRKCH,KRAS,JAK2,PRKD3,ATM,PIK3CG,PLCG2,MYC,NRAS,PRKCD,PDPK1,NR3C1,CEBPB,MAPK1,SOCS6,STAT5B,NMI,SHC1
HGF Signaling	4.91	0.345	5.745	JUN,MAP2K7,ATF2,PIK3R6,PIK3R5,TLR9,ELF2,IRS1,PIK3R1,GAB1,DOCK1,ELF1,FOS,STAT3,PIK3CD,MAP3K8,MET,PRKCH,RAPGEF1,MAP3K3,KRAS,MAP3K5,PRKD3,CRKL,ATM,MAP3K14,CDK2,PXN,PIK3CG,PLCG2,NRAS,PRKCD,PTGS2,ELF4,ELK3,RAP1B,MAPK1,ETS1,ITGA5
NF-κB Activation by Viruses	4.9	0.372	N/A	EIF2AK2,ITGAL,PIK3R6,ITGAV,PIK3R5,TLR9,IRS1,ITGB2,PIK3R1,GAB1,IKBKG,CCR5,PIK3CD,CD4,ITGB3,PRKCH,RIPK1,KRAS,NFKB1,PRKD3,ATM,MAP3K14,ITGA6,IKBKB,IKBKAP,PIK3CG,NFKB2,NRAS,PRKCD,MAPK1,ITGA5,IKBKE
Role of JAK1 and JAK3 in γc Cytokine Signaling	4.68	0.391	N/A	PIK3R6,SOCS3,JAK3,PIK3R5,TLR9,IRS1,IL15RA,PIK3R1,GAB1,IL2RG,STAT3,SYK,PIK3CD,BLNK,FES,SH2B2,IL21R,KRAS,JAK2,ATM,JAK1,PIK3CG,NRAS,STAT6,MAPK1,STAT5B,SHC1
Endothelin-1 Signaling	4.68	0.308	5.824	GNA13,PIK3R6,PLCB2,PIK3R5,PLCE1,PLD1,GNAI3,FOS,GNAQ,PIK3CD,PNPLA3,PRKCH,PLA2G4A,ADCY4,PRKD3,CASP1,MYC,PRKCD,NRAS,LCAT,PLBD1,GNA15,JUN,EDNRB,TLR9,IRS1,PIK3R1,GAB1,PLCB3,CASP2,CASP4,PTGS1,CASP7,PLCB1,KRAS,PLCD1,GNAT2,ADCY7,ATM,PLD4,PLA2G3,HMOX1,PIK3CG,PLCG2,ITPR3,NAPEPLD,PTGS2,PLD2,MAPK1,ADCY9,SHC1,CASP8
PTEN Signaling	4.61	0.339	-4.439	PTEN,BCL2L11,PIK3R5,INPPL1,PIK3R1,MAGI2,RAC2,IKBKG,INPP5D,PIK3CD,GHR,NTRK3,SYNJ2,TGFBR1,NTRK2,FOXO1,RPS6KB1,KRAS,NFKB1,PDGFRB,EGFR,INSR,IKBKB,PIK3CG,NFKB2,BMPR1A,TGFBR2,NRAS,PDPK1,NGFR,BCL2,MAPK1,MAGI1,CSNK2A1,FOXO3,ITGA5,SHC1,IKBKE
Growth Hormone Signaling	4.61	0.377	3.78	PIK3R6,SOCS3,SOCS4,PIK3R5,TLR9,IRS1,PIK3R1,GAB1,FOS,A2M,STAT3,PIK3CD,GHR,PTPN6,PRKCH,RPS6KB1,JAK2,PRKD3,RPS6KA3,ATM,IGF1,CEBPA,PIK3CG,PLCG2,PRKCD,PDPK1,MAPK1,SOCS6,STAT5B
Hepatic Cholestasis	4.59	0.317	N/A	JUN,IL1RL1,OSM,CYP7B1,TGFB1,MYD88,TNFRSF1A,TIRAP,LBP,PRKACB,IRAK3,IKBKG,TLR4,IL1RN,IL1R1,NR1H3,IL1RAP,RXRA,PRKCH,IRAK2,ABCC3,CYP27A1,IL33,PRKAR2A,ADCY4,NFKB1,SREBF1,TNFRSF1B,PRKD3,CD14,ADCY7,MAP3K14,TGFB2,INSR,IKBKB,ABCC1,IRAK4,TNFRSF11B,NFKB2,IL18,PRKCD,NGFR,IL1A,GCGR,ADCY9,IKBKE
Tec Kinase Signaling	4.55	0.31	6.325	GNA13,PIK3R6,JAK3,PIK3R5,GNB1,FGR,FCER1G,FADD,GNAI3,FOS,TLR4,GNAQ,STAT3,WAS,PIK3CD,ACTB,PRKCH,RND3,JAK2,PRKD3,JAK1,RHOJ,VAV1,NFKB2,PRKCD,STAT6,TNFSF10,FAS,STAT5B,YES1,ITGA5,GNA15,LYN,RHOH,HCK,GNB4,TLR9,IRS1,PIK3R1,GAB1,TEC,NFKB1,GNB3,GNAT2,ATM,BTK,TYK2,PIK3CG,PLCG2
Agranulocyte Adhesion and Diapedesis	4.47	0.319	N/A	Ccl2,CXCL12,Cxcl9,PF4,MMP2,TNFRSF1A,MMP12,ITGB2,CCL3L3,Podxl,PODXL2,VCAM1,GNAI3,CXCL11,CXCL6,CXCR4,FN1,IL1RN,IL1R1,C5AR1,ACTB,MYH11,CXCL16,CCL4,IL33,Ccl7,CXCL10,EZR,ITGA6,MSN,CXCL2,MMP7,IL18,MMP19,CXCL13,CLDN9,Ccl9,IL1A,CD34,ICAM1,CXCL14,ITGA5,MMP16,MMP14
IL-3 Signaling	4.47	0.366	N/A	JUN,PIK3R6,PIK3R5,TLR9,IRS1,PIK3R1,GAB1,FOS,STAT3,INPP5D,PIK3CD,PTPN6,PRKCH,RAPGEF1,FOXO1,KRAS,JAK2,PRKD3,CRKL,ATM,CSF2RB,JAK1,PIK3CG,NRAS,PRKCD,GAB2,STAT6,MAPK1,STAT5B,SHC1
IGF-1 Signaling	4.42	0.343	3.413	JUN,IGFBP4,PIK3R6,SOCS3,SOCS4,PIK3R5,TLR9,IRS1,PIK3R1,GAB1,PRKACB,FOS,STAT3,PIK3CD,FOXO1,RPS6KB1,PRKAR2A,KRAS,JAK2,ATM,PXN,JAK1,IGFBP5,IGF1,NOV,PIK3CG,NRAS,PDPK1,IGFBP7,MAPK1,SOCS6,RASA1,CSNK2A1,FOXO3,SHC1
Communication between Innate and Adaptive Immune Cells	4.41	0.4	N/A	TNFSF13B,TLR7,CD8B,CXCL10,TLR9,B2M,FCER1G,CD40,CCL3L3,TLR4,TLR8,IL18,HLA-A,CD8A,IL1RN,TLR3,Ccl9,IL1A,TNFRSF13C,CD4,CCL4,TLR2,CD86,IL33
Protein Kinase A Signaling	4.41	0.264	2.557	AKAP13,PTEN,GNA13,TGFB1,TNNI2,PLCB2,GNB1,PLCE1,SMAD4,PDE5A,PRKACB,GNAI3,PTPN18,RYR3,GNAQ,SMAD3,PTPRF,TGFBR1,PRKCH,DUSP16,PRKAR2A,CDC27,PDE12,PTPRZ1,ADCY4,PRKD3,AKAP2,FLNA,CTNNB1,LEF1,TCF4,TGFB2,EYA3,PTPN1,NFKB2,AKAP7,TGFBR2,PRKCD,CREB5,PTPRG,MYLK,RAP1B,DUSP6,PTPN7,ATF2,CDC14B,AKAP10,GNB4,CREB1,PDE3B,PDE4B,PDE7A,PHKB,PDE4D,PLCB3,PTPN6,SMPDL3A,SIRPA,H1FX,PLCB1,PLCD1,NFKB1,GNB3,PYGL,NTN1,PTPRN,ADCY7…
IL-4 Signaling	4.35	0.361	N/A	PIK3R6,IL13RA1,JAK3,PIK3R5,TLR9,IRS1,INPPL1,PIK3R1,GAB1,IL2RG,INPP5D,PIK3CD,LOC100909630/RT1-DMb,SYNJ2,PTPN6,RPS6KB1,KRAS,JAK2,ATM,JAK1,HLA-DOB,NFATC1,TYK2,PIK3CG,NFATC3,NRAS,HLA-A,NR3C1,STAT6,SHC1
Induction of Apoptosis by HIV1	4.33	0.404	2	MAP2K7,NFKB1,MAP3K5,APAF1,TNFRSF1A,TNFRSF1B,MAP3K14,IKBKB,IKBKAP,FADD,TP53,BIRC3,NFKB2,IKBKG,TNFRSF11B,CXCR4,NGFR,BCL2,FAS,BID,RIPK1,CASP8,IKBKE
iCOS-iCOSL Signaling in T Helper Cells	4.32	0.333	4.95	PTEN,PIK3R6,PLEKHA2,PIK3R5,TLR9,IRS1,FCER1G,PIK3R1,GAB1,CD40,IL2RG,IKBKG,LCP2,INPP5D,PIK3CD,PLEKHA3,LOC100909630/RT1-DMb,CD4,NFKB1,ATM,ICOSLG/LOC102723996,IKBKB,HLA-DOB,NFATC1,PLEKHA4,VAV1,CAMK2A,PIK3CG,NFATC3,NFKB2,HLA-A,PDPK1,GAB2,ITPR3,PTPRC,SHC1,IKBKE
Role of Tissue Factor in Cancer	4.32	0.333	N/A	HCK,PTEN,F2RL1,GNA13,PIK3R6,ITGAV,PIK3R5,FGR,TLR9,IRS1,PIK3R1,GAB1,TP53,ARRB1,GNAQ,PIK3CD,ITGB3,RPS6KB1,PLCB1,KRAS,HBEGF,EGFR,JAK2,RPS6KA3,ATM,ITGA6,PLAUR,F10,EGR1,PIK3CG,NRAS,PDXP,MAPK1,STAT5B,YES1,GNA15,LYN
Role of JAK2 in Hormone-like Cytokine Signaling	4.28	0.5	N/A	JAK2,SOCS3,SOCS4,JAK1,IRS1,TYK2,PTPN1,STAT3,GHR,PTPN6,SOCS6,SH2B2,STAT5B,SIRPA,SHC1
Role of PKR in Interferon Induction and Antiviral Response	4.25	0.45	N/A	IRF1,EIF2AK2,NFKB1,ATF2,APAF1,TNFRSF1A,FCGR1A,IKBKB,TAB2,FADD,TP53,NFKB2,IKBKG,TLR3,RNASEL,BID,CASP8,IKBKE
IL-1 Signaling	4.12	0.348	5.292	JUN,MAP2K7,GNB4,GNA13,MYD88,GNB1,TAB2,PRKACB,IRAK3,GNAI3,IKBKG,FOS,GNAQ,IL1R1,IL1RAP,IRAK2,PRKAR2A,ADCY4,NFKB1,GNB3,GNAT2,ADCY7,MAP3K14,IKBKB,IRAK4,NFKB2,IL1A,MAPK1,ADCY9,GNA15,IKBKE
p53 Signaling	4.12	0.337	-0.192	JUN,PML,PTEN,PIK3R6,CHEK2,APAF1,PIK3R5,TLR9,IRS1,PIK3R1,PIAS1,THBS1,TP53INP1,GAB1,TP53,TOPBP1,STAG1,PIK3CD,DRAM1,HDAC9,GADD45G,SIRT1,CCND2,CTNNB1,ATM,MED1,CDK2,RRM2B,PIK3CG,HIF1A,BCL2,GADD45A,FAS,RB1
Chronic Myeloid Leukemia Signaling	4.12	0.337	N/A	PIK3R6,TGFB1,PIK3R5,TLR9,IRS1,PIK3R1,SMAD4,GAB1,TP53,IKBKG,PIK3CD,SMAD3,TGFBR1,CRK,RBL1,HDAC4,HDAC9,KRAS,NFKB1,CRKL,ATM,TGFB2,IKBKB,PIK3CG,NFKB2,MYC,TGFBR2,NRAS,GAB2,CTBP2,MAPK1,RB1,STAT5B,IKBKE
UVA-Induced MAPK Signaling	4.12	0.34	5.477	JUN,PIK3R6,PLCB2,PIK3R5,PARP9,PLCE1,TLR9,IRS1,PIK3R1,GAB1,TP53,TIPARP,PARP10,FOS,PIK3CD,PLCB3,PARP14,RPS6KB1,PARP12,PLCB1,KRAS,PLCD1,EGFR,PARP4,RPS6KA3,ATM,PIK3CG,PLCG2,NRAS,PARP1,ZC3HAV1,PARP3,MAPK1
Sphingosine-1-phosphate Signaling	4.03	0.327	3.087	RHOH,GNA13,PIK3R6,PLCB2,S1PR3,ASAH1,PIK3R5,PLCE1,TLR9,IRS1,PDGFB,PIK3R1,GAB1,GNAI3,GNAQ,PIK3CD,PLCB3,CASP4,CASP2,RND3,CASP7,PLCB1,ADCY4,PLCD1,PDGFRB,ADCY7,ATM,CASP1,RHOJ,PDGFC,PIK3CG,PLCG2,NAAA,MAPK1,CASP8,ADCY9
SAPK/JNK Signaling	4.02	0.337	4.49	JUN,MAP2K7,ATF2,GNA13,PIK3R6,ZAK,PIK3R5,GNB1,TLR9,IRS1,FCER1G,PIK3R1,FADD,GAB1,RAC2,TP53,PIK3CD,CRK,RIPK1,MAP3K3,KRAS,MAP3K5,GNB3,CRKL,ATM,MAP4K1,MAPK8IP2,NFATC1,PIK3CG,NFATC3,NRAS,GADD45A,SHC1
HMGB1 Signaling	3.98	0.317	5.754	JUN,RHOH,MAP2K7,OSM,PIK3R6,TGFB1,TNFRSF1A,IFNGR2,PIK3R5,TLR9,IRS1,PIK3R1,GAB1,VCAM1,FOS,TLR4,IFNGR1,PIK3CD,IL1R1,RND3,KRAS,NFKB1,TNFRSF1B,ATM,TGFB2,PLAT,RHOJ,PIK3CG,TNFRSF11B,NFKB2,KAT6A,NRAS,IL18,NGFR,IL1A,MAPK1,SERPINE1,ICAM1,Kat6b
Phospholipase C Signaling	3.89	0.282	4.146	GNA13,PLCB2,GNB1,PLCE1,FCER1G,PLD1,LCP2,SYK,GNAQ,ARHGEF6,PRKCH,RND3,PLA2G4A,ADCY4,PRKD3,RHOJ,NFKB2,PRKCD,NRAS,CREB5,RAP1B,ITGA5,TGM2,LYN,RHOH,ATF2,GNB4,CREB1,PLCB3,HDAC4,BLNK,MEF2D,HDAC9,PLCB1,KRAS,NFKB1,GNB3,ADCY7,RPS6KA3,MYL12B,BTK,PLD4,NFATC1,PLA2G3,HMOX1,MEF2C,PLCG2,NFATC3,FCGR2B,ITPR3,NAPEPLD,PLD2,RALA,MAPK1,ADCY9,SHC1,MEF2A
FcγRIIB Signaling in B Lymphocytes	3.87	0.396	3.578	KRAS,DOK1,PIK3R6,ATM,BTK,PIK3R5,TLR9,IRS1,PIK3R1,GAB1,PLCG2,PIK3CG,NRAS,SYK,PDPK1,FCGR2B,INPP5D,PIK3CD,BLNK,SHC1,LYN
Thrombopoietin Signaling	3.77	0.369	4.899	JUN,KRAS,PIK3R6,JAK2,PRKD3,ATM,PIK3R5,TLR9,IRS1,PIK3R1,GAB1,PLCG2,PIK3CG,FOS,NRAS,STAT3,MYC,PRKCD,PIK3CD,GAB2,MAPK1,PRKCH,STAT5B,SHC1
Natural Killer Cell Signaling	3.74	0.324	N/A	PIK3R6,PIK3R5,TLR9,IRS1,INPPL1,FCER1G,PIK3R1,GAB1,RAC2,LCP2,SYK,INPP5D,PIK3CD,CD300A,TYROBP,SH3BP2,SYNJ2,PTPN6,PRKCH,KRAS,CD244,PRKD3,ATM,HCST,VAV1,NCR3,PIK3CG,PLCG2,NRAS,PRKCD,MAPK1,SHC1,FCGR3A/FCGR3B,SH2D1B
CD40 Signaling	3.72	0.351	4.6	JUN,MAP2K7,PIK3R6,JAK3,PIK3R5,TLR9,IRS1,PIK3R1,GAB1,CD40,IKBKG,FOS,STAT3,PIK3CD,PTGS1,NFKB1,ATM,MAP3K14,IKBKB,IKBKAP,PIK3CG,NFKB2,TNFAIP3,PTGS2,MAPK1,ICAM1,IKBKE
Acute Myeloid Leukemia Signaling	3.72	0.337	3.024	MAP2K7,PML,PIK3R6,CSF2RA,CSF3R,PIK3R5,TLR9,IRS1,PIK3R1,GAB1,CSF1R,STAT3,PIK3CD,RUNX1,RPS6KB1,KRAS,NFKB1,TCF4,ATM,CSF2RB,LEF1,SPI1,CEBPA,PIK3CG,NFKB2,MYC,NRAS,PIM1,MAPK1,STAT5B
LPS-stimulated MAPK Signaling	3.72	0.341	4.811	JUN,ATF2,PIK3R6,CREB1,PIK3R5,TLR9,IRS1,LBP,PIK3R1,GAB1,IKBKG,TLR4,FOS,PIK3CD,PRKCH,KRAS,NFKB1,MAP3K5,PRKD3,CD14,ATM,MAP3K14,IKBKB,PIK3CG,NFKB2,NRAS,PRKCD,MAPK1,IKBKE
PKCθ Signaling in T Lymphocytes	3.71	0.311	6.164	JUN,PIK3R6,PIK3R5,TLR9,IRS1,FCER1G,PIK3R1,GAB1,RAC2,IKBKG,MALT1,FOS,CARD11,LCP2,PIK3CD,LOC100909630/RT1-DMb,MAP3K8,CD4,CD86,MAP3K3,KRAS,NFKB1,MAP3K5,ATM,MAP3K14,IKBKB,HLA-DOB,NFATC1,VAV1,CAMK2A,PIK3CG,PLCG2,NFATC3,NFKB2,NRAS,HLA-A,MAPK1,IKBKE
Oncostatin M Signaling	3.69	0.455	3.873	KRAS,OSM,JAK2,PLAU,JAK3,JAK1,TYK2,IL6ST,OSMR,NRAS,STAT3,CHI3L1,MAPK1,STAT5B,SHC1
Inhibition of Matrix Metalloproteases	3.69	0.455	N/A	RECK,MMP2,MMP12,TFPI2,ADAM10,TIMP2,SDC1,MMP7,A2M,ADAM17,MMP19,THBS2,TIMP1,MMP16,MMP14
Glucocorticoid Receptor Signaling	3.68	0.265	N/A	ADRB2,PIK3R6,TGFB1,PLAU,FCGR1A,POLR2A,JAK3,PIK3R5,SMAD4,PRKACB,IKBKG,FOS,STAT3,IL1RN,PIK3CD,ACTB,SMAD3,TGFBR1,TAF9,JAK2,MED1,TGFB2,JAK1,IKBKB,ANXA1,CREBZF,TGFBR2,NRAS,SGK1,NR3C1,SERPINE1,STAT5B,ARID1A,POU2F2,FOXO3,IKBKE,JUN,MAP2K7,CREB1,PBRM1,SMARCA2,TLR9,IRS1,PIK3R1,GAB1,SMARCC1,NCOA3,VCAM1,A2M,PHF10,NCOR1,KRAS,NFKB1,ATM,MAP3K14,NFATC1,CEBPA,PIK3CG,NFATC3,HSPA9,PBX1,UBE2I,ARID2,BCL2,CEBPB,PTGS2,…
Actin Cytoskeleton Signaling	3.61	0.277	4.824	IQGAP1,GNA13,PIK3R6,PIK3R5,ARPC1B,ARHGAP24,IQGAP3,WAS,ARHGEF6,PIK3CD,CYFIP1,ACTB,PIP4K2B,MYH11,IQGAP2,FGF11,TLN1,CRKL,CD14,FLNA,EZR,FGF10,FGF2,ACTN1,VAV1,PDGFC,SSH1,NRAS,MYLK,FGD1,ITGA5,ACTR2,TLR9,IRS1,PDGFB,LBP,PIK3R1,GAB1,RAC2,APC,DOCK1,FN1,TRIO,CRK,KRAS,ATM,MYL12B,MSN,PXN,ABI2,PIK3CG,NCKAP1L,MAPK1,SSH2,FGF9,SHC1
Retinoic acid Mediated Apoptosis Signaling	3.6	0.409	3.638	PARP12,IRF1,PARP4,APAF1,PARP9,FADD,PARP10,TIPARP,PARP1,CFLAR,ZC3HAV1,PARP3,TNFSF10,RXRA,PARP14,RARG,BID,CASP8
T Cell Receptor Signaling	3.57	0.318	N/A	JUN,PIK3R6,PIK3R5,TLR9,IRS1,PIK3R1,GAB1,IKBKG,MALT1,FOS,CARD11,LCP2,CD8A,PIK3CD,CD4,TEC,KRAS,NFKB1,PAG1,CD8B,ATM,BTK,IKBKB,NFATC1,VAV1,PIK3CG,NFATC3,NFKB2,NRAS,MAPK1,PTPRC,RASA1,PTPN7,IKBKE
Glioblastoma Multiforme Signaling	3.54	0.293	5.246	RHOH,PTEN,PIK3R6,PLCB2,WNT5A,PIK3R5,PLCE1,TLR9,IRS1,PDGFB,PIK3R1,GAB1,FZD7,TP53,APC,PIK3CD,FZD1,FZD6,PLCB3,NF1,RND3,FOXO1,RPS6KB1,PLCB1,KRAS,PLCD1,PDGFRB,EGFR,CTNNB1,ATM,LEF1,CDK2,RHOJ,IGF1,PDGFC,PIK3CG,PLCG2,MYC,NRAS,PRKCD,ITPR3,MAPK1,RB1,SHC1
Glioma Invasiveness Signaling	3.53	0.358	4.082	HMMR,KRAS,RHOH,PIK3R6,MMP2,ITGAV,PLAU,ATM,PLAUR,PIK3R5,TLR9,IRS1,PIK3R1,GAB1,RHOJ,CD44,TIMP2,PIK3CG,NRAS,PIK3CD,MAPK1,ITGB3,TIMP1,RND3
IL-15 Signaling	3.52	0.347	N/A	PIK3R6,JAK3,PIK3R5,TLR9,IRS1,IL15RA,PIK3R1,GAB1,IL2RG,VCAM1,STAT3,SYK,PIK3CD,KRAS,NFKB1,JAK2,ATM,JAK1,TYK2,PIK3CG,NFKB2,NRAS,STAT6,MAPK1,STAT5B,SHC1
Apoptosis Signaling	3.52	0.337	0.192	MAP2K7,APAF1,BCL2L11,TNFRSF1A,TP53,BIRC3,IKBKG,CAPN3,BCL2A1,CASP2,CASP7,KRAS,NFKB1,MAP3K5,TNFRSF1B,MAP3K14,IKBKB,PLCG2,NFKB2,NRAS,PARP1,BCL2,MAPK1,FAS,BID,CASP8,CDK1,IKBKE
Erythropoietin Signaling	3.52	0.342	N/A	JUN,PIK3R6,SOCS3,PIK3R5,TLR9,IRS1,PIK3R1,GAB1,FOS,PIK3CD,PTPN6,PRKCH,RPS6KB1,KRAS,NFKB1,JAK2,PRKD3,ATM,PIK3CG,PLCG2,NFKB2,NRAS,PRKCD,PDPK1,MAPK1,STAT5B,SHC1
Role of JAK1, JAK2 and TYK2 in Interferon Signaling	3.5	0.524	1.134	NFKB2,IFNGR1,STAT3,NFKB1,JAK2,IFNGR2,IFNAR2,PTPN2,JAK1,PTPN6,TYK2
IL-9 Signaling	3.46	0.4	3.3	NFKB1,PIK3R6,SOCS3,ATM,JAK3,PIK3R5,JAK1,BCL3,TLR9,IRS1,PIK3R1,GAB1,IL2RG,PIK3CG,NFKB2,STAT3,PIK3CD,STAT5B
TNFR1 Signaling	3.46	0.4	3.638	JUN,NFKB1,APAF1,TNFRSF1A,MAP3K14,IKBKB,FADD,BIRC3,NFKB2,FOS,IKBKG,TNFAIP3,CASP2,BID,RIPK1,CASP8,CASP7,IKBKE
Altered T Cell and B Cell Signaling in Rheumatoid Arthritis	3.41	0.342	N/A	TGFB1,TLR9,FCER1G,CD40,TLR4,TLR8,IL1RN,LOC100909630/RT1-DMb,RELB,SPP1,TLR2,CD86,IL33,NFKB1,TNFSF13B,TLR7,MAP3K14,HLA-DOB,NFKB2,IL18,HLA-A,TLR3,CXCL13,IL1A,TNFRSF13C,FAS
Atherosclerosis Signaling	3.37	0.317	N/A	CXCL12,ALOX12,TGFB1,PDGFB,ITGB2,COL1A1,CD40,VCAM1,CXCR4,PNPLA3,IL1RN,APOC4,PLA2G4A,IL33,NFKB1,COL3A1,PCYOX1,MSR1,PLA2G3,COL18A1,PDGFC,NFKB2,LYZ,CD36,IL18,CLU,IL1A,LPL,LCAT,APOE,PLBD1,ICAM1
Crosstalk between Dendritic Cells and Natural Killer Cells	3.32	0.354	N/A	MICB,NFKB1,ITGAL,TLR7,TLN1,TNFRSF1B,CSF2RB,TLR9,IL15RA,CD40,IL2RG,CAMK2A,NCR3,NFKB2,TLR4,IL18,HLA-A,TLR3,ACTB,TYROBP,TNFSF10,FAS,CD86
GM-CSF Signaling	3.31	0.342	4.491	HCK,PIK3R6,CSF2RA,PIK3R5,TLR9,IRS1,PIK3R1,GAB1,STAT3,PIK3CD,BCL2A1,RUNX1,KRAS,JAK2,CSF2RB,ATM,CAMK2A,PIK3CG,NRAS,PIM1,MAPK1,ETS1,STAT5B,SHC1,LYN
Cholesterol Biosynthesis I	3.29	0.615	N/A	LBR,SQLE,DHCR24,TM7SF2,HSD17B7,CYP51A1,FDFT1,MSMO1
Cholesterol Biosynthesis II (via 24,25-dihydrolanosterol)	3.29	0.615	N/A	LBR,SQLE,DHCR24,TM7SF2,HSD17B7,CYP51A1,FDFT1,MSMO1
Cholesterol Biosynthesis III (via Desmosterol)	3.29	0.615	N/A	LBR,SQLE,DHCR24,TM7SF2,HSD17B7,CYP51A1,FDFT1,MSMO1
CD28 Signaling in T Helper Cells	3.28	0.303	5.303	JUN,ACTR2,PIK3R6,PIK3R5,TLR9,IRS1,FCER1G,PIK3R1,GAB1,ARPC1B,IKBKG,MALT1,FOS,CARD11,LCP2,WAS,SYK,PIK3CD,LOC100909630/RT1-DMb,CD4,PTPN6,CD86,NFKB1,ATM,IKBKB,HLA-DOB,NFATC1,VAV1,PIK3CG,NFATC3,NFKB2,HLA-A,PDPK1,ITPR3,PTPRC,IKBKE
NGF Signaling	3.26	0.304	5.916	ATF2,PIK3R6,CREB1,PIK3R5,TLR9,IRS1,PIK3R1,GAB1,TP53,IKBKG,PIK3CD,MAP3K8,TRIO,CRK,MAP3K3,RPS6KB1,KRAS,NFKB1,MAP3K5,RPS6KA3,ATM,MAP3K14,IKBKB,PIK3CG,PLCG2,NFKB2,NRAS,PRKCD,PDPK1,NGFR,CREB5,RAP1B,MAPK1,SHC1,IKBKE
ErbB2-ErbB3 Signaling	3.22	0.348	2.236	JUN,KRAS,PTEN,PIK3R6,ATM,JAK3,PIK3R5,TLR9,IRS1,PIK3R1,GAB1,TYK2,PIK3CG,NRAS,STAT3,MYC,PDPK1,PIK3CD,ERBB2,MAPK1,STAT5B,FOXO1,SHC1
STAT3 Pathway	3.21	0.343	2.858	KRAS,PDGFRB,EGFR,JAK2,SOCS3,SOCS4,PTPN2,INSR,TYK2,BMPR1A,NRAS,STAT3,MYC,TGFBR2,NGFR,BCL2,GHR,PIM1,MAPK1,NTRK3,PTPN6,TGFBR1,SOCS6,NTRK2
CXCR4 Signaling	3.2	0.284	5.284	JUN,CXCL12,RHOH,GNB4,GNA13,PIK3R6,PLCB2,PIK3R5,GNB1,TLR9,IRS1,PIK3R1,GAB1,DOCK1,GNAI3,FOS,CXCR4,GNAQ,PIK3CD,PLCB3,CD4,CRK,PRKCH,RND3,PLCB1,ADCY4,KRAS,GNB3,PRKD3,GNAT2,ADCY7,MYL12B,ATM,PXN,EGR1,RHOJ,PIK3CG,NRAS,PRKCD,ITPR3,MAPK1,ADCY9,GNA15,LYN
Antiproliferative Role of TOB in T Cell Signaling	3.13	0.462	N/A	TGFBR2,TGFB1,SMAD3,CDK2,PABPC1,MAPK1,TGFB2,CCNA2,TGFBR1,RB1,PABPC4,SMAD4
PI3K/AKT Signaling	3.11	0.299	3.024	PTEN,JAK3,INPPL1,PIK3R1,GAB1,TP53,IKBKG,INPP5D,PIK3CD,MAP3K8,SYNJ2,FOXO1,RPS6KB1,KRAS,NFKB1,MAP3K5,GDF15,JAK2,CTNNB1,JAK1,IKBKB,TYK2,PIK3CG,NFKB2,NRAS,PDPK1,GAB2,BCL2,PTGS2,MAPK1,LIMS1,FOXO3,ITGA5,SHC1,IKBKE
TWEAK Signaling	3.11	0.424	2.673	NFKB1,APAF1,MAP3K14,IKBKB,FADD,BIRC3,NFKB2,IKBKG,BAG4,BID,RIPK1,CASP8,CASP7,IKBKE
Zymosterol Biosynthesis	3.06	0.833	N/A	LBR,TM7SF2,HSD17B7,CYP51A1,MSMO1
Antioxidant Action of Vitamin C	3.05	0.318	-4.315	PLCB2,CSF2RA,PLCE1,SLC23A2,PLD1,IKBKG,PNPLA3,PLCB3,PLA2G4A,PLCB1,PLCD1,NFKB1,JAK2,CSF2RB,IKBKB,PLD4,PLA2G3,HMOX1,SLC2A5,PLCG2,NFKB2,NAPEPLD,PLD2,MAPK1,LCAT,PLBD1,STAT5B,IKBKE
ERK5 Signaling	3.01	0.35	4.146	KRAS,ATF2,EGFR,GNA13,CREB1,RPS6KA3,GAB1,MEF2C,IL6ST,FOS,NRAS,GNAQ,MYC,CREB5,SGK1,MAP3K8,MEF2D,FOXO3,MAP3K3,RPS6KB1,MEF2A
Cholecystokinin/Gastrin-mediated Signaling	2.99	0.312	N/A	JUN,RHOH,ATF2,GNA13,PLCB2,FOS,GNAQ,IL1RN,PLCB3,PRKCH,MEF2D,RND3,IL33,PLCB1,KRAS,EGFR,PRKD3,PXN,RHOJ,MEF2C,NRAS,IL18,PRKCD,ITPR3,PTGS2,IL1A,MAPK1,SHC1,MEF2A
Cardiac Hypertrophy Signaling	2.98	0.261	6.804	ADRB2,GNA13,PIK3R6,TGFB1,PLCB2,GNB1,PIK3R5,PLCE1,PRKACB,GNAI3,GNAQ,PIK3CD,MAP3K8,TGFBR1,RND3,RPS6KB1,PRKAR2A,ADCY4,TGFB2,RHOJ,ATF6,IGF1,HSPB1,TGFBR2,NRAS,GNA15,JUN,RHOH,MAP2K7,ATF2,GNB4,CREB1,IL6R,TLR9,IRS1,PIK3R1,GAB1,PLCB3,MEF2D,MAP3K3,PLCB1,KRAS,PLCD1,GNB3,MAP3K5,GNAT2,ADCY7,ATM,MYL12B,MAP3K14,MEF2C,PIK3CG,PLCG2,MAPK1,ADRA2C,ADCY9,MEF2A
Leptin Signaling in Obesity	2.94	0.321	2.84	PIK3R6,SOCS3,PLCB2,PDE3B,PIK3R5,PLCE1,TLR9,IRS1,PIK3R1,GAB1,PRKACB,STAT3,PIK3CD,PLCB3,FOXO1,PRKAR2A,PLCB1,ADCY4,PLCD1,JAK2,ADCY7,ATM,PIK3CG,PLCG2,MAPK1,ADCY9
Activation of IRF by Cytosolic Pattern Recognition Receptors	2.94	0.367	2.828	JUN,DHX58,IRF9,NFKB1,ATF2,IKBKB,IKBKAP,IFIT2,FADD,CD40,NFKB2,IKBKG,IRF7,IFIH1,ADAR,ZBP1,RIPK1,IKBKE
Systemic Lupus Erythematosus Signaling	2.93	0.274	N/A	JUN,PIK3R6,FCGR1A,CD72,IL6R,PIK3R5,TLR9,IRS1,CD22,FCER1G,PIK3R1,RNPC3,GAB1,CD40,PRPF39,FOS,SNRNP200,INPP5D,IL1RN,PIK3CD,PTPN6,CD86,IL33,KRAS,TNFSF13B,TLR7,ATM,C6,NFATC1,PIK3CG,PLCG2,NFATC3,NRAS,IL18,HLA-A,FCGR2B,IL1A,PRPF4B,MAPK1,PRPF40A,TNFRSF13C,EFTUD2,PTPRC,FCGR3A/FCGR3B,LYN
Adipogenesis pathway	2.92	0.29	N/A	TGFB1,TNFRSF1A,WNT5A,FZD7,TP53,LPIN1,FZD1,SMAD3,FZD6,HDAC4,HDAC9,FOXO1,RPS6KB1,SIRT1,AGPAT2,CEBPD,TXNIP,FABP4,SREBF1,FGF2,ATG7,CLOCK,CEBPA,NR2F2,SETDB1,KLF3,KAT6A,BMPR1A,SMAD5,CTBP2,HIF1A,CEBPB,LPL,EGR2,STAT5B,Kat6b
Estrogen-Dependent Breast Cancer Signaling	2.92	0.329	N/A	JUN,KRAS,NFKB1,ATF2,EGFR,PIK3R6,CREB1,HSD17B1,ATM,PIK3R5,TLR9,IRS1,PIK3R1,GAB1,IGF1,PIK3CG,NFKB2,FOS,NRAS,PIK3CD,CREB5,MAPK1,HSD17B7,STAT5B
Neurotrophin/TRK Signaling	2.92	0.329	4.69	JUN,MAP2K7,KRAS,ATF2,MAP3K5,PIK3R6,CREB1,ATM,PIK3R5,TLR9,IRS1,PIK3R1,GAB1,PIK3CG,FOS,NRAS,PDPK1,PIK3CD,CREB5,NGFR,MAPK1,NTRK3,NTRK2,SHC1
PEDF Signaling	2.85	0.317	4.315	PIK3R6,PIK3R5,TLR9,IRS1,PIK3R1,GAB1,TP53,IKBKG,CFLAR,PIK3CD,CASP7,KRAS,NFKB1,TCF12,TCF4,ATM,ZEB1,IKBKB,PIK3CG,NFKB2,NRAS,BCL2,MAPK1,FAS,CASP8,IKBKE
Epithelial Adherens Junction Signaling	2.85	0.288	N/A	IQGAP1,PTEN,ACTR2,AFDN,TUBB6,ACVR2A,MAGI2,ARPC1B,NOTCH2,APC,WAS,ACTB,MYH11,MET,TGFBR1,CRK,RAPGEF1,CTNNA1,KRAS,EGFR,NOTCH1,CTNNB1,TCF4,LEF1,TGFB2,FER,ACTN1,TGFBR2,NRAS,SORBS1,MYO7A,RAP1B,CLINT1,MAGI1,YES1,NOTCH3
Gα12/13 Signaling	2.82	0.289	5.24	JUN,MAP2K7,LPAR6,F2RL1,GNA13,PIK3R6,PIK3R5,TLR9,IRS1,PIK3R1,GAB1,IKBKG,PIK3CD,LPAR5,TEC,MEF2D,CDH11,KRAS,NFKB1,MAP3K5,CTNNB1,MYL12B,ATM,BTK,PXN,IKBKB,VAV1,MEF2C,PIK3CG,NFKB2,NRAS,MAPK1,RASA1,MEF2A,IKBKE
Axonal Guidance Signaling	2.82	0.235	N/A	GNA13,PIK3R6,MMP2,PLCB2,GNB1,PIK3R5,PLCE1,PRKACB,ARPC1B,RND1,GNAI3,CXCR4,GNAQ,WAS,ARHGEF6,PIK3CD,FZD1,ERBB2,SEMA3C,FZD6,PRKCH,FES,STK36,PRKAR2A,ADAM9,PRKD3,CRKL,DPYSL2,SEMA3D,SRGAP1,IGF1,ADAMTS1,PDGFC,PLXNA1,PLXND1,PRKCD,NRAS,NRP1,RAP1B,MYSM1,ITGA5,GNA15,CXCL12,GNB4,ACTR2,NRP2,WNT5A,TUBB6,EPHA3,PLXNC1,MICAL1,TLR9,IRS1,PDGFB,WIPF1,PIK3R1,GAB1,ADAM10,RAC2,FZD7,DOCK1,ADAM17,ADAMTS5,PLXNB2,MET,PLCB3,…
B Cell Activating Factor Signaling	2.77	0.385	3.742	JUN,MAP2K7,NFKB1,TNFSF13B,MAP3K14,IKBKB,IKBKAP,NFATC1,NFATC3,NFKB2,FOS,IKBKG,MAPK1,TNFRSF13C,IKBKE
Integrin Signaling	2.76	0.261	6.581	ITGAL,PTEN,PIK3R6,ITGAV,NEDD9,PIK3R5,ITGB2,ARPC1B,CAPN3,WAS,PIK3CD,ACTB,RND3,TLN1,CRKL,ACTN1,RHOJ,NRAS,MYLK,RAP1B,LIMS1,ITGA5,RHOH,ASAP1,ACTR2,TLR9,IRS1,PDGFB,WIPF1,PIK3R1,GAB1,RAC2,DOCK1,ITGA2B,ITGB3,RAP2B,CRK,RAPGEF1,KRAS,ATM,MYL12B,ITGA6,ITGA11,PXN,ITGAX,PARVB,ITGA9,PIK3CG,PLCG2,RALA,MAPK1,SHC1
Germ Cell-Sertoli Cell Junction Signaling	2.75	0.272	N/A	IQGAP1,RHOH,MAP2K7,LAMC3,PIK3R6,AFDN,TGFB1,TJP1,TNFRSF1A,TUBB6,PIK3R5,TLR9,IRS1,PIK3R1,GAB1,RAC2,A2M,PIK3CD,ACTB,MAP3K8,TGFBR1,RND3,MAP3K3,CTNNA1,KRAS,MAP3K5,CTNNB1,ATM,MAP3K14,ITGA6,TGFB2,PXN,FER,ACTN1,RHOJ,PIK3CG,TGFBR2,NRAS,PDPK1,SORBS1,MYO7A,MAPK1,CLINT1
Mevalonate Pathway I	2.74	0.583	N/A	PMVK,HMGCS1,IDI1,MVK,ACAT2,HMGCR,MVD
Superpathway of Geranylgeranyldiphosphate Biosynthesis I (via Mevalonate)	2.73	0.533	N/A	PMVK,HMGCS1,IDI1,MVK,FDPS,ACAT2,HMGCR,MVD
Role of JAK family kinases in IL-6-type Cytokine Signaling	2.7	0.44	N/A	OSM,STAT3,JAK2,SOCS3,IL6R,MAPK1,JAK1,STAT5B,TYK2,IL6ST,OSMR
G Beta Gamma Signaling	2.69	0.31	4.796	GNB4,GNA13,GNB1,PRKACB,GNAI3,GNAQ,ARHGEF6,PRKCH,PRKAR2A,HBEGF,KRAS,EGFR,GNB3,GNAT2,PRKD3,BTK,PLCG2,PIK3CG,NRAS,PRKCD,PDPK1,CAV2,MAPK1,KCNJ5,SHC1,GNA15
Notch Signaling	2.67	0.389	2.121	NOTCH1,RBPJ,HEY2,MAML2,NOTCH2,NUMB,ADAM17,CNTN1,MAML1,HEY1,DTX4,FURIN,NOTCH3,PSEN1
Melanocyte Development and Pigmentation Signaling	2.65	0.301	4.811	ATF2,PIK3R6,CREB1,PIK3R5,TLR9,IRS1,PIK3R1,GAB1,PRKACB,PIK3CD,CRK,PTPN6,SH2B2,RPS6KB1,PRKAR2A,ADCY4,KRAS,ADCY7,RPS6KA3,ATM,PIK3CG,PLCG2,NRAS,CREB5,BCL2,MAPK1,SHC1,ADCY9
ILK Signaling	2.64	0.266	5.466	JUN,RHOH,ATF2,PTEN,PIK3R6,CREB1,TNFRSF1A,PIK3R5,TLR9,IRS1,ITGB2,PIK3R1,GAB1,DOCK1,VIM,FOS,FN1,ARHGEF6,PIK3CD,ACTB,MYH11,FBLIM1,ITGB3,SH2B2,RND3,NFKB1,FLNA,CTNNB1,ATM,LEF1,PXN,ACTN1,PARVB,RHOJ,PDGFC,PIK3CG,NFKB2,MYC,PDPK1,CREB5,TGFB1I1,HIF1A,PTGS2,MAPK1,LIMS1
Role of RIG1-like Receptors in Antiviral Innate Immunity	2.62	0.414	2.887	IKBKG,NFKB2,DHX58,NFKB1,IRF7,IFIH1,TRIM25,IKBKB,FADD,RIPK1,CASP8,IKBKE
Endometrial Cancer Signaling	2.61	0.328	N/A	CTNNA1,KRAS,PTEN,PIK3R6,CTNNB1,LEF1,ATM,PIK3R5,TLR9,IRS1,PIK3R1,GAB1,TP53,PIK3CG,NRAS,MYC,PDPK1,PIK3CD,ERBB2,MAPK1,FOXO3
IL-2 Signaling	2.61	0.328	4.359	JUN,KRAS,PIK3R6,ATM,JAK3,PIK3R5,JAK1,TLR9,IRS1,PIK3R1,GAB1,IL2RG,PIK3CG,FOS,NRAS,SYK,PIK3CD,MAPK1,STAT5B,CSNK2A1,SHC1
Gαq Signaling	2.6	0.269	6.091	RHOH,GNB4,PIK3R6,PLCB2,PIK3R5,GNB1,TLR9,IRS1,PIK3R1,PLD1,GAB1,IKBKG,GNAQ,PIK3CD,PLCB3,PRKCH,GRM5,RND3,PLCB1,RGS18,NFKB1,GNB3,PRKD3,ATM,BTK,IKBKB,PLD4,NFATC1,RHOJ,HMOX1,PIK3CG,PLCG2,NFATC3,NFKB2,PRKCD,HTR2B,NAPEPLD,ITPR3,PLD2,MAPK1,GNA15,IKBKE
RAR Activation	2.57	0.263	N/A	JUN,PML,PTEN,DHRS9,TGFB1,PBRM1,SMARCA2,PIK3R1,SMAD4,PRKACB,SMARCC1,FOS,PIK3CD,RELB,ACTB,SMAD3,RXRA,NCOR1,PRKCH,PHF10,PRKAR2A,REL,ADCY4,NFKB1,MAP3K5,JAK2,PRKD3,ADCY7,MED1,CSF2RB,TGFB2,NR2F2,PIK3CG,NFKB2,PARP1,PRKCD,PDPK1,SMAD5,ARID2,MAPK1,RARG,STAT5B,CSNK2A1,ARID1A,RDH10,ADCY9
Aryl Hydrocarbon Receptor Signaling	2.56	0.28	2.828	JUN,POLA1,TGFB1,CHEK2,APAF1,TP53,NCOA3,FOS,ALDH3B1,ALDH1L2,RXRA,ARNT,RBL1,CTSD,CYP1B1,NFKB1,NCOA7,CCND2,ATM,MED1,CDK2,TGFB2,MGST1,NFKB2,HSPB1,MYC,AHR,IL1A,MAPK1,CCNA2,RARG,FAS,RB1,TGM2,NFE2L2
Mouse Embryonic Stem Cell Pluripotency	2.55	0.291	4.382	PIK3R6,JAK3,PIK3R5,TLR9,IRS1,PIK3R1,SMAD4,GAB1,FZD7,TP53,APC,STAT3,PIK3CD,FZD1,FZD6,KRAS,JAK2,CTNNB1,TCF4,ATM,LEF1,JAK1,TYK2,IL6ST,PIK3CG,BMPR1A,MYC,NRAS,SMAD5,MAPK1
IL-17A Signaling in Airway Cells	2.55	0.315	4.583	NFKB1,PTEN,PIK3R6,JAK2,ATM,JAK3,PIK3R5,JAK1,TLR9,IKBKB,IRS1,PIK3R1,GAB1,TYK2,PIK3CG,NFKB2,CXCL6,IKBKG,STAT3,IL17RA,PIK3CD,MAPK1,IKBKE
Thrombin Signaling	2.53	0.259	5.337	RHOH,GNB4,GNA13,PIK3R6,CREB1,PLCB2,PIK3R5,GNB1,PLCE1,TLR9,IRS1,PIK3R1,GAB1,GNAI3,GNAQ,ARHGEF6,PIK3CD,PLCB3,PRKCH,RND3,RPS6KB1,PLCB1,ADCY4,KRAS,PLCD1,NFKB1,EGFR,GNB3,PRKD3,GNAT2,ADCY7,MYL12B,ATM,IKBKB,RHOJ,CAMK2A,PIK3CG,PLCG2,NFKB2,NRAS,PRKCD,PDPK1,ITPR3,MYLK,MAPK1,SHC1,ADCY9,GNA15
G-Protein Coupled Receptor Signaling	2.52	0.245	N/A	ADRB2,PIK3R6,PLCB2,PIK3R5,PDE5A,PRKACB,GNAI3,IKBKG,STAT3,GNAQ,PIK3CD,MAP3K8,P2RY13,HCAR2,PRKAR2A,PDE12,ADCY4,IKBKB,PTGER4,SYNGAP1,NFKB2,NRAS,HTR2B,CREB5,RGS14,RGS10,DUSP6,PTGER3,GNA15,IKBKE,ATF2,CREB1,S1PR3,PDE3B,TLR9,IRS1,PIK3R1,PDE4B,GAB1,P2RY12,PDE7A,PDE4D,PLCB3,SMPDL3A,GRM5,PLCB1,KRAS,RGS18,NFKB1,ADCY7,ATM,P2RY14,CNR2,CAMK2A,PIK3CG,SMPDL3B,PDPK1,HRH3,MAPK1,RASA1,ADRA2C,ADCY9,SHC1,PDE9A
Lymphotoxin β Receptor Signaling	2.52	0.323	4.359	NFKB1,PIK3R6,APAF1,ATM,MAP3K14,PIK3R5,TLR9,IKBKB,IRS1,IKBKAP,PIK3R1,GAB1,VCAM1,PIK3CG,NFKB2,IKBKG,PDPK1,PIK3CD,RELB,MAPK1,IKBKE
Phospholipases	2.5	0.347	N/A	PLCB1,PLCD1,PLA1A,PLCB2,PLCE1,PLD4,PLD1,PLA2G3,HMOX1,PLCG2,PNPLA3,NAPEPLD,PLD2,PLCB3,LCAT,PLBD1,PLA2G4A
Macropinocytosis Signaling	2.49	0.308	4.243	KRAS,PIK3R6,CD14,PRKD3,ATM,PIK3R5,TLR9,IRS1,PDGFB,ITGB2,PIK3R1,GAB1,CSF1R,PDGFC,PLCG2,PIK3CG,NRAS,PRKCD,MRC1,PIK3CD,MET,ITGB3,PRKCH,ITGA5
Angiopoietin Signaling	2.47	0.311	1.069	KRAS,NFKB1,PIK3R6,ATM,PIK3R5,TLR9,IKBKB,IRS1,IKBKAP,PIK3R1,GAB1,PIK3CG,TEK,NFKB2,IKBKG,TIE1,NRAS,PIK3CD,CRK,RASA1,STAT5B,FOXO1,IKBKE
Role of NFAT in Cardiac Hypertrophy	2.45	0.258	5.898	MAP2K7,GNB4,PIK3R6,TGFB1,PLCB2,SLC8A1,PIK3R5,GNB1,PLCE1,TLR9,IRS1,PIK3R1,GAB1,PRKACB,GNAI3,GNAQ,PIK3CD,PLCB3,TGFBR1,PRKCH,HDAC4,MEF2D,HDAC9,PRKAR2A,PLCB1,ADCY4,KRAS,PLCD1,GNB3,PRKD3,ADCY7,ATM,TGFB2,IGF1,MEF2C,IL6ST,CAMK2A,PIK3CG,PLCG2,TGFBR2,NRAS,PRKCD,ITPR3,MAPK1,SHC1,MEF2A,ADCY9
fMLP Signaling in Neutrophils	2.44	0.28	5.657	GNB4,ACTR2,PIK3R6,PLCB2,NCF1,PIK3R5,GNB1,TLR9,IRS1,PIK3R1,GAB1,ARPC1B,GNAI3,NCF2,WAS,PIK3CD,PLCB3,PRKCH,PLCB1,KRAS,NFKB1,GNB3,PRKD3,ATM,NFATC1,PIK3CG,NFATC3,NFKB2,NRAS,PRKCD,ITPR3,MAPK1,CYBB
Renin-Angiotensin Signaling	2.44	0.28	N/A	JUN,ATF2,PIK3R6,PIK3R5,TLR9,IRS1,PIK3R1,GAB1,PRKACB,FOS,GNAQ,STAT3,PIK3CD,PTPN6,PRKCH,PRKAR2A,ADCY4,KRAS,NFKB1,JAK2,PRKD3,ADCY7,ATM,PIK3CG,PLCG2,NFKB2,NRAS,PRKCD,ITPR3,MAPK1,REN,SHC1,ADCY9
LPS/IL-1 Mediated Inhibition of RXR Function	2.41	0.258	0.626	JUN,IL1RL1,MAP2K7,ACOX3,ABCC4,MYD88,TNFRSF1A,IL4I1,LBP,TLR4,FMO5,SULT4A1,IL1RN,IL1R1,ALDH3B1,NR1H3,ALDH1L2,IL1RAP,ACOX2,RXRA,FABP5,APOC4,ABCC3,IL33,MAOA,HMGCS1,HS2ST1,FABP4,SREBF1,TNFRSF1B,FMO4,CD14,ABCA1,ABCG1,FABP7,MGST1,CHST11,TNFRSF11B,SOD3,IL18,NGFR,IL1A,APOE,NDST1,MAOB,PLTP
Insulin Receptor Signaling	2.41	0.273	2.333	PTEN,PIK3R6,SOCS3,PDE3B,PIK3R5,TLR9,IRS1,INPPL1,PIK3R1,GAB1,PRKACB,INPP5D,PIK3CD,PTPRF,SYNJ2,CRK,RAPGEF1,SH2B2,FOXO1,RPS6KB1,PRKAR2A,KRAS,JAK2,CRKL,ATM,INSR,JAK1,SCNN1A,PTPN1,PIK3CG,NRAS,PDPK1,SGK1,MAPK1,FOXO3,SHC1
CNTF Signaling	2.41	0.328	4.359	KRAS,PIK3R6,JAK2,RPS6KA3,ATM,PIK3R5,JAK1,TLR9,IRS1,PIK3R1,GAB1,TYK2,IL6ST,PIK3CG,NRAS,STAT3,PIK3CD,MAPK1,RPS6KB1
IL-17 Signaling	2.41	0.304	N/A	JUN,KRAS,NFKB1,ATF2,PIK3R6,JAK2,CXCL10,ATM,MAP3K14,PIK3R5,JAK1,TLR9,IRS1,PIK3R1,GAB1,PIK3CG,CXCL11,NRAS,IL17RA,PIK3CD,CEBPB,PTGS2,MAPK1,TIMP1
Gustation Pathway	2.4	0.293	N/A	LPAR6,PLCB2,PDE3B,GNB1,P2RY4,PDE4B,PDE5A,PRKACB,P2RY12,PDE7A,PDE4D,P2RY13,P2RY2,SMPDL3A,PRKAR2A,PDE12,ADCY4,GNB3,ADCY7,SCNN1A,P2RY14,SMPDL3B,ITPR3,P2RX4,P2RY6,PDE9A,ADCY9
Wnt/Ca+ pathway	2.4	0.333	4.243	PLCB1,PLCD1,NFKB1,ATF2,CREB1,PLCB2,WNT5A,PLCE1,NFATC1,FZD7,CAMK2A,PLCG2,NFATC3,NFKB2,CREB5,FZD1,FZD6,PLCB3
Relaxin Signaling	2.36	0.268	4.796	JUN,GNB4,GNA13,PIK3R6,CREB1,PDE3B,PIK3R5,GNB1,TLR9,IRS1,PIK3R1,PDE4B,GAB1,PDE5A,PRKACB,GNAI3,FOS,GNAQ,PIK3CD,PDE7A,PDE4D,SMPDL3A,PRKAR2A,PDE12,ADCY4,NFKB1,GNB3,GNAT2,ADCY7,ATM,PIK3CG,NFKB2,SMPDL3B,RAP1B,MAPK1,PDE9A,ADCY9,GNA15
FAK Signaling	2.36	0.289	N/A	ASAP1,PTEN,PIK3R6,PIK3R5,TLR9,IRS1,PIK3R1,GAB1,DOCK1,WAS,CAPN3,ARHGEF6,PIK3CD,ACTB,CRK,HMMR,KRAS,EGFR,TLN1,ATM,PXN,GIT2,PIK3CG,PLCG2,NRAS,PDPK1,MAPK1,ITGA5
Small Cell Lung Cancer Signaling	2.35	0.298	N/A	PTEN,PIK3R6,APAF1,PIK3R5,TLR9,IRS1,PIK3R1,GAB1,TP53,IKBKG,PIK3CD,RXRA,NFKB1,ATM,CDK2,IKBKB,PIK3CG,NFKB2,MYC,BCL2,PTGS2,CDKN2B,RB1,BID,IKBKE
Type II Diabetes Mellitus Signaling	2.32	0.275	4.642	MAP2K7,PIK3R6,SOCS3,TNFRSF1A,SOCS4,PIK3R5,TLR9,IRS1,PIK3R1,GAB1,IKBKG,PIK3CD,PRKCH,SH2B2,NFKB1,MAP3K5,TNFRSF1B,PRKD3,ATM,MAP3K14,INSR,IKBKB,PIK3CG,TNFRSF11B,NFKB2,CD36,PRKCD,PDPK1,NGFR,CEBPB,MAPK1,SOCS6,IKBKE
Primary Immunodeficiency Signaling	2.31	0.371	N/A	ADA,BTK,JAK3,CD40,TAP1,IL2RG,IKBKG,CD8A,TNFRSF13C,CD4,PTPRC,BLNK,DCLRE1C
Cytotoxic T Lymphocyte-mediated Apoptosis of Target Cells	2.29	0.417	2.121	HLA-A,APAF1,BCL2,B2M,FCER1G,FADD,FAS,BID,CASP8,CASP7
GNRH Signaling	2.29	0.272	5.145	JUN,MAP2K7,ATF2,CREB1,PLCB2,PRKACB,GNAI3,FOS,DNM1L,GNAQ,MAP3K8,PLCB3,PRKCH,MAP3K3,PRKAR2A,PLCB1,ADCY4,KRAS,NFKB1,EGFR,MAP3K5,PRKD3,ADCY7,MAP3K14,EGR1,CAMK2A,NFKB2,NRAS,PRKCD,CREB5,ITPR3,MAPK1,ADCY9,GNA15
p70S6K Signaling	2.29	0.272	5.831	F2RL1,PIK3R6,PLCB2,PIK3R5,PLCE1,TLR9,IRS1,PIK3R1,PLD1,GAB1,IL2RG,GNAI3,GNAQ,SYK,PIK3CD,PLCB3,PRKCH,RPS6KB1,PLCB1,KRAS,PLCD1,EGFR,PRKD3,ATM,BTK,JAK1,PIK3CG,PLCG2,NRAS,PRKCD,PDPK1,MAPK1,SHC1,LYN
Human Embryonic Stem Cell Pluripotency	2.26	0.269	N/A	PIK3R6,TGFB1,WNT5A,S1PR3,PIK3R5,TLR9,IRS1,PDGFB,PIK3R1,SMAD4,GAB1,FZD7,APC,PIK3CD,FZD1,SMAD3,NTRK3,FZD6,TGFBR1,NTRK2,FOXO1,PDGFRB,CTNNB1,TCF4,ATM,LEF1,TGFB2,FGF2,PDGFC,PIK3CG,BMPR1A,TGFBR2,PDPK1,SMAD5,BMP1
EGF Signaling	2.26	0.309	4.146	JUN,MAP2K7,EGFR,PIK3R6,ATM,PIK3R5,JAK1,TLR9,IRS1,PIK3R1,GAB1,PIK3CG,FOS,STAT3,PIK3CD,ITPR3,MAPK1,RASA1,CSNK2A1,RPS6KB1,SHC1
FLT3 Signaling in Hematopoietic Progenitor Cells	2.25	0.296	N/A	KRAS,ATF2,PIK3R6,CREB1,RPS6KA3,ATM,PIK3R5,TLR9,IRS1,PIK3R1,GAB1,PIK3CG,NRAS,STAT3,PDPK1,INPP5D,PIK3CD,GAB2,CREB5,STAT6,MAPK1,STAT5B,RPS6KB1,SHC1
TGF-β Signaling	2.25	0.296	3.273	JUN,KRAS,TGFB1,MAP4K1,TGFB2,ACVR2A,SMAD4,FOS,RNF111,SKI,BMPR1A,NRAS,TGFBR2,IRF7,SMAD5,SMAD3,BCL2,TGIF1,MAPK1,TGFBR1,SERPINE1,TFE3,SMURF1,RUNX2
TNFR2 Signaling	2.24	0.393	2.53	FOS,IKBKG,JUN,NFKB2,NFKB1,TNFAIP3,TNFRSF1B,MAP3K14,IKBKB,BIRC3,IKBKE
Reelin Signaling in Neurons	2.24	0.289	N/A	MAP2K7,HCK,ITGAL,PIK3R6,PIK3R5,FGR,TLR9,IRS1,ITGB2,PIK3R1,GAB1,ARHGEF6,PIK3CD,ITGB3,RELN,CRKL,ATM,MAP4K1,ITGA6,MAPK8IP2,CNR2,PIK3CG,APOE,YES1,ITGA5,LYN
Regulation of IL-2 Expression in Activated and Anergic T Lymphocytes	2.23	0.299	N/A	JUN,MAP2K7,KRAS,NFKB1,TGFB1,TGFB2,IKBKB,SMAD4,NFATC1,VAV1,PLCG2,NFATC3,NFKB2,MALT1,FOS,IKBKG,CARD11,NRAS,TGFBR2,SMAD3,MAPK1,TGFBR1,IKBKE
Paxillin Signaling	2.22	0.278	4.583	ITGAL,PIK3R6,ITGAV,PIK3R5,TLR9,IRS1,ITGB2,PIK3R1,GAB1,DOCK1,ITGA2B,ARHGEF6,PIK3CD,ACTB,ITGB3,CRK,KRAS,TLN1,ATM,ITGA6,ITGA11,PXN,ITGAX,GIT2,ACTN1,ITGA9,PIK3CG,NRAS,MAPK1,ITGA5
Rac Signaling	2.19	0.274	5.568	JUN,IQGAP1,MAP2K7,ACTR2,PIK3R6,PIK3R5,TLR9,IRS1,PIK3R1,PLD1,GAB1,SH3RF1,ARPC1B,NCF2,IQGAP3,PIK3CD,CYFIP1,PIP4K2B,IQGAP2,RPS6KB1,KRAS,NFKB1,ATM,ABI2,CD44,PIK3CG,NFKB2,NRAS,MAPK1,CYBB,ITGA5
Myc Mediated Apoptosis Signaling	2.18	0.304	N/A	KRAS,PIK3R6,APAF1,ATM,PIK3R5,TLR9,IRS1,PIK3R1,FADD,GAB1,TP53,IGF1,PIK3CG,NRAS,MYC,PIK3CD,BCL2,FAS,BID,SHC1,CASP8
Huntington's Disease Signaling	2.18	0.243	-2.846	PIK3R6,PLCB2,POLR2A,DNAJC5,GNB1,PIK3R5,PSME4,CAPN3,GNAQ,PIK3CD,PRKCH,CTSD,EGFR,PRKD3,CASP1,IGF1,REST,PRKCD,CREB5,SGK1,TGM2,GNA15,JUN,MAP2K7,ATF2,GNB4,CREB1,APAF1,TLR9,IRS1,PIK3R1,GAB1,TP53,DNM1L,VTI1A,PLCB3,NCOR1,HDAC4,GRM5,CASP2,CASP4,HDAC9,CASP7,RCOR1,PLCB1,GNB3,ATM,PIK3CG,RCOR3,HSPA9,PDPK1,MAPK1,RASA1,SHC1,CASP8
Prostate Cancer Signaling	2.17	0.286	N/A	ATF2,PTEN,PIK3R6,CREB1,PIK3R5,TLR9,IRS1,PIK3R1,GAB1,TP53,PIK3CD,FOXO1,KRAS,NFKB1,CTNNB1,ATM,LEF1,CDK2,PIK3CG,NFKB2,NRAS,PDPK1,CREB5,BCL2,MAPK1,RB1
Role of NANOG in Mammalian Embryonic Stem Cell Pluripotency	2.13	0.272	3.638	PIK3R6,WNT5A,JAK3,PIK3R5,TLR9,IRS1,PIK3R1,SMAD4,GAB1,FZD7,TP53,APC,STAT3,PIK3CD,FZD1,FZD6,KRAS,JAK2,CTNNB1,ATM,JAK1,RIF1,TYK2,IL6ST,PIK3CG,BMPR1A,NRAS,SMAD5,BMP1,MAPK1,SHC1
Ovarian Cancer Signaling	2.13	0.263	N/A	PTEN,PIK3R6,MMP2,WNT5A,PIK3R5,TLR9,IRS1,PIK3R1,GAB1,PRKACB,FZD7,TP53,APC,ARRB1,PIK3CD,FZD1,FZD6,RPS6KB1,PTGS1,PRKAR2A,KRAS,EGFR,CTNNB1,TCF4,ATM,LEF1,CD44,PDGFC,PIK3CG,MMP7,NRAS,BCL2,PTGS2,MAPK1,RB1,FGF9
GDNF Family Ligand-Receptor Interactions	2.13	0.297	4.472	JUN,KRAS,DOK1,PIK3R6,CREB1,GFRA1,ATM,PIK3R5,TLR9,IRS1,PIK3R1,GAB1,PLCG2,PIK3CG,FOS,NRAS,PIK3CD,ITPR3,MAPK1,DOK3,RASA1,SHC1
Neuregulin Signaling	2.11	0.289	3.771	HBEGF,KRAS,EGFR,PTEN,BTC,ERBIN,CRKL,PRKD3,PIK3R1,PLCG2,ADAM17,NRAS,MYC,PRKCD,PDPK1,ERBB2,MAPK1,CRK,PRKCH,STAT5B,ITGA5,RPS6KB1,SHC1,PSEN1
IL-17A Signaling in Fibroblasts	2.09	0.364	N/A	FOS,IKBKG,JUN,NFKB2,NFKB1,IL17RA,CEBPD,CEBPB,MAPK1,IKBKB,NFKBIZ,IKBKE
Thyroid Cancer Signaling	2.08	0.351	N/A	KRAS,CXCL10,CTNNB1,TCF4,LEF1,TP53,MYC,NRAS,MAPK1,NTRK3,RXRA,NTRK2,SHC1
UVB-Induced MAPK Signaling	2.06	0.306	4.359	JUN,EGFR,PIK3R6,PRKD3,RPS6KA3,ATM,PIK3R5,TLR9,IRS1,PIK3R1,GAB1,TP53,PIK3CG,FOS,PRKCD,PIK3CD,MAPK1,PRKCH,RPS6KB1
Fc Epsilon RI Signaling	2.04	0.27	4.017	MAP2K7,PIK3R6,PIK3R5,TLR9,IRS1,INPPL1,FCER1G,PIK3R1,GAB1,RAC2,LCP2,SYK,INPP5D,PIK3CD,SYNJ2,PRKCH,PLA2G4A,KRAS,PRKD3,ATM,BTK,PLA2G3,VAV1,PIK3CG,PLCG2,NRAS,PRKCD,PDPK1,MAPK1,LYN
Glioma Signaling	2.01	0.271	3.657	PTEN,PIK3R6,PIK3R5,TLR9,IRS1,PDGFB,PIK3R1,GAB1,TP53,PIK3CD,RBL1,PRKCH,KRAS,PDGFRB,EGFR,CDKN2C,PRKD3,ATM,IGF1,CAMK2A,PDGFC,PIK3CG,PLCG2,NRAS,PRKCD,MAPK1,CDKN2B,RB1,SHC1
ErbB4 Signaling	2	0.299	4.359	KRAS,PIK3R6,PRKD3,ATM,PIK3R5,TLR9,IRS1,PIK3R1,GAB1,PLCG2,PIK3CG,ADAM17,NRAS,PRKCD,PDPK1,PIK3CD,MAPK1,PRKCH,SHC1,PSEN1
Renal Cell Carcinoma Signaling	1.98	0.289	4.243	JUN,KRAS,PIK3R6,TGFB1,ATM,PIK3R5,TLR9,IRS1,PDGFB,PIK3R1,GAB1,PIK3CG,FOS,NRAS,PIK3CD,HIF1A,MAPK1,MET,ARNT,CRK,ETS1,RAPGEF1
4-1BB Signaling in T Lymphocytes	1.98	0.367	3.317	IKBKG,JUN,NFKB2,NFKB1,ATF2,MAP3K5,MAP3K14,MAPK1,IKBKB,IKBKAP,IKBKE
GADD45 Signaling	1.95	0.421	N/A	CCND2,ATM,CDK2,GADD45A,TP53,GADD45G,CDK1,CCNB1
Factors Promoting Cardiogenesis in Vertebrates	1.95	0.284	N/A	ATF2,TGFB1,CTNNB1,PRKD3,TCF4,LEF1,CDK2,TGFB2,ACVR2A,SMAD4,FZD7,MEF2C,APC,BMPR1A,TGFBR2,PRKCD,SMAD5,FZD1,BMP1,FZD6,LRP6,TGFBR1,PRKCH
ErbB Signaling	1.91	0.274	N/A	JUN,PIK3R6,BTC,PIK3R5,TLR9,IRS1,PIK3R1,GAB1,FOS,PIK3CD,ERBB2,PRKCH,FOXO1,RPS6KB1,KRAS,HBEGF,EGFR,PRKD3,ATM,PIK3CG,PLCG2,NRAS,PRKCD,PDPK1,MAPK1,SHC1
Telomerase Signaling	1.86	0.267	4.491	PIK3R6,PIK3R5,TLR9,ELF2,IRS1,PIK3R1,GAB1,TP53,IL2RG,ELF1,PIK3CD,HDAC4,HDAC9,TPP1,KRAS,EGFR,TEP1,ATM,PIK3CG,MYC,NRAS,PDPK1,ELF4,ELK3,MAPK1,RB1,ETS1,SHC1
Dermatan Sulfate Degradation (Metazoa)	1.86	0.438	N/A	HEXB,GM2A,CEMIP,IDUA,IDS,HEXA,CD44
CD27 Signaling in Lymphocytes	1.83	0.308	2.324	JUN,MAP2K7,NFKB1,MAP3K5,APAF1,MAP3K14,IKBKB,IKBKAP,NFKB2,FOS,IKBKG,MAP3K8,BID,MAP3K3,CASP8,IKBKE
Agrin Interactions at Neuromuscular Junction	1.83	0.292	3.873	JUN,KRAS,ITGAL,EGFR,LAMB1,ITGA6,PXN,LAMC1,ITGB2,RAC2,NRAS,ARHGEF6,ACTB,ERBB2,MAPK1,ITGB3,ITGA5,LAMA2,UTRN
Ephrin Receptor Signaling	1.83	0.246	5.209	CXCL12,ATF2,GNB4,GNA13,ACTR2,CREB1,EPHA3,GNB1,PDGFB,WIPF1,ADAM10,RAC2,ARPC1B,GNAI3,CXCR4,GNAQ,STAT3,WAS,CRK,RAPGEF1,KALRN,KRAS,DOK1,GNB3,JAK2,CRKL,GNAT2,MAP3K14,PXN,EPHA7,PDGFC,PIK3CG,NRAS,CREB5,SORBS1,RAP1B,MAPK1,RASA1,ITGA5,SHC1,GNA15
Polyamine Regulation in Colon Cancer	1.8	0.4	N/A	KRAS,MYC,CTNNB1,TCF4,SAT1,ODC1,APC,PSME4
Choline Biosynthesis III	1.78	0.462	N/A	NAPEPLD,PCYT1A,PLD2,PLD4,PLD1,HMOX1
Role of IL-17F in Allergic Inflammatory Airway Diseases	1.76	0.333	3	NFKB2,CXCL6,NFKB1,IL17RA,ATF2,CREB1,CREB5,CXCL10,RPS6KA3,MAPK1,CCL4,IGF1
G Protein Signaling Mediated by Tubby	1.76	0.344	N/A	PLCB1,GNAQ,GNB4,GNB3,JAK2,PLCB2,TUB,GNB1,PLCB3,INSR,PLCG2
VEGF Signaling	1.74	0.265	4.264	PIK3R6,PIK3R5,TLR9,IRS1,PIK3R1,GAB1,PIK3CD,Flt1,ACTB,ARNT,PTPN6,FOXO1,KRAS,ATM,PXN,ACTN1,PDGFC,PLCG2,PIK3CG,NRAS,HIF1A,BCL2,MAPK1,ELAVL1,FOXO3,SHC1
ERK/MAPK Signaling	1.73	0.24	5.947	ATF2,PIK3R6,CREB1,PIK3R5,TLR9,ELF2,IRS1,PIK3R1,GAB1,PRKACB,RAC2,DOCK1,ELF1,FOS,STAT3,PIK3CD,CRK,RAPGEF1,PLA2G4A,PRKAR2A,KRAS,TLN1,CRKL,ATM,PXN,NFATC1,PLA2G3,PIK3CG,PLCG2,HSPB1,MYC,NRAS,PRKCD,CREB5,ELF4,ELK3,RAP1B,MAPK1,MKNK1,DUSP6,ETS1,ITGA5,SHC1
VEGF Family Ligand-Receptor Interactions	1.72	0.275	4.025	KRAS,PIK3R6,NRP2,PRKD3,ATM,PIK3R5,TLR9,IRS1,PIK3R1,GAB1,PLA2G3,PLCG2,PIK3CG,FOS,NRAS,PRKCD,PIK3CD,NRP1,MAPK1,PRKCH,PLA2G4A,SHC1
Melatonin Degradation II	1.72	0.75	N/A	IL4I1,MAOB,MAOA
Acetate Conversion to Acetyl-CoA	1.72	0.75	N/A	ACSS1,ACSS2,ACSS3
CREB Signaling in Neurons	1.69	0.24	5.831	ATF2,GNB4,GNA13,PIK3R6,CREB1,PLCB2,POLR2A,PIK3R5,GNB1,PLCE1,TLR9,IRS1,PIK3R1,GAB1,PRKACB,GNAI3,GNAQ,PIK3CD,PLCB3,PRKCH,GRM5,PRKAR2A,PLCB1,ADCY4,KRAS,PLCD1,GNB3,PRKD3,GNAT2,ADCY7,ATM,CAMK2A,PIK3CG,PLCG2,NRAS,PRKCD,CREB5,ITPR3,MAPK1,SHC1,ADCY9,GNA15
FGF Signaling	1.69	0.271	3.545	ATF2,MAP3K5,PIK3R6,CREB1,CRKL,ATM,FGF10,PIK3R5,TLR9,IRS1,FGF2,PIK3R1,GAB1,PIK3CG,STAT3,PIK3CD,CREB5,MAPK1,MET,PTPN6,CRK,FGF11,FGF9
April Mediated Signaling	1.67	0.324	3.464	FOS,IKBKG,JUN,NFATC3,NFKB2,MAP2K7,NFKB1,MAP3K14,MAPK1,IKBKB,NFATC1,IKBKE
Pathogenesis of Multiple Sclerosis	1.67	0.571	N/A	CXCL11,CCR5,CXCL10,CCL4
GPCR-Mediated Integration of Enteroendocrine Signaling Exemplified by an L Cell	1.66	0.286	N/A	PLCB1,ADRB2,ADCY4,PLCD1,PLCB2,ADCY7,PLCE1,PRKACB,GNAI3,PLCG2,NMB,GNAQ,ITPR3,PLCB3,ADCY9,PRKAR2A,GIPR,GNA15
D-myo-inositol (1,4,5)-Trisphosphate Biosynthesis	1.65	0.36	N/A	PLCB1,PLCD1,PI4K2B,PLCB2,PIP4K2B,PLCB3,PLCE1,PLD4,PLCG2
Neuropathic Pain Signaling In Dorsal Horn Neurons	1.65	0.257	5.292	PIK3R6,CREB1,PLCB2,PIK3R5,PLCE1,TLR9,IRS1,PIK3R1,GAB1,PRKACB,FOS,PIK3CD,PLCB3,NTRK2,PRKCH,GRM5,PRKAR2A,PLCB1,PLCD1,PRKD3,ATM,KCNN4,CAMK2A,PIK3CG,PLCG2,PRKCD,ITPR3,MAPK1
Virus Entry via Endocytic Pathways	1.65	0.263	N/A	ITGAL,PIK3R6,PIK3R5,TLR9,IRS1,ITGB2,PIK3R1,GAB1,RAC2,PIK3CD,ACTB,ITGB3,PRKCH,KRAS,FLNA,PRKD3,ATM,ITGA6,B2M,PIK3CG,PLCG2,NRAS,PRKCD,HLA-A,ITGA5
14-3-3-mediated Signaling	1.62	0.252	N/A	JUN,PIK3R6,PLCB2,TNFRSF1A,TUBB6,PIK3R5,PLCE1,TLR9,IRS1,PIK3R1,GAB1,EDC3,VIM,FOS,PIK3CD,PLCB3,PRKCH,FOXO1,PLCB1,KRAS,PLCD1,MAP3K5,PRKD3,ATM,GFAP,PIK3CG,PLCG2,NRAS,PRKCD,MAPK1
Docosahexaenoic Acid (DHA) Signaling	1.57	0.294	N/A	PIK3R6,APAF1,ATM,PIK3R5,TLR9,IRS1,PIK3R1,GAB1,PIK3CG,PDPK1,PIK3CD,BCL2A1,BCL2,BID,FOXO1
Unfolded protein response	1.57	0.294	N/A	INSIG1,EDEM1,MAP2K7,CEBPD,MAP3K5,SREBF1,ATF6,CEBPA,HSPA9,DNAJC3,CEBPB,BCL2,CEBPG,ERN1,NFE2L2
Cdc42 Signaling	1.56	0.255	3.441	JUN,CDC42BPA,IQGAP1,ATF2,EXOC4,ACTR2,WIPF1,FCER1G,ARPC1B,APC,FOS,IQGAP3,WAS,ARHGEF6,LOC100909630/RT1-DMb,IQGAP2,MYL12B,HLA-DOB,B2M,VAV1,HLA-A,RALA,MYLK,MAPK1,RASA1,FGD1,ITGA5
TR/RXR Activation	1.56	0.261	N/A	UCP2,PIK3R6,SREBF1,MED1,PDE3B,ATM,PIK3R5,BCL3,TLR9,F10,IRS1,SLC16A2,PIK3R1,GAB1,NCOA3,PIK3CG,THRSP,LDLR,PIK3CD,NCOA6,HIF1A,SYT12,RXRA,NCOR1
MIF Regulation of Innate Immunity	1.56	0.324	2.111	FOS,TLR4,JUN,NFKB2,NFKB1,CD14,PTGS2,MAPK1,PLA2G3,TP53,PLA2G4A
MIF-mediated Glucocorticoid Regulation	1.54	0.346	1.414	TLR4,NFKB2,NFKB1,CD14,NR3C1,PTGS2,MAPK1,PLA2G3,PLA2G4A
Superpathway of Inositol Phosphate Compounds	1.53	0.23	N/A	PTEN,PIK3R6,SOCS3,PLCB2,PIK3R5,PLCE1,TLR9,IRS1,INPPL1,PIK3R1,GAB1,INPP5D,PIK3CD,ITPKB,TNS3,PIP4K2B,ERBB2,PLCB3,PTPRF,SYNJ2,PTPN6,SIRPA,CD86,DUSP16,PLCB1,PLCD1,EGFR,PDGFRB,PTPRN,ATM,PTPN2,PLD4,VAV1,PTPRJ,PTPN1,PIK3CG,PLCG2,STYX,PI4K2B,PDXP,PPM1K,ACP5,PPM1H,CA3,PTPRC,RASA1,PTPN7
Epoxysqualene Biosynthesis	1.51	1	N/A	SQLE,FDFT1
HER-2 Signaling in Breast Cancer	1.49	0.262	N/A	KRAS,EGFR,MAP3K5,PIK3R6,MMP2,PRKD3,ATM,PIK3R5,TLR9,IRS1,ITGB2,PIK3R1,GAB1,TP53,PIK3CG,NRAS,PRKCD,PIK3CD,ERBB2,ITGB3,PRKCH,FOXO1
Gap Junction Signaling	1.48	0.237	N/A	PIK3R6,PLCB2,TUBB6,PIK3R5,PLCE1,TLR9,IRS1,PIK3R1,GAB1,PRKACB,GNAI3,GNAQ,PIK3CD,ACTB,CSNK1G3,PLCB3,PRKCH,PRKAR2A,PLCB1,ADCY4,KRAS,PLCD1,EGFR,CTNNB1,PRKD3,ADCY7,ATM,NOV,PIK3CG,PLCG2,NRAS,PRKCD,HTR2B,ITPR3,MAPK1,SP3,ADCY9
Caveolar-mediated Endocytosis Signaling	1.46	0.273	N/A	ITGAL,EGFR,ITGAV,FLNA,CD48,ITGA6,ITGA11,INSR,ITGAX,B2M,ITGB2,ITGA9,PTPN1,ITGA2B,HLA-A,ACTB,ITGB3,ITGA5
Inhibition of Angiogenesis by TSP1	1.45	0.323	2.646	JUN,CD47,TGFBR2,CD36,TGFB1,MAPK1,TGFBR1,THBS1,TP53,SDC1
Role of PI3K/AKT Signaling in the Pathogenesis of Influenza	1.43	0.274	3.742	NFKB1,PIK3R6,CRKL,KPNA3,ATM,PIK3R5,TLR9,IRS1,PIK3R1,GAB1,GNAI3,PIK3CG,NFKB2,CCR5,PIK3CD,MAPK1,CRK
Tumoricidal Function of Hepatic Natural Killer Cells	1.42	0.348	2.449	ITGAL,APAF1,FADD,FAS,ICAM1,BID,CASP8,CASP7
IL-17A Signaling in Gastric Cells	1.42	0.348	N/A	FOS,CXCL11,JUN,NFKB1,IL17RA,EGFR,CXCL10,MAPK1
Signaling by Rho Family GTPases	1.4	0.224	5.864	IQGAP1,GNA13,PIK3R6,PIK3R5,GNB1,PLD1,ARPC1B,GNAI3,NCF2,FOS,GNAQ,WAS,ARHGEF6,PIK3CD,ACTB,CYFIP1,PIP4K2B,RND3,EZR,RHOJ,NFKB2,WASF3,MYLK,CYBB,ITGA5,GNA15,JUN,RHOH,MAP2K7,GNB4,ACTR2,TLR9,IRS1,WIPF1,PIK3R1,GAB1,VIM,SEPT11,CDH11,NFKB1,GNB3,GNAT2,MYL12B,ATM,MSN,SEPT2,GFAP,PIK3CG,MAPK1,SEPT9
RANK Signaling in Osteoclasts	1.39	0.25	5	JUN,MAP2K7,PIK3R6,PIK3R5,TLR9,IRS1,TAB2,PIK3R1,GAB1,BIRC3,IKBKG,FOS,PIK3CD,MAP3K8,MAP3K3,NFKB1,MAP3K5,ATM,MAP3K14,IKBKB,NFATC1,PIK3CG,NFKB2,MAPK1,IKBKE
Cancer Drug Resistance By Drug Efflux	1.39	0.286	N/A	KRAS,NFKB1,PTEN,PIK3R1,ABCC1,TP53,PIK3CG,NRAS,PIK3CD,PTGS2,MAPK1,YBX1,FOXO1,FOXO3
Cell Cycle Control of Chromosomal Replication	1.38	0.306	N/A	TOP2A,POLA1,CHEK2,MCM2,CDK2,MCM3,MCM6,MCM4,DBF4,MCM5,ORC3
Chemokine Signaling	1.37	0.27	4.123	JUN,PLCB1,CXCL12,KRAS,PLCB2,GNAI3,CAMK2A,PLCG2,PIK3CG,FOS,CCR5,NRAS,CXCR4,GNAQ,MAPK1,PLCB3,CCL4
Bladder Cancer Signaling	1.36	0.26	N/A	KRAS,EGFR,MMP2,MMP12,FGF10,FGF2,THBS1,TP53,PDGFC,MMP7,NRAS,MYC,MMP19,ERBB2,MAPK1,FGF11,RB1,FGF9,MMP16,MMP14
Non-Small Cell Lung Cancer Signaling	1.36	0.26	3.3	KRAS,EGFR,PIK3R6,ATM,PIK3R5,TLR9,IRS1,PIK3R1,GAB1,TP53,PIK3CG,NRAS,PDPK1,PIK3CD,ITPR3,ERBB2,MAPK1,RXRA,RB1,FOXO3
Regulation of Cellular Mechanics by Calpain Protease	1.36	0.278	1.508	KRAS,EGFR,TLN1,EZR,CDK2,PXN,ACTN1,NRAS,CAPN3,MAPK1,CAST,CCNA2,RB1,ITGA5,CDK1
Graft-versus-Host Disease Signaling	1.36	0.312	N/A	IL18,IL1RN,HLA-A,LOC100909630/RT1-DMb,IL1A,HLA-DOB,FCER1G,FAS,CD86,IL33
α-Adrenergic Signaling	1.35	0.256	3.3	ADCY4,KRAS,GNB4,GNB3,PYGL,PRKD3,ADCY7,SLC8A1,GNB1,PRKACB,GNAI3,PLCG2,NRAS,GNAQ,PRKCD,ITPR3,PHKB,MAPK1,PRKCH,ADCY9,PRKAR2A
PAK Signaling	1.32	0.25	4.264	KRAS,PDGFRB,PIK3R6,ARHGAP10,MYL12B,ATM,EPHA3,PXN,PIK3R5,TLR9,IRS1,PDGFB,PIK3R1,GAB1,PDGFC,PIK3CG,NRAS,ARHGEF6,PIK3CD,MYLK,MAPK1,ITGA5,SHC1
Chondroitin Sulfate Degradation (Metazoa)	1.31	0.375	N/A	HEXB,GALNS,GM2A,CEMIP,HEXA,CD44
Melatonin Signaling	1.31	0.266	3.638	PLCB1,MAP2K7,PLCD1,PLCB2,PRKD3,PLCE1,PRKACB,GNAI3,CAMK2A,PLCG2,GNAQ,PRKCD,MAPK1,PLCB3,PRKCH,RORB,PRKAR2A

## Sheet: 3MvsCtrl
© 2000-2016 QIAGEN. All rights reserved.
Ingenuity Canonical Pathways	-log(p-value)	Ratio	z-score	Molecules
Hepatic Fibrosis / Hepatic Stellate Cell Activation	12.1	0.491	N/A	COL7A1,IGFBP4,IL1RL1,EDNRA,TGFB1,MMP2,TNFRSF1A,CTGF,ACTA2,COL1A1,SMAD4,IL10RA,TLR4,IFNGR1,SMAD3,MYH11,EDN1,TGFBR1,VEGFC,COL4A1,EGFR,COL8A2,LAMA1,IL1B,CD14,PDGFRA,TNFRSF1B,SMAD2,TGFB2,COL4A3,COL8A1,MYL9,FGF2,COL6A2,COL5A1,IGF1,TIMP2,PDGFC,NFKB2,TGFBR2,COL5A2,COL11A1,IL4R,SERPINE1,COL13A1,FAS,IFNAR2,COL6A1,KLF12,IL6R,COL27A1,EDNRB,PDGFB,LBP,CD40,LEPR,VCAM1,A2M,COL12A1,FN1,IL1R1,COL28A1,IL1RAP,MET,P…
Molecular Mechanisms of Cancer	9.45	0.38	N/A	CAMK2B,GNA13,PLCB2,JAK3,PIK3R5,FADD,SMAD4,GNAL,BIRC3,FOS,CFLAR,GNAQ,PIK3CD,FZD1,LRP6,PRKAR1B,XIAP,TGFBR1,RBL1,PRKAR2A,GNAZ,CCND2,CDKN2C,CTNNB1,SMAD2,FZD9,NFKB2,PRKCD,NRAS,PAK6,RAP1B,CDKN2B,FAS,BID,ITGA5,GNA15,JUN,RASGRF1,RHOH,BCL2L11,WNT5A,ARHGEF12,TLR9,IRS1,GAB1,TP53,APC,CCNE1,BMP6,PLCB3,RAP2B,CRK,FZD3,RAPGEF1,CDK6,FOXO1,BMP7,CTNNA1,MAP3K5,NOTCH1,GNAT2,RBPJ,WNT16,PRKCA,BMP1,BCL2,WNT4,RND2,LRP5,B…
Role of Macrophages, Fibroblasts and Endothelial Cells in Rheumatoid Arthritis	9.3	0.395	N/A	CAMK2B,IL1RL1,TNFRSF1A,PLCB2,FCGR1A,SFRP1,PIK3R5,PLCE1,IL16,FOS,TLR8,GNAQ,PIK3CD,FZD1,LRP6,TRAF1,TLR2,TRAF6,TNFSF13B,Tcf7,CTNNB1,TNFRSF1B,FZD9,Calm1 (includes others),PRKCD,NRAS,JUN,CXCL12,ATF2,CREB1,SOCS3,WNT5A,IL6R,TLR9,IRS1,GAB1,IRAK3,APC,FN1,IL1RAP,PLCB3,FZD3,IRAK2,MAP3K14,CAMK4,NFATC1,CEBPA,WNT16,PLCG2,IRAK4,TLR3,PRKCA,CEBPB,CSF1,WNT4,FCGR3A/FCGR3B,LRP5,PIK3R6,TGFB1,SMO,NFKBIE,NFKBIA,IKBKG,T…
Axonal Guidance Signaling	8.73	0.362	N/A	GNA13,MMP2,PLCB2,LIMK1,PIK3R5,PLCE1,GNAL,GNAQ,TUBA1A,WAS,ENPEP,CXCR4,PIK3CD,FZD1,PRKAR1B,FES,PRKAR2A,GLIS2,GNAZ,EFNB1,MYL9,SRGAP1,IGF1,ADAMTS1,FZD9,PRKCD,NRAS,PAK6,NRP1,RAP1B,MYSM1,TUBA4A,ITGA5,GNA15,CXCL12,GNB4,ACTR2,TUBA8,WNT5A,EPHA3,ARHGEF12,TLR9,IRS1,WIPF1,GAB1,EPHA2,ADAM17,NTRK3,BMP6,PLCB3,ADAMTS9,CRK,FZD3,NTRK2,PAPPA2,BMP7,GNB3,ITSN1,GNAT2,MYL12B,ROBO1,UNC5A,NFATC1,WNT16,PLCG2,PRKCA,BMP1,WN…
Regulation of the Epithelial-Mesenchymal Transition Pathway	8.7	0.435	N/A	LOX,PIK3R6,TGFB1,MMP2,SMO,JAK3,PIK3R5,ZEB2,SMAD4,STAT3,PIK3CD,SNAI2,FZD1,SMAD3,FZD6,FGF13,TGFBR1,WNT6,FGF11,FGFR4,FGF12,EGFR,PIK3R3,JAK2,Tcf7,CTNNB1,PARD6G,SMAD2,LEF1,FGF10,ZEB1,TGFB2,JAK1,FGF2,FZD9,NFKB2,TGFBR2,NRAS,BRAF,ETS1,NOTCH3,GSK3B,PARD6A,WNT10A,WNT5A,FZD2,TLR9,IRS1,FGF18,PIK3R1,GAB1,FZD7,APC,NOTCH2,SNAI1,ADAM17,MET,FZD3,CDH1,TWIST1,KRAS,PDGFRB,NFKB1,NOTCH1,JAG1,ATM,RBPJ,FGF7,EGR1,WNT16,P…
IL-8 Signaling	8.06	0.422	7.307	IQGAP1,GNA13,PIK3R6,ITGAV,MMP2,PLCB2,GNG11,LIMK1,PIK3R5,ITGB2,PLD1,GNAI3,TEK,NCF2,IKBKG,FOS,PIK3CD,RAC3,GNG4,PRKCH,ANGPT1,FGFR4,VEGFC,RND3,TRAF6,HBEGF,EGFR,PIK3R3,CCND2,PRKD3,RAB11FIP2,IKBKB,MYL9,RHOJ,PDGFC,PRKCD,NRAS,BRAF,CYBB,IKBKE,JUN,RHOH,GNB4,TLR9,IRS1,PIK3R1,GAB1,LASP1,RAC2,VCAM1,IRAK3,GNAI2,GNG3,ITGB3,CDH1,IRAK2,EIF4EBP1,KRAS,NFKB1,GNB3,ANGPT2,ATM,MYL12B,ITGAX,PLD4,HMOX1,PIK3CG,IRAK4,GNAS,…
PI3K Signaling in B Lymphocytes	7.96	0.467	N/A	CAMK2B,PTEN,C3,PLCB2,PLEKHA2,PLCE1,NFKBIE,NFKBIA,ATF3,DAPP1,IKBKG,TLR4,FOS,SYK,PIK3CD,PIK3AP1,ITPR1,CD180,SH2B2,IKBKB,ATF6,VAV1,NFKB2,Calm1 (includes others),NRAS,ATF7,IL4R,FOXO3,IKBKE,LYN,JUN,ATF2,CREB1,IRS1,PIK3R1,CD40,INPP5D,PLCB3,NFAT5,BLNK,KRAS,PLCD1,NFATC4,NFKB1,BTK,CAMK4,NFATC1,PLEKHA4,PIK3CG,PLCG2,CARD10,NFATC3,PDPK1,FCGR2B,ITPR3,MAPK1,PTPRC
Leukocyte Extravasation Signaling	7.85	0.415	6.155	ITGAL,PIK3R6,MMP2,SIPA1,NCF1,PIK3R5,ACTA2,ITGB2,GNAI3,NCF2,CXCR4,WAS,PIK3CD,CLDN14,PRKCH,MAPK11,FGFR4,NCF4,JAM2,PIK3R3,MMP11,PRKD3,CRKL,ARHGAP5,CTNNB1,EZR,RAP1GAP,ACTN1,VAV1,TIMP2,CDH5,PRKCD,RAP1B,ACTA1,CYBB,ARHGAP12,CYBA,ITGA5,CXCL12,RHOH,AFDN,MMP12,TLR9,IRS1,CLDN19,WIPF1,PIK3R1,THY1,GAB1,CLDN1,RAC2,VCAM1,GNAI2,DLC1,ITGB3,TEC,CRK,CTNNA1,ARHGAP6,ATM,ITGA6,BTK,MSN,PXN,FER,CTNNA3,CD44,PIK3CG,PLCG2,…
NF-κB Signaling	7.71	0.428	7.239	EIF2AK2,PIK3R6,TNFRSF1A,TIRAP,PIK3R5,FCER1G,NFKBIE,BMP2,FADD,NFKBIA,PELI1,IKBKG,CARD11,TLR4,TLR8,IL1RN,PIK3CD,RELB,GHR,MAP3K8,TGFBR1,FGFR4,TLR2,RIPK1,TRAF6,TNFSF13B,EGFR,PIK3R3,TLR7,IL1B,PDGFRA,TNFRSF1B,INSR,IKBKB,TRAF5,NFKB2,BMPR2,BMPR1A,TGFBR2,NRAS,BRAF,NTRK1,GSK3B,MYD88,TLR9,IRS1,TAB2,PIK3R1,GAB1,CD40,IRAK3,IL1R1,NTRK3,NTRK2,MAP3K3,IL33,KRAS,PDGFRB,NFKB1,TGFBR3,ATM,MAP3K14,PIK3CG,PLCG2,CARD10,…
Role of Osteoblasts, Osteoclasts and Chondrocytes in Rheumatoid Arthritis	7.44	0.397	N/A	IL1RL1,LRP5,BMP5,PIK3R6,TGFB1,CTSK,TNFRSF1A,SMO,SFRP1,PIK3R5,COL1A1,NFKBIE,BMP2,SMAD4,NFKBIA,BIRC3,IKBKG,FOS,IL1RN,PIK3CD,FZD1,FZD6,LRP6,XIAP,WNT6,FGFR4,TRAF6,PIK3R3,IL1B,Tcf7,CTNNB1,TNFRSF1B,LEF1,IKBKB,IGF1,TRAF5,FZD9,BMPR2,BMPR1A,Calm1 (includes others),SMAD5,ACP5,ITGA5,RUNX2,IKBKE,GSK3B,JUN,WNT10A,WNT5A,FZD2,TLR9,IRS1,TAB2,PIK3R1,GAB1,FZD7,APC,CSF1R,ADAM17,IL1R1,ADAMTS5,IL1RAP,BMP6,ITGB3,FZD3,…
Acute Phase Response Signaling	7.36	0.438	5.082	FTL,C3,TNFRSF1A,SOCS4,NFKBIE,NFKBIA,IKBKG,FOS,STAT3,C4A/C4B,IL1RN,PIK3CD,C2,MAPK11,VWF,RIPK1,TRAF6,PIK3R3,JAK2,IL1B,TNFRSF1B,RBP1,IKBKB,OSMR,NFKB2,NRAS,NR3C1,SOCS6,SERPINE1,C1S,IKBKE,JUN,OSM,CFB,MYD88,SOCS3,IL6R,LBP,PIK3R1,CRABP1,C1R,A2M,SOCS7,FN1,IL1R1,IL1RAP,F8,IL33,KRAS,NFKB1,MAP3K5,CP,MAP3K14,HMOX1,IL6ST,PIK3CG,PDPK1,NGFR,CEBPB,MAPK1,SERPINA1,SERPING1,SHC1
Human Embryonic Stem Cell Pluripotency	6.76	0.438	N/A	BMP5,PIK3R6,TGFB1,SMO,PIK3R5,SPHK1,BMP2,SMAD4,PIK3CD,FZD1,SMAD3,FZD6,TGFBR1,WNT6,FGFR4,SOX2,PIK3R3,Tcf7,PDGFRA,CTNNB1,SMAD2,LEF1,TGFB2,FGF2,FZD9,PDGFC,BMPR2,BMPR1A,TGFBR2,SMAD5,NTRK1,GSK3B,WNT10A,WNT5A,FZD2,S1PR3,TLR9,IRS1,PDGFB,PIK3R1,GAB1,FZD7,APC,NTRK3,BMP6,FZD3,NTRK2,FOXO1,BMP7,PDGFRB,ATM,WNT16,PIK3CG,PDPK1,GNAS,BMP1,WNT4
B Cell Receptor Signaling	6.73	0.408	5.417	CAMK2B,PTEN,PIK3R6,PIK3R5,MAP3K10,INPPL1,CD22,NFKBIE,NFKBIA,DAPP1,IKBKG,SYK,PIK3CD,PIK3AP1,BCL2A1,MAP3K8,MAPK11,FGFR4,PAG1,PIK3R3,IKBKB,VAV1,NFKB2,BCL6,Calm1 (includes others),NRAS,CREB5,RAP1B,ETS1,POU2F2,IKBKE,LYN,GSK3B,JUN,ATF2,CREB1,MAP3K6,TLR9,IRS1,PIK3R1,GAB1,RAC2,INPP5D,APBB1IP,RAP2B,PTPN6,NFAT5,BLNK,FOXO1,MAP3K3,KRAS,NFATC4,NFKB1,MAP3K5,ATM,MAP3K14,BTK,CAMK4,EGR1,NFATC1,MEF2C,PIK3CG,PLCG2,…
Colorectal Cancer Metastasis Signaling	6.71	0.381	5.892	LRP5,PIK3R6,TGFB1,MMP2,GNG11,TNFRSF1A,SMO,JAK3,PIK3R5,SMAD4,FOS,TLR4,TLR8,IFNGR1,STAT3,PIK3CD,FZD1,SMAD3,GNG4,FZD6,LRP6,PRKAR1B,TGFBR1,WNT6,FGFR4,VEGFC,TLR2,RND3,PRKAR2A,ADCY4,EGFR,PIK3R3,TLR7,MMP11,JAK2,Tcf7,CTNNB1,SMAD2,LEF1,TGFB2,JAK1,PTGER4,RHOJ,PTGER2,FZD9,PDGFC,NFKB2,MYC,TGFBR2,NRAS,BRAF,PTGER3,GSK3B,JUN,RHOH,GNB4,WNT10A,WNT5A,FZD2,MMP12,IL6R,TLR9,IRS1,PIK3R1,GAB1,FZD7,TP53,APC,ARRB1,GNG3,F…
iNOS Signaling	6.71	0.605	2.236	JUN,IRF1,MYD88,JAK3,LBP,NFKBIE,NFKBIA,IRAK3,IKBKG,TLR4,FOS,IFNGR1,MAPK11,IRAK2,TRAF6,NFKB1,JAK2,CD14,CAMK4,JAK1,IKBKB,IRAK4,NFKB2,Calm1 (includes others),MAPK1,IKBKE
Role of NFAT in Regulation of the Immune Response	6.43	0.407	6.04	GNA13,PIK3R6,PLCB2,FCGR1A,GNG11,PIK3R5,FCER1G,NFKBIE,NFKBIA,GNAL,GNAI3,IKBKG,FOS,LCP2,SYK,GNAQ,PIK3CD,GNG4,CD4,ITPR1,FGFR4,CD86,GNAZ,PIK3R3,IKBKB,HLA-DOB,NFKB2,Calm1 (includes others),NRAS,GNA15,IKBKE,LYN,GSK3B,JUN,ATF2,GNB4,TLR9,IRS1,PIK3R1,GAB1,GNAI2,LOC100909630/RT1-DMb,GNG3,CSNK1G3,PLCB3,NFAT5,BLNK,MEF2D,KRAS,NFATC4,NFKB1,GNB3,GNAT2,ATM,BTK,CAMK4,NFATC1,MEF2C,PIK3CG,PLCG2,NFATC3,HLA-A,FCGR2B,…
Death Receptor Signaling	6.37	0.482	3.592	APAF1,TNFRSF1A,TNFSF12,LIMK1,PARP9,ACTA2,NFKBIE,FADD,NFKBIA,TNFRSF25,TNKS,BIRC3,ARHGDIB,IKBKG,TIPARP,PARP10,CFLAR,XIAP,PARP14,CASP2,RIPK1,CASP7,PARP12,PARP16,NFKB1,MAP3K5,PARP4,TNFRSF1B,MAP3K14,IKBKB,NFKB2,HSPB1,ZC3HAV1,BCL2,PARP3,TNFSF10,ACTA1,FAS,BID,CASP8,IKBKE
Endothelin-1 Signaling	6.2	0.402	5.578	EDNRA,GNA13,PIK3R6,PLCB2,PIK3R5,PLCE1,PLA2G7,PLD1,GNAL,GNAI3,FOS,GNAQ,PIK3CD,PNPLA3,EDN1,ITPR1,NOS3,PRKCH,MAPK11,FGFR4,PLA2G4A,ADCY4,GNAZ,PIK3R3,PRKD3,CASP1,PTGER2,MYC,PRKCD,NRAS,BRAF,LCAT,PLBD1,GNA15,JUN,PLA2G4E,SHC2,EDNRB,TLR9,IRS1,PIK3R1,GAB1,PLA2G5,GNAI2,PLCB3,CASP2,CASP4,CASP7,KRAS,PLCD1,GNAT2,ADCY7,ATM,PLD4,PLA2G3,HMOX1,SHC3,PIK3CG,PLCG2,GNAS,ITPR3,NAPEPLD,PRKCA,PTGS2,PLD2,MAPK1,SHC1,CASP8
Type I Diabetes Mellitus Signaling	6.16	0.459	3.667	IRF1,MYD88,APAF1,GAD1,SOCS3,TNFRSF1A,SOCS4,FCER1G,NFKBIE,PIAS1,FADD,NFKBIA,IKBKG,IFNGR1,SOCS7,LOC100909630/RT1-DMb,IL1R1,IL1RAP,MAPK11,RIPK1,CD86,TRAF6,NFKB1,HLA-E,MAP3K5,JAK2,IL1B,TNFRSF1B,MAP3K14,JAK1,HLA-G,IKBKB,HLA-DOB,NFKB2,HLA-A,NGFR,BCL2,MAPK1,GAD2,SOCS6,FAS,BID,CASP8,ICA1,IKBKE
Factors Promoting Cardiogenesis in Vertebrates	6.07	0.481	N/A	GSK3B,LRP5,BMP5,ATF2,TGFB1,FZD2,SMO,ACVR2A,BMP2,SMAD4,FZD7,APC,FZD1,CCNE1,FZD6,BMP6,LRP6,TGFBR1,FZD3,PRKCH,BMP7,NPPA,CTNNB1,PRKD3,Tcf7,TGFBR3,SMAD2,LEF1,CDK2,TGFB2,MEF2C,FZD9,BMPR2,BMPR1A,TGFBR2,PRKCD,PRKCA,SMAD5,BMP1
Tec Kinase Signaling	6	0.405	5.571	GNA13,PIK3R6,GNG11,JAK3,PIK3R5,FGR,ACTA2,FCER1G,FADD,GNAL,GNAI3,FOS,TLR4,STAT3,GNAQ,WAS,PIK3CD,GNG4,PRKCH,FGFR4,RND3,GNAZ,PIK3R3,JAK2,PRKD3,JAK1,RHOJ,VAV1,NFKB2,PRKCD,PAK6,STAT6,TNFSF10,ACTA1,FAS,STAT5B,YES1,ITGA5,GNA15,LYN,RHOH,HCK,GNB4,TNFSF12,TLR9,IRS1,PIK3R1,GAB1,TNFRSF25,GNAI2,GNG3,TEC,NFKB1,GNB3,GNAT2,ATM,BTK,PIK3CG,PLCG2,GNAS,PRKCA,PAK4,RHOF,RND2
Dendritic Cell Maturation	5.93	0.409	7.353	PIK3R6,PLCB2,FCGR1A,TNFRSF1A,PIK3R5,PLCE1,COL1A1,FCER1G,NFKBIE,NFKBIA,IKBKG,TLR4,IRF8,IL1RN,PIK3CD,RELB,TYROBP,MAPK11,FGFR4,TLR2,CD86,TRAF6,PIK3R3,JAK2,IL1B,TNFRSF1B,IKBKB,HLA-DOB,NFKB2,CREB5,IKBKE,ATF2,CREB1,MYD88,TLR9,IRS1,PIK3R1,GAB1,CD40,LEPR,LOC100909630/RT1-DMb,CD1D,PLCB3,IL33,PLCD1,NFKB1,ATM,COL3A1,MAP3K14,B2M,COL18A1,PIK3CG,PLCG2,HLA-A,FCGR2B,NGFR,TLR3,MAPK1,ICAM1,DDR2,FCGR3A/FCGR3B
Glioblastoma Multiforme Signaling	5.81	0.407	5.166	PTEN,PIK3R6,PLCB2,SMO,PIK3R5,PLCE1,PIK3CD,FZD1,FZD6,ITPR1,WNT6,FGFR4,NF1,RND3,EGFR,PIK3R3,PDGFRA,CTNNB1,LEF1,RHOJ,IGF1,FZD9,PDGFC,MYC,PRKCD,NRAS,GSK3B,RHOH,WNT10A,WNT5A,FZD2,TLR9,IRS1,PDGFB,PIK3R1,GAB1,FZD7,TP53,APC,CCNE1,PLCB3,FZD3,CDK6,TSC1,FOXO1,KRAS,PLCD1,PDGFRB,ATM,CDK2,WNT16,IGF2,PIK3CG,PLCG2,ITPR3,MAPK1,WNT4,RB1,RHOF,SHC1,RND2
Superpathway of Cholesterol Biosynthesis	5.69	0.667	N/A	HMGCS1,NSDHL,ACAT2,FDPS,HMGCR,SC5D,FDFT1,MSMO1,PMVK,LBR,SQLE,IDI1,DHCR24,MVK,TM7SF2,HSD17B7,CYP51A1,MVD
phagosome formation	5.44	0.434	N/A	RHOH,PIK3R6,PLCB2,FCGR1A,MRC2,PIK3R5,PLCE1,TLR9,IRS1,INPPL1,FCER1G,PIK3R1,GAB1,TLR4,TLR8,SYK,MRC1,FN1,INPP5D,PIK3CD,PLCB3,SCARA3,PRKCH,FGFR4,TLR2,RND3,PLCD1,TLR7,PIK3R3,PRKD3,ATM,MSR1,Fcrls,RHOJ,PIK3CG,PLCG2,PRKCD,VTN,FCGR2B,TLR3,PRKCA,RHOF,ITGA5,CLEC7A,FCGR3A/FCGR3B,RND2
PPARα/RXRα Activation	5.32	0.391	-3.124	IL1RL1,TGFB1,PLCB2,PLCE1,NFKBIE,SMAD4,NFKBIA,IKBKG,GNAQ,PPARGC1A,SMAD3,NCOA6,GHR,RXRA,PRKAR1B,TGFBR1,TRAF6,PRKAR2A,ADCY4,JAK2,IL1B,SMAD2,MED1,INSR,TGFB2,IKBKB,CLOCK,NFKB2,BMPR2,CD36,TGFBR2,NRAS,LPL,MED12,STAT5B,GNA15,IKBKE,JUN,IRS1,BCL3,ACVR2A,NR2C2,NCOA3,IL1R1,IL1RAP,PLCB3,HSP90AA1,CHD5,KRAS,PLCD1,NFKB1,ADCY7,TGFBR3,ABCA1,MAP3K14,MEF2C,PLCG2,GNAS,PRKCA,MAPK1,NR2F1,MED23,SHC1
TWEAK Signaling	5.31	0.606	1.789	NFKB1,APAF1,TNFSF12,MAP3K14,IKBKB,NFKBIE,FADD,NFKBIA,TNFRSF25,BIRC3,NFKB2,IKBKG,BAG4,XIAP,TRAF1,BID,RIPK1,CASP8,CASP7,IKBKE
Inflammasome pathway	5.27	0.765	3.464	NEK7,NFKB1,MYD88,IL1B,CASP1,PYCARD,TLR4,NFKB2,AIM2,NLRP3,CTSB,CASP8,NLRC4
Role of NANOG in Mammalian Embryonic Stem Cell Pluripotency	5.2	0.421	3.71	GSK3B,BMP5,PIK3R6,WNT10A,WNT5A,FZD2,SMO,JAK3,PIK3R5,TLR9,IRS1,BMP2,PIK3R1,SMAD4,GAB1,FZD7,TP53,APC,STAT3,PIK3CD,FZD1,FZD6,BMP6,FZD3,WNT6,FGFR4,SOX2,BMP7,KRAS,PIK3R3,JAK2,CTNNB1,ATM,JAK1,RIF1,WNT16,LIFR,IL6ST,PIK3CG,FZD9,BMPR2,BMPR1A,NRAS,SMAD5,BMP1,MAPK1,WNT4,SHC1
Gαq Signaling	5.16	0.391	4.543	PIK3R6,PLCB2,GNG11,PIK3R5,PLD1,NFKBIE,NFKBIA,IKBKG,GNAQ,PIK3CD,GNG4,ITPR1,GRM1,PRKCH,FGFR4,RND3,PIK3R3,PRKD3,RGS7,IKBKB,RHOJ,NFKB2,PRKCD,Calm1 (includes others),HTR2B,GNA15,IKBKE,GSK3B,RHOH,GNB4,TLR9,IRS1,PIK3R1,GAB1,RGS16,GNG3,PLCB3,HTR2A,NFATC4,RGS18,NFKB1,GNB3,ATM,CHRM3,BTK,CAMK4,PLD4,NFATC1,HMOX1,PIK3CG,PLCG2,NFATC3,GNAS,ITPR3,NAPEPLD,PRKCA,PLD2,MAPK1,HTR2C,RHOF,RND2
LXR/RXR Activation	5.13	0.438	-1.372	IL1RL1,C3,TNFRSF1A,HMGCR,LBP,PON3,TLR4,C4A/C4B,LDLR,IL1RN,IL1R1,SCD,NR1H3,IL1RAP,RXRA,APOC4,IL33,MYLIP,NFKB1,SREBF1,IL1B,TNFRSF1B,CD14,ABCA1,ABCG1,MSR1,FDFT1,NFKB2,LYZ,CD36,VTN,NGFR,TLR3,CLU,CCL2,PTGS2,LPL,SERPINA1,CYP51A1,LCAT,APOE,PLTP
Protein Kinase A Signaling	5.04	0.337	1.46	CAMK2B,AKAP13,GNA13,PTPRB,PLCB2,PLCE1,SMAD4,GNAQ,PGP,ITPR1,PRKAR1B,TGFBR1,NOS3,PTPN13,CDC27,PRKAR2A,Tcf7,CTNNB1,MYL9,EYA3,NFKB2,Calm1 (includes others),PRKCD,PTPRG,MYLK,RAP1B,PTPN7,FLNB,ATF2,AKAP10,GNB4,CREB1,PDE3B,PTPN22,PDE4D,PDE7B,PLCB3,PTPN5,SMPDL3A,H1FX,PTPN9,GNB3,PYGL,MYL12B,CAMK4,NFATC1,PTPRJ,PLCG2,ITPR3,PRKCA,PTGS2,PTPRE,CDC23,PTEN,TGFB1,GNG11,SMO,KDELR3,NFKBIE,DUSP26,PDE5A,NFKBIA,GNAI3,P…
Toll-like Receptor Signaling	4.99	0.471	4.315	JUN,EIF2AK2,IL1RL1,MYD88,TIRAP,TLR9,TAB2,LBP,NFKBIA,IRAK3,IKBKG,FOS,TLR4,TLR8,IL1RN,MAPK11,TRAF1,IRAK2,TLR2,IL33,TRAF6,NFKB1,TLR7,IL1B,CD14,MAP3K14,IKBKB,IRAK4,NFKB2,TNFAIP3,TLR3,MAPK1,TICAM2
Growth Hormone Signaling	4.81	0.455	3.536	PIK3R6,SOCS3,SOCS4,PIK3R5,TLR9,IRS1,PIK3R1,GAB1,RPS6KA6,FOS,A2M,STAT3,SOCS7,PIK3CD,GHR,PTPN6,PRKCH,FGFR4,PIK3R3,JAK2,PRKD3,RPS6KA3,ATM,IGF1,CEBPA,IGF2,PIK3CG,PLCG2,PRKCD,PDPK1,PRKCA,SLC2A4,MAPK1,SOCS6,STAT5B
iCOS-iCOSL Signaling in T Helper Cells	4.8	0.414	4.644	CAMK2B,PTEN,PIK3R6,PLEKHA2,PIK3R5,TLR9,IRS1,FCER1G,NFKBIE,PIK3R1,GAB1,CD40,NFKBIA,IL2RG,IKBKG,LCP2,INPP5D,PIK3CD,LOC100909630/RT1-DMb,CD4,ITPR1,NFAT5,FGFR4,NFATC4,NFKB1,PIK3R3,ATM,ICOSLG/LOC102723996,IL2RA,CAMK4,IKBKB,HLA-DOB,NFATC1,PLEKHA4,VAV1,PIK3CG,NFATC3,NFKB2,Calm1 (includes others),HLA-A,PDPK1,GAB2,ITPR3,PTPRC,SHC1,IKBKE
Role of Tissue Factor in Cancer	4.8	0.414	N/A	HCK,PTEN,F2RL1,GNA13,PIK3R6,CYR61,ITGAV,LIMK1,PIK3R5,CTGF,FGR,TLR9,IRS1,PIK3R1,GAB1,TP53,RPS6KA6,ARRB1,GNAQ,PIK3CD,ITGB3,MAPK11,FGFR4,VEGFC,KRAS,HBEGF,EGFR,PIK3R3,JAK2,IL1B,RPS6KA3,ATM,ITGA6,PLAUR,F10,EGR1,PIK3CG,NRAS,PDXP,PRKCA,CSF1,MAPK1,STAT5B,YES1,GNA15,LYN
Role of Pattern Recognition Receptors in Recognition of Bacteria and Viruses	4.74	0.405	6.245	EIF2AK2,PIK3R6,TGFB1,C3,NOD1,PIK3R5,C3AR1,C1QA,TLR4,TLR8,SYK,PIK3CD,RIPK2,PRKCH,FGFR4,TLR2,PTX3,TRAF6,PIK3R3,TLR7,IL1B,PRKD3,C1QB,CASP1,TGFB2,NFKB2,C1QC,PRKCD,IFIH1,CLEC7A,OSM,CREB1,MYD88,TLR9,IRS1,PIK3R1,GAB1,IRF7,OAS1,NFKB1,ATM,OAS2,PIK3CG,PLCG2,TLR3,PRKCA,NLRP3,MAPK1,NLRC4
IL-6 Signaling	4.74	0.405	5.98	IL1RL1,PIK3R6,TNFRSF1A,PIK3R5,COL1A1,NFKBIE,NFKBIA,IKBKG,FOS,STAT3,IL1RN,PIK3CD,MAPK11,FGFR4,TRAF6,PIK3R3,JAK2,IL1B,TNFRSF1B,CD14,IKBKB,NFKB2,HSPB1,NRAS,TNFAIP6,IKBKE,JUN,SOCS3,IL6R,TLR9,IRS1,LBP,PIK3R1,GAB1,A2M,IL1R1,IL1RAP,IL33,KRAS,NFKB1,ATM,MAP3K14,IL6ST,PIK3CG,NGFR,CEBPB,MAPK1,CSNK2A1,SHC1
Granulocyte Adhesion and Diapedesis	4.63	0.393	N/A	Ccl2,IL1RL1,ITGAL,MMP2,TNFRSF1A,CSF3R,ITGB2,GNAI3,CXCL11,CXCR4,IL1RN,CLDN14,CXCL16,MMP11,IL1B,CXCL10,TNFRSF1B,EZR,CDH5,HSPB1,CCL19,CXCL14,ITGA5,CXCL12,PF4,MMP12,CLDN19,THY1,CCL3L3,CLDN1,VCAM1,SDC1,GNAI2,IL1R1,IL1RAP,ITGB3,CCL4,IL33,Ccl7,SDC2,ITGA6,MSN,CCL21,CXCL2,MMP7,NGFR,MMP19,HRH3,CCL2,CLDN9,Ccl9,ICAM1,MMP14
Production of Nitric Oxide and Reactive Oxygen Species in Macrophages	4.6	0.371	6.858	IRF1,PIK3R6,TNFRSF1A,NCF1,JAK3,PIK3R5,MAP3K10,NFKBIE,NFKBIA,NCF2,IKBKG,FOS,TLR4,IFNGR1,IRF8,PIK3CD,MAP3K8,PRKCH,MAPK11,FGFR4,TLR2,RND3,NCF4,PIK3R3,JAK2,PRKD3,TNFRSF1B,JAK1,IKBKB,SPI1,RHOJ,NFKB2,LYZ,PRKCD,CLU,RAP1B,CYBB,CYBA,IKBKE,JUN,RHOH,MAP3K6,TLR9,IRS1,PIK3R1,GAB1,PTPN6,APOC4,SIRPA,MAP3K3,NFKB1,MAP3K5,ATM,MAP3K14,PIK3CG,PLCG2,PPP1R14C,NGFR,PRKCA,MAPK1,SERPINA1,PPP2R2B,APOE,RHOF,RND2
IL-1 Signaling	4.41	0.427	4.004	JUN,GNB4,GNA13,MYD88,GNG11,TAB2,NFKBIE,NFKBIA,GNAL,IRAK3,GNAI3,IKBKG,FOS,GNAQ,GNAI2,IL1R1,GNG3,GNG4,IL1RAP,PRKAR1B,MAPK11,IRAK2,PRKAR2A,TRAF6,ADCY4,GNAZ,NFKB1,GNB3,GNAT2,ADCY7,MAP3K14,IKBKB,IRAK4,NFKB2,GNAS,MAPK1,GNA15,IKBKE
PPAR Signaling	4.4	0.43	-4.667	JUN,IL1RL1,TNFRSF1A,PDGFB,NFKBIE,NFKBIA,IKBKG,FOS,IL1RN,PPARGC1A,IL1R1,NR1H3,IL1RAP,RXRA,HSP90AA1,IL33,TRAF6,KRAS,NFKB1,PDGFRB,IL1B,PDGFRA,TNFRSF1B,MED1,MAP3K14,INSR,IKBKB,PDGFC,NFKB2,NRAS,NGFR,PTGS2,MAPK1,NR2F1,STAT5B,SHC1,IKBKE
PDGF Signaling	4.4	0.43	5.425	JUN,EIF2AK2,PIK3R6,JAK3,PIK3R5,TLR9,IRS1,INPPL1,SPHK1,PDGFB,PIK3R1,GAB1,FOS,STAT3,INPP5D,PIK3CD,CRK,FGFR4,KRAS,PDGFRB,PIK3R3,JAK2,PDGFRA,CRKL,ATM,JAK1,PDGFC,PIK3CG,PLCG2,MYC,CAV1,NRAS,PRKCA,MAPK1,RASA1,CSNK2A1,SHC1
TREM1 Signaling	4.37	0.462	5.477	IL1RL1,MYD88,NOD1,TLR9,CD40,TLR4,TLR8,STAT3,TYROBP,TLR2,CD86,NFKB1,TLR7,JAK2,IL1B,CASP1,ITGAX,PLCG2,NFKB2,LAT2,FCGR2B,TLR3,NLRP3,CCL2,MAPK1,Nlrp1a,STAT5B,ICAM1,ITGA5,NLRC4
TNFR1 Signaling	4.34	0.511	3.411	JUN,NFKB1,APAF1,TNFRSF1A,MAP3K14,IKBKB,NFKBIE,FADD,NFKBIA,BIRC3,NFKB2,FOS,IKBKG,TNFAIP3,PAK6,XIAP,PAK4,CASP2,BID,RIPK1,CASP8,CASP7,IKBKE
Phospholipase C Signaling	4.34	0.356	4.041	GNA13,PLCB2,GNG11,PLCE1,FCER1G,PLD1,LCP2,SYK,GNAQ,ARHGEF6,GNG4,ITPR1,PRKCH,RND3,PLA2G4A,ADCY4,PRKD3,MYL9,RHOJ,NFKB2,PRKCD,Calm1 (includes others),NRAS,CREB5,RAP1B,ITGA5,TGM2,LYN,RHOH,ATF2,PLA2G4E,GNB4,CREB1,ARHGEF12,PLA2G5,ARHGEF5,GNG3,PLCB3,NFAT5,HDAC4,BLNK,MEF2D,HDAC9,KRAS,NFATC4,NFKB1,GNB3,ADCY7,RPS6KA3,MYL12B,BTK,CAMK4,PLD4,NFATC1,PLA2G3,HMOX1,MEF2C,HDAC7,PLCG2,NFATC3,FCGR2B,GNAS,ITPR3,NAPEPL…
Signaling by Rho Family GTPases	4.32	0.35	4.341	IQGAP1,GNA13,PIK3R6,GNG11,PIP5KL1,LIMK1,DES,PIK3R5,MAP3K10,ACTA2,PLD1,GNAL,ARPC1B,GNAI3,NCF2,FOS,GNAQ,WAS,ARHGEF6,PIK3CD,CYFIP1,GNG4,CDH19,FGFR4,RND3,GNAZ,PIK3R3,EZR,CDH15,MYL9,RHOJ,CDH5,NFKB2,PAK6,WASF3,MYLK,ACTA1,CYBB,CDH8,ITGA5,GNA15,JUN,RHOH,GNB4,ACTR2,PARD6A,ARHGEF12,TLR9,IRS1,WIPF1,PIK3R1,GAB1,SEPT5,VIM,CDH6,ARHGEF5,GNAI2,GNG3,SEPT11,CDH1,CDH11,NFKB1,GNB3,GNAT2,ATM,MYL12B,MSN,CDC42EP5,SEPT2…
April Mediated Signaling	4.3	0.541	3.13	JUN,NFATC4,NFKB1,MAP3K14,IKBKB,NFKBIE,NFATC1,NFKBIA,TNFSF13,TRAF5,NFATC3,NFKB2,FOS,IKBKG,MAPK1,MAPK11,NFAT5,TRAF1,IKBKE,TRAF6
Mouse Embryonic Stem Cell Pluripotency	4.24	0.408	4.32	GSK3B,PIK3R6,FZD2,SMO,JAK3,PIK3R5,TLR9,IRS1,PIK3R1,SMAD4,GAB1,FZD7,TP53,APC,STAT3,PIK3CD,FZD1,FZD6,XIAP,FZD3,MAPK11,FGFR4,SOX2,KRAS,PIK3R3,JAK2,CTNNB1,Tcf7,ATM,LEF1,JAK1,ID3,LIFR,IL6ST,PIK3CG,FZD9,BMPR2,BMPR1A,MYC,NRAS,SMAD5,MAPK1
Role of PKR in Interferon Induction and Antiviral Response	4.23	0.525	N/A	IRF1,EIF2AK2,NFKB1,ATF2,APAF1,TNFRSF1A,FCGR1A,IKBKB,TAB2,NFKBIE,FADD,NFKBIA,TP53,TRAF5,NFKB2,IKBKG,TLR3,BID,CASP8,IKBKE,TRAF6
Role of JAK1 and JAK3 in γc Cytokine Signaling	4.21	0.449	N/A	PIK3R6,SOCS3,JAK3,PIK3R5,TLR9,IRS1,IL15RA,PIK3R1,GAB1,IL2RG,STAT3,SYK,PIK3CD,BLNK,FGFR4,FES,SH2B2,IL21R,KRAS,PIK3R3,JAK2,ATM,IL2RA,JAK1,PIK3CG,NRAS,STAT6,MAPK1,IL4R,STAT5B,SHC1
Cholesterol Biosynthesis I	4.18	0.769	N/A	LBR,NSDHL,SQLE,DHCR24,TM7SF2,HSD17B7,CYP51A1,FDFT1,SC5D,MSMO1
Cholesterol Biosynthesis II (via 24,25-dihydrolanosterol)	4.18	0.769	N/A	LBR,NSDHL,SQLE,DHCR24,TM7SF2,HSD17B7,CYP51A1,FDFT1,SC5D,MSMO1
Cholesterol Biosynthesis III (via Desmosterol)	4.18	0.769	N/A	LBR,NSDHL,SQLE,DHCR24,TM7SF2,HSD17B7,CYP51A1,FDFT1,SC5D,MSMO1
Fcγ Receptor-mediated Phagocytosis in Macrophages and Monocytes	4.16	0.418	5.516	HCK,PTEN,ACTR2,FCGR1A,NCF1,FGR,ACTA2,PIK3R1,PLD1,RAC2,ARPC1B,LCP2,WAS,SYK,INPP5D,RAC3,CRK,PRKCH,PIK3R3,TLN1,PRKD3,EZR,PXN,FYB,PLD4,HMOX1,VAV1,PIK3CG,PRKCD,GAB2,NAPEPLD,PRKCA,PLD2,MAPK1,ACTA1,YES1,FCGR3A/FCGR3B,LYN
Ephrin Receptor Signaling	4.12	0.365	3.507	EFNA4,GNA13,GNG11,LIMK1,GNAL,ARPC1B,GNAI3,STAT3,CXCR4,GNAQ,WAS,RAC3,GNG4,GRIN2D,ANGPT1,PTPN13,EFNA3,VEGFC,GNAZ,DOK1,EFNB1,JAK2,CRKL,PDGFC,NRAS,CREB5,PAK6,SORBS1,RAP1B,ITGA5,GNA15,CXCL12,ATF2,GNB4,ACTR2,CREB1,EPHA3,PDGFB,WIPF1,EPHA2,ADAM10,RAC2,GRIN1,GNAI2,GNG3,CRK,RAPGEF1,KRAS,GNB3,ITSN1,GNAT2,EPHB4,SDC2,MAP3K14,PXN,PIK3CG,GNAS,MAPK1,RASA1,PAK4,SHC1
Prolactin Signaling	4.11	0.427	4.243	JUN,IRF1,PIK3R6,SOCS3,SOCS4,PIK3R5,TLR9,IRS1,PIK3R1,GAB1,FOS,STAT3,SOCS7,PIK3CD,PRKCH,FGFR4,KRAS,PIK3R3,JAK2,PRKD3,ATM,PIK3CG,PLCG2,MYC,NRAS,PRKCD,PDPK1,PRKCA,NR3C1,CEBPB,MAPK1,SOCS6,STAT5B,NMI,SHC1
P2Y Purigenic Receptor Signaling Pathway	4.1	0.386	5.603	PIK3R6,PLCB2,GNG11,PIK3R5,PLCE1,GNAI3,FOS,GNAQ,PIK3CD,GNG4,PRKAR1B,PRKCH,FGFR4,PRKAR2A,ADCY4,PIK3R3,PRKD3,NFKB2,MYC,PRKCD,NRAS,CREB5,JUN,ATF2,GNB4,CREB1,TLR9,IRS1,PIK3R1,GAB1,P2RY4,ITGA2B,GNAI2,P2RY12,GNG3,PLCB3,P2RY2,ITGB3,KRAS,PLCD1,NFKB1,GNB3,ADCY7,ATM,PIK3CG,PLCG2,PRKCA,MAPK1,P2RY6
Adipogenesis pathway	4.07	0.387	N/A	TGFB1,TNFRSF1A,WNT5A,FZD2,SMO,DLK1,BMP2,FZD7,TP53,LPIN1,FZD1,SMAD3,FZD6,FZD3,FGFR4,HDAC4,HDAC9,FOXO1,SIRT1,BMP7,AGPAT2,NFATC4,CEBPD,TXNIP,FABP4,SREBF1,RBP1,FGF2,CLOCK,CEBPA,NR2F2,SETDB1,HDAC7,KLF3,FZD9,KAT6A,BMPR2,BMPR1A,SMAD5,CTBP2,SLC2A4,HIF1A,CEBPB,LPL,EGR2,KLF5,STAT5B,Kat6b
STAT3 Pathway	4.07	0.443	2.335	SOCS3,SOCS4,MAP3K10,STAT3,SOCS7,GHR,NTRK3,TGFBR1,MAPK11,PTPN6,NTRK2,FGFR4,KRAS,EGFR,PDGFRB,JAK2,PDGFRA,TGFBR3,PTPN2,INSR,BMPR2,BMPR1A,MYC,TGFBR2,NRAS,NGFR,BCL2,PIM1,MAPK1,NTRK1,SOCS6
IL-10 Signaling	4.06	0.453	N/A	JUN,IL1RL1,SOCS3,LBP,NFKBIE,NFKBIA,IL10RA,IKBKG,FOS,STAT3,IL1RN,IL1R1,IL1RAP,MAPK11,IL33,TRAF6,NFKB1,IL1B,CD14,MAP3K14,JAK1,IKBKB,HMOX1,NFKB2,FCGR2B,IL10RB,MAPK1,IL4R,IKBKE
Gα12/13 Signaling	4.04	0.388	4.919	JUN,LPAR6,F2RL1,GNA13,PIK3R6,PIK3R5,TLR9,IRS1,NFKBIE,PIK3R1,GAB1,NFKBIA,IKBKG,CDH6,PIK3CD,LPAR5,CDH19,TEC,CDH1,FGFR4,MEF2D,CDH11,KRAS,NFKB1,MAP3K5,PIK3R3,CTNNB1,MYL12B,ATM,BTK,PXN,IKBKB,CDH15,MYL9,MEF2C,VAV1,CDH5,CDH18,PIK3CG,NFKB2,NRAS,LPAR4,MAPK1,RASA1,CDH8,MEF2A,IKBKE
fMLP Signaling in Neutrophils	4.01	0.39	5.032	GNB4,ACTR2,PIK3R6,PLCB2,GNG11,NCF1,PIK3R5,TLR9,IRS1,NFKBIE,PIK3R1,GAB1,NFKBIA,ARPC1B,GNAI3,NCF2,GNAI2,WAS,PIK3CD,GNG3,GNG4,PLCB3,ITPR1,NFAT5,PRKCH,FGFR4,KRAS,NFATC4,NFKB1,GNB3,PIK3R3,PRKD3,ATM,CAMK4,NFATC1,PIK3CG,NFATC3,NFKB2,Calm1 (includes others),NRAS,PRKCD,GNAS,PRKCA,ITPR3,MAPK1,CYBB
IL-17A Signaling in Fibroblasts	3.99	0.545	N/A	JUN,GSK3B,NFKB1,CEBPD,IKBKB,NFKBIE,NFKBIA,LCN2,NFKB2,FOS,IKBKG,CEBPB,CCL2,MAPK1,MAPK11,NFKBIZ,IKBKE,TRAF6
JAK/Stat Signaling	3.98	0.422	3.212	JUN,PIK3R6,SOCS3,SOCS4,JAK3,PIK3R5,TLR9,IRS1,PIK3R1,PIAS1,GAB1,FOS,GNAQ,STAT3,SOCS7,PIK3CD,PTPN6,FGFR4,KRAS,NFKB1,PIK3R3,JAK2,ATM,JAK1,PTPN1,PIK3CG,CCKBR,NFKB2,NRAS,CEBPB,STAT6,MAPK1,SOCS6,STAT5B,SHC1
CXCR4 Signaling	3.98	0.368	5.105	GNA13,PIK3R6,PLCB2,GNG11,PIK3R5,GNAL,GNAI3,FOS,CXCR4,GNAQ,PIK3CD,GNG4,CD4,ITPR1,PRKCH,FGFR4,RND3,ADCY4,GNAZ,PIK3R3,PRKD3,MYL9,RHOJ,PRKCD,NRAS,PAK6,GNA15,LYN,JUN,CXCL12,RHOH,GNB4,TLR9,IRS1,PIK3R1,GAB1,GNAI2,ELMO3,GNG3,PLCB3,CRK,KRAS,GNB3,GNAT2,ADCY7,ATM,MYL12B,PXN,EGR1,PIK3CG,GNAS,ITPR3,PRKCA,MAPK1,PAK4,RHOF,RND2
PTEN Signaling	3.96	0.393	-4.32	GSK3B,PTEN,BCL2L11,PIK3R5,INPPL1,PIK3R1,MAGI2,RAC2,IKBKG,INPP5D,PIK3CD,RAC3,GHR,NTRK3,TGFBR1,NTRK2,FGFR4,MAGI3,FOXO1,KRAS,NFKB1,PDGFRB,EGFR,PIK3R3,PDGFRA,TGFBR3,INSR,IKBKB,PIK3CG,NFKB2,BMPR2,BMPR1A,TGFBR2,NRAS,PDPK1,NGFR,BCL2,MAPK1,NTRK1,CSNK2A1,FOXO3,ITGA5,SHC1,IKBKE
Complement System	3.92	0.571	1.732	CFB,C3,C1QB,ITGAX,ITGB2,C6,C1R,CFH,C3AR1,C1QA,C1QC,C4A/C4B,C2,CFD,C1S,SERPING1
G-Protein Coupled Receptor Signaling	3.88	0.333	N/A	ADRB2,CAMK2B,APLNR,PIK3R6,PLCB2,CNR1,PIK3R5,NFKBIE,PDE5A,NFKBIA,GNAL,GNAI3,IKBKG,STAT3,GNAQ,PIK3CD,GRM4,MAP3K8,P2RY13,PDE3A,PRKAR1B,GRM1,FGFR4,HCAR2,GRM8,PRKAR2A,ADCY4,PIK3R3,RGS7,IKBKB,RAP1GAP,PTGER4,SYNGAP1,OPRL1,NPR3,PTGER2,NFKB2,NRAS,GABBR2,HTR2B,BRAF,CREB5,RGS14,DUSP6,PTGER3,GNA15,IKBKE,ATF2,CREB1,S1PR3,PDE3B,TLR9,IRS1,PIK3R1,GAB1,RGS16,DRD2,GNAI2,P2RY12,PDE7B,PDE4D,PLCB3,SMPDL3A,HTR2A,KRAS,…
B Cell Activating Factor Signaling	3.87	0.513	3.638	JUN,NFATC4,NFKB1,TNFSF13B,MAP3K14,IKBKB,NFKBIE,NFATC1,NFKBIA,TRAF5,NFATC3,NFKB2,FOS,IKBKG,MAPK1,MAPK11,NFAT5,TRAF1,IKBKE,TRAF6
Interferon Signaling	3.84	0.548	2.5	IRF1,OAS1,IRF9,JAK2,IFNAR2,IFIT3,PTPN2,JAK1,PIAS1,IFITM3,TAP1,IFNGR1,IFITM2,BCL2,ISG15,MX1,PSMB8
Zymosterol Biosynthesis	3.8	1	N/A	LBR,NSDHL,TM7SF2,HSD17B7,CYP51A1,MSMO1
LPS-stimulated MAPK Signaling	3.73	0.412	5.048	JUN,ATF2,PIK3R6,CREB1,PIK3R5,TLR9,IRS1,LBP,NFKBIE,PIK3R1,GAB1,NFKBIA,IKBKG,FOS,TLR4,PIK3CD,MAPK11,PRKCH,FGFR4,KRAS,NFKB1,MAP3K5,PIK3R3,PRKD3,CD14,ATM,MAP3K14,IKBKB,PIK3CG,NFKB2,NRAS,PRKCD,PRKCA,MAPK1,IKBKE
Germ Cell-Sertoli Cell Junction Signaling	3.72	0.361	N/A	IQGAP1,LAMC3,PIK3R6,TGFB1,TUBB3,TNFRSF1A,LIMK1,PIK3R5,MAP3K10,ACTA2,TUBA1A,PIK3CD,RAC3,MAP3K8,TGFBR1,FGFR4,RND3,PIK3R3,CTNNB1,TGFB2,ACTN1,RHOJ,TGFBR2,NRAS,PAK6,SORBS1,MYO7A,TUBA4A,ACTA1,RHOH,AFDN,TJP1,TUBA8,TUBB6,MAP3K6,TLR9,IRS1,PIK3R1,GAB1,RAC2,A2M,CDH1,MAP3K3,CTNNA1,KRAS,MAP3K5,ATM,MAP3K14,ITGA6,PXN,FER,PIK3CG,PDPK1,MAPK1,PAK4,RHOF,RND2
Virus Entry via Endocytic Pathways	3.69	0.4	N/A	FLNB,ITGAL,PIK3R6,FOLR1,PIK3R5,TLR9,IRS1,ITGB2,ACTA2,PIK3R1,DNM1,GAB1,RAC2,PIK3CD,RAC3,ITGB3,PRKCH,FGFR4,CXADR,KRAS,PIK3R3,ITSN1,FLNA,PRKD3,ATM,ITGA6,ITGB8,B2M,PIK3CG,PLCG2,CAV1,NRAS,PRKCD,HLA-A,PRKCA,ACTA1,ITGB4,ITGA5
ILK Signaling	3.67	0.355	5.715	PTEN,PIK3R6,TNFRSF1A,PIK3R5,ACTA2,ITGB2,BMP2,FOS,ARHGEF6,PIK3CD,SNAI2,MYH11,FGFR4,SH2B2,VEGFC,RND3,PIK3R3,FLNA,CTNNB1,LEF1,ITGB8,MYL9,ACTN1,RHOJ,PDGFC,NFKB2,MYC,CREB5,ACTA1,LIMS1,ITGB4,GSK3B,FLNB,JUN,RHOH,ATF2,CREB1,RICTOR,TLR9,IRS1,PARVA,PIK3R1,GAB1,SNAI1,VIM,FN1,FBLIM1,ITGB3,CDH1,NFKB1,ATM,PXN,PIK3CG,PDPK1,HIF1A,PTGS2,MAPK1,PPP2R2B,RHOF,RND2
IL-12 Signaling and Production in Macrophages	3.65	0.376	N/A	JUN,IRF1,ALOX12,PIK3R6,TGFB1,MYD88,PIK3R5,TLR9,IRS1,PIK3R1,GAB1,CD40,IKBKG,FOS,TLR4,IFNGR1,IRF8,PIK3CD,MAP3K8,RXRA,MAPK11,PRKCH,APOC4,FGFR4,TLR2,TRAF6,REL,NFKB1,PIK3R3,PRKD3,ATM,TGFB2,IKBKB,SPI1,MAF,PIK3CG,NFKB2,LYZ,PRKCD,PRKCA,CLU,CEBPB,STAT6,MAPK1,SERPINA1,APOE,IKBKE
Acute Myeloid Leukemia Signaling	3.64	0.404	3.413	FLT3LG,PML,PIK3R6,RARA,CSF2RA,CSF3R,PIK3R5,TLR9,IRS1,PIK3R1,GAB1,CSF1R,STAT3,PIK3CD,RUNX1,FGFR4,EIF4EBP1,KRAS,NFKB1,PIK3R3,Tcf7,ATM,CSF2RB,LEF1,PIM2,KIT,SPI1,CEBPA,PIK3CG,NFKB2,MYC,NRAS,BRAF,PIM1,MAPK1,STAT5B
Glioma Invasiveness Signaling	3.63	0.433	3.528	RHOH,PIK3R6,ITGAV,MMP2,PLAU,PIK3R5,TLR9,IRS1,PIK3R1,GAB1,PIK3CD,ITGB3,FGFR4,RND3,KRAS,PIK3R3,ATM,PLAUR,RHOJ,CD44,TIMP2,PIK3CG,NRAS,VTN,TIMP3,MAPK1,TIMP1,RHOF,RND2
NF-κB Activation by Viruses	3.62	0.407	N/A	EIF2AK2,ITGAL,PIK3R6,ITGAV,PIK3R5,TLR9,IRS1,ITGB2,NFKBIE,PIK3R1,GAB1,NFKBIA,IKBKG,PIK3CD,CD4,ITGB3,PRKCH,FGFR4,RIPK1,KRAS,NFKB1,PIK3R3,PRKD3,ATM,MAP3K14,ITGA6,IKBKB,PIK3CG,NFKB2,NRAS,PRKCD,PRKCA,MAPK1,ITGA5,IKBKE
PKCθ Signaling in T Lymphocytes	3.62	0.377	5.898	JUN,CAMK2B,PIK3R6,PIK3R5,MAP3K6,MAP3K10,TLR9,IRS1,FCER1G,NFKBIE,PIK3R1,GAB1,RAC2,NFKBIA,IKBKG,FOS,CARD11,LCP2,PIK3CD,LOC100909630/RT1-DMb,RAC3,MAP3K8,CD4,NFAT5,FGFR4,CD86,MAP3K3,KRAS,NFATC4,NFKB1,MAP3K5,PIK3R3,ATM,MAP3K14,IKBKB,HLA-DOB,NFATC1,VAV1,PIK3CG,PLCG2,NFATC3,NFKB2,NRAS,HLA-A,MAPK1,IKBKE
CD40 Signaling	3.55	0.416	4.131	JUN,PIK3R6,JAK3,PIK3R5,TLR9,IRS1,NFKBIE,PIK3R1,GAB1,CD40,NFKBIA,IKBKG,FOS,STAT3,PIK3CD,MAPK11,TRAF1,FGFR4,TRAF6,NFKB1,PIK3R3,ATM,MAP3K14,IKBKB,TRAF5,PIK3CG,NFKB2,TNFAIP3,PTGS2,MAPK1,ICAM1,IKBKE
Pancreatic Adenocarcinoma Signaling	3.55	0.379	5.745	PIK3R6,TGFB1,JAK3,PIK3R5,TLR9,IRS1,PIK3R1,SMAD4,PLD1,GAB1,TP53,STAT3,PIK3CD,SMAD3,CCNE1,ERBB2,TGFBR1,FGFR4,VEGFC,KRAS,HBEGF,NFKB1,EGFR,PIK3R3,JAK2,NOTCH1,ATM,SMAD2,CDK2,TGFB2,JAK1,PLD4,HMOX1,PDGFC,PIK3CG,NFKB2,TGFBR2,NAPEPLD,BCL2,PTGS2,PLD2,MAPK1,CDKN2B,RB1
Angiopoietin Signaling	3.53	0.419	0.894	PIK3R6,PIK3R5,TLR9,IRS1,NFKBIE,PIK3R1,GAB1,NFKBIA,TEK,IKBKG,TIE1,PIK3CD,CRK,NOS3,ANGPT1,FGFR4,FOXO1,KRAS,NFKB1,ANGPT2,PIK3R3,ATM,IKBKB,PIK3CG,NFKB2,NRAS,PAK6,RASA1,STAT5B,PAK4,IKBKE
Sphingosine-1-phosphate Signaling	3.49	0.382	3.363	RHOH,GNA13,PIK3R6,PLCB2,S1PR3,ASAH1,PIK3R5,ASAH2,PLCE1,TLR9,IRS1,SPHK1,PDGFB,PIK3R1,GAB1,GNAI3,GNAQ,GNAI2,PIK3CD,PLCB3,FGFR4,CASP4,CASP2,RND3,CASP7,ADCY4,PLCD1,PDGFRB,PIK3R3,PDGFRA,ADCY7,ATM,CASP1,RHOJ,PDGFC,PIK3CG,PLCG2,NAAA,MAPK1,RHOF,CASP8,RND2
Small Cell Lung Cancer Signaling	3.48	0.405	N/A	PTEN,PIK3R6,APAF1,PIK3R5,TLR9,IRS1,NFKBIE,PIK3R1,GAB1,NFKBIA,TP53,IKBKG,PIK3CD,CCNE1,RXRA,TRAF1,FGFR4,CDK6,TRAF6,NFKB1,PIK3R3,ATM,CDK2,IKBKB,TRAF5,PIK3CG,NFKB2,MYC,BCL2,PTGS2,CDKN2B,RB1,BID,IKBKE
HER-2 Signaling in Breast Cancer	3.48	0.405	N/A	GSK3B,PIK3R6,PARD6A,MMP2,PIK3R5,TLR9,IRS1,ITGB2,PIK3R1,GAB1,TP53,PIK3CD,CCNE1,ERBB2,ITGB3,PRKCH,FGFR4,CDK6,TSC1,FOXO1,KRAS,EGFR,MAP3K5,PIK3R3,PRKD3,PARD6G,ATM,ITGB8,NRG1,PIK3CG,NRAS,PRKCD,PRKCA,ITGB4
Retinoic acid Mediated Apoptosis Signaling	3.48	0.477	3.9	PARP12,IRF1,PARP16,PARP4,APAF1,RARA,PARP9,FADD,CRABP1,TNKS,PARP10,TIPARP,CFLAR,ZC3HAV1,PARP3,TNFSF10,RXRA,PARP14,RARG,BID,CASP8
Inhibition of Matrix Metalloproteases	3.4	0.515	N/A	MMP11,RECK,MMP2,SDC2,MMP12,TFPI2,ADAM10,TIMP2,SDC1,MMP7,A2M,ADAM17,MMP19,THBS2,TIMP3,TIMP1,MMP14
Atherosclerosis Signaling	3.4	0.386	N/A	CXCL12,ALOX12,PLA2G4E,TGFB1,TNFSF12,PLA2G7,PDGFB,ITGB2,COL1A1,CD40,PLA2G5,VCAM1,ALOX5,CXCR4,PNPLA3,IL1RN,APOC4,PLA2G4A,IL33,NFKB1,IL1B,COL3A1,MSR1,PLA2G3,COL18A1,PDGFC,NFKB2,LYZ,CD36,ALOXE3,CLU,CCL2,CSF1,LPL,SERPINA1,LCAT,APOE,PLBD1,ICAM1
p38 MAPK Signaling	3.4	0.386	5	IL1RL1,PLA2G4E,ATF2,TGFB1,CREB1,TNFRSF1A,TIFA,TAB2,FADD,PLA2G5,TP53,RPS6KA6,IRAK3,IL1RN,IL1R1,IL1RAP,TGFBR1,MAPK11,MEF2D,IRAK2,PLA2G4A,IL33,TRAF6,MAP3K5,IL1B,TNFRSF1B,RPS6KA3,MAP4K1,TGFB2,PLA2G3,MEF2C,IRAK4,HSPB1,MYC,TGFBR2,CREB5,MKNK1,FAS,MEF2A
Aryl Hydrocarbon Receptor Signaling	3.34	0.368	3	JUN,TGFB1,RARA,APAF1,MGST2,NQO1,TP53,NCOA3,NFIC,FOS,ALDH1A2,CCNE1,ALDH3B1,ALDH1L2,RXRA,ARNT,RBL1,TRIP11,CDK6,CTSD,HSP90AA1,CYP1B1,MGST3,NFKB1,CCND2,IL1B,ATM,MED1,NFIB,CDK2,TGFB2,MGST1,NFKB2,HSPB1,MYC,AHR,NFIX,MAPK1,NR2F1,RARG,FAS,RB1,ALDH1A3,NCOA2,TGM2,NFE2L2
IL-3 Signaling	3.34	0.402	2	JUN,PIK3R6,PIK3R5,TLR9,IRS1,PIK3R1,GAB1,FOS,STAT3,INPP5D,PIK3CD,PTPN6,PRKCH,RAPGEF1,FGFR4,FOXO1,KRAS,PIK3R3,JAK2,PRKD3,CRKL,ATM,CSF2RB,JAK1,PIK3CG,NRAS,PRKCD,GAB2,PRKCA,STAT6,MAPK1,STAT5B,SHC1
Wnt/Ca+ pathway	3.31	0.444	4.379	GSK3B,NFATC4,PLCD1,NFKB1,ATF2,CREB1,PLCB2,WNT5A,FZD2,SMO,PLCE1,NFATC1,FZD7,FZD9,PLCG2,NFATC3,NFKB2,CREB5,PRKCA,FZD1,FZD6,PLCB3,FZD3,NFAT5
TNFR2 Signaling	3.3	0.536	2.673	JUN,NFKB1,TNFRSF1B,MAP3K14,IKBKB,NFKBIE,NFKBIA,BIRC3,NFKB2,FOS,IKBKG,TNFAIP3,XIAP,TRAF1,IKBKE
IGF-1 Signaling	3.3	0.382	2.959	JUN,IGFBP4,PIK3R6,CYR61,SOCS3,SOCS4,PIK3R5,CTGF,TLR9,IRS1,PIK3R1,GAB1,FOS,STAT3,SOCS7,PIK3CD,PRKAR1B,FGFR4,FOXO1,PRKAR2A,KRAS,PIK3R3,JAK2,ATM,PXN,IGFBP2,JAK1,IGF1,NOV,PIK3CG,NRAS,PDPK1,IGFBP7,MAPK1,SOCS6,RASA1,CSNK2A1,FOXO3,SHC1
CD28 Signaling in T Helper Cells	3.27	0.37	5.191	JUN,ACTR2,PIK3R6,PIK3R5,TLR9,IRS1,FCER1G,NFKBIE,PIK3R1,GAB1,NFKBIA,ARPC1B,IKBKG,FOS,CARD11,LCP2,WAS,SYK,PIK3CD,LOC100909630/RT1-DMb,CD4,ITPR1,NFAT5,PTPN6,FGFR4,CD86,NFATC4,NFKB1,PIK3R3,ATM,CAMK4,IKBKB,HLA-DOB,NFATC1,VAV1,PIK3CG,NFATC3,NFKB2,Calm1 (includes others),HLA-A,PDPK1,ITPR3,PTPRC,IKBKE
Neuropathic Pain Signaling In Dorsal Horn Neurons	3.26	0.376	2.343	CAMK2B,PIK3R6,CREB1,PLCB2,PIK3R5,PLCE1,TLR9,IRS1,PIK3R1,GAB1,GRIN1,KCNH2,FOS,GRIA3,PIK3CD,GRM4,GRIN2D,PLCB3,PRKAR1B,ITPR1,GRM1,NTRK2,PRKCH,GRIA4,FGFR4,GRM8,PRKAR2A,TAC1,PLCD1,PIK3R3,PRKD3,ATM,CAMK4,KCNN4,PIK3CG,PLCG2,PRKCD,PRKCA,ITPR3,MAPK1,CAMK1G
Thrombin Signaling	3.25	0.341	4.627	CAMK2B,GNA13,PIK3R6,PLCB2,GNG11,PIK3R5,PLCE1,GNAL,GNAI3,GNAQ,ARHGEF6,PIK3CD,GNG4,ITPR1,PRKCH,MAPK11,FGFR4,RND3,ADCY4,GNAZ,EGFR,PIK3R3,PRKD3,IKBKB,MYL9,RHOJ,NFKB2,PRKCD,NRAS,MYLK,GNA15,RHOH,GNB4,CREB1,ARHGEF12,TLR9,IRS1,PIK3R1,GAB1,ARHGEF5,GNAI2,GNG3,PLCB3,KRAS,PLCD1,NFKB1,GNB3,GNAT2,ADCY7,ATM,MYL12B,CAMK4,PIK3CG,PLCG2,PDPK1,GNAS,ITPR3,PRKCA,MAPK1,CAMK1G,RHOF,SHC1,RND2
Cardiomyocyte Differentiation via BMP Receptors	3.25	0.692	1.633	BMPR1A,BMPR2,BMP5,ATF2,BMP2,SMAD4,MEF2C,BMP7,NPPA
IL-4 Signaling	3.23	0.398	N/A	PIK3R6,IL13RA1,JAK3,PIK3R5,TLR9,IRS1,NR3C2,INPPL1,PIK3R1,GAB1,IL2RG,INPP5D,PIK3CD,LOC100909630/RT1-DMb,NFAT5,PTPN6,FGFR4,KRAS,NFATC4,PIK3R3,JAK2,ATM,JAK1,HLA-DOB,NFATC1,PIK3CG,NFATC3,NRAS,HLA-A,NR3C1,STAT6,IL4R,SHC1
HGF Signaling	3.2	0.372	5.667	JUN,ATF2,PIK3R6,PIK3R5,MAP3K6,MAP3K10,TLR9,ELF2,IRS1,PIK3R1,GAB1,ELF1,FOS,STAT3,PIK3CD,MAP3K8,MET,PRKCH,RAPGEF1,FGFR4,MAP3K3,KRAS,MAP3K5,PIK3R3,PRKD3,CRKL,ATM,MAP3K14,CDK2,PXN,PIK3CG,PLCG2,NRAS,PRKCD,PRKCA,PTGS2,ELF4,ELK3,RAP1B,MAPK1,ETS1,ITGA5
Ovarian Cancer Signaling	3.19	0.358	N/A	EDNRA,PTEN,PIK3R6,MMP2,SMO,PIK3R5,PIK3CD,FZD1,FZD6,EDN1,PRKAR1B,WNT6,FGFR4,VEGFC,PRKAR2A,EGFR,PIK3R3,Tcf7,CTNNB1,LEF1,FZD9,PDGFC,NRAS,BRAF,GSK3B,WNT10A,WNT5A,FZD2,TLR9,IRS1,PIK3R1,GAB1,FZD7,TP53,APC,ARRB1,FZD3,KRAS,ATM,WNT16,CD44,PIK3CG,MMP7,BCL2,PTGS2,MAPK1,WNT4,RB1,FGF9
Activation of IRF by Cytosolic Pattern Recognition Receptors	3.15	0.449	1.706	JUN,DHX58,IRF9,NFKB1,ATF2,IKBKB,IFIT2,NFKBIE,FADD,CD40,NFKBIA,NFKB2,IKBKG,IRF7,ISG15,IFIH1,ADAR,ZBP1,PIN1,RIPK1,IKBKE,TRAF6
T Cell Receptor Signaling	3.14	0.374	N/A	JUN,PIK3R6,PIK3R5,TLR9,IRS1,PIK3R1,GAB1,NFKBIA,IKBKG,FOS,CARD11,LCP2,CD8A,PIK3CD,CD4,TEC,NFAT5,FGFR4,KRAS,NFATC4,NFKB1,PAG1,PIK3R3,CD8B,ATM,BTK,CAMK4,IKBKB,NFATC1,VAV1,PIK3CG,NFATC3,NFKB2,Calm1 (includes others),NRAS,MAPK1,PTPRC,RASA1,PTPN7,IKBKE
UVA-Induced MAPK Signaling	3.14	0.381	5.24	JUN,PIK3R6,PLCB2,PIK3R5,PARP9,PLCE1,TLR9,IRS1,PIK3R1,GAB1,TNKS,TP53,RPS6KA6,TIPARP,PARP10,FOS,PIK3CD,PLCB3,MAPK11,PARP14,FGFR4,PARP12,KRAS,PLCD1,PARP16,EGFR,PIK3R3,PARP4,RPS6KA3,ATM,PIK3CG,PLCG2,NRAS,PRKCA,ZC3HAV1,PARP3,MAPK1
G Beta Gamma Signaling	3.12	0.393	3.651	GNB4,GNA13,GNG11,GNAL,GNAI3,GNAQ,GNAI2,ARHGEF6,GNG3,GNG4,PRKAR1B,PRKCH,PRKAR2A,KRAS,HBEGF,GNAZ,EGFR,GNB3,PRKD3,GNAT2,BTK,PIK3CG,PLCG2,CAV1,NRAS,PRKCD,PDPK1,GNAS,PRKCA,MAPK1,KCNJ5,SHC1,GNA15
Agranulocyte Adhesion and Diapedesis	3.11	0.355	N/A	Ccl2,MMP2,TNFRSF1A,ITGB2,ACTA2,PODXL2,GNAI3,CXCL11,CXCR4,IL1RN,CLDN14,MYH11,CXCL16,MMP11,IL1B,CXCL10,EZR,MYL9,CDH5,CCL19,ACTA1,CD34,CXCL14,ITGA5,CXCL12,PF4,MMP12,CLDN19,CCL3L3,Podxl,CLDN1,VCAM1,GNAI2,FN1,IL1R1,CCL4,IL33,Ccl7,ITGA6,MSN,CCL21,CXCL2,MMP7,MMP19,CCL2,CLDN9,Ccl9,ICAM1,MMP14
Role of RIG1-like Receptors in Antiviral Innate Immunity	3.09	0.517	3.051	DHX58,NFKB1,TRIM25,IKBKB,NFKBIE,FADD,NFKBIA,NFKB2,IKBKG,IRF7,IFIH1,RIPK1,CASP8,IKBKE,TRAF6
Thrombopoietin Signaling	3.08	0.415	5.196	JUN,PIK3R6,PIK3R5,TLR9,IRS1,PIK3R1,GAB1,FOS,STAT3,PIK3CD,PRKCH,FGFR4,KRAS,PIK3R3,JAK2,PRKD3,ATM,PIK3CG,PLCG2,MYC,NRAS,PRKCD,GAB2,PRKCA,MAPK1,STAT5B,SHC1
p53 Signaling	3.07	0.376	-0.898	JUN,GSK3B,PML,PTEN,PIK3R6,APAF1,PIK3R5,TLR9,IRS1,GADD45B,PIK3R1,PIAS1,THBS1,TP53INP1,GAB1,TP53,TOPBP1,STAG1,PIK3CD,DRAM1,SNAI2,FGFR4,HDAC9,SIRT1,MDM4,PIK3R3,CCND2,CTNNB1,ATM,MED1,CDK2,RRM2B,PIK3CG,HIF1A,BCL2,GADD45A,FAS,RB1
Chronic Myeloid Leukemia Signaling	3.07	0.376	N/A	PIK3R6,TGFB1,PIK3R5,TLR9,IRS1,PIK3R1,SMAD4,GAB1,TP53,IKBKG,PIK3CD,SMAD3,TGFBR1,CRK,RBL1,FGFR4,HDAC4,CDK6,HDAC9,KRAS,NFKB1,PIK3R3,CRKL,ATM,TGFB2,IKBKB,HDAC7,PIK3CG,NFKB2,MYC,TGFBR2,NRAS,GAB2,CTBP2,MAPK1,RB1,STAT5B,IKBKE
Relaxin Signaling	3.07	0.352	4.017	GNA13,PIK3R6,GNG11,PIK3R5,NFKBIE,PDE5A,NFKBIA,GNAL,GNAI3,FOS,GNAQ,PIK3CD,GNG4,PDE3A,PRKAR1B,NOS3,FGFR4,PRKAR2A,ADCY4,GNAZ,PIK3R3,NFKB2,BRAF,RAP1B,GNA15,JUN,GNB4,CREB1,PDE3B,TLR9,IRS1,PIK3R1,GAB1,GNAI2,GNG3,PDE7B,PDE4D,SMPDL3A,NPR2,NFKB1,GNB3,GNAT2,ADCY7,ATM,PIK3CG,SMPDL3B,GNAS,MAPK1,PDE1A,PDE9A
Renin-Angiotensin Signaling	3.06	0.364	N/A	JUN,ATF2,PIK3R6,PIK3R5,SHC2,TLR9,IRS1,PIK3R1,GAB1,FOS,GNAQ,STAT3,PIK3CD,PRKAR1B,ITPR1,MAPK11,PTPN6,PRKCH,FGFR4,PRKAR2A,ADCY4,KRAS,NFKB1,PIK3R3,JAK2,PRKD3,ADCY7,ATM,PTGER2,SHC3,PIK3CG,PLCG2,NFKB2,NRAS,PRKCD,PRKCA,ITPR3,PAK6,CCL2,MAPK1,PAK4,REN,SHC1
Epithelial Adherens Junction Signaling	3.05	0.36	N/A	IQGAP1,PTEN,ACTR2,AFDN,TUBA8,TUBB3,TUBB6,ACVR2A,ACTA2,MAGI2,ARPC1B,NOTCH2,APC,SNAI1,TUBA1A,WAS,SNAI2,MYH11,MET,TGFBR1,CRK,CDH1,RAPGEF1,CTNNA1,KRAS,EGFR,NOTCH1,CTNNB1,Tcf7,TGFBR3,LEF1,TGFB2,FER,ACTN1,MYL9,BMPR2,TGFBR2,NRAS,SORBS1,MYO7A,RAP1B,TUBA4A,ACTA1,YES1,NOTCH3
Antioxidant Action of Vitamin C	3.04	0.386	-4.131	PLA2G4E,PLCB2,CSF2RA,PLCE1,PLA2G7,NFKBIE,SLC23A2,PLD1,NFKBIA,PLA2G5,IKBKG,PNPLA3,PLCB3,MAPK11,PLA2G4A,PLCD1,NFKB1,JAK2,SLC2A3,CSF2RB,IKBKB,PLD4,PLA2G3,HMOX1,PLCG2,NFKB2,NAPEPLD,SLC2A4,PLD2,MAPK1,LCAT,PLBD1,STAT5B,IKBKE
SAPK/JNK Signaling	3.04	0.378	4.226	JUN,ATF2,GNA13,PIK3R6,ZAK,GNG11,MAP4K5,PIK3R5,MAP3K10,TLR9,IRS1,FCER1G,PIK3R1,FADD,GAB1,RAC2,TP53,PIK3CD,RAC3,CRK,FGFR4,RIPK1,MAP3K3,KRAS,MAP3K5,GNB3,PIK3R3,CRKL,ATM,MAP4K1,MAPK8IP2,NFATC1,PIK3CG,NFATC3,NRAS,GADD45A,SHC1
Integrin Signaling	3.03	0.332	6.078	ITGAL,PTEN,PIK3R6,ITGAV,NEDD9,PIK3R5,ACTA2,ITGB2,ARPC1B,CAPN3,WAS,PIK3CD,RAC3,FGFR4,ARHGAP26,RND3,PIK3R3,TLN1,CRKL,ARHGAP5,ITGA10,ITGB8,MYL9,ACTN1,RHOJ,NRAS,BRAF,PAK6,MYLK,RAP1B,ACTA1,LIMS1,ITGB4,ITGA5,GSK3B,RHOH,ASAP1,ACTR2,TLR9,IRS1,PDGFB,PARVA,WIPF1,PIK3R1,GAB1,RAC2,ITGA2B,ITGB3,RAP2B,CRK,RAPGEF1,KRAS,ATM,MYL12B,ITGA6,PXN,ITGAX,ITGA9,PIK3CG,PLCG2,CAV1,MAPK1,PAK4,RHOF,SHC1,RND2
FcγRIIB Signaling in B Lymphocytes	3.02	0.434	3.838	KRAS,DOK1,PIK3R3,PIK3R6,ATM,BTK,PIK3R5,TLR9,IRS1,PIK3R1,GAB1,PLCG2,PIK3CG,NRAS,SYK,PDPK1,FCGR2B,INPP5D,PIK3CD,BLNK,FGFR4,SHC1,LYN
Role of NFAT in Cardiac Hypertrophy	2.97	0.335	3.939	CAMK2B,PIK3R6,TGFB1,PLCB2,GNG11,PIK3R5,PLCE1,GNAI3,GNAQ,PIK3CD,GNG4,ITPR1,PRKAR1B,TGFBR1,PRKCH,MAPK11,FGFR4,PRKAR2A,ADCY4,PIK3R3,CTF1,PRKD3,TGFB2,IGF1,TGFBR2,PRKCD,Calm1 (includes others),NRAS,GSK3B,GNB4,SLC8A1,TLR9,IRS1,PIK3R1,GAB1,GNAI2,GNG3,PLCB3,HDAC4,MEF2D,HDAC9,KRAS,PLCD1,NFATC4,GNB3,ADCY7,ATM,CAMK4,MEF2C,HDAC7,IL6ST,PIK3CG,PLCG2,GNAS,SLC8A3,ITPR3,PRKCA,MAPK1,CAMK1G,SHC1,MEF2A
Cardiac Hypertrophy Signaling	2.97	0.326	5	ADRB2,GNA13,PIK3R6,TGFB1,PLCB2,GNG11,PIK3R5,MAP3K10,PLCE1,GNAL,GNAI3,GNAQ,PIK3CD,GNG4,MAP3K8,PRKAR1B,TGFBR1,MAPK11,FGFR4,RND3,PRKAR2A,ADCY4,GNAZ,PIK3R3,TGFB2,MYL9,RHOJ,ATF6,IGF1,HSPB1,TGFBR2,Calm1 (includes others),NRAS,GNA15,GSK3B,JUN,RHOH,ATF2,GNB4,CREB1,IL6R,MAP3K6,TLR9,IRS1,PIK3R1,GAB1,GNAI2,GNG3,PLCB3,MEF2D,MAP3K3,KRAS,PLCD1,NFATC4,GNB3,MAP3K5,GNAT2,ADCY7,ATM,MYL12B,MAP3K14,CAMK4,MEF2C,PIK3C…
CREB Signaling in Neurons	2.97	0.337	3.063	CAMK2B,GNA13,PIK3R6,PLCB2,POLR2A,GNG11,PIK3R5,PLCE1,GNAL,GNAI3,GNAQ,PIK3CD,GRM4,GNG4,GRIN2D,ITPR1,PRKAR1B,GRM1,PRKCH,GRIA4,FGFR4,GRM8,PRKAR2A,ADCY4,GNAZ,PIK3R3,PRKD3,GRIK1,PRKCD,Calm1 (includes others),NRAS,CREB5,GNA15,ATF2,GNB4,CREB1,TLR9,IRS1,PIK3R1,GAB1,GRIN1,GNAI2,GRIA3,GNG3,PLCB3,KRAS,PLCD1,GNB3,GNAT2,ADCY7,ATM,CAMK4,PIK3CG,PLCG2,GNAS,ITPR3,PRKCA,MAPK1,SHC1
Caveolar-mediated Endocytosis Signaling	2.96	0.409	N/A	FLNB,ITGAL,ITGAV,PTRF,CD48,ITGB2,ACTA2,ITGA2B,ITGB3,EGFR,ITSN1,COPB2,FLNA,ITGA10,ITGA6,INSR,ITGAX,ITGB8,B2M,ITGA9,PTPN1,CAV1,HLA-A,PRKCA,ACTA1,ITGB4,ITGA5
Erythropoietin Signaling	2.96	0.392	N/A	JUN,PIK3R6,SOCS3,PIK3R5,TLR9,IRS1,NFKBIE,PIK3R1,GAB1,NFKBIA,FOS,PIK3CD,PTPN6,PRKCH,FGFR4,KRAS,NFKB1,PIK3R3,JAK2,PRKD3,ATM,PIK3CG,PLCG2,NFKB2,NRAS,PRKCD,PDPK1,PRKCA,MAPK1,STAT5B,SHC1
Basal Cell Carcinoma Signaling	2.94	0.413	4.2	GSK3B,BMP5,WNT10A,WNT5A,FZD2,SMO,BMP2,FZD7,TP53,APC,FZD1,FZD6,BMP6,FZD3,WNT6,STK36,BMP7,GLIS2,CTNNB1,Tcf7,LEF1,GLI3,WNT16,FZD9,BMP1,WNT4
Communication between Innate and Adaptive Immune Cells	2.92	0.417	N/A	TLR9,FCER1G,CD40,CCL3L3,TNFSF13,TLR4,TLR8,CD8A,IL1RN,CD4,CCL4,TLR2,CD86,IL33,HLA-E,TNFSF13B,TLR7,CD8B,IL1B,CXCL10,HLA-G,B2M,HLA-A,TLR3,Ccl9
Induction of Apoptosis by HIV1	2.9	0.421	2	NFKB1,MAP3K5,APAF1,TNFRSF1A,TNFRSF1B,MAP3K14,IKBKB,NFKBIE,FADD,NFKBIA,TP53,BIRC3,NFKB2,IKBKG,CXCR4,NGFR,BCL2,XIAP,TRAF1,FAS,BID,RIPK1,CASP8,IKBKE
Role of JAK2 in Hormone-like Cytokine Signaling	2.89	0.5	N/A	JAK2,SOCS3,SOCS4,JAK1,IRS1,PTPN1,STAT3,SOCS7,GHR,PTPN6,SOCS6,SH2B2,STAT5B,SIRPA,SHC1
IL-9 Signaling	2.85	0.444	3.578	NFKB1,PIK3R3,PIK3R6,SOCS3,ATM,JAK3,PIK3R5,JAK1,BCL3,TLR9,IRS1,PIK3R1,GAB1,IL2RG,PIK3CG,NFKB2,STAT3,PIK3CD,FGFR4,STAT5B
Actin Cytoskeleton Signaling	2.84	0.327	4.061	IQGAP1,GNA13,PIK3R6,LIMK1,PIK3R5,ACTA2,ARPC1B,IQGAP3,WAS,ARHGEF6,PIK3CD,CYFIP1,RAC3,MYH11,FGF13,IQGAP2,FGF11,FGFR4,FGF12,PIK3R3,TLN1,CRKL,CD14,FLNA,EZR,FGF10,MYL9,FGF2,ACTN1,VAV1,PDGFC,SSH1,NRAS,PAK6,MYLK,ACTA1,ITGA5,ACTR2,ARHGEF12,TLR9,IRS1,FGF18,PDGFB,LBP,PIK3R1,GAB1,RAC2,APC,FN1,TRIO,CRK,KRAS,ATM,MYL12B,MSN,FGF7,PXN,MATK,ABI2,PIK3CG,NCKAP1L,MAPK1,SSH2,PAK4,FGF9,SHC1
Hepatic Cholestasis	2.84	0.345	N/A	IL1RL1,CYP7B1,TGFB1,TNFRSF1A,TIRAP,NFKBIE,NFKBIA,IKBKG,TLR4,IL1RN,RXRA,PRKAR1B,PRKCH,FGFR4,ABCC3,CYP27A1,TRAF6,PRKAR2A,ADCY4,IL1B,PRKD3,CD14,TNFRSF1B,INSR,TGFB2,IKBKB,NFKB2,PRKCD,IKBKE,JUN,OSM,RARA,MYD88,LBP,IRAK3,IL1R1,NR1H3,IL1RAP,IRAK2,IL33,NFKB1,SREBF1,ADCY7,MAP3K14,SLC22A6,ABCC1,IRAK4,NGFR,PRKCA,GCGR
NGF Signaling	2.74	0.357	5.466	ATF2,PIK3R6,CREB1,PIK3R5,MAP3K6,MAP3K10,TLR9,IRS1,PIK3R1,GAB1,TP53,RPS6KA6,IKBKG,PIK3CD,MAP3K8,TRIO,CRK,FGFR4,MAP3K3,TRAF6,KRAS,NFKB1,MAP3K5,PIK3R3,RPS6KA3,ATM,MAP3K14,IKBKB,PIK3CG,PLCG2,NFKB2,NRAS,PRKCD,PDPK1,NGFR,CREB5,RAP1B,MAPK1,NTRK1,SHC1,IKBKE
Macropinocytosis Signaling	2.72	0.385	4.69	PIK3R6,PIK3R5,TLR9,IRS1,PDGFB,ITGB2,PIK3R1,GAB1,CSF1R,MRC1,PIK3CD,MET,ITGB3,PRKCH,FGFR4,KRAS,PIK3R3,PRKD3,CD14,ATM,ITGB8,PDGFC,PIK3CG,PLCG2,NRAS,PRKCD,PRKCA,CSF1,ITGB4,ITGA5
Natural Killer Cell Signaling	2.71	0.362	N/A	PIK3R6,PIK3R5,TLR9,IRS1,INPPL1,FCER1G,PIK3R1,GAB1,RAC2,LCP2,SYK,INPP5D,PIK3CD,CD300A,TYROBP,RAC3,SH3BP2,PTPN6,PRKCH,FGFR4,KRAS,PIK3R3,CD244,PRKD3,ATM,HCST,VAV1,NCR3,PIK3CG,PLCG2,NRAS,PRKCD,PRKCA,PAK6,MAPK1,PAK4,SHC1,FCGR3A/FCGR3B
Lymphotoxin β Receptor Signaling	2.71	0.4	4.491	PIK3R6,APAF1,PIK3R5,TLR9,IRS1,PIK3R1,GAB1,NFKBIA,VCAM1,IKBKG,PIK3CD,RELB,TRAF1,FGFR4,TRAF6,NFKB1,PIK3R3,ATM,MAP3K14,IKBKB,TRAF5,PIK3CG,NFKB2,PDPK1,MAPK1,IKBKE
Agrin Interactions at Neuromuscular Junction	2.71	0.4	2.683	JUN,ITGAL,LAMB1,LAMC1,RAPSN,ITGB2,ACTA2,RAC2,ARHGEF6,RAC3,ERBB2,ITGB3,LAMA2,KRAS,EGFR,ITGA6,PXN,NRG1,NRAS,PAK6,MAPK1,ACTA1,PAK4,DAG1,ITGA5,UTRN
IL-15 Signaling	2.69	0.387	N/A	PIK3R6,JAK3,PIK3R5,TLR9,IRS1,IL15RA,PIK3R1,GAB1,IL2RG,VCAM1,STAT3,SYK,PIK3CD,RAC3,MAPK11,FGFR4,KRAS,NFKB1,PIK3R3,JAK2,ATM,JAK1,PIK3CG,NFKB2,NRAS,STAT6,MAPK1,STAT5B,SHC1
FGF Signaling	2.68	0.376	3.182	ATF2,PIK3R6,CREB1,PIK3R5,TLR9,IRS1,FGF18,PIK3R1,GAB1,STAT3,PIK3CD,FGF13,MET,ITPR1,CRK,MAPK11,PTPN6,FGF11,FGFR4,FGF12,MAP3K5,PIK3R3,CRKL,ATM,FGF10,FGF7,FGF2,PIK3CG,PRKCA,CREB5,MAPK1,FGF9
T Helper Cell Differentiation	2.68	0.403	N/A	TGFB1,TNFRSF1A,IL6R,FCER1G,CD40,IL2RG,IL10RA,IFNGR1,STAT3,LOC100909630/RT1-DMb,TGFBR1,CD86,IL21R,TNFRSF1B,IL2RA,ICOSLG/LOC102723996,HLA-DOB,IL6ST,BCL6,TGFBR2,HLA-A,IL10RB,NGFR,STAT6,IL4R
CCR3 Signaling in Eosinophils	2.66	0.353	N/A	PLA2G4E,GNB4,PIK3R6,PLCB2,GNG11,LIMK1,PIK3R5,TLR9,IRS1,PIK3R1,GAB1,PLA2G5,GNAI3,GNAI2,PIK3CD,GNG3,GNG4,PLCB3,ITPR1,MAPK11,PRKCH,FGFR4,PLA2G4A,KRAS,GNB3,PIK3R3,PRKD3,ATM,CAMK4,PLA2G3,PIK3CG,Calm1 (includes others),NRAS,PRKCD,GNAS,PRKCA,ITPR3,PAK6,MYLK,MAPK1,PAK4
RhoGDI Signaling	2.63	0.335	-2.722	GNA13,GNG11,PIP5KL1,LIMK1,ACTA2,GNAL,ARPC1B,GNAI3,ARHGDIB,GNAQ,ARHGEF6,GNG4,CDH19,RND3,GNAZ,ARHGAP5,EZR,CDH15,MYL9,RHOJ,CDH5,PAK6,ACTA1,ARHGAP12,CDH8,ITGA5,GNA15,RHOH,GNB4,ACTR2,ARHGEF12,CDH6,ARHGEF5,GNAI2,DLC1,GNG3,CDH1,CDH11,GNB3,ARHGAP6,GNAT2,MYL12B,MSN,CD44,CDH18,GNAS,PRKCA,ARHGAP4,PAK4,RHOF,ARHGAP9,RND2
ErbB2-ErbB3 Signaling	2.6	0.394	2	JUN,GSK3B,PTEN,PIK3R6,JAK3,PIK3R5,TLR9,IRS1,PIK3R1,GAB1,STAT3,PIK3CD,ERBB2,FGFR4,FOXO1,KRAS,PIK3R3,ATM,NRG1,PIK3CG,MYC,NRAS,PDPK1,MAPK1,STAT5B,SHC1
PI3K/AKT Signaling	2.58	0.35	2.611	GSK3B,PTEN,JAK3,INPPL1,NFKBIE,PIK3R1,GAB1,NFKBIA,TP53,IKBKG,INPP5D,PIK3CD,MAP3K8,NOS3,TSC1,HSP90AA1,EIF4EBP1,FOXO1,KRAS,NFKB1,MAP3K5,PIK3R3,GDF15,JAK2,CTNNB1,JAK1,IKBKB,PIK3CG,NFKB2,NRAS,PDPK1,GAB2,BCL2,PTGS2,MAPK1,PPP2R2B,LIMS1,FOXO3,ITGA5,SHC1,IKBKE
MIF-mediated Glucocorticoid Regulation	2.57	0.5	1.732	PLA2G4E,NFKB1,CD14,NFKBIE,NFKBIA,PLA2G5,PLA2G3,TLR4,NFKB2,NR3C1,PTGS2,MAPK1,PLA2G4A
Cholecystokinin/Gastrin-mediated Signaling	2.57	0.366	N/A	JUN,RHOH,ATF2,GNA13,PLCB2,FOS,GNAQ,IL1RN,PLCB3,ITPR1,PRKCH,MEF2D,RND3,IL33,SST,KRAS,EGFR,IL1B,PRKD3,PXN,CCK,RHOJ,MEF2C,CCKBR,NRAS,PRKCD,PRKCA,ITPR3,PTGS2,MAPK1,RHOF,SHC1,MEF2A,RND2
RANK Signaling in Osteoclasts	2.55	0.36	4.459	JUN,PIK3R6,PIK3R5,MAP3K6,MAP3K10,TLR9,IRS1,TAB2,NFKBIE,PIK3R1,GAB1,NFKBIA,BIRC3,IKBKG,FOS,PIK3CD,MAP3K8,XIAP,MAPK11,FGFR4,MAP3K3,TRAF6,NFKB1,MAP3K5,PIK3R3,ATM,MAP3K14,CAMK4,IKBKB,NFATC1,TRAF5,PIK3CG,NFKB2,Calm1 (includes others),MAPK1,IKBKE
Glioma Signaling	2.55	0.355	3.333	CAMK2B,PTEN,PIK3R6,PIK3R5,TLR9,IRS1,PDGFB,PIK3R1,GAB1,TP53,PIK3CD,RBL1,PRKCH,FGFR4,CDK6,KRAS,PDGFRB,EGFR,PIK3R3,CDKN2C,PDGFRA,PRKD3,ATM,CAMK4,IGF1,IGF2,PDGFC,PIK3CG,PLCG2,Calm1 (includes others),NRAS,PRKCD,PRKCA,MAPK1,CDKN2B,CAMK1G,RB1,SHC1
Endometrial Cancer Signaling	2.46	0.391	N/A	GSK3B,PTEN,PIK3R6,PIK3R5,TLR9,IRS1,PIK3R1,GAB1,TP53,PIK3CD,ERBB2,CDH1,FGFR4,CTNNA1,KRAS,PIK3R3,CTNNB1,ATM,LEF1,PIK3CG,MYC,NRAS,PDPK1,MAPK1,FOXO3
GDNF Family Ligand-Receptor Interactions	2.45	0.378	4.2	JUN,PIK3R6,CREB1,PIK3R5,TLR9,IRS1,DOK7,PIK3R1,GAB1,FOS,PIK3CD,DOK3,ITPR1,FGFR4,KRAS,DOK1,PIK3R3,GFRA1,ATM,DOK5,PIK3CG,PLCG2,NRAS,ITPR3,MAPK1,RASA1,GFRA3,SHC1
Prostate Cancer Signaling	2.45	0.363	N/A	GSK3B,ATF2,PTEN,PIK3R6,CREB1,PIK3R5,TLR9,IRS1,NFKBIE,PIK3R1,GAB1,NFKBIA,TP53,PIK3CD,CCNE1,FGFR4,HSP90AA1,FOXO1,KRAS,NFKB1,PIK3R3,CTNNB1,ATM,LEF1,CDK2,PIK3CG,NFKB2,NRAS,PDPK1,CREB5,BCL2,MAPK1,RB1
BMP signaling pathway	2.39	0.382	0.707	JUN,BMP5,ATF2,CREB1,SOSTDC1,BMP2,SMAD4,CHRD,BMP6,PRKAR1B,XIAP,MAPK11,BMP7,PRKAR2A,KRAS,NFKB1,CAMK4,NFKB2,BMPR2,BMPR1A,NRAS,SMAD5,BMP1,MAPK1,FST,RUNX2
Notch Signaling	2.38	0.444	2.121	NOTCH1,JAG1,RBPJ,HEY2,MAML2,NOTCH2,NUMB,ADAM17,CNTN1,HES5,MAML1,HES1,HEY1,DTX4,FURIN,NOTCH3
4-1BB Signaling in T Lymphocytes	2.38	0.467	2.887	JUN,NFKB1,ATF2,MAP3K5,MAP3K14,IKBKB,NFKBIE,NFKBIA,NFKB2,IKBKG,MAPK1,MAPK11,TRAF1,IKBKE
Oncostatin M Signaling	2.38	0.455	3.873	KRAS,OSM,JAK2,PLAU,JAK3,JAK1,IL6ST,OSMR,NRAS,STAT3,CHI3L1,TIMP3,MAPK1,STAT5B,SHC1
Crosstalk between Dendritic Cells and Natural Killer Cells	2.36	0.385	N/A	CAMK2B,MICB,ITGAL,TLR9,ACTA2,IL15RA,CD40,IL2RG,TLR4,TYROBP,CD86,NFKB1,HLA-E,TLR7,TLN1,TNFRSF1B,CSF2RB,HLA-G,NCR3,NFKB2,HLA-A,TLR3,TNFSF10,ACTA1,FAS
PEDF Signaling	2.34	0.366	4.158	PIK3R6,PIK3R5,TLR9,IRS1,NFKBIE,PIK3R1,GAB1,NFKBIA,TP53,IKBKG,CFLAR,PIK3CD,MAPK11,FGFR4,CASP7,KRAS,NFKB1,TCF12,PIK3R3,ATM,ZEB1,IKBKB,PIK3CG,NFKB2,NRAS,BCL2,MAPK1,FAS,CASP8,IKBKE
Gap Junction Signaling	2.34	0.327	N/A	PIK3R6,PLCB2,TUBB3,PIK3R5,PLCE1,ACTA2,GNAI3,GNAQ,TUBA1A,PIK3CD,ITPR1,PRKAR1B,PRKCH,FGFR4,PRKAR2A,ADCY4,EGFR,PIK3R3,PRKD3,CTNNB1,PRKCD,NRAS,HTR2B,TUBA4A,ACTA1,TUBA8,TUBB6,TLR9,IRS1,PIK3R1,GAB1,DRD2,GNAI2,CSNK1G3,PLCB3,NPR2,HTR2A,KRAS,PLCD1,ADCY7,ATM,NOV,PIK3CG,PLCG2,CAV1,GNAS,ITPR3,PRKCA,MAPK1,SP3,HTR2C
Corticotropin Releasing Hormone Signaling	2.31	0.35	3.651	JUN,ATF2,CREB1,SMO,CNR1,GNAI3,FOS,GNAQ,GNAI2,PRKAR1B,ITPR1,NOS3,MAPK11,PRKCH,MEF2D,NPR2,PRKAR2A,ADCY4,PRKD3,ADCY7,NR4A1,GLI3,CAMK4,MEF2C,PLCG2,Calm1 (includes others),PRKCD,BRAF,GNAS,PRKCA,CREB5,ITPR3,PTGS2,RAP1B,MAPK1,MEF2A
IL-17 Signaling	2.3	0.367	N/A	JUN,GSK3B,ATF2,PIK3R6,PIK3R5,TLR9,IRS1,PIK3R1,GAB1,CXCL11,PIK3CD,MAPK11,FGFR4,TRAF6,KRAS,NFKB1,PIK3R3,JAK2,CXCL10,ATM,MAP3K14,JAK1,PIK3CG,NRAS,CCL2,CEBPB,PTGS2,MAPK1,TIMP1
Calcium Signaling	2.26	0.327	0	CAMK2B,TNNC2,ATP2B3,TNNC1,ACTA2,ATP2B2,Tpm4,CHRNB3,MYH11,GRIN2D,PRKAR1B,ITPR1,GRIA4,PRKAR2A,SLC8B1,TRPC6,MYL9,CAMKK1,HTR3A,Calm1 (includes others),GRIK1,CREB5,RAP1B,ACTA1,ATF2,CREB1,SLC8A1,GRIN1,GRIA3,RAP2B,NFAT5,HDAC4,MEF2D,HDAC9,PNCK,NFATC4,CAMK4,ATP2B1,NFATC1,MEF2C,HDAC7,NFATC3,SLC8A3,CASQ2,ITPR3,MAPK1,CAMK1G,CHRNA4,MEF2A
Apoptosis Signaling	2.25	0.361	-0.186	APAF1,BCL2L11,TNFRSF1A,NFKBIE,NFKBIA,TP53,BIRC3,IKBKG,CAPN3,BCL2A1,XIAP,CASP2,CASP7,KRAS,NFKB1,MAP3K5,TNFRSF1B,MAP3K14,IKBKB,PLCG2,NFKB2,NRAS,PRKCA,BCL2,BIRC6,MAPK1,FAS,BID,CASP8,IKBKE
Thyroid Cancer Signaling	2.24	0.432	N/A	KRAS,CXCL10,CTNNB1,Tcf7,LEF1,TP53,NRAS,MYC,BRAF,MAPK1,NTRK3,RXRA,NTRK1,CDH1,NTRK2,SHC1
Reelin Signaling in Neurons	2.24	0.356	N/A	GSK3B,HCK,ITGAL,PIK3R6,ARHGEF12,CNR1,PIK3R5,MAP3K10,FGR,TLR9,IRS1,ITGB2,PIK3R1,GAB1,ARHGEF5,ARHGEF6,PIK3CD,ITGB3,FGFR4,RELN,PIK3R3,CRKL,ATM,MAP4K1,ITGA6,MAPK8IP2,CNR2,PIK3CG,APOE,YES1,ITGA5,LYN
IL-17A Signaling in Airway Cells	2.23	0.37	3.8	GSK3B,PTEN,PIK3R6,JAK3,PIK3R5,TLR9,IRS1,NFKBIE,PIK3R1,GAB1,NFKBIA,IKBKG,STAT3,PIK3CD,MAPK11,FGFR4,TRAF6,NFKB1,PIK3R3,JAK2,ATM,JAK1,IKBKB,PIK3CG,NFKB2,MAPK1,IKBKE
Neurotrophin/TRK Signaling	2.23	0.37	4.796	JUN,ATF2,PIK3R6,CREB1,PIK3R5,TLR9,IRS1,PIK3R1,GAB1,FOS,PIK3CD,NTRK3,NTRK2,FGFR4,KRAS,MAP3K5,PIK3R3,ATM,SORCS1,PIK3CG,NRAS,PDPK1,NGFR,CREB5,MAPK1,NTRK1,SHC1
GM-CSF Signaling	2.23	0.37	4.315	CAMK2B,HCK,PIK3R6,CSF2RA,PIK3R5,TLR9,IRS1,PIK3R1,GAB1,STAT3,PIK3CD,BCL2A1,RUNX1,FGFR4,KRAS,PIK3R3,JAK2,ATM,CSF2RB,PIK3CG,NRAS,PIM1,MAPK1,STAT5B,ETS1,SHC1,LYN
MIF Regulation of Innate Immunity	2.23	0.441	2.324	JUN,NFKB1,PLA2G4E,CD14,NFKBIE,PLA2G3,NFKBIA,PLA2G5,TP53,NFKB2,TLR4,FOS,PTGS2,MAPK1,PLA2G4A
GPCR-Mediated Integration of Enteroendocrine Signaling Exemplified by an L Cell	2.22	0.381	N/A	SST,ADRB2,ADCY4,PLCD1,PLCB2,ADCY7,CCK,PLCE1,GNAI3,VIP,PLCG2,NMB,GNAQ,GNAI2,GNAS,ITPR3,PLCB3,ITPR1,PRKAR1B,ADCYAP1,GAL,PRKAR2A,GIPR,GNA15
VEGF Family Ligand-Receptor Interactions	2.21	0.362	4.426	PLA2G4E,PIK3R6,NRP2,PIK3R5,TLR9,IRS1,PIK3R1,GAB1,PLA2G5,FOS,PIK3CD,NOS3,PRKCH,FGFR4,VEGFC,PLA2G4A,KRAS,PIK3R3,PRKD3,ATM,PLA2G3,PIK3CG,PLCG2,NRAS,PRKCD,PRKCA,NRP1,MAPK1,SHC1
Paxillin Signaling	2.2	0.343	3.922	ITGAL,PIK3R6,ITGAV,PIK3R5,TLR9,IRS1,PARVA,ITGB2,ACTA2,PIK3R1,GAB1,ITGA2B,ARHGEF6,PIK3CD,ITGB3,CRK,MAPK11,FGFR4,KRAS,PIK3R3,TLN1,ITGA10,ATM,ITGA6,PXN,ITGAX,ITGB8,ACTN1,ITGA9,PIK3CG,NRAS,PAK6,MAPK1,ACTA1,PAK4,ITGB4,ITGA5
Ephrin B Signaling	2.2	0.371	1.897	CXCL12,GNB4,GNA13,GNG11,LIMK1,RAC2,GNAL,GNAI3,CXCR4,GNAQ,GNAI2,GNG3,GNG4,RAC3,GNAZ,EFNB1,GNB3,ITSN1,EPHB4,GNAT2,CTNNB1,PXN,VAV1,GNAS,MAPK1,GNA15
Regulation of IL-2 Expression in Activated and Anergic T Lymphocytes	2.18	0.364	N/A	JUN,TGFB1,NFKBIE,SMAD4,NFKBIA,IKBKG,FOS,CARD11,SMAD3,TGFBR1,NFAT5,KRAS,NFATC4,NFKB1,SMAD2,TGFB2,CAMK4,IKBKB,NFATC1,VAV1,PLCG2,NFATC3,NFKB2,Calm1 (includes others),TGFBR2,NRAS,MAPK1,IKBKE
HMGB1 Signaling	2.14	0.333	4.964	JUN,RHOH,OSM,PIK3R6,TGFB1,TNFRSF1A,PIK3R5,TLR9,IRS1,PIK3R1,GAB1,VCAM1,FOS,TLR4,IFNGR1,PIK3CD,IL1R1,MAPK11,FGFR4,RND3,KRAS,NFKB1,PIK3R3,IL1B,TNFRSF1B,ATM,TGFB2,PLAT,RHOJ,PIK3CG,NFKB2,KAT6A,NRAS,NGFR,CCL2,MAPK1,SERPINE1,ICAM1,RHOF,RND2,Kat6b
Glucocorticoid Receptor Signaling	2.13	0.3	N/A	ADRB2,PIK3R6,TGFB1,PLAU,FCGR1A,POLR2A,JAK3,PIK3R5,NR3C2,NFKBIE,SMAD4,NFKBIA,IKBKG,FOS,STAT3,IL1RN,PIK3CD,SMAD3,TGFBR1,MAPK11,FGFR4,TRAF6,PIK3R3,TAF9,JAK2,IL1B,SMAD2,MED1,TGFB2,JAK1,IKBKB,ANXA1,CREBZF,TGFBR2,NRAS,ACTL6B,NR3C1,SERPINE1,STAT5B,ARID1A,POU2F2,FOXO3,IKBKE,JUN,CREB1,PBRM1,TLR9,IRS1,PIK3R1,GAB1,NCOA3,VCAM1,A2M,PHF10,NFAT5,HSP90AA1,NPPA,KRAS,NFATC4,NFKB1,ATM,MAP3K14,NFATC1,CEBPA,PIK3CG,NF…
FLT3 Signaling in Hematopoietic Progenitor Cells	2.13	0.358	N/A	FLT3LG,ATF2,PIK3R6,CREB1,PIK3R5,TLR9,IRS1,PIK3R1,GAB1,RPS6KA6,STAT3,INPP5D,PIK3CD,MAPK11,FGFR4,EIF4EBP1,KRAS,PIK3R3,RPS6KA3,ATM,PIK3CG,NRAS,PDPK1,GAB2,CREB5,STAT6,MAPK1,STAT5B,SHC1
IL-2 Signaling	2.13	0.375	4.69	JUN,KRAS,PIK3R3,PIK3R6,ATM,IL2RA,JAK3,PIK3R5,JAK1,TLR9,IRS1,PIK3R1,GAB1,IL2RG,PIK3CG,FOS,NRAS,SYK,PIK3CD,MAPK1,FGFR4,STAT5B,CSNK2A1,SHC1
ErbB Signaling	2.12	0.347	N/A	JUN,GSK3B,PIK3R6,BTC,PIK3R5,TLR9,IRS1,PIK3R1,GAB1,FOS,PIK3CD,ERBB2,MAPK11,PRKCH,FGFR4,FOXO1,KRAS,HBEGF,EGFR,PIK3R3,PRKD3,ATM,NRG1,PIK3CG,PLCG2,NRAS,PRKCD,PDPK1,PRKCA,PAK6,MAPK1,PAK4,SHC1
LPS/IL-1 Mediated Inhibition of RXR Function	2.12	0.315	0.408	IL1RL1,ACOX3,ABCC4,TNFRSF1A,HS3ST2,TLR4,FMO5,IL1RN,PPARGC1A,ACOX2,RXRA,ABCC3,MGST3,TRAF6,SULT2B1,FABP4,IL1B,CD14,TNFRSF1B,FABP7,MGST1,UST,SOD3,SLC27A2,MAOB,PLTP,JUN,RARA,MYD88,FMO1,LBP,MGST2,HS3ST3A1,ALDH1A2,SULT4A1,IL1R1,HS3ST5,ALDH3B1,NR1H3,ALDH1L2,IL1RAP,APOC4,IL33,MAOA,HS3ST3B1,HMGCS1,HS2ST1,SREBF1,FMO4,ABCA1,ABCG1,CHST11,NGFR,APOE,ALDH1A3,CHST15
Sertoli Cell-Sertoli Cell Junction Signaling	2.12	0.321	N/A	PTEN,ZAK,TUBB3,TNFRSF1A,MAP3K10,ACTA2,TUBA1A,WAS,CLDN14,MAP3K8,PRKAR1B,NOS3,MAPK11,PRKAR2A,JAM2,OCLN,CTNNB1,ACTN1,SPTBN2,NRAS,SORBS1,MYO7A,TUBA4A,ACTA1,ITGA5,GSK3B,JUN,ATF2,AFDN,TJP1,TUBA8,TUBB6,MAP3K6,CLDN19,CLDN1,MAGI2,SPTBN1,A2M,EPB41,CDH1,MAP3K3,CTNNA1,KRAS,MAP3K5,TGFBR3,MAP3K14,SPTA1,CLDN9,MAPK1,TJP3
Synaptic Long Term Depression	2.12	0.331	2.777	PLA2G4E,GNA13,PLCB2,PLCE1,PLA2G7,PLA2G5,GNAL,GNAI3,GNAQ,GNAI2,GRIA3,PNPLA3,GRM4,PPP1R17,PLCB3,ITPR1,NOS3,GRM1,PRKCH,GRIA4,GRM8,PLA2G4A,NPR2,KRAS,PLCD1,GNAZ,PRKD3,GNAT2,PLA2G3,IGF1,PLCG2,NRAS,PRKCD,GNAS,PRKCA,ITPR3,MAPK1,LCAT,PPP2R2B,PLBD1,GNA15,LYN
RAR Activation	2.08	0.314	N/A	PML,PTEN,DHRS9,TGFB1,BMP2,SMAD4,FOS,PIK3CD,PPARGC1A,RELB,SMAD3,RXRA,PRKAR1B,PRKCH,MAPK11,PRKAR2A,REL,ADCY4,PIK3R3,JAK2,PRKD3,SMAD2,MED1,RBP1,TGFB2,NFKB2,PRKCD,ACTL6B,SMAD5,PSMC5,RARG,STAT5B,RDH10,ARID1A,JUN,RARA,PBRM1,NSD1,PIK3R1,CRABP1,ALDH1A2,PHF10,NFKB1,MAP3K5,ADCY7,CSF2RB,NR2F2,PIK3CG,PDPK1,PRKCA,ARID2,MAPK1,NR2F1,ALDH1A3,CSNK2A1
Ethanol Degradation IV	2.08	0.5	N/A	CYGB,ALDH1A2,ACSS1,ACSS2,ALDH3B1,ALDH1L2,GPX7,ALDH2,ACSS3,ALDH1A3
Antiproliferative Role of TOB in T Cell Signaling	2.06	0.462	N/A	TGFBR2,TGFB1,SMAD2,CCNE1,SMAD3,CDK2,PABPC1,MAPK1,TGFB2,TGFBR1,RB1,SMAD4
α-Adrenergic Signaling	2.05	0.354	2.858	GNB4,GNG11,SLC8A1,GNAI3,GNAQ,GNAI2,GNG3,GNG4,PHKB,PRKAR1B,ITPR1,PRKCH,PRKAR2A,ADCY4,KRAS,GNB3,PYGL,PRKD3,ADCY7,CAMK4,PLCG2,Calm1 (includes others),NRAS,PRKCD,GNAS,SLC8A3,PRKCA,ITPR3,MAPK1
Mevalonate Pathway I	2.02	0.583	N/A	PMVK,HMGCS1,IDI1,MVK,ACAT2,HMGCR,MVD
GNRH Signaling	2.01	0.328	3.592	JUN,CAMK2B,ATF2,CREB1,PLCB2,MAP3K6,MAP3K10,DNM1,GNAI3,FOS,DNM1L,GNAQ,GNAI2,MAP3K8,PLCB3,PRKAR1B,ITPR1,MAPK11,PRKCH,MAP3K3,PRKAR2A,ADCY4,KRAS,NFKB1,EGFR,MAP3K5,PRKD3,ADCY7,MAP3K14,EGR1,NFKB2,NRAS,PRKCD,GNAS,PRKCA,CREB5,ITPR3,PAK6,MAPK1,PAK4,GNA15
CCR5 Signaling in Macrophages	2	0.371	N/A	JUN,GNB4,GNB3,GNG11,PRKD3,CAMK4,FCER1G,GNAI3,PLCG2,FOS,Calm1 (includes others),GNAI2,PRKCD,GNAS,PRKCA,GNG3,GNG4,MAPK1,CD4,MAPK11,PRKCH,FAS,CCL4
UVB-Induced MAPK Signaling	2	0.371	4.379	JUN,EGFR,PIK3R3,PIK3R6,PRKD3,RPS6KA3,ATM,PIK3R5,TLR9,IRS1,PIK3R1,GAB1,TP53,PIK3CG,FOS,PRKCD,PIK3CD,PRKCA,MAPK1,MAPK11,PRKCH,FGFR4,EIF4EBP1
Gαi Signaling	1.96	0.33	1.029	GNB4,APLNR,GNG11,S1PR3,CNR1,GNAI3,STAT3,DRD2,GNAI2,P2RY12,GRM4,GNG3,GNG4,P2RY13,PRKAR1B,HCAR2,GRM8,PRKAR2A,ADCY4,KRAS,GNB3,RGS7,ADCY7,RAP1GAP,CNR2,OPRL1,NPR3,CAV1,NRAS,GABBR2,GNAS,HRH3,RGS14,MAPK1,ADRA2C,PTGER3,SHC1,OPRD1
Phospholipases	1.96	0.388	N/A	PLCD1,PLA2G4E,PLA1A,PLCB2,PLCE1,PLA2G7,PLD4,PLD1,PLA2G3,PLA2G5,HMOX1,PLCG2,PNPLA3,NAPEPLD,PLD2,PLCB3,LCAT,PLBD1,PLA2G4A
Superpathway of Geranylgeranyldiphosphate Biosynthesis I (via Mevalonate)	1.95	0.533	N/A	PMVK,HMGCS1,IDI1,MVK,FDPS,ACAT2,HMGCR,MVD
Estrogen-Dependent Breast Cancer Signaling	1.93	0.356	N/A	JUN,ATF2,PIK3R6,CREB1,HSD17B1,PIK3R5,TLR9,IRS1,PIK3R1,GAB1,FOS,PIK3CD,HSD17B7,FGFR4,KRAS,NFKB1,EGFR,PIK3R3,ATM,IGF1,PIK3CG,NFKB2,NRAS,CREB5,MAPK1,STAT5B
Coagulation System	1.92	0.433	0.277	PLAU,PLAUR,F10,F13A1,PLAT,A2M,PROS1,TFPI,THBD,SERPINA1,F8,VWF,SERPINE1
Chemokine Signaling	1.9	0.365	2.294	JUN,CAMK2B,CXCL12,KRAS,PLCB2,LIMK1,CAMK4,GNAI3,PLCG2,PIK3CG,FOS,NRAS,Calm1 (includes others),CXCR4,GNAQ,GNAI2,PRKCA,CCL2,MAPK1,PLCB3,MAPK11,CAMK1G,CCL4
N-acetylglucosamine Degradation I	1.9	1	N/A	AMDHD2,GNPDA2,GNPDA1
OX40 Signaling Pathway	1.89	0.395	1.265	JUN,NFKB1,HLA-E,HLA-G,HLA-DOB,B2M,FCER1G,NFKBIE,NFKBIA,TRAF5,NFKB2,H2-M2,TNFSF4,HLA-A,LOC100909630/RT1-DMb,BCL2,CD4
Type II Diabetes Mellitus Signaling	1.87	0.325	4.7	PIK3R6,SOCS3,TNFRSF1A,SOCS4,PIK3R5,TLR9,IRS1,NFKBIE,PIK3R1,GAB1,NFKBIA,IKBKG,SOCS7,PIK3CD,PRKCH,FGFR4,SH2B2,NFKB1,MAP3K5,PIK3R3,TNFRSF1B,PRKD3,ATM,MAP3K14,INSR,IKBKB,PIK3CG,NFKB2,CD36,PRKCD,PDPK1,SLC27A2,NGFR,PRKCA,SLC2A4,CEBPB,MAPK1,SOCS6,IKBKE
ERK5 Signaling	1.87	0.367	3.411	KRAS,ATF2,EGFR,GNA13,CTF1,CREB1,RPS6KA3,GAB1,RPS6KA6,MEF2C,IL6ST,FOS,NRAS,GNAQ,MYC,CREB5,MAP3K8,NTRK1,MEF2D,FOXO3,MAP3K3,MEF2A
Leptin Signaling in Obesity	1.85	0.346	3.441	PIK3R6,SOCS3,PLCB2,PDE3B,PIK3R5,PLCE1,TLR9,IRS1,LEPR,PIK3R1,GAB1,STAT3,PIK3CD,PLCB3,PDE3A,PRKAR1B,FGFR4,FOXO1,PRKAR2A,ADCY4,PLCD1,PIK3R3,JAK2,ADCY7,ATM,PIK3CG,PLCG2,MAPK1
TGF-β Signaling	1.85	0.346	3.545	JUN,TGFB1,ACVR2A,BMP2,SMAD4,FOS,IRF7,SMAD3,TGFBR1,MAPK11,BMP7,TRAF6,KRAS,SMAD2,MAP4K1,TGFB2,SKI,BMPR2,BMPR1A,TGFBR2,NRAS,SMAD5,BCL2,TGIF1,MAPK1,SERPINE1,TFE3,RUNX2
Cdc42 Signaling	1.84	0.33	2.985	JUN,GSK3B,CDC42BPA,IQGAP1,ATF2,EXOC4,ACTR2,PARD6A,LIMK1,WIPF1,FCER1G,ARPC1B,APC,FOS,IQGAP3,WAS,ARHGEF6,LOC100909630/RT1-DMb,MAPK11,IQGAP2,HLA-E,MYL12B,CDC42EP5,HLA-G,HLA-DOB,B2M,MYL9,VAV1,H2-M2,HLA-A,MYLK,MAPK1,RASA1,PAK4,ITGA5
Insulin Receptor Signaling	1.81	0.318	2.271	GSK3B,PTEN,PIK3R6,SOCS3,PDE3B,PIK3R5,TLR9,IRS1,INPPL1,PIK3R1,GAB1,INPP5D,PIK3CD,PTPRF,PRKAR1B,CRK,RAPGEF1,FGFR4,SH2B2,TSC1,EIF4EBP1,FOXO1,PRKAR2A,KRAS,PIK3R3,JAK2,CRKL,TRIP10,ATM,INSR,JAK1,SCNN1A,PTPN1,PIK3CG,PPP1R14C,NRAS,PDPK1,SLC2A4,STXBP4,MAPK1,FOXO3,SHC1
Wnt/β-catenin Signaling	1.8	0.31	0.762	LRP5,TGFB1,SMO,SFRP1,GNAQ,FZD1,FZD6,LRP6,TGFBR1,WNT6,SOX7,SOX2,Tcf7,CTNNB1,LEF1,TGFB2,CDH5,FZD9,BMPR2,TGFBR2,MYC,TLE3,RARG,GSK3B,JUN,RARA,WNT10A,WNT5A,FZD2,ACVR2A,FZD7,TP53,APC,AXIN2,CSNK1G3,FZD3,CDH1,PIN1,SOX6,TGFBR3,MAP4K1,WNT16,CD44,MMP7,SOX17,KREMEN1,PPP2R2B,WNT4,CSNK2A1
Cellular Effects of Sildenafil (Viagra)	1.78	0.327	N/A	PLCB2,PDE3B,PLCE1,CACNG3,ACTA2,PDE5A,KCNH2,MYH11,PDE4D,PLCB3,PDE3A,PRKAR1B,ITPR1,NOS3,SLC4A5,PRKAR2A,NPPA,ADCY4,PLCD1,CACNG8,ADCY7,MYL12B,CAMK4,MYL9,KCNN4,PLCG2,SLC4A10,CACNG2,Calm1 (includes others),GNAS,ITPR3,CACNG5,MYLK,ACTA1,PDE1A
PCP pathway	1.78	0.361	3.638	JUN,LGR4,CELSR1,ATF2,EFNB1,WNT10A,WNT5A,SDC2,FZD2,SMO,FZD7,WNT16,SDC1,FZD9,HSPB1,VANGL1,FZD1,FZD6,FZD3,WNT6,WNT4,JUNB
EGF Signaling	1.77	0.353	4.082	JUN,EGFR,PIK3R3,PIK3R6,ATM,PIK3R5,JAK1,TLR9,IRS1,PIK3R1,GAB1,PIK3CG,FOS,STAT3,PIK3CD,ITPR3,PRKCA,MAPK1,ITPR1,MAPK11,RASA1,FGFR4,CSNK2A1,SHC1
Docosahexaenoic Acid (DHA) Signaling	1.76	0.373	N/A	GSK3B,PIK3R3,PIK3R6,APAF1,IL1B,ATM,PIK3R5,TLR9,IRS1,PIK3R1,GAB1,PIK3CG,PDPK1,PIK3CD,BCL2A1,BCL2,FGFR4,BID,FOXO1
Melanocyte Development and Pigmentation Signaling	1.75	0.333	4.017	ATF2,PIK3R6,CREB1,PIK3R5,TLR9,IRS1,PIK3R1,GAB1,RPS6KA6,PIK3CD,PRKAR1B,CRK,PTPN6,FGFR4,SH2B2,PRKAR2A,ADCY4,KRAS,PIK3R3,ADCY7,RPS6KA3,ATM,KIT,PIK3CG,PLCG2,NRAS,GNAS,CREB5,BCL2,MAPK1,SHC1
Role of JAK family kinases in IL-6-type Cytokine Signaling	1.75	0.44	N/A	OSM,STAT3,JAK2,SOCS3,IL6R,MAPK1,JAK1,MAPK11,STAT5B,IL6ST,OSMR
Oxidative Ethanol Degradation III	1.75	0.5	N/A	ALDH1A2,ACSS1,ACSS2,ALDH3B1,ALDH1L2,ALDH2,ACSS3,ALDH1A3
CNTF Signaling	1.74	0.362	4.146	KRAS,PIK3R3,PIK3R6,JAK2,RPS6KA3,ATM,PIK3R5,JAK1,TLR9,IRS1,PIK3R1,GAB1,LIFR,RPS6KA6,IL6ST,PIK3CG,NRAS,STAT3,PIK3CD,MAPK1,FGFR4
Antigen Presentation Pathway	1.74	0.455	N/A	HLA-E,HLA-A,HLA-G,HLA-DOB,B2M,MR1,TAPBP,TAP1,PSMB9,PSMB8
FAK Signaling	1.72	0.33	N/A	ASAP1,PTEN,PIK3R6,PIK3R5,TLR9,IRS1,ACTA2,PIK3R1,GAB1,WAS,CAPN3,ARHGEF6,PIK3CD,CRK,FGFR4,ARHGAP26,KRAS,EGFR,PIK3R3,TLN1,TNS1,ATM,PXN,PIK3CG,PLCG2,NRAS,PDPK1,PAK6,MAPK1,ACTA1,PAK4,ITGA5
Renal Cell Carcinoma Signaling	1.69	0.342	4.264	JUN,PIK3R6,TGFB1,PIK3R5,TLR9,IRS1,PDGFB,PIK3R1,GAB1,FOS,PIK3CD,MET,ARNT,CRK,RAPGEF1,FGFR4,KRAS,PIK3R3,ATM,PIK3CG,NRAS,PAK6,HIF1A,MAPK1,ETS1,PAK4
Role of PI3K/AKT Signaling in the Pathogenesis of Influenza	1.69	0.355	2.982	GSK3B,NFKB1,PIK3R3,PIK3R6,CRKL,KPNA3,ATM,PIK3R5,TLR9,IRS1,NFKBIE,PIK3R1,GAB1,NFKBIA,GNAI3,PIK3CG,NFKB2,GNAI2,PIK3CD,MAPK1,CRK,FGFR4
ERK/MAPK Signaling	1.69	0.302	5.443	PIK3R6,PIK3R5,ELF2,ELF1,FOS,STAT3,PIK3CD,RAC3,PRKAR1B,FGFR4,PLA2G4A,PRKAR2A,PIK3R3,TLN1,CRKL,HSPB1,MYC,PRKCD,NRAS,BRAF,CREB5,PAK6,RAP1B,DUSP6,ETS1,ITGA5,ATF2,PLA2G4E,CREB1,TLR9,IRS1,PIK3R1,GAB1,RAC2,PLA2G5,CRK,RAPGEF1,EIF4EBP1,KRAS,ATM,PXN,NFATC1,PLA2G3,PIK3CG,PLCG2,PPP1R14C,PRKCA,ELK3,ELF4,MAPK1,MKNK1,PPP2R2B,PAK4,SHC1
Systemic Lupus Erythematosus Signaling	1.69	0.305	N/A	PIK3R6,FCGR1A,CD72,PIK3R5,CD22,FCER1G,FOS,IL1RN,PIK3CD,FGFR4,CD86,TNFSF13B,PIK3R3,TLR7,IL1B,HLA-G,C6,NRAS,LYN,JUN,IL6R,TLR9,IRS1,PIK3R1,CD40,GAB1,RNPC3,INPP5D,PTPN6,NFAT5,IL33,KRAS,NFATC4,HLA-E,ATM,PIM2,CAMK4,NFATC1,PIK3CG,PLCG2,NFATC3,SNRPN,HLA-A,FCGR2B,PRPF4B,MAPK1,PRPF40A,EFTUD2,PTPRC,FCGR3A/FCGR3B
Telomerase Signaling	1.68	0.324	4.642	PIK3R6,PIK3R5,TLR9,ELF2,IRS1,PIK3R1,GAB1,TP53,IL2RG,ELF1,PIK3CD,FGFR4,HDAC4,HDAC9,HSP90AA1,TPP1,KRAS,EGFR,TEP1,PIK3R3,ATM,IL2RA,HDAC7,PIK3CG,MYC,NRAS,PDPK1,ELF4,ELK3,MAPK1,PPP2R2B,RB1,ETS1,SHC1
CD27 Signaling in Lymphocytes	1.66	0.365	2	JUN,NFKB1,MAP3K5,APAF1,MAP3K14,MAP3K6,IKBKB,MAP3K10,NFKBIE,NFKBIA,TRAF5,NFKB2,FOS,IKBKG,MAP3K8,BID,MAP3K3,CASP8,IKBKE
Clathrin-mediated Endocytosis Signaling	1.66	0.301	N/A	PIK3R6,CD2AP,PIK3R5,AMPH,ACTA2,ITGB2,DNM1,ARPC1B,PIK3CD,FGF13,FGF11,FGFR4,VEGFC,FGF12,SNAP91,PIK3R3,SNX9,FGF10,AAK1,ITGB8,FGF2,IGF1,PDGFC,LYZ,STON2,PICALM,CLU,ACTA1,ITGB4,ITGA5,EPS15,ACTR2,TLR9,IRS1,FGF18,PDGFB,PIK3R1,GAB1,ARRB1,DNM1L,LDLR,MET,ITGB3,APOC4,ATM,FGF7,PIK3CG,NUMB,SERPINA1,APOE,DAB2,CSNK2A1,FGF9
Xenobiotic Metabolism Signaling	1.65	0.29	N/A	CAMK2B,PIK3R6,FTL,HS3ST2,PIK3R5,MAP3K10,FMO5,PIK3CD,PPARGC1A,MAP3K8,RXRA,ARNT,PRKCH,MAPK11,FGFR4,CYP1B1,ABCC3,MGST3,SULT2B1,PIK3R3,IL1B,PRKD3,MED1,MAF,MGST1,UST,NFKB2,PRKCD,SOD3,NRAS,AHR,MAOB,FMO1,MAP3K6,TLR9,IRS1,MGST2,PIK3R1,GAB1,NQO1,HS3ST3A1,ALDH1A2,SULT4A1,HS3ST5,ALDH3B1,ALDH1L2,UGT8,HDAC4,HSP90AA1,MAP3K3,MAOA,KRAS,HS3ST3B1,NFKB1,MAP3K5,HS2ST1,FMO4,ATM,MAP3K14,CAMK4,CHST11,HMOX1,PIK3CG,PRKCA…
Semaphorin Signaling in Neurons	1.62	0.367	N/A	SEMA4D,RHOH,ARHGEF12,LIMK1,RHOJ,PLXNB1,RND1,PAK6,NRP1,DPYSL3,SEMA3A,MAPK1,MET,PAK4,FES,RHOF,RND3,RND2
Bladder Cancer Signaling	1.62	0.338	N/A	MMP2,MMP12,FGF18,THBS1,TP53,ERBB2,FGF13,CDH1,FGF11,VEGFC,KRAS,FGF12,EGFR,MMP11,FGF10,FGF7,FGF2,PDGFC,MMP7,NRAS,MYC,MMP19,MAPK1,RB1,FGF9,MMP14
MSP-RON Signaling Pathway	1.61	0.357	N/A	PIK3R3,PIK3R6,JAK2,CSF2RB,ATM,PIK3R5,TLR9,IRS1,ITGB2,ACTA2,PIK3R1,GAB1,PIK3CG,TLR4,PIK3CD,CCL2,CSF1,ACTA1,FGFR4,TLR2
PAK Signaling	1.58	0.326	4.271	PIK3R6,LIMK1,EPHA3,PIK3R5,TLR9,IRS1,PDGFB,PIK3R1,GAB1,ARHGEF6,PIK3CD,FGFR4,KRAS,PDGFRB,PIK3R3,ARHGAP10,PDGFRA,MYL12B,ATM,PXN,MYL9,PDGFC,PIK3CG,NRAS,PAK6,MYLK,MAPK1,PAK4,ITGA5,SHC1
Role of IL-17F in Allergic Inflammatory Airway Diseases	1.58	0.389	2.887	NFKB1,ATF2,CREB1,IL1B,CXCL10,RPS6KA3,RPS6KA6,IGF1,NFKB2,CREB5,CCL2,MAPK1,CCL4,TRAF6
ErbB4 Signaling	1.57	0.343	4.379	KRAS,PIK3R3,PIK3R6,PRKD3,ATM,PIK3R5,TLR9,NRG1,IRS1,PIK3R1,GAB1,PLCG2,PIK3CG,ADAM17,NRAS,PRKCD,PDPK1,PIK3CD,PRKCA,MAPK1,PRKCH,FGFR4,SHC1
Fatty Acid α-oxidation	1.57	0.471	N/A	ALDH1A2,BCO2,ALOXE3,ALDH3B1,PTGS2,ALDH1L2,ALDH2,ALDH1A3
Transcriptional Regulatory Network in Embryonic Stem Cells	1.54	0.394	N/A	SMARCAD1,RIF1,KAT6A,GJD2,REST,STAT3,PAX6,LHX5,CDYL,ZFHX3,SOX2,SKIL,FOXC1
Fc Epsilon RI Signaling	1.54	0.315	3.888	PLA2G4E,PIK3R6,PIK3R5,TLR9,IRS1,INPPL1,FCER1G,PIK3R1,GAB1,RAC2,PLA2G5,LCP2,SYK,INPP5D,PIK3CD,RAC3,MAPK11,PRKCH,FGFR4,PLA2G4A,KRAS,PIK3R3,PRKD3,ATM,BTK,PLA2G3,VAV1,PIK3CG,PLCG2,NRAS,PRKCD,PDPK1,PRKCA,MAPK1,LYN
Sphingosine and Sphingosine-1-phosphate Metabolism	1.53	0.667	N/A	NAAA,ASAH1,ASAH2,SGPP2
VDR/RXR Activation	1.51	0.333	3.317	IL1RL1,LRP5,KLF4,NCOA3,RXRA,PRKCH,FOXO1,CXCL10,PRKD3,CD14,MED1,SEMA3B,TGFB2,CEBPA,PRKCD,PRKCA,THBD,CEBPB,PSMC5,GADD45A,HES1,COL13A1,CSNK2A1,NCOA2,RUNX2
14-3-3-mediated Signaling	1.51	0.311	N/A	JUN,GSK3B,PIK3R6,PLCB2,TUBA8,TUBB3,TNFRSF1A,TUBB6,PIK3R5,PLCE1,TLR9,IRS1,PIK3R1,GAB1,VIM,FOS,TUBA1A,PIK3CD,PLCB3,PRKCH,FGFR4,TSC1,FOXO1,KRAS,PLCD1,MAP3K5,PIK3R3,PRKD3,ATM,GFAP,PIK3CG,PLCG2,NRAS,PRKCD,PRKCA,MAPK1,TUBA4A
Cell Cycle: G1/S Checkpoint Regulation	1.49	0.344	1.147	GSK3B,CCND2,TGFB1,CDKN2C,ATM,CDK2,TGFB2,NRG1,SMAD4,TP53,HDAC7,MYC,SMAD3,CCNE1,CDKN2B,RBL1,HDAC4,CDK6,RB1,HDAC9,FOXO1
Huntington's Disease Signaling	1.48	0.288	-2.592	PIK3R6,PLCB2,POLR2A,GNG11,DNAJC5,PIK3R5,MAP3K10,DNM1,PSME4,CAPN3,GNAQ,PIK3CD,GNG4,ITPR1,GRM1,PRKCH,FGFR4,CTSD,EGFR,PIK3R3,PRKD3,CASP1,NSF,IGF1,REST,PRKCD,CREB5,NTRK1,TGM2,GNA15,JUN,ATF2,GNB4,CREB1,APAF1,PENK,SNAP25,TLR9,IRS1,PIK3R1,GAB1,TP53,DNM1L,VTI1A,GNG3,HAP1,PLCB3,HDAC4,CASP2,CASP4,HDAC9,CASP7,RCOR1,GNB3,ATM,HDAC7,PIK3CG,RCOR3,HSPA9,PDPK1,PRKCA,MAPK1,RASA1,SHC1,CASP8
Antiproliferative Role of Somatostatin Receptor 2	1.47	0.333	4.025	SST,KRAS,PIK3R3,GNB4,GNB3,PIK3R6,GNG11,ATM,PIK3R5,TLR9,IRS1,PIK3R1,GAB1,PIK3CG,NRAS,BRAF,PIK3CD,GNG3,GNG4,RAP1B,MAPK1,PTPN6,FGFR4,NPR2
Neuregulin Signaling	1.46	0.325	3.71	PTEN,BTC,ERBIN,PIK3R1,ADAM17,ERBB2,CRK,PRKCH,HSP90AA1,KRAS,HBEGF,EGFR,PIK3R3,PRKD3,CRKL,NRG1,MATK,PLCG2,MYC,NRAS,PRKCD,PDPK1,PRKCA,MAPK1,STAT5B,ITGA5,SHC1
Cytotoxic T Lymphocyte-mediated Apoptosis of Target Cells	1.45	0.417	2.121	HLA-A,APAF1,BCL2,B2M,FCER1G,FADD,FAS,BID,CASP8,CASP7
Altered T Cell and B Cell Signaling in Rheumatoid Arthritis	1.44	0.329	N/A	TGFB1,TLR9,FCER1G,CD40,TNFSF13,TLR4,TLR8,IL1RN,LOC100909630/RT1-DMb,RELB,TLR2,CD86,IL33,NFKB1,TNFSF13B,TLR7,IL1B,MAP3K14,HLA-DOB,CCL21,NFKB2,HLA-A,TLR3,CSF1,FAS
Leukotriene Biosynthesis	1.43	0.556	N/A	GGT7,DPEP2,MGST2,LTC4S,ALOX5
Role of JAK1, JAK2 and TYK2 in Interferon Signaling	1.43	0.429	0.816	NFKB2,IFNGR1,STAT3,NFKB1,JAK2,IFNAR2,PTPN2,JAK1,PTPN6
Rac Signaling	1.43	0.31	4.564	JUN,IQGAP1,ACTR2,PIK3R6,PARD6A,PIP5KL1,LIMK1,PIK3R5,TLR9,IRS1,PIK3R1,PLD1,GAB1,SH3RF1,ARPC1B,NCF2,IQGAP3,PIK3CD,CYFIP1,IQGAP2,FGFR4,KRAS,NFKB1,PIK3R3,ATM,ABI2,CD44,PIK3CG,NFKB2,NRAS,PAK6,MAPK1,PAK4,CYBB,ITGA5
Myc Mediated Apoptosis Signaling	1.43	0.333	N/A	KRAS,PIK3R3,PIK3R6,APAF1,ATM,PIK3R5,TLR9,IRS1,PIK3R1,FADD,GAB1,TP53,IGF1,PIK3CG,NRAS,MYC,PIK3CD,BCL2,FAS,FGFR4,BID,SHC1,CASP8
Breast Cancer Regulation by Stathmin1	1.42	0.291	N/A	CAMK2B,GNA13,PIK3R6,PLCB2,TUBB3,GNG11,LIMK1,PIK3R5,GNAI3,GNAQ,TUBA1A,ARHGEF6,PIK3CD,GNG4,ITPR1,PRKAR1B,PRKCH,FGFR4,PRKAR2A,ADCY4,PIK3R3,PRKD3,PRKCD,Calm1 (includes others),NRAS,TUBA4A,GNB4,TUBA8,TUBB6,ARHGEF12,TLR9,IRS1,PIK3R1,GAB1,TP53,ARHGEF5,GNAI2,GNG3,CCNE1,PLCB3,KRAS,GNB3,ADCY7,ATM,CDK2,CAMK4,PIK3CG,PPP1R14C,GNAS,ITPR3,PRKCA,MAPK1,PPP2R2B,CAMK1G,SHC1
Melanoma Signaling	1.41	0.345	N/A	KRAS,PTEN,PIK3R3,PIK3R6,ATM,PIK3R5,TLR9,IRS1,PIK3R1,GAB1,TP53,PIK3CG,NRAS,BRAF,PIK3CD,MAPK1,CDH1,RB1,FGFR4
Putrescine Degradation III	1.41	0.444	N/A	ALDH1A2,ALDH3B1,ALDH1L2,ALDH2,SAT1,ALDH1A3,MAOB,MAOA
RhoA Signaling	1.4	0.311	1.616	LPAR6,GNA13,ACTR2,NRP2,PIP5KL1,LIMK1,ARHGEF12,ACTA2,PLD1,ARPC1B,SEPT5,SEPT11,DLC1,LPAR5,RND3,ARHGAP6,ARHGAP5,MYL12B,EZR,MSN,RHPN1,CDC42EP5,MYL9,IGF1,SEPT2,RAPGEF6,LPAR4,MYLK,SEPT9,ARHGAP4,ACTA1,ARHGAP12,ARHGAP9
Inhibition of Angiogenesis by TSP1	1.4	0.387	2.121	JUN,TGFBR2,CD36,TGFB1,SDC2,MAPK1,TGFBR1,NOS3,MAPK11,THBS1,TP53,SDC1
p70S6K Signaling	1.39	0.304	6.164	F2RL1,PIK3R6,PLCB2,PIK3R5,PLCE1,TLR9,IRS1,PIK3R1,PLD1,GAB1,IL2RG,GNAI3,GNAQ,GNAI2,SYK,PIK3CD,PLCB3,PRKCH,FGFR4,KRAS,PLCD1,EGFR,PIK3R3,PRKD3,ATM,BTK,JAK1,PIK3CG,PLCG2,NRAS,PRKCD,PDPK1,PRKCA,MAPK1,IL4R,PPP2R2B,SHC1,LYN
Ceramide Degradation	1.38	0.75	N/A	NAAA,ASAH1,ASAH2
N-acetylglucosamine Degradation II	1.38	0.75	N/A	AMDHD2,GNPDA2,GNPDA1
Acetate Conversion to Acetyl-CoA	1.38	0.75	N/A	ACSS1,ACSS2,ACSS3
Non-Small Cell Lung Cancer Signaling	1.38	0.325	3.838	PIK3R6,PIK3R5,TLR9,IRS1,PIK3R1,GAB1,TP53,PIK3CD,ERBB2,RXRA,ITPR1,CDK6,FGFR4,KRAS,EGFR,PIK3R3,ATM,PIK3CG,NRAS,PDPK1,ITPR3,PRKCA,MAPK1,RB1,FOXO3
GPCR-Mediated Nutrient Sensing in Enteroendocrine Cells	1.38	0.325	N/A	PLCB2,GNG11,PLCE1,GNAI3,GNAQ,GNAI2,GNG3,GNG4,LPAR5,PLCB3,ITPR1,PRKAR1B,PRKCH,PRKAR2A,ADCY4,PLCD1,PRKD3,ADCY7,CCK,PLCG2,PRKCD,GNAS,ITPR3,PRKCA,GNA15
TR/RXR Activation	1.36	0.315	N/A	PIK3R6,PDE3B,PIK3R5,BCL3,TLR9,IRS1,PIK3R1,GAB1,SYT2,KLF9,NCOA3,LDLR,PIK3CD,PPARGC1A,NCOA6,SYT12,RXRA,FGFR4,UCP2,PIK3R3,SREBF1,ATM,MED1,CAMK4,SLC16A2,F10,PIK3CG,HIF1A,NCOA2
Gustation Pathway	1.36	0.315	N/A	P2RX1,LPAR6,PLCB2,GNG11,PDE3B,P2RX5,P2RY4,PDE5A,P2RY12,PDE7B,PDE4D,P2RY13,P2RY2,PDE3A,PRKAR1B,ITPR1,SMPDL3A,PRKAR2A,ADCY4,GNB3,ADCY7,SCNN1A,SMPDL3B,ITPR3,LPAR4,P2RX4,P2RY6,PDE1A,PDE9A
Chondroitin Sulfate Biosynthesis (Late Stages)	1.34	0.371	N/A	HS3ST3B1,SULT2B1,HS2ST1,HS3ST2,CSGALNACT1,UST,CHST11,HS3ST3A1,SULT4A1,HS3ST5,CHST9,CHSY1,CHST15
Eicosanoid Signaling	1.33	0.339	0.707	ALOX12,PLA2G4E,DPEP2,PLA2G7,PTGER4,PLA2G3,PLA2G5,HPGDS,PTGER2,PTGIS,LTC4S,ALOX5,PNPLA3,PTGS2,LCAT,PLBD1,PTGER3,PLA2G4A,TBXAS1
cAMP-mediated signaling	1.32	0.285	1.905	ADRB2,CAMK2B,AKAP13,APLNR,CNR1,PDE5A,GNAL,GNAI3,STAT3,GRM4,P2RY13,PDE3A,PRKAR1B,HCAR2,GRM8,PRKAR2A,ADCY4,AKAP2,RGS7,RAP1GAP,PTGER4,OPRL1,NPR3,PTGER2,AKAP7,Calm1 (includes others),GABBR2,BRAF,CREB5,RGS14,DUSP6,PTGER3,ATF2,AKAP10,CREB1,S1PR3,PDE3B,DRD2,GNAI2,P2RY12,PDE7B,PDE4D,SMPDL3A,RGS18,ADCY7,AKAP8,CHRM3,CAMK4,CNR2,PTH1R,SMPDL3B,GNAS,HRH3,MAPK1,CAMK1G,ADRA2C,PDE1A,PDE9A,OPRD1
Role of Wnt/GSK-3β Signaling in the Pathogenesis of Influenza	1.3	0.333	2.324	GSK3B,WNT10A,CTNNB1,Tcf7,WNT5A,LEF1,FZD2,SMO,FZD7,WNT16,NCOA3,APC,FZD9,FZD1,CSNK1G3,FZD6,FZD3,WNT6,WNT4,NCOA2

## Sheet: 6MvsCtrl
© 2000-2016 QIAGEN. All rights reserved.
Ingenuity Canonical Pathways	-log(p-value)	Ratio	z-score	Molecules
PI3K Signaling in B Lymphocytes	8.45	0.418	N/A	CAMK2B,PTEN,C3,PLCB2,PLEKHA2,PLCE1,NFKBIA,ATF3,DAPP1,IKBKG,MALT1,TLR4,FOS,SYK,PIK3AP1,ITPR1,CD180,ATF5,IKBKB,ATF6,VAV1,NFKB2,Calm1 (includes others),NRAS,ATF7,IL4R,FOXO3,IKBKE,LYN,ATF2,IRS1,PIK3R1,CD40,INPP5D,PLCB3,BLNK,KRAS,PLCD1,NFKB1,BTK,CAMK4,NFATC1,PLEKHA4,PIK3CG,PLCG2,CARD10,NFATC3,PDPK1,FCGR2B,ITPR3,PTPRC
NF-κB Signaling	8.25	0.38	6.929	EIF2AK2,PIK3R6,TNFRSF1A,TIRAP,PIK3R5,FCER1G,NFKBIA,PELI1,IKBKG,MALT1,CARD11,TLR4,TLR8,RELB,GHR,MAP3K8,TGFBR1,FGFR4,TLR2,RIPK1,TRAF6,TNFSF13B,EGFR,PIK3R3,TLR7,PDGFRA,TNFRSF1B,INSR,IKBKB,NFKB2,BMPR2,BMPR1A,TGFBR2,NRAS,NTRK1,MYD88,TLR9,IRS1,TAB2,PIK3R1,CD40,IRAK3,IL1R1,NTRK3,NTRK2,MAP3K3,IL33,KRAS,PDGFRB,NFKB1,TGFBR3,ATM,MAP3K14,EP300,PIK3CG,PLCG2,CARD10,IRAK4,TNFAIP3,NGFR,TLR3,CSNK2A1,CASP8
Leukocyte Extravasation Signaling	8.11	0.363	5.695	ITGAL,PIK3R6,VCL,SIPA1,NCF1,PIK3R5,ACTA2,ITGB2,GNAI3,NCF2,CXCR4,WAS,CLDN14,PRKCH,FGFR4,JAM2,PIK3R3,MMP11,PRKD3,CRKL,ARHGAP5,CTNNB1,EZR,RAP1GAP,ACTN1,VAV1,TIMP2,CDH5,PRKCD,RAP1B,CYBB,ARHGAP12,ITGA5,CXCL12,RHOH,AFDN,MMP12,TLR9,IRS1,CLDN19,WIPF1,PIK3R1,THY1,CLDN1,RAC2,VCAM1,ITGB3,TEC,CRK,ACTG2,ARHGAP6,ATM,ITGA6,BTK,MSN,PXN,FER,MMP17,CD44,PIK3CG,PLCG2,MMP7,PRKCA,MMP19,CLDN9,TIMP3,TIMP1,ICAM1,ARHGAP9,…
Hepatic Fibrosis / Hepatic Stellate Cell Activation	7.55	0.373	N/A	COL7A1,IGFBP4,IL1RL1,TGFB1,TNFRSF1A,ACTA2,SMAD4,IL10RA,TLR4,SMAD3,MYH11,EDN1,TGFBR1,COL4A1,EGFR,LAMA1,CCL5,CD14,PDGFRA,TNFRSF1B,TGFB2,MYL9,TIMP2,PDGFC,NFKB2,TGFBR2,COL5A2,COL11A1,IL4R,SERPINE1,COL13A1,FAS,COL9A2,IFNAR2,COL6A1,KLF12,IL6R,EDNRB,PDGFB,LBP,CD40,VCAM1,A2M,CCR5,IL1R1,COL28A1,IL1RAP,MET,PDGFRB,NFKB1,KLF6,CCL21,COL18A1,IGF2,COL4A6,NGFR,CSF1,TIMP1,COL24A1,ICAM1
phagosome formation	6.31	0.396	N/A	RHOH,PIK3R6,PLCB2,FCGR1A,PIK3R5,PLCE1,TLR9,IRS1,INPPL1,FCER1G,PIK3R1,TLR4,TLR8,SYK,MRC1,INPP5D,PLCB3,SCARA3,PRKCH,FGFR4,TLR2,RND3,PLCD1,TLR7,PIK3R3,PRKD3,ATM,MSR1,Fcrls,PIK3CG,PLCG2,PRKCD,VTN,FCGR2B,TLR3,PRKCA,RHOF,RHOV,ITGA5,CLEC7A,FCGR3A/FCGR3B,RND2
Role of Macrophages, Fibroblasts and Endothelial Cells in Rheumatoid Arthritis	6.18	0.308	N/A	CAMK2B,IL1RL1,PIK3R6,TGFB1,PLCB2,FCGR1A,TNFRSF1A,SFRP1,PIK3R5,PLCE1,IL16,NFKBIA,IKBKG,FOS,TLR4,TLR8,GNAQ,FZD1,FZD6,LRP6,PRKCH,TRAF1,FGFR4,TLR2,RIPK1,TRAF6,TNFSF13B,PIK3R3,TLR7,CCL5,JAK2,PRKD3,CTNNB1,TNFRSF1B,LEF1,IKBKB,FZD9,PDGFC,MYC,PRKCD,Calm1 (includes others),NRAS,CEBPG,IKBKE,CXCL12,ATF2,F2RL1,MYD88,SOCS3,WNT5A,IL6R,TLR9,IRS1,PDGFB,PIK3R1,FZD7,APC,VCAM1,IRAK3,IL1R1,IL1RAP,PLCB3,IRAK2,SOST,IL3…
IL-8 Signaling	5.88	0.335	6.04	IQGAP1,GNA13,PIK3R6,ITGAV,PLCB2,GNG11,LIMK1,PIK3R5,ITGB2,GNAI3,TEK,NCF2,IKBKG,FOS,RAC3,GNG4,PRKCH,ANGPT1,FGFR4,RND3,TRAF6,HBEGF,EGFR,PIK3R3,CCND2,PRKD3,RAB11FIP2,IKBKB,MYL9,PDGFC,PRKCD,NRAS,CYBB,RHOV,IKBKE,RHOH,TLR9,IRS1,PIK3R1,RAC2,VCAM1,IRAK3,GNG3,ITGB3,IRAK2,KRAS,NFKB1,ANGPT2,ATM,MYL12B,ITGAX,PLD4,HMOX1,PIK3CG,IRAK4,GNAS,PRKCA,PTGS2,PLD2,ICAM1,RHOF,RND2
Death Receptor Signaling	5.82	0.412	3.55	APAF1,TNFRSF1A,TNFSF12,LIMK1,PARP9,ACTA2,NFKBIA,TNFRSF25,TNKS,BIRC3,HSPB2,IKBKG,TIPARP,PARP10,CFLAR,XIAP,PARP14,CASP2,RIPK1,ACTG2,CASP7,PARP12,NFKB1,MAP3K5,TNFRSF1B,MAP3K14,IKBKB,NFKB2,HSPB1,ZC3HAV1,PARP3,TNFSF10,FAS,CASP8,IKBKE
Role of Pattern Recognition Receptors in Recognition of Bacteria and Viruses	5.8	0.372	5.916	EIF2AK2,PIK3R6,TGFB1,C3,MYD88,NOD1,PIK3R5,TLR9,IRS1,PIK3R1,C3AR1,C1QA,TLR4,TLR8,SYK,IRF7,RIPK2,PRKCH,FGFR4,TLR2,PTX3,TRAF6,OAS1,NFKB1,TLR7,PIK3R3,CCL5,PRKD3,ATM,C1QB,TGFB2,CASP1,OAS2,PIK3CG,PLCG2,NFKB2,C1QC,PRKCD,TLR3,PRKCA,NLRP3,IFIH1,CNTF,NLRC4,CLEC7A
Axonal Guidance Signaling	5.63	0.281	N/A	GNA13,PLCB2,LIMK1,PIK3R5,PLCE1,GNAL,PAK3,GNAQ,WAS,ENPEP,CXCR4,FZD1,PRKAR1B,FES,PRKAR2A,GNAZ,MYL9,SRGAP1,ADAMTS1,FZD9,PRKCD,NRAS,PAK6,NRP1,RAP1B,TUBA4A,ITGA5,GNA15,CXCL12,ACTR2,TUBA8,WNT5A,ARHGEF12,TLR9,IRS1,WIPF1,EPHA2,NTRK3,BMP6,PLCB3,ADAMTS9,CRK,NTRK2,GNAT2,MYL12B,ROBO1,UNC5A,NFATC1,WNT16,PLCG2,PRKCA,BMP1,WNT4,ADAMTS7,SRGAP2,EFNA4,PIK3R6,TUBB3,GNG11,ARPC1B,GNAI3,RND1,ARHGEF6,GNG4,RAC3,SEMA3C,ER…
Tec Kinase Signaling	5.5	0.342	4.629	GNA13,PIK3R6,GNG11,JAK3,PIK3R5,ACTA2,FCER1G,GNAL,GNAI3,PAK3,TLR4,FOS,GNAQ,WAS,GNG4,PRKCH,FGFR4,RND3,GNAZ,PIK3R3,JAK2,PRKD3,VAV1,NFKB2,PRKCD,PAK6,STAT6,TNFSF10,FAS,YES1,RHOV,ITGA5,GNA15,LYN,RHOH,HCK,TNFSF12,TLR9,IRS1,PIK3R1,TNFRSF25,GNG3,TEC,ACTG2,NFKB1,GNAT2,ATM,BTK,PIK3CG,PLCG2,GNAS,PRKCA,RHOF,RND2
Molecular Mechanisms of Cancer	5.48	0.288	N/A	CAMK2B,GNA13,PLCB2,JAK3,PIK3R5,SMAD4,GNAL,BIRC3,PAK3,FOS,CFLAR,GNAQ,FZD1,LRP6,PRKAR1B,XIAP,TGFBR1,RBL1,PRKAR2A,GNAZ,CCND2,CTNNB1,FZD9,NFKB2,PRKCD,NRAS,PAK6,RAP1B,CDKN2B,FAS,RHOV,ITGA5,GNA15,RASGRF1,RHOH,BCL2L11,WNT5A,ARHGEF12,TLR9,IRS1,APC,BMP6,PLCB3,CRK,FOXO1,MAP3K5,NOTCH1,GNAT2,RBPJ,EP300,WNT16,PRKCA,BMP1,WNT4,RND2,PIK3R6,TGFB1,NFKBIA,GNAI3,ARHGEF6,SMAD3,RAC3,FZD6,PRKCH,FGFR4,NF1,STK36,RND3,ADC…
B Cell Receptor Signaling	5.46	0.333	4.811	CAMK2B,PTEN,PIK3R6,PIK3R5,MAP3K10,INPPL1,CD22,NFKBIA,DAPP1,IKBKG,MALT1,SYK,PIK3AP1,BCL2A1,MAP3K8,FGFR4,PIK3R3,IKBKB,VAV1,NFKB2,Calm1 (includes others),NRAS,RAP1B,ETS1,IKBKE,LYN,ATF2,MAP3K6,TLR9,IRS1,PIK3R1,RAC2,INPP5D,APBB1IP,PTPN6,BLNK,FOXO1,MAP3K3,KRAS,NFKB1,MAP3K5,ATM,MAP3K14,EP300,BTK,CAMK4,EGR1,NFATC1,MEF2C,PIK3CG,PLCG2,CARD10,NFATC3,PDPK1,FCGR2B,GAB2,PTPRC,SHC1
Complement System	5.14	0.571	1.732	CFB,C3,C1QB,ITGAX,ITGB2,C6,C1R,CFH,C3AR1,C1QA,C1QC,C4A/C4B,C2,CFD,C1S,SERPING1
Granulocyte Adhesion and Diapedesis	5.11	0.348	N/A	Ccl2,IL1RL1,CXCL12,Cxcl9,PF4,ITGAL,TNFRSF1A,MMP12,CSF3R,CLDN19,ITGB2,CCL3L3,THY1,CLDN1,VCAM1,GNAI3,CXCL11,CXCR4,CLDN14,IL1R1,IL1RAP,ITGB3,CXCL16,CCL4,IL33,Ccl7,MMP11,CCL5,CXCL10,TNFRSF1B,EZR,ITGA6,MSN,MMP17,CCL21,CDH5,MMP7,HSPB1,NGFR,MMP19,HRH3,CLDN9,Ccl9,ICAM1,CXCL14,ITGA5,MMP14
Endothelin-1 Signaling	4.87	0.325	5.259	GNA13,PIK3R6,PLCB2,PIK3R5,PLCE1,PLA2G7,GNAL,GNAI3,FOS,GNAQ,PNPLA3,EDN1,ITPR1,PRKCH,FGFR4,PLA2G4A,ADCY4,GNAZ,PIK3R3,PRKD3,CASP1,MYC,PRKCD,NRAS,LCAT,PLBD1,GNA15,PLA2G4E,PLA2G4B,SHC2,EDNRB,TLR9,IRS1,PIK3R1,PLA2G5,PLCB3,CASP2,CASP4,CASP7,KRAS,PLCD1,GNAT2,ATM,PLD4,PLA2G3,HMOX1,PIK3CG,PLCG2,GNAS,ITPR3,PRKCA,PTGS2,PLD2,SHC1,CASP8
Role of NFAT in Regulation of the Immune Response	4.7	0.323	5.397	GNA13,PIK3R6,PLCB2,FCGR1A,GNG11,PIK3R5,FCER1G,NFKBIA,GNAL,GNAI3,IKBKG,FOS,LCP2,SYK,GNAQ,GNG4,CD4,ITPR1,FGFR4,CD86,GNAZ,PIK3R3,IKBKB,NFKB2,Calm1 (includes others),NRAS,GNA15,IKBKE,LYN,ATF2,TLR9,IRS1,PIK3R1,GNG3,CSNK1G3,PLCB3,BLNK,KRAS,NFKB1,GNAT2,ATM,BTK,CAMK4,NFATC1,MEF2C,PIK3CG,PLCG2,NFATC3,HLA-A,FCGR2B,GNAS,ITPR3,MEF2A,FCGR3A/FCGR3B
Acute Phase Response Signaling	4.63	0.333	4.964	CFB,FTL,C3,MYD88,SOCS3,TNFRSF1A,IL6R,LBP,PIK3R1,C1R,NFKBIA,CRABP1,IKBKG,FOS,A2M,C4A/C4B,C2,IL1R1,IL1RAP,F8,VWF,RIPK1,IL33,TRAF6,KRAS,NFKB1,MAP3K5,PIK3R3,JAK2,CP,TNFRSF1B,MAP3K14,IKBKB,HMOX1,IL6ST,PIK3CG,OSMR,NFKB2,NRAS,PDPK1,NGFR,NR3C1,SOCS6,SERPINE1,C1S,SERPING1,SHC1,IKBKE
PPARα/RXRα Activation	4.54	0.323	-3.157	IL1RL1,TGFB1,PLCB2,PLCE1,SMAD4,NFKBIA,IKBKG,GNAQ,PPARGC1A,SMAD3,NCOA6,GHR,PRKAR1B,TGFBR1,TRAF6,PRKAR2A,ADCY4,JAK2,MED1,INSR,TGFB2,IKBKB,NFKB2,BMPR2,TGFBR2,NRAS,LPL,MED12,GNA15,IKBKE,IRS1,BCL3,ACVR2A,NR2C2,NCOA3,IL1R1,IL1RAP,PLCB3,KRAS,PLCD1,NFKB1,TGFBR3,ABCA1,MAP3K14,EP300,MEF2C,PLCG2,GNAS,PRKCA,NR2F1,MED23,SHC1
Phospholipase C Signaling	4.51	0.307	3.922	GNA13,PLCB2,GNG11,PLCE1,FCER1G,LCP2,SYK,GNAQ,ARHGEF6,GNG4,ITPR1,PRKCH,RND3,PLA2G4A,ADCY4,PRKD3,MYL9,NFKB2,PRKCD,Calm1 (includes others),NRAS,RAP1B,RHOV,ITGA5,TGM2,LYN,RHOH,ATF2,PLA2G4E,PLA2G4B,ARHGEF12,PLA2G5,ARHGEF5,GNG3,PLCB3,HDAC4,BLNK,HDAC9,KRAS,NFKB1,RPS6KA3,MYL12B,EP300,BTK,CAMK4,PLD4,NFATC1,PLA2G3,HMOX1,MEF2C,PLCG2,NFATC3,FCGR2B,GNAS,ITPR3,PRKCA,PLD2,RHOF,SHC1,MEF2A,RND2,AHNAK
Toll-like Receptor Signaling	4.51	0.4	4.146	EIF2AK2,IL1RL1,MYD88,TIRAP,TLR9,TAB2,LBP,NFKBIA,IRAK3,IKBKG,TLR4,FOS,TLR8,TRAF1,IRAK2,TLR2,IL33,TRAF6,NFKB1,TLR7,CD14,MAP3K14,IKBKB,IRAK4,NFKB2,TNFAIP3,TLR3,TICAM2
iNOS Signaling	4.49	0.465	N/A	IRF1,NFKB1,MYD88,JAK2,CD14,JAK3,CAMK4,IKBKB,LBP,NFKBIA,IRAK3,IRAK4,NFKB2,FOS,TLR4,IKBKG,Calm1 (includes others),IRAK2,IKBKE,TRAF6
Germ Cell-Sertoli Cell Junction Signaling	4.45	0.323	N/A	IQGAP1,LAMC3,PIK3R6,TGFB1,VCL,TUBB3,TNFRSF1A,LIMK1,PIK3R5,MAP3K10,ACTA2,PAK3,RAC3,MAP3K8,TGFBR1,FGFR4,RND3,PIK3R3,CTNNB1,TGFB2,ACTN1,TGFBR2,NRAS,PAK6,SORBS1,MYO7A,TUBA4A,RHOV,RHOH,AFDN,TJP1,TUBA8,MAP3K6,TLR9,IRS1,PIK3R1,RAC2,A2M,MAP3K3,ACTG2,KRAS,MAP3K5,ATM,MAP3K14,ITGA6,PXN,FER,PIK3CG,PDPK1,RHOF,RND2
iCOS-iCOSL Signaling in T Helper Cells	4.45	0.351	4.004	CAMK2B,PTEN,PIK3R6,PLEKHA2,PIK3R5,TLR9,IRS1,FCER1G,PIK3R1,CD40,NFKBIA,IL2RG,IKBKG,LCP2,INPP5D,CD4,ITPR1,FGFR4,NFKB1,PIK3R3,ATM,ICOSLG/LOC102723996,IL2RA,CAMK4,IKBKB,NFATC1,PLEKHA4,VAV1,PIK3CG,NFATC3,NFKB2,Calm1 (includes others),HLA-A,PDPK1,GAB2,ITPR3,PTPRC,SHC1,IKBKE
Inflammasome pathway	4.38	0.647	3.162	TLR4,NEK7,NFKB2,NFKB1,MYD88,NLRP3,CTSB,CASP1,CASP8,NLRC4,PYCARD
PTEN Signaling	4.35	0.348	-4.11	PTEN,BCL2L11,PIK3R5,INPPL1,PIK3R1,RAC2,IKBKG,INPP5D,RAC3,GHR,NTRK3,TGFBR1,NTRK2,FGFR4,MAGI3,FOXO1,KRAS,NFKB1,PDGFRB,EGFR,PIK3R3,PDGFRA,TGFBR3,INSR,IKBKB,PIK3CG,NFKB2,BMPR2,BMPR1A,TGFBR2,NRAS,PDPK1,NGFR,NTRK1,CSNK2A1,FOXO3,ITGA5,SHC1,IKBKE
NF-κB Activation by Viruses	4.32	0.372	N/A	EIF2AK2,ITGAL,PIK3R6,ITGAV,PIK3R5,TLR9,IRS1,ITGB2,PIK3R1,NFKBIA,IKBKG,CCR5,CD4,ITGB3,PRKCH,FGFR4,RIPK1,KRAS,NFKB1,PIK3R3,PRKD3,ATM,MAP3K14,ITGA6,IKBKB,PIK3CG,NFKB2,NRAS,PRKCD,PRKCA,ITGA5,IKBKE
Fcγ Receptor-mediated Phagocytosis in Macrophages and Monocytes	4.17	0.363	5.396	HCK,PTEN,ACTR2,FCGR1A,NCF1,ACTA2,PIK3R1,RAC2,ARPC1B,LCP2,WAS,SYK,INPP5D,RAC3,CRK,PRKCH,ACTG2,PIK3R3,PRKD3,EZR,PXN,FYB,PLD4,HMOX1,VAV1,PIK3CG,PRKCD,GAB2,PRKCA,PLD2,YES1,FCGR3A/FCGR3B,LYN
Virus Entry via Endocytic Pathways	4.15	0.358	N/A	FLNB,ITGAL,PIK3R6,FOLR1,PIK3R5,TLR9,IRS1,ITGB2,ACTA2,PIK3R1,DNM1,RAC2,RAC3,ITGB3,PRKCH,FGFR4,CXADR,ACTG2,KRAS,PIK3R3,FLNA,PRKD3,ATM,ITGA6,ITGB8,B2M,PIK3CG,PLCG2,NRAS,PRKCD,HLA-A,PRKCA,ITGB4,ITGA5
CXCR4 Signaling	4.05	0.316	4.111	GNA13,PIK3R6,PLCB2,GNG11,PIK3R5,GNAL,GNAI3,PAK3,FOS,CXCR4,GNAQ,GNG4,CD4,ITPR1,PRKCH,FGFR4,RND3,ADCY4,GNAZ,PIK3R3,PRKD3,MYL9,NRAS,PRKCD,PAK6,RHOV,GNA15,LYN,CXCL12,RHOH,TLR9,IRS1,PIK3R1,ELMO3,GNG3,PLCB3,CRK,KRAS,GNAT2,MYL12B,ATM,PXN,EGR1,PIK3CG,GNAS,PRKCA,ITPR3,RHOF,RND2
Gαq Signaling	3.97	0.314	3.539	PIK3R6,PLCB2,GNG11,PIK3R5,NFKBIA,IKBKG,GNAQ,GNG4,ITPR1,GRM1,PRKCH,FGFR4,RND3,PIK3R3,PRKD3,RGS7,IKBKB,NFKB2,Calm1 (includes others),PRKCD,RHOV,GNA15,IKBKE,RHOH,TLR9,IRS1,PIK3R1,RGS16,GNG3,PLCB3,HTR2A,RGS18,NFKB1,ATM,BTK,CAMK4,PLD4,NFATC1,HMOX1,PIK3CG,PLCG2,NFATC3,GNAS,PRKCA,ITPR3,PLD2,HTR2C,RHOF,RND2
TWEAK Signaling	3.97	0.485	2	NFKB1,APAF1,TNFSF12,MAP3K14,IKBKB,NFKBIA,TNFRSF25,BIRC3,NFKB2,IKBKG,XIAP,TRAF1,RIPK1,CASP8,CASP7,IKBKE
Communication between Innate and Adaptive Immune Cells	3.95	0.4	N/A	HLA-E,TNFSF13B,TLR7,CCL5,CD8B,CXCL10,TLR9,HLA-G,B2M,FCER1G,CD40,CCL3L3,TNFSF13,TLR4,TLR8,HLA-A,CD8A,TLR3,Ccl9,CD4,CCL4,TLR2,CD86,IL33
Regulation of the Epithelial-Mesenchymal Transition Pathway	3.94	0.305	N/A	PIK3R6,TGFB1,JAK3,PIK3R5,ZEB2,SMAD4,SNAI2,FZD1,SMAD3,FZD6,FGF13,TGFBR1,FGF11,FGFR4,FGF12,EGFR,PIK3R3,JAK2,CTNNB1,PARD6G,LEF1,FGF10,ZEB1,TGFB2,FZD9,NFKB2,TGFBR2,NRAS,ETS1,PARD6A,WNT5A,TLR9,IRS1,FGF18,PIK3R1,FZD7,APC,NOTCH2,SNAI1,MET,KRAS,PDGFRB,NFKB1,NOTCH1,JAG1,ATM,RBPJ,FGF7,EGR1,WNT16,PIK3CG,WNT4,FGF9,PYGO1
Neuropathic Pain Signaling In Dorsal Horn Neurons	3.9	0.339	1.808	CAMK2B,PIK3R6,PLCB2,PIK3R5,PLCE1,TLR9,IRS1,PIK3R1,GRIN1,KCNH2,FOS,GRIN3B,GRIA3,GRM4,GRIN2D,PLCB3,PRKAR1B,ITPR1,GRM1,NTRK2,PRKCH,FGFR4,GRM8,PRKAR2A,TAC1,PLCD1,PIK3R3,PRKD3,ATM,CAMK4,KCNN4,PIK3CG,PLCG2,PRKCD,PRKCA,ITPR3,CAMK1G
Dendritic Cell Maturation	3.88	0.315	6.633	ATF2,PIK3R6,MYD88,PLCB2,FCGR1A,TNFRSF1A,PIK3R5,PLCE1,TLR9,IRS1,FCER1G,PIK3R1,CD40,NFKBIA,IKBKG,TLR4,IRF8,RELB,TYROBP,PLCB3,FGFR4,TLR2,CD86,IL33,TRAF6,PLCD1,NFKB1,PIK3R3,JAK2,TNFRSF1B,ATM,EP300,MAP3K14,IKBKB,B2M,COL18A1,PIK3CG,PLCG2,NFKB2,HLA-A,FCGR2B,NGFR,TLR3,ICAM1,DDR2,FCGR3A/FCGR3B,IKBKE
Glioblastoma Multiforme Signaling	3.81	0.313	4.621	RHOH,PTEN,PIK3R6,PLCB2,WNT5A,PIK3R5,PLCE1,TLR9,IRS1,PDGFB,PIK3R1,FZD7,APC,FZD1,FZD6,PLCB3,ITPR1,FGFR4,NF1,RND3,FOXO1,KRAS,PLCD1,EGFR,PDGFRB,PIK3R3,PDGFRA,CTNNB1,ATM,LEF1,CDK2,WNT16,IGF2,PDGFC,PIK3CG,FZD9,PLCG2,MYC,NRAS,PRKCD,ITPR3,WNT4,RB1,RHOF,RHOV,SHC1,RND2
Agranulocyte Adhesion and Diapedesis	3.79	0.319	N/A	Ccl2,CXCL12,Cxcl9,PF4,TNFRSF1A,MMP12,CLDN19,ITGB2,ACTA2,CCL3L3,Podxl,CLDN1,PODXL2,VCAM1,GNAI3,CXCL11,CXCR4,CLDN14,IL1R1,MYH11,CXCL16,CCL4,ACTG2,IL33,Ccl7,MMP11,CCL5,CXCL10,EZR,ITGA6,MSN,MYL9,MMP17,CCL21,CDH5,MMP7,MMP19,CLDN9,Ccl9,CD34,ICAM1,CXCL14,ITGA5,MMP14
Human Embryonic Stem Cell Pluripotency	3.79	0.323	N/A	PIK3R6,TGFB1,WNT5A,S1PR3,PIK3R5,TLR9,IRS1,PDGFB,PIK3R1,SMAD4,FZD7,APC,FZD1,SMAD3,NTRK3,FZD6,BMP6,TGFBR1,NTRK2,FGFR4,SOX2,FOXO1,PDGFRB,PIK3R3,PDGFRA,CTNNB1,ATM,LEF1,TGFB2,WNT16,PDGFC,PIK3CG,FZD9,BMPR2,BMPR1A,TGFBR2,PDPK1,GNAS,SMAD5,BMP1,NTRK1,WNT4
TREM1 Signaling	3.77	0.385	5	IL1RL1,MYD88,NOD1,TLR9,CD40,TLR4,TLR8,TYROBP,TLR2,CD86,NFKB1,TLR7,JAK2,CASP1,ITGAX,PLCG2,NFKB2,LAT2,FCGR2B,TLR3,NLRP3,Nlrp1a,ICAM1,ITGA5,NLRC4
Interferon Signaling	3.74	0.484	2.673	IRF1,OAS1,IRF9,JAK2,IFNAR2,IFIT3,PTPN2,PIAS1,IFITM3,TAP1,IFITM2,ISG15,MX1,IFI35,PSMB8
Actin Cytoskeleton Signaling	3.66	0.292	3.727	IQGAP1,GNA13,PIK3R6,VCL,LIMK1,PIK3R5,ACTA2,ARPC1B,PAK3,IQGAP3,WAS,ARHGEF6,CYFIP1,RAC3,MYH11,FGF13,IQGAP2,FGF11,FGFR4,FGF12,PIK3R3,CRKL,CD14,FLNA,EZR,FGF10,MYL9,ACTN1,VAV1,PDGFC,SSH1,NRAS,PAK6,MYLK,ITGA5,ACTR2,ARHGEF12,TLR9,IRS1,FGF18,PDGFB,LBP,PIK3R1,RAC2,APC,CRK,ACTG2,KRAS,ATM,MYL12B,MSN,FGF7,PXN,MATK,PIK3CG,NCKAP1L,SSH2,FGF9,SHC1
LXR/RXR Activation	3.66	0.344	-1.8	IL1RL1,C3,TNFRSF1A,HMGCR,LBP,TLR4,C4A/C4B,LDLR,IL1R1,SCD,NR1H3,IL1RAP,IL33,MYLIP,NFKB1,SREBF1,TNFRSF1B,CD14,ABCA1,MSR1,FDFT1,NFKB2,LYZ,VTN,NGFR,TLR3,CLU,PTGS2,LPL,CYP51A1,LCAT,APOE,PLTP
TNFR1 Signaling	3.6	0.422	2.357	NFKB1,APAF1,TNFRSF1A,MAP3K14,IKBKB,NFKBIA,BIRC3,PAK3,NFKB2,FOS,IKBKG,TNFAIP3,PAK6,XIAP,CASP2,RIPK1,CASP8,CASP7,IKBKE
p38 MAPK Signaling	3.56	0.337	4.95	IL1RL1,PLA2G4E,ATF2,TGFB1,TNFRSF1A,PLA2G4B,TIFA,TAB2,PLA2G5,RPS6KA6,IRAK3,HSPB2,IL1R1,IL1RAP,TGFBR1,IRAK2,PLA2G4A,IL33,TRAF6,MAP3K5,TNFRSF1B,RPS6KA3,EP300,MAP4K1,TGFB2,PLA2G3,MEF2C,IRAK4,HSPB1,MYC,TGFBR2,MKNK1,FAS,MEF2A
Macropinocytosis Signaling	3.55	0.359	4.472	PIK3R6,PIK3R5,TLR9,IRS1,PDGFB,ITGB2,PIK3R1,CSF1R,MRC1,MET,ITGB3,PRKCH,FGFR4,KRAS,PIK3R3,PRKD3,CD14,ATM,ITGB8,PDGFC,PIK3CG,PLCG2,NRAS,PRKCD,PRKCA,CSF1,ITGB4,ITGA5
IL-6 Signaling	3.54	0.322	5.425	IL1RL1,PIK3R6,SOCS3,TNFRSF1A,IL6R,PIK3R5,TLR9,IRS1,LBP,PIK3R1,NFKBIA,HSPB2,IKBKG,FOS,A2M,IL1R1,IL1RAP,FGFR4,IL33,TRAF6,KRAS,NFKB1,PIK3R3,JAK2,TNFRSF1B,CD14,ATM,MAP3K14,IKBKB,IL6ST,PIK3CG,NFKB2,HSPB1,NRAS,NGFR,TNFAIP6,CSNK2A1,SHC1,IKBKE
Glioma Invasiveness Signaling	3.53	0.373	2.6	RHOH,PIK3R6,ITGAV,PLAU,PIK3R5,TLR9,IRS1,PIK3R1,ITGB3,FGFR4,RND3,KRAS,PIK3R3,ATM,PLAUR,CD44,TIMP2,PIK3CG,NRAS,VTN,TIMP3,TIMP1,RHOF,RHOV,RND2
Role of RIG1-like Receptors in Antiviral Innate Immunity	3.52	0.483	2.887	DHX58,NFKB1,TRIM25,EP300,IKBKB,NFKBIA,NFKB2,IKBKG,IRF7,IFIH1,RIPK1,CASP8,IKBKE,TRAF6
PPAR Signaling	3.51	0.349	-4.271	IL1RL1,TNFRSF1A,PDGFB,NFKBIA,IKBKG,FOS,PPARGC1A,IL1R1,NR1H3,IL1RAP,IL33,TRAF6,KRAS,NFKB1,PDGFRB,PDGFRA,TNFRSF1B,MED1,EP300,MAP3K14,INSR,IKBKB,PDGFC,NFKB2,NRAS,NGFR,PTGS2,NR2F1,SHC1,IKBKE
Signaling by Rho Family GTPases	3.43	0.283	3.434	IQGAP1,GNA13,PIK3R6,GNG11,PIP5KL1,LIMK1,DES,PIK3R5,MAP3K10,ACTA2,GNAL,ARPC1B,GNAI3,NCF2,PAK3,FOS,GNAQ,WAS,ARHGEF6,CYFIP1,GNG4,CDH19,FGFR4,RND3,GNAZ,PIK3R3,EZR,MYL9,CDH5,NFKB2,PAK6,MYLK,CYBB,RHOV,ITGA5,GNA15,RHOH,ACTR2,PARD6A,ARHGEF12,TLR9,IRS1,WIPF1,PIK3R1,SEPT5,VIM,ARHGEF5,GNG3,SEPT11,ACTG2,NFKB1,GNAT2,ATM,MYL12B,MSN,SEPT2,GFAP,PIK3CG,CDH18,GNAS,SEPT9,RHOF,RND2
Thrombin Signaling	3.4	0.292	4.23	CAMK2B,GNA13,PIK3R6,PLCB2,GNG11,PIK3R5,PLCE1,GNAL,GNAI3,GNAQ,ARHGEF6,GNG4,ITPR1,PRKCH,FGFR4,RND3,ADCY4,GNAZ,EGFR,PIK3R3,PRKD3,IKBKB,MYL9,NFKB2,PRKCD,NRAS,MYLK,RHOV,GNA15,RHOH,ARHGEF12,TLR9,IRS1,PIK3R1,ARHGEF5,GNG3,PLCB3,KRAS,PLCD1,NFKB1,GNAT2,ATM,MYL12B,CAMK4,PIK3CG,PLCG2,PDPK1,GNAS,ITPR3,PRKCA,CAMK1G,RHOF,SHC1,RND2
P2Y Purigenic Receptor Signaling Pathway	3.38	0.315	5.191	ATF2,PIK3R6,PLCB2,GNG11,PIK3R5,PLCE1,TLR9,IRS1,PIK3R1,P2RY4,GNAI3,ITGA2B,FOS,GNAQ,P2RY12,GNG3,GNG4,P2RY2,PLCB3,ITGB3,PRKAR1B,PRKCH,FGFR4,PRKAR2A,ADCY4,KRAS,PLCD1,NFKB1,PIK3R3,PRKD3,ATM,EP300,PIK3CG,PLCG2,NFKB2,MYC,NRAS,PRKCD,PRKCA,P2RY6
Role of Tissue Factor in Cancer	3.37	0.324	N/A	HCK,PTEN,F2RL1,GNA13,PIK3R6,CYR61,ITGAV,LIMK1,PIK3R5,TLR9,IRS1,PIK3R1,RPS6KA6,ARRB1,GNAQ,ITGB3,FGFR4,KRAS,HBEGF,EGFR,PIK3R3,JAK2,RPS6KA3,ATM,ITGA6,PLAUR,F10,EGR1,PIK3CG,NRAS,PDXP,PRKCA,CSF1,YES1,GNA15,LYN
Agrin Interactions at Neuromuscular Junction	3.33	0.369	2.357	KRAS,ITGAL,EGFR,LAMB1,ITGA6,PXN,LAMC1,RAPSN,NRG1,ITGB2,ACTA2,RAC2,PAK3,NRAS,ARHGEF6,PAK6,RAC3,ERBB2,ITGB3,DAG1,ITGA5,ACTG2,LAMA2,UTRN
Superpathway of Cholesterol Biosynthesis	3.29	0.481	N/A	HMGCS1,FDPS,ACAT2,HMGCR,FDFT1,MSMO1,SQLE,IDI1,DHCR24,MVK,TM7SF2,CYP51A1,MVD
Growth Hormone Signaling	3.26	0.351	3.4	PIK3R6,SOCS3,PIK3R5,TLR9,IRS1,PIK3R1,RPS6KA6,FOS,A2M,GHR,PTPN6,PRKCH,FGFR4,PIK3R3,JAK2,PRKD3,RPS6KA3,ATM,CEBPA,IGF2,PIK3CG,PLCG2,PRKCD,PDPK1,PRKCA,SLC2A4,SOCS6
Production of Nitric Oxide and Reactive Oxygen Species in Macrophages	3.23	0.291	5.857	IRF1,PIK3R6,TNFRSF1A,NCF1,JAK3,PIK3R5,MAP3K10,NFKBIA,NCF2,IKBKG,TLR4,FOS,IRF8,MAP3K8,PRKCH,FGFR4,TLR2,RND3,PIK3R3,JAK2,PRKD3,TNFRSF1B,IKBKB,NFKB2,LYZ,PRKCD,CLU,RAP1B,CYBB,RHOV,IKBKE,RHOH,MAP3K6,TLR9,IRS1,PIK3R1,PTPN6,MAP3K3,NFKB1,MAP3K5,ATM,MAP3K14,PIK3CG,PLCG2,PPP1R14C,NGFR,PRKCA,PPP2R2B,APOE,RHOF,RND2
IL-1 Signaling	3.22	0.337	3.657	GNA13,MYD88,GNG11,TAB2,NFKBIA,GNAL,IRAK3,GNAI3,IKBKG,FOS,GNAQ,IL1R1,GNG3,GNG4,IL1RAP,PRKAR1B,IRAK2,PRKAR2A,TRAF6,ADCY4,GNAZ,NFKB1,GNAT2,MAP3K14,IKBKB,IRAK4,NFKB2,GNAS,GNA15,IKBKE
HGF Signaling	3.21	0.319	5.112	ATF2,PIK3R6,PIK3R5,MAP3K6,MAP3K10,TLR9,ELF2,IRS1,PIK3R1,ELF1,FOS,MAP3K8,MET,PRKCH,FGFR4,MAP3K3,KRAS,MAP3K5,PIK3R3,PRKD3,CRKL,ATM,MAP3K14,CDK2,PXN,PIK3CG,PLCG2,NRAS,PRKCD,PRKCA,PTGS2,ELF4,ELK3,RAP1B,ETS1,ITGA5
Ephrin Receptor Signaling	3.2	0.293	2.333	EFNA4,GNA13,GNG11,LIMK1,ARPC1B,GNAL,GNAI3,PAK3,GRIN3B,CXCR4,GNAQ,WAS,GNG4,RAC3,GRIN2D,ANGPT1,PTPN13,EFNA3,GNAZ,JAK2,CRKL,PDGFC,NRAS,PAK6,SORBS1,RAP1B,ITGA5,GNA15,CXCL12,ATF2,ACTR2,PDGFB,WIPF1,ADAM10,EPHA2,RAC2,GRIN1,GNG3,CRK,KRAS,EPHB4,GNAT2,EP300,MAP3K14,PXN,PIK3CG,GNAS,RASA1,SHC1
Colorectal Cancer Metastasis Signaling	3.19	0.275	4.481	PIK3R6,TGFB1,GNG11,TNFRSF1A,JAK3,PIK3R5,SMAD4,FOS,TLR4,TLR8,FZD1,SMAD3,GNG4,FZD6,LRP6,PRKAR1B,TGFBR1,FGFR4,TLR2,RND3,PRKAR2A,ADCY4,EGFR,PIK3R3,TLR7,MMP11,JAK2,CTNNB1,LEF1,TGFB2,FZD9,PDGFC,NFKB2,MYC,TGFBR2,NRAS,RHOV,PTGER3,RHOH,WNT5A,MMP12,IL6R,TLR9,IRS1,PIK3R1,FZD7,APC,ARRB1,GNG3,KRAS,NFKB1,ATM,MMP17,WNT16,IL6ST,PIK3CG,MMP7,GNAS,TLR3,MMP19,PTGS2,WNT4,RHOF,RND2,MMP14
Angiopoietin Signaling	3.17	0.351	0.243	PIK3R6,PIK3R5,TLR9,IRS1,PIK3R1,NFKBIA,TEK,PAK3,IKBKG,TIE1,CRK,ANGPT1,FGFR4,FOXO1,KRAS,NFKB1,ANGPT2,PIK3R3,ATM,IKBKB,PIK3CG,NFKB2,NRAS,PAK6,RASA1,IKBKE
Role of Osteoblasts, Osteoclasts and Chondrocytes in Rheumatoid Arthritis	3.17	0.279	N/A	IL1RL1,PIK3R6,TGFB1,CTSK,TNFRSF1A,SFRP1,PIK3R5,SMAD4,NFKBIA,BIRC3,IKBKG,FOS,FZD1,FZD6,LRP6,XIAP,FGFR4,TRAF6,PIK3R3,CTNNB1,TNFRSF1B,LEF1,IKBKB,FZD9,BMPR2,BMPR1A,Calm1 (includes others),SMAD5,ITGA5,RUNX2,IKBKE,WNT5A,TLR9,IRS1,TAB2,PIK3R1,FZD7,APC,CSF1R,IL1R1,ADAMTS5,IL1RAP,BMP6,ITGB3,SOST,FOXO1,IL33,NFKB1,MAP3K5,ATM,MAP3K14,CAMK4,NFATC1,WNT16,PIK3CG,NFATC3,NGFR,BMP1,CSF1,WNT4,MMP14
PKCθ Signaling in T Lymphocytes	3.14	0.311	5.191	CAMK2B,PIK3R6,PIK3R5,MAP3K6,MAP3K10,TLR9,IRS1,FCER1G,PIK3R1,RAC2,NFKBIA,IKBKG,MALT1,FOS,CARD11,LCP2,RAC3,MAP3K8,CD4,FGFR4,CD86,MAP3K3,KRAS,NFKB1,MAP3K5,PIK3R3,ATM,MAP3K14,IKBKB,NFATC1,VAV1,PIK3CG,PLCG2,NFATC3,NFKB2,NRAS,HLA-A,IKBKE
fMLP Signaling in Neutrophils	3.13	0.314	4.564	ACTR2,PIK3R6,PLCB2,GNG11,NCF1,PIK3R5,TLR9,IRS1,PIK3R1,NFKBIA,ARPC1B,GNAI3,NCF2,WAS,GNG3,GNG4,PLCB3,ITPR1,PRKCH,FGFR4,KRAS,NFKB1,PIK3R3,PRKD3,ATM,CAMK4,NFATC1,PIK3CG,NFATC3,NFKB2,Calm1 (includes others),NRAS,PRKCD,GNAS,PRKCA,ITPR3,CYBB
PDGF Signaling	3.13	0.337	5.014	EIF2AK2,PIK3R6,JAK3,PIK3R5,TLR9,IRS1,INPPL1,PDGFB,PIK3R1,FOS,INPP5D,CRK,FGFR4,KRAS,PDGFRB,PIK3R3,JAK2,PDGFRA,CRKL,ATM,PDGFC,PIK3CG,PLCG2,MYC,NRAS,PRKCA,RASA1,CSNK2A1,SHC1
Sphingosine-1-phosphate Signaling	3.13	0.318	2.611	RHOH,GNA13,PIK3R6,PLCB2,S1PR3,ASAH1,PIK3R5,PLCE1,TLR9,IRS1,PDGFB,PIK3R1,GNAI3,GNAQ,PLCB3,FGFR4,CASP4,CASP2,RND3,CASP7,ADCY4,PLCD1,PDGFRB,PIK3R3,PDGFRA,ATM,CASP1,PDGFC,PIK3CG,PLCG2,NAAA,RHOF,RHOV,CASP8,RND2
TNFR2 Signaling	3.1	0.464	2.309	NFKB1,TNFRSF1B,MAP3K14,IKBKB,NFKBIA,BIRC3,FOS,IKBKG,NFKB2,TNFAIP3,XIAP,TRAF1,IKBKE
ILK Signaling	3.07	0.29	4.621	PTEN,PIK3R6,VCL,TNFRSF1A,PIK3R5,ITGB2,ACTA2,FOS,ARHGEF6,SNAI2,MYH11,FGFR4,RND3,PIK3R3,FLNA,CTNNB1,LEF1,ITGB8,ACTN1,MYL9,PDGFC,NFKB2,MYC,LIMS1,RHOV,ITGB4,FLNB,RHOH,ATF2,RICTOR,TLR9,IRS1,PARVA,PIK3R1,SNAI1,VIM,FBLIM1,ITGB3,ACTG2,NFKB1,ATM,EP300,PXN,PIK3CG,PDPK1,PTGS2,PPP2R2B,RHOF,RND2
CD28 Signaling in T Helper Cells	3.06	0.311	4.802	ACTR2,PIK3R6,PIK3R5,TLR9,IRS1,FCER1G,PIK3R1,NFKBIA,ARPC1B,IKBKG,MALT1,FOS,CARD11,LCP2,WAS,SYK,CD4,ITPR1,PTPN6,FGFR4,CD86,NFKB1,PIK3R3,ATM,CAMK4,IKBKB,NFATC1,VAV1,PIK3CG,NFATC3,NFKB2,Calm1 (includes others),HLA-A,PDPK1,ITPR3,PTPRC,IKBKE
G-Protein Coupled Receptor Signaling	3.04	0.268	N/A	CAMK2B,APLNR,PIK3R6,PLCB2,CNR1,PIK3R5,PDE5A,NFKBIA,GNAL,GNAI3,IKBKG,GNAQ,GRM4,MAP3K8,P2RY13,PDE3A,PRKAR1B,GRM1,FGFR4,GRM8,PRKAR2A,ADCY4,PIK3R3,RGS7,IKBKB,RAP1GAP,SYNGAP1,NPR3,NFKB2,NRAS,RGS14,DUSP6,PTGER3,GNA15,IKBKE,ATF2,S1PR3,PDE3B,TLR9,IRS1,PIK3R1,RGS16,DRD2,P2RY12,PLCB3,SMPDL3A,HTR2A,KRAS,RGS18,NFKB1,ATM,EP300,CAMK4,CNR2,SSTR3,PIK3CG,ADORA2B,PTH1R,SMPDL3B,PDPK1,GNAS,PRKCA,HRH3,RASA1,HTR2C,ADR…
FcγRIIB Signaling in B Lymphocytes	3.01	0.377	3.9	KRAS,PIK3R3,PIK3R6,ATM,BTK,PIK3R5,TLR9,IRS1,PIK3R1,PLCG2,PIK3CG,NRAS,SYK,PDPK1,FCGR2B,INPP5D,BLNK,FGFR4,SHC1,LYN
G Beta Gamma Signaling	2.96	0.333	3.138	GNA13,GNG11,GNAL,GNAI3,GNAQ,ARHGEF6,GNG3,GNG4,PRKAR1B,PRKCH,PRKAR2A,KRAS,HBEGF,GNAZ,EGFR,PRKD3,GNAT2,BTK,PIK3CG,PLCG2,NRAS,PRKCD,PDPK1,GNAS,PRKCA,KCNJ5,SHC1,GNA15
Epithelial Adherens Junction Signaling	2.92	0.304	N/A	IQGAP1,PTEN,ACTR2,AFDN,VCL,TUBA8,TUBB3,ACVR2A,ACTA2,ARPC1B,NOTCH2,APC,SNAI1,WAS,SNAI2,MYH11,MET,TGFBR1,CRK,ACTG2,KRAS,EGFR,NOTCH1,CTNNB1,TGFBR3,LEF1,TGFB2,FER,ACTN1,MYL9,BMPR2,TGFBR2,NRAS,SORBS1,MYO7A,RAP1B,TUBA4A,YES1
Lymphotoxin β Receptor Signaling	2.92	0.354	4.025	NFKB1,PIK3R3,PIK3R6,APAF1,ATM,MAP3K14,EP300,PIK3R5,TLR9,IKBKB,IRS1,PIK3R1,NFKBIA,VCAM1,PIK3CG,NFKB2,IKBKG,PDPK1,RELB,TRAF1,FGFR4,IKBKE,TRAF6
Natural Killer Cell Signaling	2.88	0.314	N/A	PIK3R6,PIK3R5,TLR9,IRS1,INPPL1,FCER1G,PIK3R1,RAC2,PAK3,LCP2,SYK,INPP5D,CD300A,TYROBP,RAC3,SH3BP2,PTPN6,PRKCH,FGFR4,KRAS,PIK3R3,PRKD3,ATM,HCST,VAV1,PIK3CG,PLCG2,NRAS,PRKCD,PRKCA,PAK6,SHC1,FCGR3A/FCGR3B
Factors Promoting Cardiogenesis in Vertebrates	2.87	0.333	N/A	ATF2,TGFB1,ACVR2A,SMAD4,FZD7,APC,FZD1,FZD6,BMP6,LRP6,TGFBR1,PRKCH,CTNNB1,PRKD3,TGFBR3,LEF1,CDK2,TGFB2,MEF2C,FZD9,BMPR2,BMPR1A,TGFBR2,PRKCD,PRKCA,SMAD5,BMP1
LPS-stimulated MAPK Signaling	2.87	0.329	4.707	ATF2,PIK3R6,PIK3R5,TLR9,IRS1,LBP,PIK3R1,NFKBIA,IKBKG,FOS,TLR4,PRKCH,FGFR4,KRAS,NFKB1,MAP3K5,PIK3R3,PRKD3,CD14,ATM,MAP3K14,IKBKB,PIK3CG,NFKB2,NRAS,PRKCD,PRKCA,IKBKE
MIF-mediated Glucocorticoid Regulation	2.87	0.462	1.508	TLR4,NFKB2,PLA2G4E,NFKB1,PLA2G4B,CD14,NR3C1,PTGS2,NFKBIA,PLA2G5,PLA2G3,PLA2G4A
Integrin Signaling	2.83	0.276	5.171	ITGAL,PTEN,PIK3R6,ITGAV,VCL,NEDD9,PIK3R5,ACTA2,ITGB2,ARPC1B,PAK3,CAPN3,WAS,RAC3,FGFR4,RND3,PIK3R3,CRKL,ARHGAP5,ITGB8,MYL9,ACTN1,NRAS,PAK6,MYLK,RAP1B,LIMS1,RHOV,ITGB4,ITGA5,TNK2,RHOH,ACTR2,TLR9,IRS1,PDGFB,PARVA,WIPF1,PIK3R1,RAC2,ITGA2B,ITGB3,CRK,ACTG2,KRAS,ATM,MYL12B,ITGA6,PXN,ITGAX,PIK3CG,PLCG2,RHOF,SHC1,RND2
Protein Kinase A Signaling	2.82	0.255	1.806	CAMK2B,AKAP13,PTEN,GNA13,TGFB1,PLCB2,PTPRB,GNG11,PLCE1,DUSP26,SMAD4,PDE5A,NFKBIA,GNAI3,PTPN18,GNAQ,PGP,DUSP18,SMAD3,GNG4,PDE3A,ITPR1,PRKAR1B,TGFBR1,PRKCH,PTPN13,PRKAR2A,PTPRZ1,ADCY4,PRKD3,AKAP2,FLNA,CTNNB1,LEF1,TGFB2,MYL9,DHH,PTPN1,ADD3,NFKB2,AKAP7,TGFBR2,PRKCD,Calm1 (includes others),PTPRG,MYLK,RAP1B,DUSP6,FLNB,ATF2,CDC14B,PDE3B,GNG3,PHKB,PLCB3,PTPN5,PTPN6,SMPDL3A,H1FX,PLCD1,NFKB1,PYGL,MYL12B,PT…
Inhibition of Matrix Metalloproteases	2.82	0.424	N/A	MMP11,RECK,MMP12,TFPI2,ADAM10,MMP17,TIMP2,MMP7,A2M,MMP19,THBS2,TIMP3,TIMP1,MMP14
Role of PKR in Interferon Induction and Antiviral Response	2.82	0.4	N/A	IRF1,EIF2AK2,NFKB1,ATF2,APAF1,TNFRSF1A,FCGR1A,IKBKB,TAB2,NFKBIA,NFKB2,IKBKG,TLR3,CASP8,IKBKE,TRAF6
STAT3 Pathway	2.8	0.343	2.449	KRAS,PDGFRB,EGFR,JAK2,SOCS3,PDGFRA,TGFBR3,PTPN2,INSR,MAP3K10,BMPR2,BMPR1A,NRAS,MYC,TGFBR2,NGFR,GHR,NTRK3,NTRK1,PTPN6,TGFBR1,SOCS6,NTRK2,FGFR4
Type I Diabetes Mellitus Signaling	2.79	0.316	3.8	IRF1,MYD88,APAF1,GAD1,SOCS3,TNFRSF1A,FCER1G,PIAS1,NFKBIA,IKBKG,IL1R1,IL1RAP,RIPK1,CD86,TRAF6,NFKB1,HLA-E,MAP3K5,JAK2,TNFRSF1B,MAP3K14,HLA-G,IKBKB,NFKB2,HLA-A,NGFR,SOCS6,FAS,CASP8,ICA1,IKBKE
SAPK/JNK Signaling	2.79	0.316	3.9	ATF2,GNA13,PIK3R6,ZAK,GNG11,MAP4K5,PIK3R5,MAP3K10,TLR9,IRS1,FCER1G,PIK3R1,RAC2,RAC3,CRK,FGFR4,RIPK1,MAP3K3,KRAS,MAP3K5,PIK3R3,CRKL,ATM,MAP4K1,MAPK8IP2,NFATC1,PIK3CG,NFATC3,NRAS,GADD45A,SHC1
Prolactin Signaling	2.78	0.329	4.082	IRF1,PIK3R6,SOCS3,PIK3R5,TLR9,IRS1,PIK3R1,FOS,PRKCH,FGFR4,KRAS,PIK3R3,JAK2,PRKD3,ATM,EP300,PIK3CG,PLCG2,MYC,NRAS,PRKCD,PDPK1,PRKCA,NR3C1,SOCS6,NMI,SHC1
Synaptic Long Term Depression	2.78	0.299	2.596	PLA2G4E,GNA13,PLCB2,PLA2G4B,PLCE1,PLA2G7,PLA2G5,GNAL,GNAI3,GNAQ,GRIA3,PNPLA3,GRM4,PPP1R17,PLCB3,ITPR1,GRM1,PRKCH,GRM8,PLA2G4A,NPR2,KRAS,PLCD1,GNAZ,PRKD3,GNAT2,PLA2G3,PLCG2,NRAS,PRKCD,GNAS,PRKCA,ITPR3,LCAT,PPP2R2B,PLBD1,GNA15,LYN
NGF Signaling	2.75	0.304	4.902	ATF2,PIK3R6,PIK3R5,MAP3K6,MAP3K10,TLR9,IRS1,PIK3R1,RPS6KA6,IKBKG,MAP3K8,CRK,FGFR4,MAP3K3,TRAF6,KRAS,NFKB1,MAP3K5,PIK3R3,RPS6KA3,ATM,EP300,MAP3K14,IKBKB,PIK3CG,PLCG2,NFKB2,NRAS,PRKCD,PDPK1,NGFR,RAP1B,NTRK1,SHC1,IKBKE
T Cell Receptor Signaling	2.73	0.308	N/A	PIK3R6,PIK3R5,TLR9,IRS1,PIK3R1,NFKBIA,IKBKG,MALT1,FOS,CARD11,LCP2,CD8A,CD4,TEC,FGFR4,KRAS,NFKB1,PIK3R3,CD8B,ATM,BTK,CAMK4,IKBKB,NFATC1,VAV1,PIK3CG,NFATC3,NFKB2,Calm1 (includes others),NRAS,PTPRC,RASA1,IKBKE
Hepatic Cholestasis	2.71	0.29	N/A	IL1RL1,CYP7B1,TGFB1,MYD88,TNFRSF1A,TIRAP,LBP,NFKBIA,IRAK3,IKBKG,TLR4,IL1R1,NR1H3,IL1RAP,PRKAR1B,PRKCH,FGFR4,IRAK2,ABCC3,CYP27A1,IL33,PRKAR2A,TRAF6,ADCY4,NFKB1,SREBF1,TNFRSF1B,PRKD3,CD14,MAP3K14,TGFB2,INSR,IKBKB,ABCC1,IRAK4,NFKB2,PRKCD,NGFR,PRKCA,CNTF,GCGR,IKBKE
CCR3 Signaling in Eosinophils	2.68	0.302	N/A	PLA2G4E,PIK3R6,PLCB2,GNG11,PLA2G4B,LIMK1,PIK3R5,TLR9,IRS1,PIK3R1,PLA2G5,GNAI3,PAK3,GNG3,GNG4,PLCB3,ITPR1,PRKCH,FGFR4,PLA2G4A,KRAS,PIK3R3,PRKD3,ATM,CAMK4,PLA2G3,PIK3CG,Calm1 (includes others),NRAS,PRKCD,GNAS,PRKCA,ITPR3,PAK6,MYLK
IL-10 Signaling	2.63	0.344	N/A	IL1RL1,NFKB1,SOCS3,CD14,MAP3K14,IKBKB,LBP,NFKBIA,HMOX1,IL10RA,NFKB2,FOS,IKBKG,CCR5,FCGR2B,IL10RB,IL1R1,IL1RAP,IL4R,IL33,IKBKE,TRAF6
Gα12/13 Signaling	2.62	0.298	4.902	LPAR6,F2RL1,GNA13,PIK3R6,PIK3R5,TLR9,IRS1,PIK3R1,NFKBIA,IKBKG,LPAR5,CDH19,TEC,FGFR4,KRAS,NFKB1,MAP3K5,PIK3R3,CTNNB1,MYL12B,ATM,BTK,PXN,IKBKB,MYL9,VAV1,MEF2C,CDH5,CDH18,PIK3CG,NFKB2,NRAS,LPAR4,RASA1,MEF2A,IKBKE
Phospholipases	2.61	0.367	N/A	PLCD1,PLA2G4E,PLA1A,PLCB2,PLA2G4B,PLCE1,PLA2G7,PLD4,PLA2G3,PLA2G5,HMOX1,PLCG2,PNPLA3,PLD2,PLCB3,LCAT,PLBD1,PLA2G4A
Chronic Myeloid Leukemia Signaling	2.56	0.307	N/A	PIK3R6,TGFB1,PIK3R5,TLR9,IRS1,PIK3R1,SMAD4,IKBKG,SMAD3,TGFBR1,CRK,RBL1,FGFR4,HDAC4,HDAC9,KRAS,NFKB1,PIK3R3,CRKL,ATM,TGFB2,IKBKB,PIK3CG,NFKB2,MYC,TGFBR2,NRAS,GAB2,CTBP2,RB1,IKBKE
Atherosclerosis Signaling	2.56	0.307	N/A	CXCL12,ALOX12,PLA2G4E,TGFB1,PLA2G4B,TNFSF12,PLA2G7,PDGFB,ITGB2,CD40,PLA2G5,VCAM1,CXCR4,PNPLA3,PLA2G4A,IL33,NFKB1,MSR1,PLA2G3,COL18A1,PDGFC,NFKB2,LYZ,ALOXE3,CLU,CSF1,LPL,LCAT,APOE,PLBD1,ICAM1
Cholecystokinin/Gastrin-mediated Signaling	2.54	0.312	N/A	RHOH,ATF2,GNA13,PLCB2,FOS,GNAQ,PLCB3,ITPR1,PRKCH,RND3,IL33,SST,KRAS,EGFR,PRKD3,PXN,CCK,MEF2C,CCKBR,NRAS,PRKCD,PRKCA,ITPR3,PTGS2,RHOF,RHOV,SHC1,MEF2A,RND2
Crosstalk between Dendritic Cells and Natural Killer Cells	2.54	0.338	N/A	CAMK2B,MICB,NFKB1,ITGAL,HLA-E,TLR7,TNFRSF1B,CSF2RB,TLR9,HLA-G,ACTA2,CD40,IL2RG,NFKB2,TLR4,HLA-A,TLR3,TYROBP,TNFSF10,FAS,CD86,ACTG2
Role of JAK1 and JAK3 in γc Cytokine Signaling	2.53	0.333	N/A	IL21R,KRAS,PIK3R3,PIK3R6,JAK2,SOCS3,ATM,IL2RA,JAK3,PIK3R5,TLR9,IRS1,PIK3R1,IL2RG,PIK3CG,NRAS,SYK,STAT6,IL4R,BLNK,FES,FGFR4,SHC1
CREB Signaling in Neurons	2.48	0.274	2.722	CAMK2B,ATF2,GNA13,PIK3R6,PLCB2,GNG11,PIK3R5,PLCE1,TLR9,IRS1,PIK3R1,GRIN1,GNAL,GNAI3,GNAQ,GRIA3,GRM4,GNG3,GNG4,GRIN2D,PLCB3,PRKAR1B,ITPR1,GRM1,PRKCH,FGFR4,GRM8,PRKAR2A,ADCY4,KRAS,PLCD1,GNAZ,PIK3R3,PRKD3,GNAT2,ATM,EP300,CAMK4,PIK3CG,PLCG2,Calm1 (includes others),NRAS,PRKCD,GNAS,PRKCA,ITPR3,SHC1,GNA15
Reelin Signaling in Neurons	2.46	0.311	N/A	HCK,ITGAL,PIK3R6,ARHGEF12,CNR1,PIK3R5,MAP3K10,TLR9,IRS1,ITGB2,PIK3R1,ARHGEF5,ARHGEF6,ITGB3,FGFR4,RELN,PIK3R3,CRKL,ATM,MAP4K1,ITGA6,MAPK8IP2,CNR2,PIK3CG,APOE,YES1,ITGA5,LYN
Pathogenesis of Multiple Sclerosis	2.45	0.714	N/A	CXCL11,CCR5,CCL5,CXCL10,CCL4
Erythropoietin Signaling	2.36	0.316	N/A	PIK3R6,SOCS3,PIK3R5,TLR9,IRS1,PIK3R1,NFKBIA,FOS,PTPN6,PRKCH,FGFR4,KRAS,NFKB1,PIK3R3,JAK2,PRKD3,ATM,PLCG2,PIK3CG,NFKB2,NRAS,PRKCD,PDPK1,PRKCA,SHC1
IL-12 Signaling and Production in Macrophages	2.36	0.288	N/A	IRF1,ALOX12,PIK3R6,TGFB1,MYD88,PIK3R5,TLR9,IRS1,PIK3R1,CD40,IKBKG,FOS,TLR4,IRF8,MAP3K8,PRKCH,FGFR4,TLR2,TRAF6,NFKB1,PIK3R3,PRKD3,ATM,EP300,TGFB2,IKBKB,MAF,PIK3CG,NFKB2,LYZ,PRKCD,PRKCA,CLU,STAT6,APOE,IKBKE
Cardiac Hypertrophy Signaling	2.33	0.261	4.341	GNA13,PIK3R6,TGFB1,PLCB2,GNG11,PIK3R5,MAP3K10,PLCE1,GNAL,GNAI3,GNAQ,GNG4,MAP3K8,PRKAR1B,TGFBR1,FGFR4,RND3,PRKAR2A,ADCY4,GNAZ,PIK3R3,TGFB2,MYL9,ATF6,HSPB1,TGFBR2,Calm1 (includes others),NRAS,RHOV,GNA15,RHOH,ATF2,IL6R,MAP3K6,TLR9,IRS1,PIK3R1,GNG3,PLCB3,MAP3K3,KRAS,PLCD1,MAP3K5,GNAT2,ATM,MYL12B,MAP3K14,EP300,CAMK4,MEF2C,PIK3CG,PLCG2,GNAS,ADRA2C,RHOF,MEF2A,RND2
LPS/IL-1 Mediated Inhibition of RXR Function	2.32	0.27	0.218	IL1RL1,ACOX3,ABCC4,MYD88,TNFRSF1A,FMO1,LBP,TLR4,FMO5,ALDH1A2,SULT4A1,PPARGC1A,IL1R1,HS3ST5,GSTM5,NR1H3,ALDH1L2,IL1RAP,ACOX2,FMO3,ABCC3,IL33,MGST3,TRAF6,MAOA,HMGCS1,HS3ST3B1,SULT2B1,HS2ST1,FABP4,SREBF1,TNFRSF1B,FMO4,CD14,ABCA1,ABCB9,ALDH6A1,FABP7,MGST1,UST,SOD3,SLC27A2,NGFR,APOE,ALDH1A3,MAOB,PLTP,CHST15
Antioxidant Action of Vitamin C	2.3	0.307	-3.8	PLA2G4E,PLCB2,PLA2G4B,PLCE1,PLA2G7,NFKBIA,PLA2G5,IKBKG,PNPLA3,PLCB3,PLA2G4A,PLCD1,NFKB1,JAK2,SLC2A3,CSF2RB,IKBKB,PLD4,PLA2G3,HMOX1,PLCG2,NFKB2,SLC2A4,PLD2,LCAT,PLBD1,IKBKE
HER-2 Signaling in Breast Cancer	2.29	0.31	N/A	PIK3R6,PARD6A,PIK3R5,TLR9,IRS1,ITGB2,PIK3R1,ERBB2,ITGB3,PRKCH,FGFR4,FOXO1,KRAS,EGFR,MAP3K5,PIK3R3,PRKD3,PARD6G,ATM,ITGB8,NRG1,PIK3CG,NRAS,PRKCD,PRKCA,ITGB4
VEGF Family Ligand-Receptor Interactions	2.28	0.312	3.962	PLA2G4E,PIK3R6,NRP2,PLA2G4B,PIK3R5,TLR9,IRS1,PIK3R1,PLA2G5,FOS,PRKCH,FGFR4,PLA2G4A,KRAS,PIK3R3,PRKD3,ATM,PLA2G3,PLCG2,PIK3CG,NRAS,PRKCD,PRKCA,NRP1,SHC1
p53 Signaling	2.27	0.297	-0.209	PML,PTEN,PIK3R6,APAF1,PIK3R5,TLR9,IRS1,PIK3R1,PIAS1,TP53INP1,STAG1,DRAM1,SNAI2,FGFR4,HDAC9,GADD45G,SIRT1,MDM4,PIK3R3,CCND2,CTNNB1,ATM,MED1,EP300,CDK2,RRM2B,PIK3CG,GADD45A,FAS,RB1
UVA-Induced MAPK Signaling	2.25	0.299	4.914	PIK3R6,PLCB2,PIK3R5,PARP9,PLCE1,TLR9,IRS1,PIK3R1,TNKS,RPS6KA6,TIPARP,PARP10,FOS,PLCB3,PARP14,FGFR4,PARP12,KRAS,PLCD1,EGFR,PIK3R3,RPS6KA3,ATM,PIK3CG,PLCG2,NRAS,PRKCA,ZC3HAV1,PARP3
Role of NANOG in Mammalian Embryonic Stem Cell Pluripotency	2.25	0.289	3.873	PIK3R6,WNT5A,JAK3,PIK3R5,TLR9,IRS1,PIK3R1,SMAD4,FZD7,APC,FZD1,FZD6,BMP6,FGFR4,SOX2,KRAS,PIK3R3,JAK2,CTNNB1,ATM,RIF1,WNT16,LIFR,IL6ST,PIK3CG,FZD9,BMPR2,BMPR1A,NRAS,SMAD5,BMP1,WNT4,SHC1
Activation of IRF by Cytosolic Pattern Recognition Receptors	2.2	0.347	2.183	DHX58,IRF9,NFKB1,ATF2,IKBKB,IFIT2,CD40,NFKBIA,NFKB2,IKBKG,IRF7,ISG15,IFIH1,ZBP1,RIPK1,IKBKE,TRAF6
CD40 Signaling	2.2	0.312	3.962	NFKB1,PIK3R3,PIK3R6,ATM,MAP3K14,JAK3,PIK3R5,TLR9,IKBKB,IRS1,PIK3R1,CD40,NFKBIA,PIK3CG,NFKB2,FOS,IKBKG,TNFAIP3,PTGS2,TRAF1,FGFR4,ICAM1,IKBKE,TRAF6
Induction of Apoptosis by HIV1	2.18	0.333	N/A	NFKB1,MAP3K5,APAF1,TNFRSF1A,TNFRSF1B,MAP3K14,IKBKB,NFKBIA,BIRC3,NFKB2,IKBKG,CXCR4,NGFR,XIAP,TRAF1,FAS,RIPK1,CASP8,IKBKE
Thrombopoietin Signaling	2.18	0.323	4.583	KRAS,PIK3R3,PIK3R6,JAK2,PRKD3,ATM,PIK3R5,TLR9,IRS1,PIK3R1,PLCG2,PIK3CG,FOS,NRAS,MYC,PRKCD,GAB2,PRKCA,PRKCH,FGFR4,SHC1
Fc Epsilon RI Signaling	2.17	0.288	3.889	PLA2G4E,PIK3R6,PLA2G4B,PIK3R5,TLR9,IRS1,INPPL1,FCER1G,PIK3R1,RAC2,PLA2G5,LCP2,SYK,INPP5D,RAC3,PRKCH,FGFR4,PLA2G4A,KRAS,PIK3R3,PRKD3,ATM,BTK,PLA2G3,VAV1,PIK3CG,PLCG2,NRAS,PRKCD,PDPK1,PRKCA,LYN
Glioma Signaling	2.15	0.29	2.921	CAMK2B,PTEN,PIK3R6,PIK3R5,TLR9,IRS1,PDGFB,PIK3R1,RBL1,PRKCH,FGFR4,KRAS,PDGFRB,EGFR,PIK3R3,PDGFRA,PRKD3,ATM,CAMK4,IGF2,PDGFC,PIK3CG,PLCG2,Calm1 (includes others),NRAS,PRKCD,PRKCA,CDKN2B,CAMK1G,RB1,SHC1
RhoGDI Signaling	2.14	0.271	-2.121	RHOH,GNA13,ACTR2,GNG11,PIP5KL1,LIMK1,ARHGEF12,ACTA2,ARPC1B,GNAL,GNAI3,PAK3,ARHGEF5,GNAQ,ARHGEF6,GNG3,GNG4,CDH19,RND3,ACTG2,GNAZ,ARHGAP6,ARHGAP5,GNAT2,MYL12B,EP300,EZR,MSN,MYL9,CD44,CDH5,CDH18,GNAS,PRKCA,PAK6,ARHGAP12,RHOF,RHOV,ITGA5,ARHGAP9,GNA15,RND2
Mouse Embryonic Stem Cell Pluripotency	2.13	0.291	4.017	PIK3R6,JAK3,PIK3R5,TLR9,IRS1,PIK3R1,SMAD4,FZD7,APC,FZD1,FZD6,XIAP,FGFR4,SOX2,KRAS,PIK3R3,JAK2,CTNNB1,ATM,LEF1,ID3,LIFR,IL6ST,PIK3CG,FZD9,BMPR2,BMPR1A,MYC,NRAS,SMAD5
IL-3 Signaling	2.13	0.305	2	PIK3R6,PIK3R5,TLR9,IRS1,PIK3R1,FOS,INPP5D,PTPN6,PRKCH,FGFR4,FOXO1,KRAS,PIK3R3,JAK2,CRKL,PRKD3,CSF2RB,ATM,PIK3CG,NRAS,PRKCD,GAB2,PRKCA,STAT6,SHC1
Xenobiotic Metabolism Signaling	2.12	0.253	N/A	CAMK2B,PIK3R6,FTL,PIK3R5,MAP3K10,FMO5,PPARGC1A,MAP3K8,ARNT,PRKCH,FGFR4,FMO3,CYP1B1,ABCC3,MGST3,SULT2B1,PIK3R3,PRKD3,MED1,ALDH6A1,MAF,MGST1,UST,NFKB2,PRKCD,SOD3,NRAS,AHR,MAOB,FMO1,MAP3K6,TLR9,IRS1,PIK3R1,NQO1,ALDH1A2,SULT4A1,HS3ST5,GSTM5,ALDH1L2,HDAC4,MAP3K3,MAOA,KRAS,HS3ST3B1,NFKB1,MAP3K5,HS2ST1,FMO4,ATM,MAP3K14,EP300,CAMK4,HMOX1,PIK3CG,PRKCA,PPP2R2B,CAMK1G,ALDH1A3,CHST15,NFE2L2
Aryl Hydrocarbon Receptor Signaling	2.1	0.28	2.449	TGFB1,APAF1,NQO1,NCOA3,HSPB2,FOS,ALDH1A2,GSTM5,ALDH1L2,ARNT,RBL1,CYP1B1,MGST3,NFKB1,CCND2,ATM,MED1,EP300,ALDH6A1,NFIB,CDK2,TGFB2,MGST1,NFKB2,HSPB1,MYC,AHR,NR2F1,RARG,FAS,RB1,ALDH1A3,NCOA2,TGM2,NFE2L2
Caveolar-mediated Endocytosis Signaling	2.1	0.318	N/A	FLNB,ITGAL,EGFR,ITGAV,FLNA,CD48,ITGA6,INSR,ITGAX,ITGB8,B2M,ITGB2,ACTA2,PTPN1,ITGA2B,HLA-A,PRKCA,ITGB3,ITGA5,ITGB4,ACTG2
T Helper Cell Differentiation	2.1	0.323	N/A	IL21R,TGFB1,TNFRSF1A,TNFRSF1B,IL6R,IL2RA,ICOSLG/LOC102723996,FCER1G,CD40,IL6ST,IL2RG,IL10RA,TGFBR2,HLA-A,IL10RB,NGFR,STAT6,IL4R,TGFBR1,CD86
Gap Junction Signaling	2.09	0.269	N/A	PIK3R6,PLCB2,TUBA8,TUBB3,PIK3R5,PLCE1,TLR9,IRS1,ACTA2,PIK3R1,GNAI3,GNAQ,DRD2,CSNK1G3,PLCB3,PRKAR1B,ITPR1,PRKCH,FGFR4,ACTG2,NPR2,HTR2A,PRKAR2A,ADCY4,KRAS,PLCD1,EGFR,PIK3R3,CTNNB1,PRKD3,ATM,NOV,PIK3CG,PLCG2,NRAS,PRKCD,GNAS,PRKCA,ITPR3,SP3,TUBA4A,HTR2C
Paxillin Signaling	2.09	0.287	3.838	ITGAL,PIK3R6,ITGAV,VCL,PIK3R5,TLR9,IRS1,PARVA,ITGB2,ACTA2,PIK3R1,PAK3,ITGA2B,ARHGEF6,ITGB3,CRK,FGFR4,ACTG2,KRAS,PIK3R3,ATM,ITGA6,PXN,ITGAX,ITGB8,ACTN1,PIK3CG,NRAS,PAK6,ITGB4,ITGA5
JAK/Stat Signaling	2.06	0.301	2.6	PIK3R6,SOCS3,JAK3,PIK3R5,TLR9,IRS1,PIK3R1,PIAS1,FOS,GNAQ,PTPN6,FGFR4,KRAS,NFKB1,PIK3R3,JAK2,ATM,PTPN1,PIK3CG,CCKBR,NFKB2,NRAS,STAT6,SOCS6,SHC1
IL-4 Signaling	2.06	0.301	N/A	PIK3R6,IL13RA1,JAK3,PIK3R5,TLR9,IRS1,INPPL1,PIK3R1,IL2RG,INPP5D,PTPN6,FGFR4,KRAS,PIK3R3,JAK2,ATM,NFATC1,PIK3CG,NFATC3,NRAS,HLA-A,NR3C1,STAT6,IL4R,SHC1
Apoptosis Signaling	2.06	0.301	-0.408	APAF1,BCL2L11,TNFRSF1A,NFKBIA,BIRC3,IKBKG,CAPN3,BCL2A1,XIAP,CASP2,CASP7,KRAS,NFKB1,MAP3K5,TNFRSF1B,MAP3K14,IKBKB,PLCG2,NFKB2,NRAS,PRKCA,BIRC6,FAS,CASP8,IKBKE
ERK/MAPK Signaling	2.06	0.263	4.814	PLA2G4E,ATF2,PIK3R6,PLA2G4B,PIK3R5,TLR9,ELF2,IRS1,PIK3R1,RAC2,PLA2G5,PAK3,HSPB2,ELF1,FOS,RAC3,PRKAR1B,CRK,FGFR4,PLA2G4A,PRKAR2A,KRAS,PIK3R3,CRKL,ATM,EP300,PXN,NFATC1,PLA2G3,PIK3CG,PLCG2,PPP1R14C,HSPB1,MYC,NRAS,PRKCD,PRKCA,PAK6,ELF4,ELK3,RAP1B,MKNK1,PPP2R2B,DUSP6,ETS1,ITGA5,SHC1
RANK Signaling in Osteoclasts	2.05	0.29	4.158	PIK3R6,PIK3R5,MAP3K6,MAP3K10,TLR9,IRS1,TAB2,PIK3R1,NFKBIA,BIRC3,IKBKG,FOS,MAP3K8,XIAP,FGFR4,MAP3K3,TRAF6,NFKB1,MAP3K5,PIK3R3,ATM,MAP3K14,CAMK4,IKBKB,NFATC1,PIK3CG,NFKB2,Calm1 (includes others),IKBKE
Chemokine Signaling	2.01	0.317	2.236	CAMK2B,CXCL12,KRAS,CCL5,PLCB2,LIMK1,CAMK4,GNAI3,PLCG2,PIK3CG,FOS,CCR5,NRAS,Calm1 (includes others),CXCR4,GNAQ,PRKCA,PLCB3,CAMK1G,CCL4
GPCR-Mediated Integration of Enteroendocrine Signaling Exemplified by an L Cell	2.01	0.317	N/A	SST,ADCY4,PLCD1,PLCB2,CCK,PLCE1,GNAI3,PLCG2,NMB,GNAQ,GNAS,ITPR3,PLCB3,ITPR1,PRKAR1B,ADCYAP1,GAL,PRKAR2A,GIPR,GNA15
Renin-Angiotensin Signaling	2.01	0.28	N/A	ATF2,PIK3R6,PIK3R5,SHC2,TLR9,IRS1,PIK3R1,PAK3,FOS,GNAQ,PRKAR1B,ITPR1,PTPN6,PRKCH,FGFR4,PRKAR2A,ADCY4,KRAS,NFKB1,PIK3R3,JAK2,CCL5,PRKD3,ATM,PIK3CG,PLCG2,NFKB2,NRAS,PRKCD,PRKCA,ITPR3,PAK6,SHC1
IGF-1 Signaling	1.93	0.284	2.449	IGFBP4,PIK3R6,CYR61,SOCS3,PIK3R5,TLR9,IRS1,PIK3R1,FOS,PRKAR1B,FGFR4,FOXO1,PRKAR2A,KRAS,PIK3R3,JAK2,ATM,PXN,IGFBP2,NOV,PIK3CG,NRAS,PDPK1,IGFBP7,SOCS6,RASA1,CSNK2A1,FOXO3,SHC1
Retinoic acid Mediated Apoptosis Signaling	1.92	0.341	3.207	PARP12,IRF1,APAF1,PARP9,CRABP1,TNKS,PARP10,TIPARP,CFLAR,ZC3HAV1,PARP3,TNFSF10,PARP14,RARG,CASP8
ERK5 Signaling	1.92	0.317	2.982	KRAS,ATF2,EGFR,GNA13,RPS6KA3,EP300,RPS6KA6,MEF2C,IL6ST,FOS,NRAS,GNAQ,MYC,SGK1,MAP3K8,NTRK1,FOXO3,MAP3K3,MEF2A
FGF Signaling	1.92	0.294	2.6	ATF2,PIK3R6,PIK3R5,TLR9,IRS1,FGF18,PIK3R1,FGF13,MET,ITPR1,CRK,PTPN6,FGF11,FGFR4,FGF12,MAP3K5,PIK3R3,CRKL,ATM,EP300,FGF10,FGF7,PIK3CG,PRKCA,FGF9
Role of NFAT in Cardiac Hypertrophy	1.92	0.258	4.025	CAMK2B,PIK3R6,TGFB1,PLCB2,GNG11,SLC8A1,PIK3R5,PLCE1,TLR9,IRS1,PIK3R1,GNAI3,GNAQ,GNG3,GNG4,PLCB3,PRKAR1B,ITPR1,TGFBR1,PRKCH,FGFR4,HDAC4,HDAC9,PRKAR2A,ADCY4,KRAS,PLCD1,PIK3R3,PRKD3,ATM,EP300,TGFB2,CAMK4,MEF2C,IL6ST,PIK3CG,PLCG2,Calm1 (includes others),TGFBR2,NRAS,PRKCD,GNAS,PRKCA,ITPR3,CAMK1G,SHC1,MEF2A
Regulation of IL-2 Expression in Activated and Anergic T Lymphocytes	1.89	0.299	N/A	KRAS,NFKB1,TGFB1,TGFB2,CAMK4,IKBKB,SMAD4,NFATC1,NFKBIA,VAV1,PLCG2,NFATC3,NFKB2,MALT1,FOS,IKBKG,CARD11,Calm1 (includes others),NRAS,TGFBR2,SMAD3,TGFBR1,IKBKE
GPCR-Mediated Nutrient Sensing in Enteroendocrine Cells	1.89	0.299	N/A	ADCY4,PLCD1,PLCB2,GNG11,PRKD3,CCK,PLCE1,GNAI3,PLCG2,GNAQ,PRKCD,GNAS,ITPR3,PRKCA,GNG3,GNG4,LPAR5,PLCB3,ITPR1,PRKAR1B,PRKCH,PRKAR2A,GNA15
Cellular Effects of Sildenafil (Viagra)	1.89	0.28	N/A	PLCB2,PDE3B,PLCE1,CACNG3,ACTA2,PDE5A,KCNH2,MYH11,PLCB3,PDE3A,PRKAR1B,ITPR1,SLC4A5,ACTG2,PRKAR2A,ADCY4,PLCD1,CACNG8,MYL12B,CAMK4,MYL9,KCNN4,PLCG2,SLC4A10,CACNG2,Calm1 (includes others),GNAS,ITPR3,MYLK,PDE1A
Superpathway of Geranylgeranyldiphosphate Biosynthesis I (via Mevalonate)	1.89	0.467	N/A	HMGCS1,IDI1,MVK,FDPS,ACAT2,HMGCR,MVD
Neurotrophin/TRK Signaling	1.88	0.301	4.243	KRAS,ATF2,MAP3K5,PIK3R3,PIK3R6,ATM,EP300,PIK3R5,TLR9,IRS1,SORCS1,PIK3R1,PIK3CG,FOS,NRAS,PDPK1,NGFR,NTRK3,NTRK1,NTRK2,FGFR4,SHC1
Pancreatic Adenocarcinoma Signaling	1.87	0.276	4.899	PIK3R6,TGFB1,JAK3,PIK3R5,TLR9,IRS1,PIK3R1,SMAD4,SMAD3,ERBB2,TGFBR1,FGFR4,KRAS,HBEGF,NFKB1,EGFR,PIK3R3,JAK2,NOTCH1,ATM,CDK2,TGFB2,PLD4,HMOX1,PDGFC,PIK3CG,NFKB2,TGFBR2,PTGS2,PLD2,CDKN2B,RB1
Sertoli Cell-Sertoli Cell Junction Signaling	1.87	0.263	N/A	ATF2,PTEN,AFDN,VCL,TJP1,ZAK,TUBA8,TUBB3,TNFRSF1A,MAP3K6,MAP3K10,CLDN19,ACTA2,CLDN1,SPTBN1,A2M,WAS,EPB41,CLDN14,MAP3K8,PRKAR1B,MAP3K3,ACTG2,PRKAR2A,KRAS,JAM2,MAP3K5,OCLN,CTNNB1,TGFBR3,MAP3K14,SPTA1,ACTN1,SPTBN2,NRAS,SORBS1,CLDN9,MYO7A,TUBA4A,TJP3,ITGA5
Dopamine Degradation	1.86	0.409	N/A	Sult1a1,ALDH1A2,SULT4A1,COMT,ALDH1L2,ALDH2,ALDH1A3,MAOB,MAOA
Antigen Presentation Pathway	1.86	0.409	N/A	HLA-E,HLA-A,HLA-G,B2M,MR1,TAPBP,TAP1,PSMB9,PSMB8
GNRH Signaling	1.86	0.272	2.744	CAMK2B,ATF2,PLCB2,MAP3K6,MAP3K10,DNM1,GNAI3,PAK3,FOS,GNAQ,MAP3K8,PLCB3,PRKAR1B,ITPR1,PRKCH,MAP3K3,PRKAR2A,ADCY4,KRAS,NFKB1,EGFR,MAP3K5,PRKD3,EP300,MAP3K14,EGR1,NFKB2,NRAS,PRKCD,GNAS,PRKCA,ITPR3,PAK6,GNA15
Synaptic Long Term Potentiation	1.85	0.277	1.826	CAMK2B,ATF2,PLCB2,PLCE1,GRIN1,GRIN3B,GNAQ,GRIA3,GRM4,GRIN2D,PLCB3,PRKAR1B,ITPR1,GRM1,PRKCH,GRM8,PRKAR2A,KRAS,PLCD1,PRKD3,EP300,CAMK4,PLCG2,PPP1R14C,Calm1 (includes others),NRAS,PRKCD,PRKCA,ITPR3,RAP1B,GNA15
April Mediated Signaling	1.85	0.351	3.051	NFKB1,MAP3K14,IKBKB,NFKBIA,NFATC1,TNFSF13,FOS,IKBKG,NFATC3,NFKB2,TRAF1,TRAF6,IKBKE
Mevalonate Pathway I	1.84	0.5	N/A	HMGCS1,IDI1,MVK,ACAT2,HMGCR,MVD
IL-9 Signaling	1.83	0.333	2.84	NFKB1,PIK3R3,PIK3R6,SOCS3,ATM,JAK3,PIK3R5,BCL3,TLR9,IRS1,PIK3R1,IL2RG,PIK3CG,NFKB2,FGFR4
ErbB Signaling	1.83	0.284	N/A	PIK3R6,BTC,PIK3R5,TLR9,IRS1,PIK3R1,PAK3,FOS,ERBB2,PRKCH,FGFR4,FOXO1,KRAS,HBEGF,EGFR,PIK3R3,PRKD3,ATM,NRG1,PIK3CG,PLCG2,NRAS,PRKCD,PDPK1,PRKCA,PAK6,SHC1
Semaphorin Signaling in Neurons	1.83	0.327	N/A	SEMA4D,RHOH,ARHGEF12,LIMK1,RND1,PAK3,PAK6,NRP1,DPYSL3,SEMA3A,MET,FES,RHOV,RHOF,RND3,RND2
GDNF Family Ligand-Receptor Interactions	1.81	0.297	3.441	KRAS,PIK3R3,PIK3R6,GFRA1,ATM,PIK3R5,TLR9,IRS1,DOK7,PIK3R1,DOK5,PLCG2,PIK3CG,FOS,NRAS,ITPR3,DOK3,ITPR1,RASA1,FGFR4,GFRA3,SHC1
Tight Junction Signaling	1.8	0.264	N/A	PTEN,AFDN,PARD6A,TGFB1,VCL,TJP1,TNFRSF1A,SNAP25,CLDN19,MPDZ,ACTA2,CLDN1,FOS,PATJ,EPB41,CLDN14,MYH11,PRKAR1B,TGFBR1,ACTG2,PRKAR2A,JAM2,NFKB1,OCLN,CTNNB1,TNFRSF1B,TGFB2,MYL9,NSF,CEBPA,NFKB2,RAB13,TGFBR2,NGFR,CLDN9,MYLK,TJP3,PPP2R2B
Coagulation System	1.78	0.367	0.302	A2M,PROS1,TFPI,PLAU,PLAUR,F10,F8,F13A1,VWF,SERPINE1,PLAT
Neuregulin Signaling	1.77	0.289	3.13	HBEGF,KRAS,EGFR,PTEN,PIK3R3,BTC,ERBIN,CRKL,PRKD3,NRG1,PIK3R1,MATK,PLCG2,NRAS,MYC,PRKCD,PDPK1,PRKCA,ERBB2,CRK,PRKCH,ERRFI1,ITGA5,SHC1
CCR5 Signaling in Macrophages	1.77	0.306	N/A	CCL5,GNG11,PRKD3,CAMK4,FCER1G,GNAI3,PLCG2,FOS,CCR5,Calm1 (includes others),PRKCD,GNAS,PRKCA,GNG3,GNG4,CD4,PRKCH,FAS,CCL4
MIF Regulation of Innate Immunity	1.76	0.353	2.309	FOS,TLR4,NFKB2,PLA2G4E,NFKB1,PLA2G4B,CD14,PTGS2,NFKBIA,PLA2G5,PLA2G3,PLA2G4A
TR/RXR Activation	1.75	0.283	N/A	PIK3R6,PDE3B,PIK3R5,BCL3,TLR9,IRS1,PIK3R1,SYT2,KLF9,NCOA3,LDLR,PPARGC1A,NCOA6,SYT12,FGFR4,UCP2,PIK3R3,SREBF1,ATM,MED1,EP300,CAMK4,SLC16A2,F10,PIK3CG,NCOA2
PAK Signaling	1.75	0.283	3.4	PIK3R6,LIMK1,PIK3R5,TLR9,IRS1,PDGFB,PIK3R1,PAK3,ARHGEF6,FGFR4,KRAS,PDGFRB,PIK3R3,ARHGAP10,PDGFRA,MYL12B,ATM,PXN,MYL9,PDGFC,PIK3CG,NRAS,PAK6,MYLK,ITGA5,SHC1
Wnt/Ca+ pathway	1.75	0.315	3.638	PLCD1,NFKB1,ATF2,PLCB2,WNT5A,EP300,PLCE1,NFATC1,FZD7,FZD9,PLCG2,NFATC3,NFKB2,PRKCA,FZD1,FZD6,PLCB3
FAK Signaling	1.71	0.278	N/A	PTEN,PIK3R6,VCL,PIK3R5,TLR9,IRS1,ACTA2,PIK3R1,PAK3,WAS,CAPN3,ARHGEF6,CRK,FGFR4,ACTG2,KRAS,EGFR,PIK3R3,TNS1,ATM,PXN,PIK3CG,PLCG2,NRAS,PDPK1,PAK6,ITGA5
Dermatan Sulfate Degradation (Metazoa)	1.71	0.438	N/A	HYAL1,HEXB,CEMIP,IDUA,IDS,HEXA,CD44
Oxidative Ethanol Degradation III	1.71	0.438	N/A	ALDH1A2,ACSS1,ACSS2,ALDH1L2,ALDH2,ACSS3,ALDH1A3
Small Cell Lung Cancer Signaling	1.71	0.286	N/A	NFKB1,PTEN,PIK3R3,PIK3R6,APAF1,ATM,CDK2,PIK3R5,TLR9,IKBKB,IRS1,PIK3R1,NFKBIA,PIK3CG,NFKB2,IKBKG,MYC,PTGS2,CDKN2B,TRAF1,RB1,FGFR4,IKBKE,TRAF6
B Cell Activating Factor Signaling	1.65	0.333	3.317	NFKB1,TNFSF13B,MAP3K14,IKBKB,NFKBIA,NFATC1,FOS,IKBKG,NFATC3,NFKB2,TRAF1,TRAF6,IKBKE
nNOS Signaling in Skeletal Muscle Cells	1.64	0.462	N/A	Calm1 (includes others),CAPN3,SNTB2,CAMK4,SNTB1,DAG1
Cholesterol Biosynthesis I	1.64	0.462	N/A	SQLE,DHCR24,TM7SF2,CYP51A1,FDFT1,MSMO1
Cholesterol Biosynthesis II (via 24,25-dihydrolanosterol)	1.64	0.462	N/A	SQLE,DHCR24,TM7SF2,CYP51A1,FDFT1,MSMO1
Cholesterol Biosynthesis III (via Desmosterol)	1.64	0.462	N/A	SQLE,DHCR24,TM7SF2,CYP51A1,FDFT1,MSMO1
Ethanol Degradation IV	1.64	0.4	N/A	CYGB,ALDH1A2,ACSS1,ACSS2,ALDH1L2,ALDH2,ACSS3,ALDH1A3
Acetate Conversion to Acetyl-CoA	1.64	0.75	N/A	ACSS1,ACSS2,ACSS3
Clathrin-mediated Endocytosis Signaling	1.6	0.25	N/A	ACTR2,PIK3R6,CD2AP,PIK3R5,AMPH,TLR9,IRS1,FGF18,PDGFB,ITGB2,ACTA2,PIK3R1,DNM1,ARPC1B,ARRB1,LDLR,FGF13,MET,ITGB3,FGF11,FGFR4,ACTG2,FGF12,SNAP91,PIK3R3,SNX9,ATM,FGF10,AAK1,FGF7,ITGB8,PDGFC,PIK3CG,LYZ,STON2,PICALM,CLU,APOE,DAB2,CSNK2A1,ITGB4,ITGA5,EPS15,FGF9
MSP-RON Signaling Pathway	1.59	0.304	N/A	PIK3R3,PIK3R6,JAK2,CSF2RB,ATM,PIK3R5,TLR9,IRS1,ITGB2,ACTA2,PIK3R1,PIK3CG,TLR4,CSF1,FGFR4,TLR2,ACTG2
α-Adrenergic Signaling	1.57	0.28	2.683	ADCY4,KRAS,PYGL,GNG11,PRKD3,SLC8A1,CAMK4,GNAI3,PLCG2,NRAS,Calm1 (includes others),GNAQ,PRKCD,GNAS,ITPR3,PRKCA,GNG3,GNG4,PHKB,ITPR1,PRKAR1B,PRKCH,PRKAR2A
PEDF Signaling	1.57	0.28	4.264	KRAS,NFKB1,TCF12,PIK3R3,PIK3R6,ATM,PIK3R5,ZEB1,TLR9,IKBKB,IRS1,PIK3R1,NFKBIA,PIK3CG,NFKB2,IKBKG,NRAS,CFLAR,FAS,FGFR4,CASP8,CASP7,IKBKE
Circadian Rhythm Signaling	1.56	0.344	N/A	GRIN3B,BHLHE40,ATF2,PER3,PER1,PER2,EP300,GRIN2D,ADCYAP1,NR1D1,GRIN1
Fatty Acid α-oxidation	1.56	0.412	N/A	ALDH1A2,BCO2,ALOXE3,PTGS2,ALDH1L2,ALDH2,ALDH1A3
Telomerase Signaling	1.52	0.267	4.899	PIK3R6,PIK3R5,TLR9,ELF2,IRS1,PIK3R1,IL2RG,ELF1,FGFR4,HDAC4,HDAC9,TPP1,KRAS,EGFR,TEP1,PIK3R3,ATM,IL2RA,PIK3CG,MYC,NRAS,PDPK1,ELF4,ELK3,PPP2R2B,RB1,ETS1,SHC1
HMGB1 Signaling	1.52	0.26	4.017	RHOH,PIK3R6,TGFB1,TNFRSF1A,PIK3R5,TLR9,IRS1,PIK3R1,VCAM1,FOS,TLR4,IL1R1,FGFR4,RND3,KRAS,NFKB1,PIK3R3,TNFRSF1B,ATM,TGFB2,PLAT,PIK3CG,NFKB2,KAT6A,NRAS,NGFR,CNTF,SERPINE1,ICAM1,RHOF,RHOV,RND2
Ephrin B Signaling	1.51	0.286	1.134	CXCL12,GNAZ,GNA13,EPHB4,GNG11,GNAT2,CTNNB1,LIMK1,PXN,RAC2,VAV1,GNAL,GNAI3,CXCR4,GNAQ,GNAS,GNG3,GNG4,RAC3,GNA15
ErbB2-ErbB3 Signaling	1.49	0.288	N/A	KRAS,PTEN,PIK3R3,PIK3R6,ATM,JAK3,PIK3R5,TLR9,NRG1,IRS1,PIK3R1,PIK3CG,NRAS,MYC,PDPK1,ERBB2,FGFR4,FOXO1,SHC1
Relaxin Signaling	1.48	0.254	3.13	GNA13,PIK3R6,GNG11,PDE3B,PIK3R5,TLR9,IRS1,PIK3R1,PDE5A,NFKBIA,GNAL,GNAI3,FOS,GNAQ,GNG3,GNG4,PDE3A,PRKAR1B,FGFR4,SMPDL3A,NPR2,PRKAR2A,ADCY4,GNAZ,NFKB1,PIK3R3,GNAT2,ATM,PIK3CG,NFKB2,SMPDL3B,GNAS,RAP1B,PDE1A,PDE9A,GNA15
Adipogenesis pathway	1.47	0.258	N/A	TGFB1,TNFRSF1A,WNT5A,PER2,DLK1,FZD7,LPIN1,FZD1,SMAD3,FZD6,FGFR4,HDAC4,HDAC9,FOXO1,SIRT1,CEBPD,TXNIP,FABP4,SREBF1,CEBPA,NR2F2,KLF3,FZD9,KAT6A,BMPR2,BMPR1A,SMAD5,CTBP2,SLC2A4,NR1D2,LPL,EGR2
Role of PI3K/AKT Signaling in the Pathogenesis of Influenza	1.47	0.29	3.357	NFKB1,PIK3R3,PIK3R6,CCL5,CRKL,KPNA3,ATM,PIK3R5,TLR9,IRS1,PIK3R1,NFKBIA,GNAI3,PIK3CG,NFKB2,CCR5,CRK,FGFR4
Cdc42 Signaling	1.47	0.264	2.065	CDC42BPA,IQGAP1,ATF2,ACTR2,PARD6A,LIMK1,WIPF1,FCER1G,ARPC1B,APC,PAK3,FOS,IQGAP3,WAS,ARHGEF6,IQGAP2,HLA-E,MYL12B,HLA-G,B2M,MYL9,VAV1,H2-M2,HLA-A,MYLK,RASA1,ITGA5,TNK2
RhoA Signaling	1.47	0.264	1.961	LPAR6,GNA13,ACTR2,NRP2,PIP5KL1,LIMK1,ARHGEF12,ACTA2,ARPC1B,SEPT5,SEPT11,LPAR5,RND3,ACTG2,ARHGAP6,ARHGAP5,MYL12B,EZR,MSN,RHPN1,MYL9,SEPT2,RAPGEF6,LPAR4,MYLK,SEPT9,ARHGAP12,ARHGAP9
Regulation of Actin-based Motility by Rho	1.47	0.28	0.655	RHOH,ACTR2,PIP5KL1,MYL12B,LIMK1,MYL9,WIPF1,ACTA2,RAC2,ARPC1B,PAK3,WAS,PAK6,RAC3,MYLK,RHOV,RHOF,ITGA5,RND3,ACTG2,RND2
IL-15 Signaling	1.47	0.28	N/A	KRAS,NFKB1,PIK3R3,PIK3R6,JAK2,ATM,JAK3,PIK3R5,TLR9,IRS1,PIK3R1,VCAM1,IL2RG,PIK3CG,NFKB2,NRAS,SYK,RAC3,STAT6,FGFR4,SHC1
IL-17A Signaling in Fibroblasts	1.46	0.333	N/A	FOS,IKBKG,NFKB2,NFKB1,CEBPD,IKBKB,NFKBIZ,NFKBIA,LCN2,TRAF6,IKBKE
CNTF Signaling	1.45	0.293	3.638	KRAS,PIK3R3,PIK3R6,JAK2,RPS6KA3,ATM,PIK3R5,TLR9,IRS1,PIK3R1,LIFR,RPS6KA6,IL6ST,PIK3CG,NRAS,CNTF,FGFR4
Epoxysqualene Biosynthesis	1.45	1	N/A	SQLE,FDFT1
p70S6K Signaling	1.43	0.256	5.657	F2RL1,PIK3R6,PLCB2,PIK3R5,PLCE1,TLR9,IRS1,PIK3R1,IL2RG,GNAI3,GNAQ,SYK,PLCB3,PRKCH,FGFR4,KRAS,PLCD1,EGFR,PIK3R3,PRKD3,ATM,BTK,PIK3CG,PLCG2,NRAS,PRKCD,PDPK1,PRKCA,IL4R,PPP2R2B,SHC1,LYN
ErbB4 Signaling	1.42	0.284	3.9	KRAS,PIK3R3,PIK3R6,PRKD3,ATM,PIK3R5,TLR9,NRG1,IRS1,PIK3R1,PLCG2,PIK3CG,NRAS,PRKCD,PDPK1,PRKCA,PRKCH,FGFR4,SHC1
Acute Myeloid Leukemia Signaling	1.42	0.27	2.558	FLT3LG,KRAS,NFKB1,PML,PIK3R3,PIK3R6,CSF2RB,LEF1,ATM,CSF3R,PIK3R5,PIM2,TLR9,IRS1,PIK3R1,CEBPA,CSF1R,PIK3CG,NFKB2,NRAS,MYC,FLT3,RUNX1,FGFR4
Putrescine Degradation III	1.42	0.389	N/A	ALDH1A2,ALDH1L2,ALDH2,SAT1,ALDH1A3,MAOB,MAOA
Renal Cell Carcinoma Signaling	1.41	0.276	3.153	KRAS,PIK3R3,PIK3R6,TGFB1,ATM,EP300,PIK3R5,TLR9,IRS1,PDGFB,PIK3R1,PAK3,PIK3CG,FOS,NRAS,PAK6,MET,ARNT,CRK,ETS1,FGFR4
Altered T Cell and B Cell Signaling in Rheumatoid Arthritis	1.41	0.276	N/A	NFKB1,TNFSF13B,TLR7,TGFB1,MAP3K14,TLR9,FCER1G,CD40,CCL21,TNFSF13,NFKB2,TLR4,TLR8,HLA-A,TLR3,RELB,CSF1,FAS,TLR2,CD86,IL33
FLT3 Signaling in Hematopoietic Progenitor Cells	1.38	0.272	N/A	FLT3LG,KRAS,ATF2,PIK3R3,PIK3R6,RPS6KA3,ATM,EP300,PIK3R5,TLR9,IRS1,PIK3R1,RPS6KA6,PIK3CG,NRAS,PDPK1,INPP5D,GAB2,FLT3,STAT6,FGFR4,SHC1
Leptin Signaling in Obesity	1.38	0.272	2.673	ADCY4,PLCD1,PIK3R3,PIK3R6,JAK2,SOCS3,PLCB2,PDE3B,ATM,PIK3R5,TLR9,PLCE1,IRS1,PIK3R1,PLCG2,PIK3CG,PLCB3,PDE3A,PRKAR1B,FGFR4,FOXO1,PRKAR2A
Antiproliferative Role of TOB in T Cell Signaling	1.37	0.346	N/A	TGFBR2,TGFB1,SMAD3,CDK2,PABPC1,TGFB2,TGFBR1,RB1,SMAD4
4-1BB Signaling in T Lymphocytes	1.37	0.333	3	IKBKG,NFKB2,NFKB1,ATF2,MAP3K5,MAP3K14,IKBKB,TRAF1,NFKBIA,IKBKE
Calcium Signaling	1.34	0.247	-0.577	CAMK2B,TNNC2,ATF2,ATP2B3,SLC8A1,ACTA2,GRIN1,GRIN3B,ATP2B2,Tpm4,CHRNB3,GRIA3,MYH11,GRIN2D,PRKAR1B,ITPR1,HDAC4,HDAC9,PNCK,PRKAR2A,EP300,CAMK4,ATP2B1,TRPC6,MYL9,CAMKK1,NFATC1,HTR3A,MEF2C,NFATC3,Calm1 (includes others),CASQ2,ITPR3,RAP1B,CAMK1G,CHRNA4,MEF2A
Systemic Lupus Erythematosus Signaling	1.34	0.244	N/A	PIK3R6,FCGR1A,CD72,IL6R,PIK3R5,TLR9,IRS1,CD22,FCER1G,PIK3R1,RNPC3,CD40,FOS,INPP5D,PTPN6,FGFR4,CD86,IL33,KRAS,TNFSF13B,HLA-E,TLR7,PIK3R3,ATM,PIM2,CAMK4,HLA-G,C6,NFATC1,PIK3CG,PLCG2,NFATC3,NRAS,HLA-A,FCGR2B,PRPF4B,PRPF40A,PTPRC,FCGR3A/FCGR3B,LYN
Melatonin Signaling	1.34	0.281	2.668	CAMK2B,PLCD1,PLCB2,PRKD3,CAMK4,PLCE1,GNAI3,PLCG2,Calm1 (includes others),GNAQ,PRKCD,PRKCA,SLC2A4,PLCB3,PRKAR1B,PRKCH,RORB,PRKAR2A
Endometrial Cancer Signaling	1.34	0.281	N/A	KRAS,PTEN,PIK3R3,PIK3R6,CTNNB1,LEF1,ATM,PIK3R5,TLR9,IRS1,PIK3R1,PIK3CG,NRAS,MYC,PDPK1,ERBB2,FGFR4,FOXO3
IL-2 Signaling	1.34	0.281	4.123	KRAS,PIK3R3,PIK3R6,ATM,IL2RA,JAK3,PIK3R5,TLR9,IRS1,PIK3R1,IL2RG,PIK3CG,FOS,NRAS,SYK,FGFR4,CSNK2A1,SHC1
GM-CSF Signaling	1.33	0.274	3.578	CAMK2B,KRAS,HCK,PIK3R3,PIK3R6,JAK2,CSF2RB,ATM,PIK3R5,TLR9,IRS1,PIK3R1,PIK3CG,NRAS,BCL2A1,RUNX1,ETS1,FGFR4,SHC1,LYN
Insulin Receptor Signaling	1.32	0.25	2.191	PTEN,PIK3R6,SOCS3,PDE3B,PIK3R5,TLR9,IRS1,INPPL1,PIK3R1,INPP5D,PRKAR1B,CRK,FGFR4,FOXO1,PRKAR2A,KRAS,PIK3R3,JAK2,CRKL,TRIP10,ATM,INSR,SCNN1A,PTPN1,PIK3CG,PPP1R14C,NRAS,PDPK1,SGK1,SLC2A4,STXBP4,FOXO3,SHC1

## Sheet: 1M3M6M overlap
© 2000-2016 QIAGEN. All rights reserved.
Ingenuity Canonical Pathways	-log(p-value)	Ratio	z-score	Molecules
NF-κB Signaling	10.7	0.313	6.656	EIF2AK2,PIK3R6,TNFRSF1A,TIRAP,PIK3R5,FCER1G,PELI1,IKBKG,CARD11,TLR4,TLR8,RELB,GHR,MAP3K8,TGFBR1,TLR2,RIPK1,TNFSF13B,EGFR,TLR7,TNFRSF1B,INSR,IKBKB,NFKB2,BMPR1A,TGFBR2,NRAS,MYD88,TLR9,IRS1,TAB2,PIK3R1,CD40,IRAK3,IL1R1,NTRK3,NTRK2,MAP3K3,IL33,KRAS,PDGFRB,NFKB1,ATM,MAP3K14,PIK3CG,PLCG2,IRAK4,TNFAIP3,NGFR,TLR3,CSNK2A1,CASP8
PI3K Signaling in B Lymphocytes	9.63	0.336	N/A	ATF2,PTEN,C3,PLCB2,PLEKHA2,PLCE1,IRS1,PIK3R1,CD40,ATF3,DAPP1,IKBKG,FOS,TLR4,SYK,INPP5D,PIK3AP1,PLCB3,CD180,BLNK,KRAS,PLCD1,NFKB1,BTK,IKBKB,ATF6,NFATC1,PLEKHA4,VAV1,PIK3CG,PLCG2,NFATC3,NFKB2,NRAS,PDPK1,FCGR2B,ITPR3,PTPRC,FOXO3,IKBKE,LYN
Role of Macrophages, Fibroblasts and Endothelial Cells in Rheumatoid Arthritis	9.52	0.252	N/A	IL1RL1,PIK3R6,TGFB1,PLCB2,FCGR1A,TNFRSF1A,PIK3R5,PLCE1,IL16,IKBKG,FOS,TLR4,TLR8,GNAQ,FZD1,FZD6,LRP6,PRKCH,TLR2,RIPK1,TNFSF13B,TLR7,JAK2,PRKD3,CTNNB1,TNFRSF1B,LEF1,IKBKB,PDGFC,MYC,PRKCD,NRAS,CEBPG,IKBKE,CXCL12,ATF2,F2RL1,MYD88,SOCS3,WNT5A,IL6R,TLR9,IRS1,PDGFB,PIK3R1,FZD7,APC,VCAM1,IRAK3,IL1R1,IL1RAP,PLCB3,IRAK2,SOST,IL33,KRAS,PLCD1,NFKB1,CEBPD,ATM,MAP3K14,NFATC1,CEBPA,IL6ST,PIK3CG,PLCG2,IRAK4,NFAT…
Leukocyte Extravasation Signaling	9.05	0.28	5.689	ITGAL,PIK3R6,SIPA1,NCF1,PIK3R5,ITGB2,GNAI3,NCF2,CXCR4,WAS,PRKCH,JAM2,PRKD3,CRKL,CTNNB1,EZR,ACTN1,VAV1,TIMP2,PRKCD,RAP1B,CYBB,ITGA5,CXCL12,RHOH,AFDN,MMP12,TLR9,IRS1,WIPF1,PIK3R1,THY1,RAC2,VCAM1,ITGB3,TEC,CRK,ARHGAP6,ATM,ITGA6,BTK,MSN,PXN,FER,CD44,PIK3CG,PLCG2,MMP7,MMP19,CLDN9,TIMP1,ICAM1,ARHGAP9,MMP14
Role of Pattern Recognition Receptors in Recognition of Bacteria and Viruses	8.6	0.322	5.477	EIF2AK2,PIK3R6,TGFB1,C3,MYD88,NOD1,PIK3R5,TLR9,IRS1,PIK3R1,C3AR1,C1QA,TLR4,TLR8,SYK,IRF7,RIPK2,PRKCH,TLR2,PTX3,OAS1,NFKB1,TLR7,PRKD3,ATM,C1QB,TGFB2,CASP1,OAS2,PIK3CG,PLCG2,NFKB2,C1QC,PRKCD,TLR3,NLRP3,IFIH1,NLRC4,CLEC7A
phagosome formation	8.09	0.33	N/A	RHOH,PIK3R6,PLCB2,FCGR1A,PIK3R5,PLCE1,TLR9,IRS1,INPPL1,FCER1G,PIK3R1,TLR4,TLR8,SYK,MRC1,INPP5D,PLCB3,SCARA3,PRKCH,TLR2,RND3,PLCD1,TLR7,PRKD3,ATM,MSR1,Fcrls,PIK3CG,PLCG2,PRKCD,FCGR2B,TLR3,ITGA5,CLEC7A,FCGR3A/FCGR3B
Acute Phase Response Signaling	7.76	0.292	4.802	C3,MYD88,SOCS3,TNFRSF1A,IL6R,LBP,PIK3R1,C1R,IKBKG,FOS,A2M,C4A/C4B,C2,IL1R1,IL1RAP,F8,VWF,RIPK1,IL33,KRAS,NFKB1,MAP3K5,JAK2,CP,TNFRSF1B,MAP3K14,IKBKB,HMOX1,IL6ST,PIK3CG,OSMR,NFKB2,NRAS,PDPK1,NGFR,NR3C1,SOCS6,SERPINE1,C1S,SERPING1,SHC1,IKBKE
LXR/RXR Activation	7.57	0.333	-2.041	IL1RL1,C3,TNFRSF1A,HMGCR,LBP,TLR4,C4A/C4B,LDLR,IL1R1,SCD,NR1H3,IL1RAP,IL33,MYLIP,NFKB1,SREBF1,TNFRSF1B,CD14,ABCA1,MSR1,FDFT1,NFKB2,LYZ,NGFR,TLR3,CLU,PTGS2,LPL,CYP51A1,LCAT,APOE,PLTP
TREM1 Signaling	7.44	0.385	5	IL1RL1,MYD88,NOD1,TLR9,CD40,TLR4,TLR8,TYROBP,TLR2,CD86,NFKB1,TLR7,JAK2,CASP1,ITGAX,PLCG2,NFKB2,LAT2,FCGR2B,TLR3,NLRP3,Nlrp1a,ICAM1,ITGA5,NLRC4
B Cell Receptor Signaling	7.44	0.27	4.919	ATF2,PTEN,PIK3R6,PIK3R5,TLR9,IRS1,INPPL1,CD22,PIK3R1,RAC2,DAPP1,IKBKG,SYK,INPP5D,PIK3AP1,BCL2A1,MAP3K8,APBB1IP,PTPN6,BLNK,FOXO1,MAP3K3,KRAS,NFKB1,MAP3K5,ATM,MAP3K14,BTK,IKBKB,EGR1,NFATC1,MEF2C,VAV1,PIK3CG,PLCG2,NFATC3,NFKB2,NRAS,PDPK1,FCGR2B,GAB2,RAP1B,PTPRC,ETS1,SHC1,IKBKE,LYN
Dendritic Cell Maturation	7.29	0.282	6.245	ATF2,PIK3R6,MYD88,PLCB2,FCGR1A,TNFRSF1A,PIK3R5,PLCE1,TLR9,IRS1,FCER1G,PIK3R1,CD40,IKBKG,TLR4,IRF8,RELB,TYROBP,PLCB3,TLR2,CD86,IL33,PLCD1,NFKB1,JAK2,TNFRSF1B,ATM,MAP3K14,IKBKB,B2M,COL18A1,PIK3CG,PLCG2,NFKB2,HLA-A,FCGR2B,NGFR,TLR3,ICAM1,DDR2,FCGR3A/FCGR3B,IKBKE
Hepatic Fibrosis / Hepatic Stellate Cell Activation	7.17	0.273	N/A	IGFBP4,IL1RL1,COL7A1,TGFB1,TNFRSF1A,IFNAR2,COL6A1,IL6R,EDNRB,LBP,PDGFB,SMAD4,CD40,VCAM1,IL10RA,TLR4,A2M,IL1R1,COL28A1,SMAD3,MYH11,IL1RAP,MET,TGFBR1,NFKB1,PDGFRB,EGFR,COL4A1,KLF6,TNFRSF1B,CD14,TGFB2,COL18A1,TIMP2,PDGFC,NFKB2,TGFBR2,COL5A2,NGFR,COL11A1,TIMP1,SERPINE1,FAS,ICAM1
Complement System	6.98	0.536	2.111	C3,C1QB,ITGAX,ITGB2,C6,C1R,CFH,C3AR1,C1QA,C1QC,C4A/C4B,C2,CFD,C1S,SERPING1
Toll-like Receptor Signaling	6.71	0.357	3.9	EIF2AK2,IL1RL1,MYD88,TIRAP,TLR9,TAB2,LBP,IRAK3,IKBKG,TLR4,FOS,TLR8,IRAK2,TLR2,IL33,NFKB1,TLR7,CD14,MAP3K14,IKBKB,IRAK4,NFKB2,TNFAIP3,TLR3,TICAM2
Granulocyte Adhesion and Diapedesis	6.64	0.281	N/A	Ccl2,IL1RL1,CXCL12,PF4,ITGAL,TNFRSF1A,MMP12,CSF3R,ITGB2,CCL3L3,THY1,VCAM1,GNAI3,CXCL11,CXCR4,IL1R1,IL1RAP,ITGB3,CXCL16,CCL4,IL33,Ccl7,CXCL10,TNFRSF1B,EZR,ITGA6,MSN,MMP7,HSPB1,NGFR,MMP19,HRH3,CLDN9,Ccl9,ICAM1,CXCL14,ITGA5,MMP14
Molecular Mechanisms of Cancer	6.49	0.213	N/A	GNA13,PIK3R6,TGFB1,PLCB2,JAK3,PIK3R5,SMAD4,BIRC3,GNAI3,FOS,CFLAR,GNAQ,ARHGEF6,FZD1,SMAD3,FZD6,LRP6,TGFBR1,RBL1,PRKCH,NF1,STK36,RND3,PRKAR2A,ADCY4,CCND2,JAK2,PRKD3,CTNNB1,LEF1,TGFB2,SYNGAP1,NFKB2,BMPR1A,MYC,TGFBR2,PRKCD,NRAS,SMAD5,RAP1B,CDKN2B,FAS,ITGA5,GNA15,RHOH,APAF1,BCL2L11,WNT5A,TLR9,IRS1,TAB2,PIK3R1,RAC2,FZD7,APC,PLCB3,CRK,FOXO1,CASP7,KRAS,NFKB1,MAP3K5,NOTCH1,GNAT2,ATM,RBPJ,CDK2,PIK3CG,GAB2,…
Inflammasome pathway	6.39	0.647	3.162	TLR4,NEK7,NFKB2,NFKB1,MYD88,NLRP3,CTSB,CASP1,CASP8,NLRC4,PYCARD
PPARα/RXRα Activation	6.27	0.261	-3.128	IL1RL1,TGFB1,PLCB2,PLCE1,BCL3,IRS1,ACVR2A,SMAD4,NR2C2,NCOA3,IKBKG,GNAQ,IL1R1,SMAD3,NCOA6,GHR,IL1RAP,PLCB3,TGFBR1,PRKAR2A,ADCY4,KRAS,PLCD1,NFKB1,JAK2,MED1,ABCA1,MAP3K14,TGFB2,INSR,IKBKB,MEF2C,PLCG2,NFKB2,TGFBR2,NRAS,LPL,MED12,MED23,SHC1,GNA15,IKBKE
IL-6 Signaling	5.99	0.281	4.95	IL1RL1,PIK3R6,SOCS3,TNFRSF1A,IL6R,PIK3R5,TLR9,IRS1,LBP,PIK3R1,IKBKG,FOS,A2M,IL1R1,IL1RAP,IL33,KRAS,NFKB1,JAK2,TNFRSF1B,CD14,ATM,MAP3K14,IKBKB,IL6ST,PIK3CG,NFKB2,HSPB1,NRAS,NGFR,TNFAIP6,CSNK2A1,SHC1,IKBKE
NF-κB Activation by Viruses	5.9	0.314	N/A	EIF2AK2,ITGAL,PIK3R6,ITGAV,PIK3R5,TLR9,IRS1,ITGB2,PIK3R1,IKBKG,CD4,ITGB3,PRKCH,RIPK1,KRAS,NFKB1,PRKD3,ATM,MAP3K14,ITGA6,IKBKB,PIK3CG,NFKB2,NRAS,PRKCD,ITGA5,IKBKE
Fcγ Receptor-mediated Phagocytosis in Macrophages and Monocytes	5.9	0.308	5.292	HCK,PTEN,ACTR2,FCGR1A,NCF1,PIK3R1,RAC2,ARPC1B,LCP2,WAS,SYK,INPP5D,CRK,PRKCH,PRKD3,EZR,PXN,FYB,PLD4,HMOX1,VAV1,PIK3CG,PRKCD,GAB2,PLD2,YES1,FCGR3A/FCGR3B,LYN
Role of NFAT in Regulation of the Immune Response	5.82	0.251	6.325	ATF2,GNA13,PIK3R6,PLCB2,FCGR1A,PIK3R5,TLR9,IRS1,FCER1G,PIK3R1,GNAI3,IKBKG,FOS,LCP2,GNAQ,SYK,CSNK1G3,PLCB3,CD4,BLNK,CD86,KRAS,NFKB1,GNAT2,ATM,BTK,IKBKB,NFATC1,MEF2C,PIK3CG,PLCG2,NFATC3,NFKB2,NRAS,HLA-A,FCGR2B,ITPR3,MEF2A,GNA15,FCGR3A/FCGR3B,IKBKE,LYN
IL-8 Signaling	5.75	0.243	6.633	IQGAP1,RHOH,GNA13,PIK3R6,ITGAV,PLCB2,PIK3R5,TLR9,IRS1,ITGB2,PIK3R1,RAC2,VCAM1,IRAK3,GNAI3,TEK,NCF2,IKBKG,FOS,ITGB3,PRKCH,IRAK2,RND3,KRAS,HBEGF,NFKB1,EGFR,CCND2,PRKD3,MYL12B,ATM,ITGAX,IKBKB,PLD4,HMOX1,PDGFC,PIK3CG,IRAK4,NRAS,PRKCD,PTGS2,PLD2,ICAM1,CYBB,IKBKE
Endothelin-1 Signaling	5.67	0.249	5.555	GNA13,PIK3R6,PLCB2,PIK3R5,EDNRB,PLCE1,TLR9,IRS1,PIK3R1,GNAI3,FOS,GNAQ,PNPLA3,PLCB3,PRKCH,CASP4,CASP2,PLA2G4A,CASP7,ADCY4,KRAS,PLCD1,PRKD3,GNAT2,ATM,CASP1,PLD4,PLA2G3,HMOX1,PIK3CG,PLCG2,MYC,NRAS,PRKCD,ITPR3,PTGS2,PLD2,LCAT,PLBD1,SHC1,CASP8,GNA15
Death Receptor Signaling	5.47	0.306	3.922	APAF1,TNFRSF1A,PARP9,BIRC3,PARP10,IKBKG,TIPARP,CFLAR,PARP14,CASP2,RIPK1,CASP7,PARP12,NFKB1,MAP3K5,TNFRSF1B,MAP3K14,IKBKB,NFKB2,HSPB1,ZC3HAV1,PARP3,TNFSF10,FAS,CASP8,IKBKE
iCOS-iCOSL Signaling in T Helper Cells	5.46	0.279	4.426	PTEN,PIK3R6,PLEKHA2,PIK3R5,TLR9,IRS1,FCER1G,PIK3R1,CD40,IL2RG,IKBKG,LCP2,INPP5D,CD4,NFKB1,ATM,ICOSLG/LOC102723996,IKBKB,NFATC1,PLEKHA4,VAV1,PIK3CG,NFATC3,NFKB2,HLA-A,PDPK1,GAB2,ITPR3,PTPRC,SHC1,IKBKE
Superpathway of Cholesterol Biosynthesis	5.44	0.481	N/A	HMGCS1,FDPS,ACAT2,HMGCR,FDFT1,MSMO1,SQLE,IDI1,DHCR24,MVK,TM7SF2,CYP51A1,MVD
Chronic Myeloid Leukemia Signaling	5.41	0.287	N/A	PIK3R6,TGFB1,PIK3R5,TLR9,IRS1,PIK3R1,SMAD4,IKBKG,SMAD3,TGFBR1,CRK,RBL1,HDAC4,HDAC9,KRAS,NFKB1,CRKL,ATM,TGFB2,IKBKB,PIK3CG,NFKB2,MYC,TGFBR2,NRAS,GAB2,CTBP2,RB1,IKBKE
PTEN Signaling	5.37	0.277	-4.017	PTEN,BCL2L11,PIK3R5,INPPL1,PIK3R1,RAC2,IKBKG,INPP5D,GHR,NTRK3,TGFBR1,NTRK2,FOXO1,KRAS,NFKB1,EGFR,PDGFRB,INSR,IKBKB,PIK3CG,NFKB2,BMPR1A,TGFBR2,NRAS,PDPK1,NGFR,CSNK2A1,FOXO3,ITGA5,SHC1,IKBKE
HGF Signaling	5.28	0.274	5	ATF2,PIK3R6,PIK3R5,TLR9,ELF2,IRS1,PIK3R1,ELF1,FOS,MAP3K8,MET,PRKCH,MAP3K3,KRAS,MAP3K5,PRKD3,CRKL,ATM,MAP3K14,CDK2,PXN,PIK3CG,PLCG2,NRAS,PRKCD,PTGS2,ELF4,ELK3,RAP1B,ETS1,ITGA5
Communication between Innate and Adaptive Immune Cells	4.97	0.333	N/A	TNFSF13B,TLR7,CD8B,CXCL10,TLR9,B2M,FCER1G,CD40,CCL3L3,TLR4,TLR8,HLA-A,CD8A,TLR3,Ccl9,CD4,CCL4,TLR2,CD86,IL33
Hepatic Cholestasis	4.94	0.248	N/A	IL1RL1,CYP7B1,TGFB1,MYD88,TNFRSF1A,TIRAP,LBP,IRAK3,IKBKG,TLR4,IL1R1,NR1H3,IL1RAP,PRKCH,IRAK2,ABCC3,CYP27A1,IL33,PRKAR2A,ADCY4,NFKB1,SREBF1,TNFRSF1B,PRKD3,CD14,MAP3K14,TGFB2,INSR,IKBKB,ABCC1,IRAK4,NFKB2,PRKCD,NGFR,GCGR,IKBKE
PDGF Signaling	4.85	0.291	4.6	EIF2AK2,PIK3R6,JAK3,PIK3R5,TLR9,IRS1,INPPL1,PDGFB,PIK3R1,FOS,INPP5D,CRK,KRAS,PDGFRB,JAK2,CRKL,ATM,PDGFC,PLCG2,PIK3CG,NRAS,MYC,RASA1,CSNK2A1,SHC1
iNOS Signaling	4.77	0.372	N/A	IRF1,NFKB1,MYD88,JAK2,CD14,JAK3,IKBKB,LBP,IRAK3,IRAK4,NFKB2,FOS,TLR4,IKBKG,IRAK2,IKBKE
FcγRIIB Signaling in B Lymphocytes	4.66	0.34	3.638	KRAS,PIK3R6,ATM,BTK,PIK3R5,TLR9,IRS1,PIK3R1,PLCG2,PIK3CG,NRAS,SYK,PDPK1,FCGR2B,INPP5D,BLNK,SHC1,LYN
Interferon Signaling	4.63	0.419	2.309	IRF1,OAS1,IRF9,JAK2,IFNAR2,IFIT3,PTPN2,PIAS1,IFITM3,TAP1,IFITM2,MX1,PSMB8
Sphingosine-1-phosphate Signaling	4.62	0.264	2.887	RHOH,GNA13,PIK3R6,PLCB2,S1PR3,ASAH1,PIK3R5,PLCE1,TLR9,IRS1,PDGFB,PIK3R1,GNAI3,GNAQ,PLCB3,CASP4,CASP2,RND3,CASP7,ADCY4,PLCD1,PDGFRB,ATM,CASP1,PDGFC,PIK3CG,PLCG2,NAAA,CASP8
P2Y Purigenic Receptor Signaling Pathway	4.6	0.252	4.95	ATF2,PIK3R6,PLCB2,PIK3R5,PLCE1,TLR9,IRS1,PIK3R1,P2RY4,GNAI3,ITGA2B,FOS,GNAQ,P2RY12,P2RY2,PLCB3,ITGB3,PRKCH,PRKAR2A,ADCY4,KRAS,PLCD1,NFKB1,PRKD3,ATM,PIK3CG,PLCG2,NFKB2,MYC,NRAS,PRKCD,P2RY6
Glioblastoma Multiforme Signaling	4.6	0.24	4.802	RHOH,PTEN,PIK3R6,PLCB2,WNT5A,PIK3R5,PLCE1,TLR9,IRS1,PDGFB,PIK3R1,FZD7,APC,FZD1,FZD6,PLCB3,NF1,RND3,FOXO1,KRAS,PLCD1,PDGFRB,EGFR,CTNNB1,ATM,LEF1,CDK2,PDGFC,PIK3CG,PLCG2,MYC,NRAS,PRKCD,ITPR3,RB1,SHC1
Pancreatic Adenocarcinoma Signaling	4.59	0.259	4.69	PIK3R6,TGFB1,JAK3,PIK3R5,TLR9,IRS1,PIK3R1,SMAD4,SMAD3,ERBB2,TGFBR1,KRAS,HBEGF,NFKB1,EGFR,JAK2,NOTCH1,ATM,CDK2,TGFB2,PLD4,HMOX1,PDGFC,PIK3CG,NFKB2,TGFBR2,PTGS2,PLD2,CDKN2B,RB1
Role of Tissue Factor in Cancer	4.54	0.261	N/A	HCK,PTEN,F2RL1,GNA13,PIK3R6,ITGAV,PIK3R5,TLR9,IRS1,PIK3R1,ARRB1,GNAQ,ITGB3,KRAS,HBEGF,EGFR,JAK2,RPS6KA3,ATM,ITGA6,PLAUR,F10,EGR1,PIK3CG,NRAS,PDXP,YES1,GNA15,LYN
Colorectal Cancer Metastasis Signaling	4.52	0.212	5.196	PIK3R6,TGFB1,TNFRSF1A,JAK3,PIK3R5,SMAD4,TLR4,FOS,TLR8,FZD1,SMAD3,FZD6,LRP6,TGFBR1,TLR2,RND3,PRKAR2A,ADCY4,EGFR,TLR7,JAK2,CTNNB1,LEF1,TGFB2,PDGFC,NFKB2,MYC,TGFBR2,NRAS,PTGER3,RHOH,WNT5A,MMP12,IL6R,TLR9,IRS1,PIK3R1,FZD7,APC,ARRB1,KRAS,NFKB1,ATM,IL6ST,PIK3CG,MMP7,TLR3,MMP19,PTGS2,MMP14
Production of Nitric Oxide and Reactive Oxygen Species in Macrophages	4.51	0.229	6.164	IRF1,RHOH,PIK3R6,TNFRSF1A,NCF1,JAK3,PIK3R5,TLR9,IRS1,PIK3R1,NCF2,IKBKG,FOS,TLR4,IRF8,MAP3K8,PTPN6,PRKCH,TLR2,RND3,MAP3K3,NFKB1,MAP3K5,JAK2,TNFRSF1B,PRKD3,ATM,MAP3K14,IKBKB,PIK3CG,PLCG2,NFKB2,LYZ,PRKCD,NGFR,CLU,RAP1B,APOE,CYBB,IKBKE
p38 MAPK Signaling	4.46	0.267	4.707	IL1RL1,ATF2,TGFB1,TNFRSF1A,TIFA,TAB2,IRAK3,IL1R1,IL1RAP,TGFBR1,IRAK2,PLA2G4A,IL33,MAP3K5,TNFRSF1B,RPS6KA3,MAP4K1,TGFB2,PLA2G3,MEF2C,IRAK4,HSPB1,MYC,TGFBR2,MKNK1,FAS,MEF2A
LPS-stimulated MAPK Signaling	4.45	0.282	4.264	KRAS,NFKB1,ATF2,MAP3K5,PIK3R6,CD14,PRKD3,ATM,MAP3K14,PIK3R5,TLR9,IKBKB,IRS1,LBP,PIK3R1,PIK3CG,NFKB2,FOS,TLR4,IKBKG,NRAS,PRKCD,PRKCH,IKBKE
Role of Osteoblasts, Osteoclasts and Chondrocytes in Rheumatoid Arthritis	4.43	0.215	N/A	IL1RL1,PIK3R6,TGFB1,CTSK,TNFRSF1A,WNT5A,PIK3R5,TLR9,IRS1,TAB2,PIK3R1,SMAD4,FZD7,BIRC3,CSF1R,APC,IKBKG,FOS,IL1R1,FZD1,ADAMTS5,IL1RAP,FZD6,LRP6,ITGB3,SOST,FOXO1,IL33,NFKB1,MAP3K5,CTNNB1,TNFRSF1B,ATM,LEF1,MAP3K14,IKBKB,NFATC1,PIK3CG,NFATC3,BMPR1A,NGFR,SMAD5,BMP1,ITGA5,RUNX2,MMP14,IKBKE
PPAR Signaling	4.36	0.279	-4.491	IL1RL1,KRAS,NFKB1,PDGFRB,TNFRSF1A,TNFRSF1B,MED1,MAP3K14,INSR,IKBKB,PDGFB,PDGFC,NFKB2,FOS,IKBKG,NRAS,IL1R1,NGFR,PTGS2,NR1H3,IL1RAP,IL33,SHC1,IKBKE
CD28 Signaling in T Helper Cells	4.36	0.252	4.914	ACTR2,PIK3R6,PIK3R5,TLR9,IRS1,FCER1G,PIK3R1,ARPC1B,IKBKG,FOS,CARD11,LCP2,WAS,SYK,CD4,PTPN6,CD86,NFKB1,ATM,IKBKB,NFATC1,VAV1,PIK3CG,NFATC3,NFKB2,HLA-A,PDPK1,ITPR3,PTPRC,IKBKE
Axonal Guidance Signaling	4.35	0.186	N/A	GNA13,PIK3R6,PLCB2,PIK3R5,PLCE1,ARPC1B,RND1,GNAI3,CXCR4,GNAQ,WAS,ARHGEF6,FZD1,ERBB2,SEMA3C,FZD6,PRKCH,FES,STK36,PRKAR2A,ADAM9,PRKD3,CRKL,SEMA3D,SRGAP1,ADAMTS1,PDGFC,PLXND1,PRKCD,NRAS,NRP1,RAP1B,ITGA5,GNA15,CXCL12,ACTR2,NRP2,WNT5A,PLXNC1,MICAL1,TLR9,IRS1,PDGFB,WIPF1,PIK3R1,ADAM10,RAC2,FZD7,ADAMTS5,PLXNB2,MET,PLCB3,NTRK3,ADAMTS9,CRK,NTRK2,KRAS,PLCD1,GNAT2,ATM,MYL12B,ROBO1,GLI3,PXN,NFATC1,PIK3CG,PLC…
IL-12 Signaling and Production in Macrophages	4.34	0.248	N/A	IRF1,ALOX12,PIK3R6,TGFB1,MYD88,PIK3R5,TLR9,IRS1,PIK3R1,CD40,IKBKG,FOS,TLR4,IRF8,MAP3K8,PRKCH,TLR2,NFKB1,PRKD3,ATM,TGFB2,IKBKB,MAF,PIK3CG,NFKB2,LYZ,PRKCD,CLU,STAT6,APOE,IKBKE
Prolactin Signaling	4.24	0.28	3.71	IRF1,KRAS,PIK3R6,JAK2,SOCS3,PRKD3,ATM,PIK3R5,TLR9,IRS1,PIK3R1,PLCG2,PIK3CG,FOS,NRAS,MYC,PRKCD,PDPK1,NR3C1,SOCS6,PRKCH,NMI,SHC1
Natural Killer Cell Signaling	4.14	0.257	N/A	PIK3R6,PIK3R5,TLR9,IRS1,INPPL1,FCER1G,PIK3R1,RAC2,LCP2,SYK,INPP5D,CD300A,TYROBP,SH3BP2,PTPN6,PRKCH,KRAS,PRKD3,ATM,HCST,VAV1,PIK3CG,PLCG2,NRAS,PRKCD,SHC1,FCGR3A/FCGR3B
PKCθ Signaling in T Lymphocytes	4.14	0.246	5.477	PIK3R6,PIK3R5,TLR9,IRS1,FCER1G,PIK3R1,RAC2,IKBKG,FOS,CARD11,LCP2,MAP3K8,CD4,CD86,MAP3K3,KRAS,NFKB1,MAP3K5,ATM,MAP3K14,IKBKB,NFATC1,VAV1,PIK3CG,PLCG2,NFATC3,NFKB2,NRAS,HLA-A,IKBKE
Macropinocytosis Signaling	4.13	0.282	4	KRAS,PIK3R6,CD14,PRKD3,ATM,PIK3R5,TLR9,IRS1,PDGFB,ITGB2,PIK3R1,CSF1R,PDGFC,PLCG2,PIK3CG,NRAS,PRKCD,MRC1,MET,ITGB3,PRKCH,ITGA5
Tec Kinase Signaling	4.09	0.228	5.477	RHOH,HCK,GNA13,PIK3R6,JAK3,PIK3R5,TLR9,IRS1,FCER1G,PIK3R1,GNAI3,FOS,TLR4,GNAQ,WAS,TEC,PRKCH,RND3,NFKB1,JAK2,PRKD3,GNAT2,ATM,BTK,VAV1,PIK3CG,PLCG2,NFKB2,PRKCD,STAT6,TNFSF10,FAS,YES1,ITGA5,GNA15,LYN
Regulation of the Epithelial-Mesenchymal Transition Pathway	4.04	0.22	N/A	PIK3R6,TGFB1,WNT5A,JAK3,PIK3R5,ZEB2,TLR9,IRS1,PIK3R1,SMAD4,FZD7,NOTCH2,APC,FZD1,SMAD3,MET,FZD6,TGFBR1,FGF11,KRAS,NFKB1,PDGFRB,EGFR,JAK2,NOTCH1,CTNNB1,ATM,RBPJ,LEF1,FGF10,TGFB2,ZEB1,EGR1,PIK3CG,NFKB2,TGFBR2,NRAS,ETS1,FGF9
Actin Cytoskeleton Signaling	4.02	0.213	4.004	IQGAP1,GNA13,ACTR2,PIK3R6,PIK3R5,TLR9,IRS1,LBP,PDGFB,PIK3R1,RAC2,ARPC1B,APC,IQGAP3,WAS,ARHGEF6,CYFIP1,MYH11,CRK,IQGAP2,FGF11,KRAS,FLNA,CRKL,CD14,MYL12B,ATM,FGF10,EZR,MSN,PXN,ACTN1,VAV1,PDGFC,PIK3CG,SSH1,NRAS,NCKAP1L,MYLK,SSH2,ITGA5,SHC1,FGF9
Phospholipase C Signaling	4.02	0.213	3.771	RHOH,ATF2,GNA13,PLCB2,PLCE1,FCER1G,LCP2,GNAQ,SYK,ARHGEF6,PLCB3,PRKCH,BLNK,HDAC4,HDAC9,PLA2G4A,RND3,ADCY4,KRAS,NFKB1,PRKD3,RPS6KA3,MYL12B,BTK,PLD4,NFATC1,PLA2G3,HMOX1,MEF2C,PLCG2,NFATC3,NFKB2,NRAS,PRKCD,FCGR2B,ITPR3,PLD2,RAP1B,ITGA5,TGM2,SHC1,MEF2A,LYN
T Cell Receptor Signaling	3.99	0.252	N/A	PIK3R6,PIK3R5,TLR9,IRS1,PIK3R1,IKBKG,FOS,CARD11,LCP2,CD8A,CD4,TEC,KRAS,NFKB1,CD8B,ATM,BTK,IKBKB,NFATC1,VAV1,PIK3CG,NFATC3,NFKB2,NRAS,PTPRC,RASA1,IKBKE
Human Embryonic Stem Cell Pluripotency	3.99	0.238	N/A	PIK3R6,TGFB1,WNT5A,S1PR3,PIK3R5,TLR9,IRS1,PDGFB,PIK3R1,SMAD4,FZD7,APC,FZD1,SMAD3,NTRK3,FZD6,TGFBR1,NTRK2,FOXO1,PDGFRB,CTNNB1,ATM,LEF1,TGFB2,PDGFC,PIK3CG,BMPR1A,TGFBR2,PDPK1,SMAD5,BMP1
Role of PKR in Interferon Induction and Antiviral Response	3.91	0.35	N/A	IRF1,EIF2AK2,NFKB1,ATF2,APAF1,TNFRSF1A,FCGR1A,IKBKB,TAB2,NFKB2,IKBKG,TLR3,CASP8,IKBKE
TNFR1 Signaling	3.87	0.333	3.207	NFKB1,APAF1,TNFRSF1A,MAP3K14,IKBKB,BIRC3,NFKB2,FOS,IKBKG,TNFAIP3,CASP2,RIPK1,CASP8,CASP7,IKBKE
Factors Promoting Cardiogenesis in Vertebrates	3.86	0.272	N/A	ATF2,TGFB1,CTNNB1,PRKD3,LEF1,CDK2,TGFB2,ACVR2A,SMAD4,FZD7,MEF2C,APC,BMPR1A,TGFBR2,PRKCD,SMAD5,FZD1,BMP1,FZD6,LRP6,TGFBR1,PRKCH
Agranulocyte Adhesion and Diapedesis	3.86	0.232	N/A	Ccl2,CXCL12,PF4,TNFRSF1A,MMP12,ITGB2,CCL3L3,Podxl,PODXL2,VCAM1,GNAI3,CXCL11,CXCR4,IL1R1,MYH11,CXCL16,CCL4,IL33,Ccl7,CXCL10,EZR,ITGA6,MSN,MMP7,MMP19,CLDN9,Ccl9,CD34,ICAM1,CXCL14,ITGA5,MMP14
Type I Diabetes Mellitus Signaling	3.82	0.255	3.545	IRF1,MYD88,APAF1,SOCS3,TNFRSF1A,FCER1G,PIAS1,IKBKG,IL1R1,IL1RAP,RIPK1,CD86,NFKB1,MAP3K5,JAK2,TNFRSF1B,MAP3K14,IKBKB,NFKB2,HLA-A,NGFR,SOCS6,FAS,CASP8,IKBKE
SAPK/JNK Signaling	3.82	0.255	3.962	ATF2,PIK3R6,GNA13,ZAK,PIK3R5,TLR9,IRS1,FCER1G,PIK3R1,RAC2,CRK,RIPK1,MAP3K3,KRAS,MAP3K5,CRKL,ATM,MAP4K1,MAPK8IP2,NFATC1,PIK3CG,NFATC3,NRAS,GADD45A,SHC1
IL-3 Signaling	3.78	0.268	N/A	KRAS,PIK3R6,JAK2,CRKL,PRKD3,CSF2RB,ATM,PIK3R5,TLR9,IRS1,PIK3R1,PIK3CG,FOS,NRAS,PRKCD,INPP5D,GAB2,STAT6,PTPN6,PRKCH,FOXO1,SHC1
Growth Hormone Signaling	3.74	0.273	3.273	PIK3R6,JAK2,SOCS3,PRKD3,RPS6KA3,ATM,PIK3R5,TLR9,IRS1,PIK3R1,CEBPA,PLCG2,PIK3CG,FOS,A2M,PRKCD,PDPK1,GHR,PTPN6,SOCS6,PRKCH
JAK/Stat Signaling	3.69	0.265	2.558	KRAS,NFKB1,PIK3R6,JAK2,SOCS3,ATM,JAK3,PIK3R5,TLR9,IRS1,PIK3R1,PIAS1,PTPN1,PIK3CG,NFKB2,FOS,NRAS,GNAQ,STAT6,PTPN6,SOCS6,SHC1
IL-4 Signaling	3.69	0.265	N/A	KRAS,PIK3R6,JAK2,ATM,IL13RA1,JAK3,PIK3R5,TLR9,IRS1,INPPL1,PIK3R1,NFATC1,IL2RG,PIK3CG,NFATC3,NRAS,HLA-A,INPP5D,NR3C1,STAT6,PTPN6,SHC1
T Helper Cell Differentiation	3.66	0.29	N/A	IL21R,TGFB1,TNFRSF1A,TNFRSF1B,IL6R,ICOSLG/LOC102723996,FCER1G,CD40,IL6ST,IL2RG,IL10RA,TGFBR2,HLA-A,IL10RB,NGFR,STAT6,TGFBR1,CD86
Erythropoietin Signaling	3.57	0.266	N/A	KRAS,NFKB1,PIK3R6,JAK2,SOCS3,PRKD3,ATM,PIK3R5,TLR9,IRS1,PIK3R1,PLCG2,PIK3CG,NFKB2,FOS,NRAS,PRKCD,PDPK1,PTPN6,PRKCH,SHC1
Role of RIG1-like Receptors in Antiviral Innate Immunity	3.53	0.379	2.714	IKBKG,NFKB2,DHX58,NFKB1,IRF7,IFIH1,TRIM25,IKBKB,RIPK1,CASP8,IKBKE
Role of JAK1 and JAK3 in γc Cytokine Signaling	3.5	0.275	N/A	IL21R,KRAS,PIK3R6,JAK2,SOCS3,ATM,JAK3,PIK3R5,TLR9,IRS1,PIK3R1,IL2RG,PIK3CG,NRAS,SYK,STAT6,BLNK,FES,SHC1
UVA-Induced MAPK Signaling	3.48	0.247	4.796	PARP12,KRAS,PLCD1,EGFR,PIK3R6,PLCB2,RPS6KA3,ATM,PIK3R5,TLR9,PARP9,PLCE1,IRS1,PIK3R1,PLCG2,PIK3CG,PARP10,FOS,TIPARP,NRAS,ZC3HAV1,PARP3,PLCB3,PARP14
IL-10 Signaling	3.47	0.281	N/A	IL1RL1,NFKB1,SOCS3,CD14,MAP3K14,IKBKB,LBP,HMOX1,IL10RA,NFKB2,FOS,IKBKG,FCGR2B,IL10RB,IL1R1,IL1RAP,IL33,IKBKE
NGF Signaling	3.44	0.235	5.196	ATF2,PIK3R6,PIK3R5,TLR9,IRS1,PIK3R1,IKBKG,MAP3K8,CRK,MAP3K3,KRAS,NFKB1,MAP3K5,RPS6KA3,ATM,MAP3K14,IKBKB,PIK3CG,PLCG2,NFKB2,NRAS,PRKCD,PDPK1,NGFR,RAP1B,SHC1,IKBKE
Gα12/13 Signaling	3.43	0.231	4.914	LPAR6,F2RL1,GNA13,PIK3R6,PIK3R5,TLR9,IRS1,PIK3R1,IKBKG,LPAR5,TEC,KRAS,NFKB1,MAP3K5,CTNNB1,MYL12B,ATM,BTK,PXN,IKBKB,VAV1,MEF2C,PIK3CG,NFKB2,NRAS,RASA1,MEF2A,IKBKE
Germ Cell-Sertoli Cell Junction Signaling	3.4	0.215	N/A	IQGAP1,RHOH,LAMC3,PIK3R6,AFDN,TGFB1,TJP1,TNFRSF1A,PIK3R5,TLR9,IRS1,PIK3R1,RAC2,A2M,MAP3K8,TGFBR1,RND3,MAP3K3,KRAS,MAP3K5,CTNNB1,ATM,MAP3K14,ITGA6,TGFB2,PXN,FER,ACTN1,PIK3CG,TGFBR2,NRAS,PDPK1,SORBS1,MYO7A
Thrombopoietin Signaling	3.38	0.277	4.243	KRAS,PIK3R6,JAK2,PRKD3,ATM,PIK3R5,TLR9,IRS1,PIK3R1,PLCG2,PIK3CG,FOS,NRAS,MYC,PRKCD,GAB2,PRKCH,SHC1
Apoptosis Signaling	3.26	0.253	0	KRAS,NFKB1,MAP3K5,APAF1,BCL2L11,TNFRSF1A,TNFRSF1B,MAP3K14,IKBKB,BIRC3,PLCG2,NFKB2,IKBKG,NRAS,CAPN3,BCL2A1,FAS,CASP2,CASP8,CASP7,IKBKE
p53 Signaling	3.2	0.238	0.471	PML,PTEN,PIK3R6,APAF1,CCND2,CTNNB1,MED1,ATM,CDK2,PIK3R5,TLR9,IRS1,TP53INP1,PIK3R1,PIAS1,RRM2B,PIK3CG,STAG1,DRAM1,GADD45A,FAS,RB1,HDAC9,SIRT1
Atherosclerosis Signaling	3.2	0.238	N/A	CXCL12,ALOX12,NFKB1,TGFB1,MSR1,PDGFB,ITGB2,CD40,PLA2G3,COL18A1,VCAM1,PDGFC,NFKB2,LYZ,CXCR4,PNPLA3,CLU,LPL,LCAT,APOE,PLBD1,ICAM1,PLA2G4A,IL33
Glioma Invasiveness Signaling	3.2	0.269	3.3	KRAS,RHOH,PIK3R6,ITGAV,PLAU,ATM,PLAUR,PIK3R5,TLR9,IRS1,PIK3R1,CD44,TIMP2,PIK3CG,NRAS,ITGB3,TIMP1,RND3
Reelin Signaling in Neurons	3.16	0.244	N/A	RELN,ITGAL,HCK,PIK3R6,CRKL,ATM,ITGA6,MAP4K1,PIK3R5,MAPK8IP2,TLR9,IRS1,ITGB2,PIK3R1,CNR2,PIK3CG,ARHGEF6,ITGB3,APOE,YES1,ITGA5,LYN
IGF-1 Signaling	3.14	0.235	2.4	IGFBP4,KRAS,PIK3R6,JAK2,SOCS3,ATM,PXN,PIK3R5,TLR9,IRS1,PIK3R1,NOV,PIK3CG,FOS,NRAS,PDPK1,IGFBP7,SOCS6,RASA1,CSNK2A1,FOXO1,FOXO3,SHC1,PRKAR2A
Induction of Apoptosis by HIV1	3.13	0.281	N/A	NFKB1,MAP3K5,APAF1,TNFRSF1A,TNFRSF1B,MAP3K14,IKBKB,BIRC3,NFKB2,IKBKG,CXCR4,NGFR,FAS,RIPK1,CASP8,IKBKE
Protein Kinase A Signaling	3.11	0.179	2.143	AKAP13,PTEN,GNA13,TGFB1,PLCB2,PLCE1,SMAD4,PDE5A,GNAI3,PTPN18,GNAQ,SMAD3,TGFBR1,PRKCH,PRKAR2A,PTPRZ1,ADCY4,PRKD3,AKAP2,FLNA,CTNNB1,LEF1,TGFB2,PTPN1,NFKB2,AKAP7,TGFBR2,PRKCD,PTPRG,MYLK,RAP1B,DUSP6,ATF2,CDC14B,PDE3B,PHKB,PLCB3,PTPN6,SMPDL3A,H1FX,PLCD1,NFKB1,PYGL,MYL12B,PTPN2,AKAP8,GLI3,PXN,NFATC1,PTPRJ,PLCG2,NFATC3,SMPDL3B,ITPR3,NGFR,PTGS2,PTPRC,CDC23,PDE9A
Systemic Lupus Erythematosus Signaling	3.09	0.207	N/A	PIK3R6,FCGR1A,CD72,IL6R,PIK3R5,TLR9,IRS1,CD22,FCER1G,PIK3R1,RNPC3,CD40,FOS,INPP5D,PTPN6,CD86,IL33,KRAS,TNFSF13B,TLR7,ATM,C6,NFATC1,PIK3CG,PLCG2,NFATC3,NRAS,HLA-A,FCGR2B,PRPF4B,PRPF40A,PTPRC,FCGR3A/FCGR3B,LYN
Angiopoietin Signaling	3.08	0.257	1.155	KRAS,NFKB1,PIK3R6,ATM,PIK3R5,TLR9,IKBKB,IRS1,PIK3R1,PIK3CG,TEK,NFKB2,IKBKG,TIE1,NRAS,CRK,RASA1,FOXO1,IKBKE
Superpathway of Geranylgeranyldiphosphate Biosynthesis I (via Mevalonate)	3.05	0.467	N/A	HMGCS1,IDI1,MVK,FDPS,ACAT2,HMGCR,MVD
TNFR2 Signaling	3.02	0.357	2.333	FOS,IKBKG,NFKB2,NFKB1,TNFAIP3,TNFRSF1B,MAP3K14,IKBKB,BIRC3,IKBKE
TWEAK Signaling	2.98	0.333	2.714	IKBKG,NFKB2,NFKB1,APAF1,MAP3K14,IKBKB,RIPK1,CASP8,BIRC3,CASP7,IKBKE
Inhibition of Matrix Metalloproteases	2.98	0.333	N/A	MMP7,A2M,RECK,MMP19,THBS2,MMP12,TFPI2,TIMP1,ADAM10,TIMP2,MMP14
STAT3 Pathway	2.96	0.257	2.357	KRAS,PDGFRB,EGFR,JAK2,SOCS3,PTPN2,INSR,BMPR1A,NRAS,MYC,TGFBR2,NGFR,GHR,NTRK3,PTPN6,TGFBR1,SOCS6,NTRK2
Fc Epsilon RI Signaling	2.95	0.225	3.8	PIK3R6,PIK3R5,TLR9,IRS1,INPPL1,FCER1G,PIK3R1,RAC2,LCP2,SYK,INPP5D,PRKCH,PLA2G4A,KRAS,PRKD3,ATM,BTK,PLA2G3,VAV1,PIK3CG,PLCG2,NRAS,PRKCD,PDPK1,LYN
Telomerase Signaling	2.95	0.229	4.472	KRAS,TEP1,EGFR,PIK3R6,ATM,PIK3R5,TLR9,ELF2,IRS1,PIK3R1,IL2RG,PIK3CG,ELF1,NRAS,MYC,PDPK1,ELF4,ELK3,ETS1,HDAC4,RB1,HDAC9,TPP1,SHC1
CXCR4 Signaling	2.92	0.206	4.914	CXCL12,RHOH,GNA13,PIK3R6,PLCB2,PIK3R5,TLR9,IRS1,PIK3R1,GNAI3,FOS,CXCR4,GNAQ,PLCB3,CD4,CRK,PRKCH,RND3,ADCY4,KRAS,PRKD3,GNAT2,MYL12B,ATM,PXN,EGR1,PIK3CG,NRAS,PRKCD,ITPR3,GNA15,LYN
Lymphotoxin β Receptor Signaling	2.91	0.262	3.873	NFKB1,PIK3R6,APAF1,ATM,MAP3K14,PIK3R5,TLR9,IKBKB,IRS1,PIK3R1,VCAM1,PIK3CG,NFKB2,IKBKG,PDPK1,RELB,IKBKE
Crosstalk between Dendritic Cells and Natural Killer Cells	2.91	0.262	N/A	MICB,NFKB1,ITGAL,TLR7,TNFRSF1B,CSF2RB,TLR9,CD40,IL2RG,NFKB2,TLR4,HLA-A,TLR3,TYROBP,TNFSF10,FAS,CD86
PEDF Signaling	2.91	0.244	4.025	KRAS,NFKB1,TCF12,PIK3R6,ATM,PIK3R5,ZEB1,TLR9,IKBKB,IRS1,PIK3R1,PIK3CG,NFKB2,IKBKG,NRAS,CFLAR,FAS,CASP8,CASP7,IKBKE
fMLP Signaling in Neutrophils	2.9	0.22	5.099	ACTR2,PIK3R6,PLCB2,NCF1,PIK3R5,TLR9,IRS1,PIK3R1,ARPC1B,GNAI3,NCF2,WAS,PLCB3,PRKCH,KRAS,NFKB1,PRKD3,ATM,NFATC1,PIK3CG,NFATC3,NFKB2,NRAS,PRKCD,ITPR3,CYBB
Activation of IRF by Cytosolic Pattern Recognition Receptors	2.89	0.286	2.673	DHX58,IRF9,NFKB1,ATF2,IKBKB,IFIT2,CD40,NFKB2,IKBKG,IRF7,IFIH1,ZBP1,RIPK1,IKBKE
Phospholipases	2.89	0.286	N/A	PLCD1,PLA1A,PLCB2,PLCE1,PLD4,PLA2G3,HMOX1,PLCG2,PNPLA3,PLD2,PLCB3,LCAT,PLBD1,PLA2G4A
Retinoic acid Mediated Apoptosis Signaling	2.87	0.295	3.051	PARP12,IRF1,APAF1,PARP9,PARP10,TIPARP,CFLAR,ZC3HAV1,PARP3,TNFSF10,PARP14,RARG,CASP8
Mevalonate Pathway I	2.86	0.5	N/A	HMGCS1,IDI1,MVK,ACAT2,HMGCR,MVD
CD40 Signaling	2.86	0.247	3.771	NFKB1,PIK3R6,ATM,MAP3K14,JAK3,PIK3R5,TLR9,IKBKB,IRS1,PIK3R1,CD40,PIK3CG,NFKB2,FOS,IKBKG,TNFAIP3,PTGS2,ICAM1,IKBKE
Regulation of IL-2 Expression in Activated and Anergic T Lymphocytes	2.86	0.247	N/A	KRAS,NFKB1,TGFB1,TGFB2,IKBKB,SMAD4,NFATC1,VAV1,PLCG2,NFATC3,NFKB2,FOS,IKBKG,CARD11,NRAS,TGFBR2,SMAD3,TGFBR1,IKBKE
p70S6K Signaling	2.85	0.216	5.196	F2RL1,PIK3R6,PLCB2,PIK3R5,PLCE1,TLR9,IRS1,PIK3R1,IL2RG,GNAI3,GNAQ,SYK,PLCB3,PRKCH,KRAS,PLCD1,EGFR,PRKD3,ATM,BTK,PIK3CG,PLCG2,NRAS,PRKCD,PDPK1,SHC1,LYN
Epithelial Adherens Junction Signaling	2.85	0.216	N/A	IQGAP1,PTEN,ACTR2,AFDN,ACVR2A,ARPC1B,NOTCH2,APC,WAS,MYH11,MET,TGFBR1,CRK,KRAS,EGFR,NOTCH1,CTNNB1,LEF1,TGFB2,FER,ACTN1,TGFBR2,NRAS,SORBS1,MYO7A,RAP1B,YES1
IL-1 Signaling	2.83	0.236	4.583	ADCY4,NFKB1,GNA13,MYD88,GNAT2,MAP3K14,IKBKB,TAB2,IRAK3,GNAI3,IRAK4,NFKB2,FOS,IKBKG,GNAQ,IL1R1,IL1RAP,IRAK2,PRKAR2A,IKBKE,GNA15
Virus Entry via Endocytic Pathways	2.83	0.232	N/A	KRAS,ITGAL,PIK3R6,FLNA,PRKD3,ATM,ITGA6,PIK3R5,TLR9,IRS1,B2M,ITGB2,PIK3R1,RAC2,PLCG2,PIK3CG,NRAS,PRKCD,HLA-A,ITGB3,PRKCH,ITGA5
G Beta Gamma Signaling	2.78	0.238	4.359	HBEGF,KRAS,EGFR,GNA13,GNAT2,PRKD3,BTK,GNAI3,PLCG2,PIK3CG,NRAS,GNAQ,PRKCD,PDPK1,ARHGEF6,KCNJ5,PRKCH,SHC1,PRKAR2A,GNA15
IL-9 Signaling	2.77	0.289	2.496	NFKB1,PIK3R6,SOCS3,ATM,JAK3,PIK3R5,BCL3,TLR9,IRS1,PIK3R1,IL2RG,PIK3CG,NFKB2
Primary Immunodeficiency Signaling	2.75	0.314	N/A	IKBKG,CD8A,BTK,JAK3,CD4,PTPRC,BLNK,CD40,TAP1,DCLRE1C,IL2RG
Integrin Signaling	2.69	0.191	5.754	RHOH,ITGAL,PTEN,ACTR2,PIK3R6,ITGAV,NEDD9,PIK3R5,TLR9,IRS1,PDGFB,ITGB2,WIPF1,PIK3R1,RAC2,ARPC1B,ITGA2B,WAS,CAPN3,ITGB3,CRK,RND3,KRAS,CRKL,MYL12B,ATM,ITGA6,PXN,ITGAX,ACTN1,PIK3CG,PLCG2,NRAS,MYLK,RAP1B,LIMS1,ITGA5,SHC1
Antiproliferative Role of TOB in T Cell Signaling	2.66	0.346	N/A	TGFBR2,TGFB1,SMAD3,CDK2,PABPC1,TGFB2,TGFBR1,RB1,SMAD4
VEGF Family Ligand-Receptor Interactions	2.65	0.237	3.638	KRAS,PIK3R6,NRP2,PRKD3,ATM,PIK3R5,TLR9,IRS1,PIK3R1,PLA2G3,PLCG2,PIK3CG,FOS,NRAS,PRKCD,NRP1,PRKCH,PLA2G4A,SHC1
Cholesterol Biosynthesis I	2.64	0.462	N/A	SQLE,DHCR24,TM7SF2,CYP51A1,FDFT1,MSMO1
Cholesterol Biosynthesis II (via 24,25-dihydrolanosterol)	2.64	0.462	N/A	SQLE,DHCR24,TM7SF2,CYP51A1,FDFT1,MSMO1
Cholesterol Biosynthesis III (via Desmosterol)	2.64	0.462	N/A	SQLE,DHCR24,TM7SF2,CYP51A1,FDFT1,MSMO1
HMGB1 Signaling	2.63	0.211	4.491	RHOH,PIK3R6,TGFB1,TNFRSF1A,PIK3R5,TLR9,IRS1,PIK3R1,VCAM1,FOS,TLR4,IL1R1,RND3,KRAS,NFKB1,TNFRSF1B,ATM,TGFB2,PLAT,PIK3CG,NFKB2,KAT6A,NRAS,NGFR,SERPINE1,ICAM1
PI3K/AKT Signaling	2.61	0.214	2.4	PTEN,JAK3,INPPL1,PIK3R1,IKBKG,INPP5D,MAP3K8,FOXO1,KRAS,NFKB1,MAP3K5,JAK2,CTNNB1,IKBKB,PIK3CG,NFKB2,NRAS,PDPK1,GAB2,PTGS2,LIMS1,FOXO3,ITGA5,SHC1,IKBKE
IL-15 Signaling	2.6	0.24	N/A	KRAS,NFKB1,PIK3R6,JAK2,ATM,JAK3,PIK3R5,TLR9,IRS1,PIK3R1,VCAM1,IL2RG,PIK3CG,NFKB2,NRAS,SYK,STAT6,SHC1
Cholecystokinin/Gastrin-mediated Signaling	2.58	0.226	N/A	KRAS,RHOH,ATF2,EGFR,GNA13,PLCB2,PRKD3,PXN,MEF2C,FOS,NRAS,GNAQ,PRKCD,ITPR3,PTGS2,PLCB3,PRKCH,RND3,MEF2A,IL33,SHC1
Endometrial Cancer Signaling	2.56	0.25	N/A	KRAS,PTEN,PIK3R6,CTNNB1,LEF1,ATM,PIK3R5,TLR9,IRS1,PIK3R1,PIK3CG,NRAS,MYC,PDPK1,ERBB2,FOXO3
Altered T Cell and B Cell Signaling in Rheumatoid Arthritis	2.53	0.237	N/A	NFKB1,TNFSF13B,TLR7,TGFB1,MAP3K14,TLR9,FCER1G,CD40,NFKB2,TLR4,TLR8,HLA-A,TLR3,RELB,FAS,TLR2,CD86,IL33
Antioxidant Action of Vitamin C	2.52	0.227	-3.578	PLCD1,NFKB1,JAK2,PLCB2,CSF2RB,IKBKB,PLCE1,PLD4,PLA2G3,HMOX1,PLCG2,NFKB2,IKBKG,PNPLA3,PLD2,PLCB3,LCAT,PLBD1,PLA2G4A,IKBKE
Agrin Interactions at Neuromuscular Junction	2.48	0.246	3.464	KRAS,ITGAL,EGFR,LAMB1,ITGA6,PXN,LAMC1,ITGB2,RAC2,NRAS,ARHGEF6,ERBB2,ITGB3,ITGA5,LAMA2,UTRN
ErbB Signaling	2.47	0.221	N/A	HBEGF,KRAS,EGFR,PIK3R6,BTC,PRKD3,ATM,PIK3R5,TLR9,IRS1,PIK3R1,PLCG2,PIK3CG,FOS,NRAS,PRKCD,PDPK1,ERBB2,PRKCH,FOXO1,SHC1
Neuregulin Signaling	2.46	0.229	3.357	HBEGF,KRAS,EGFR,PTEN,BTC,ERBIN,CRKL,PRKD3,PIK3R1,PLCG2,NRAS,MYC,PRKCD,PDPK1,ERBB2,CRK,PRKCH,ITGA5,SHC1
Wnt/Ca+ pathway	2.46	0.259	3.742	PLCD1,NFKB1,ATF2,PLCB2,WNT5A,PLCE1,NFATC1,FZD7,PLCG2,NFATC3,NFKB2,FZD1,FZD6,PLCB3
Thrombin Signaling	2.45	0.189	5.048	RHOH,GNA13,PIK3R6,PLCB2,PIK3R5,PLCE1,TLR9,IRS1,PIK3R1,GNAI3,GNAQ,ARHGEF6,PLCB3,PRKCH,RND3,ADCY4,KRAS,PLCD1,NFKB1,EGFR,PRKD3,GNAT2,MYL12B,ATM,IKBKB,PIK3CG,PLCG2,NFKB2,NRAS,PRKCD,PDPK1,ITPR3,MYLK,SHC1,GNA15
Role of NANOG in Mammalian Embryonic Stem Cell Pluripotency	2.44	0.211	3.317	KRAS,PIK3R6,JAK2,CTNNB1,WNT5A,ATM,JAK3,PIK3R5,TLR9,IRS1,RIF1,PIK3R1,SMAD4,FZD7,IL6ST,APC,PIK3CG,BMPR1A,NRAS,SMAD5,FZD1,BMP1,FZD6,SHC1
ERK5 Signaling	2.43	0.25	3.357	KRAS,ATF2,EGFR,GNA13,RPS6KA3,MEF2C,IL6ST,FOS,NRAS,GNAQ,MYC,MAP3K8,FOXO3,MAP3K3,MEF2A
ErbB2-ErbB3 Signaling	2.41	0.242	N/A	KRAS,PTEN,PIK3R6,ATM,JAK3,PIK3R5,TLR9,IRS1,PIK3R1,PIK3CG,NRAS,MYC,PDPK1,ERBB2,FOXO1,SHC1
Small Cell Lung Cancer Signaling	2.4	0.226	N/A	NFKB1,PTEN,PIK3R6,APAF1,ATM,CDK2,PIK3R5,TLR9,IKBKB,IRS1,PIK3R1,PIK3CG,NFKB2,IKBKG,MYC,PTGS2,CDKN2B,RB1,IKBKE
Mouse Embryonic Stem Cell Pluripotency	2.36	0.214	3.838	KRAS,PIK3R6,JAK2,CTNNB1,LEF1,ATM,JAK3,PIK3R5,TLR9,IRS1,PIK3R1,SMAD4,FZD7,IL6ST,APC,PIK3CG,BMPR1A,NRAS,MYC,SMAD5,FZD1,FZD6
Neurotrophin/TRK Signaling	2.34	0.233	3.873	KRAS,ATF2,MAP3K5,PIK3R6,ATM,PIK3R5,TLR9,IRS1,PIK3R1,PIK3CG,FOS,NRAS,PDPK1,NGFR,NTRK3,NTRK2,SHC1
GM-CSF Signaling	2.34	0.233	3.638	KRAS,HCK,PIK3R6,JAK2,CSF2RB,ATM,PIK3R5,TLR9,IRS1,PIK3R1,PIK3CG,NRAS,BCL2A1,RUNX1,ETS1,SHC1,LYN
Gαq Signaling	2.29	0.192	5.112	RHOH,PIK3R6,PLCB2,PIK3R5,TLR9,IRS1,PIK3R1,IKBKG,GNAQ,PLCB3,PRKCH,RND3,RGS18,NFKB1,PRKD3,ATM,BTK,IKBKB,PLD4,NFATC1,HMOX1,PIK3CG,PLCG2,NFATC3,NFKB2,PRKCD,ITPR3,PLD2,GNA15,IKBKE
Adipogenesis pathway	2.26	0.202	N/A	TGFB1,TNFRSF1A,WNT5A,FZD7,LPIN1,FZD1,SMAD3,FZD6,HDAC4,HDAC9,FOXO1,SIRT1,CEBPD,TXNIP,FABP4,SREBF1,CEBPA,NR2F2,KLF3,KAT6A,BMPR1A,SMAD5,CTBP2,LPL,EGR2
Renin-Angiotensin Signaling	2.24	0.203	N/A	ADCY4,KRAS,NFKB1,ATF2,PIK3R6,JAK2,PRKD3,ATM,PIK3R5,TLR9,IRS1,PIK3R1,PLCG2,PIK3CG,NFKB2,FOS,NRAS,GNAQ,PRKCD,ITPR3,PTPN6,PRKCH,SHC1,PRKAR2A
Cardiac Hypertrophy Signaling	2.23	0.179	5.425	RHOH,ATF2,GNA13,PIK3R6,TGFB1,PLCB2,IL6R,PIK3R5,PLCE1,TLR9,IRS1,PIK3R1,GNAI3,GNAQ,MAP3K8,PLCB3,TGFBR1,RND3,MAP3K3,PRKAR2A,ADCY4,KRAS,PLCD1,MAP3K5,GNAT2,MYL12B,ATM,MAP3K14,TGFB2,ATF6,MEF2C,PIK3CG,PLCG2,HSPB1,TGFBR2,NRAS,ADRA2C,MEF2A,GNA15
Glucocorticoid Receptor Signaling	2.22	0.173	N/A	PIK3R6,TGFB1,PLAU,PBRM1,FCGR1A,JAK3,PIK3R5,TLR9,IRS1,PIK3R1,SMAD4,VCAM1,NCOA3,IKBKG,FOS,A2M,SMAD3,TGFBR1,PHF10,KRAS,NFKB1,JAK2,TAF9,ATM,MED1,MAP3K14,TGFB2,IKBKB,NFATC1,CEBPA,ANXA1,PIK3CG,NFATC3,TGFBR2,NRAS,PBX1,NR3C1,UBE2I,ARID2,PTGS2,SERPINE1,ICAM1,FOXO3,SHC1,IKBKE
Leptin Signaling in Obesity	2.22	0.222	2.111	ADCY4,PLCD1,PIK3R6,JAK2,SOCS3,PLCB2,PDE3B,ATM,PIK3R5,TLR9,PLCE1,IRS1,PIK3R1,PLCG2,PIK3CG,PLCB3,FOXO1,PRKAR2A
TGF-β Signaling	2.22	0.222	3.3	KRAS,TGFB1,MAP4K1,TGFB2,ACVR2A,SMAD4,FOS,SKI,BMPR1A,NRAS,TGFBR2,IRF7,SMAD5,SMAD3,TGIF1,TGFBR1,SERPINE1,RUNX2
Acetate Conversion to Acetyl-CoA	2.21	0.75	N/A	ACSS1,ACSS2,ACSS3
Coagulation System	2.19	0.3	0.333	A2M,PROS1,PLAU,PLAUR,F10,F8,VWF,SERPINE1,PLAT
ERK/MAPK Signaling	2.17	0.184	5.048	ATF2,PIK3R6,PIK3R5,TLR9,ELF2,IRS1,PIK3R1,RAC2,ELF1,FOS,CRK,PLA2G4A,PRKAR2A,KRAS,CRKL,ATM,PXN,NFATC1,PLA2G3,PIK3CG,PLCG2,HSPB1,MYC,NRAS,PRKCD,ELF4,ELK3,RAP1B,MKNK1,DUSP6,ETS1,ITGA5,SHC1
Glioma Signaling	2.16	0.206	3.273	KRAS,EGFR,PDGFRB,PTEN,PIK3R6,PRKD3,ATM,PIK3R5,TLR9,IRS1,PDGFB,PIK3R1,PDGFC,PLCG2,PIK3CG,NRAS,PRKCD,CDKN2B,RBL1,PRKCH,RB1,SHC1
IL-2 Signaling	2.15	0.234	3.742	KRAS,PIK3R6,ATM,JAK3,PIK3R5,TLR9,IRS1,PIK3R1,IL2RG,PIK3CG,FOS,NRAS,SYK,CSNK2A1,SHC1
Type II Diabetes Mellitus Signaling	2.15	0.2	4.583	NFKB1,MAP3K5,PIK3R6,SOCS3,TNFRSF1A,TNFRSF1B,PRKD3,ATM,MAP3K14,PIK3R5,INSR,TLR9,IKBKB,IRS1,PIK3R1,PIK3CG,NFKB2,IKBKG,PRKCD,PDPK1,NGFR,SOCS6,PRKCH,IKBKE
Acute Myeloid Leukemia Signaling	2.11	0.213	2.357	KRAS,NFKB1,PML,PIK3R6,CSF2RB,LEF1,ATM,CSF3R,PIK3R5,TLR9,IRS1,PIK3R1,CEBPA,CSF1R,PIK3CG,NFKB2,NRAS,MYC,RUNX1
Dermatan Sulfate Degradation (Metazoa)	2.11	0.375	N/A	HEXB,CEMIP,IDUA,IDS,HEXA,CD44
MIF-mediated Glucocorticoid Regulation	2.07	0.308	1.134	TLR4,NFKB2,NFKB1,CD14,NR3C1,PTGS2,PLA2G3,PLA2G4A
Role of NFAT in Cardiac Hypertrophy	2.06	0.181	4.7	PIK3R6,TGFB1,PLCB2,SLC8A1,PIK3R5,PLCE1,TLR9,IRS1,PIK3R1,GNAI3,GNAQ,PLCB3,TGFBR1,PRKCH,HDAC4,HDAC9,PRKAR2A,ADCY4,KRAS,PLCD1,PRKD3,ATM,TGFB2,MEF2C,IL6ST,PIK3CG,PLCG2,TGFBR2,NRAS,PRKCD,ITPR3,SHC1,MEF2A
HER-2 Signaling in Breast Cancer	2.05	0.214	N/A	KRAS,EGFR,MAP3K5,PIK3R6,PRKD3,ATM,PIK3R5,TLR9,IRS1,ITGB2,PIK3R1,PIK3CG,NRAS,PRKCD,ERBB2,ITGB3,PRKCH,FOXO1
ILK Signaling	2.04	0.183	4.426	RHOH,ATF2,PTEN,PIK3R6,TNFRSF1A,PIK3R5,TLR9,IRS1,ITGB2,PIK3R1,VIM,FOS,ARHGEF6,MYH11,FBLIM1,ITGB3,RND3,NFKB1,FLNA,CTNNB1,ATM,LEF1,PXN,ACTN1,PDGFC,PIK3CG,NFKB2,MYC,PDPK1,PTGS2,LIMS1
Caveolar-mediated Endocytosis Signaling	2.02	0.227	N/A	ITGAL,EGFR,ITGAV,FLNA,CD48,ITGA6,INSR,ITGAX,B2M,ITGB2,PTPN1,ITGA2B,HLA-A,ITGB3,ITGA5
Prostate Cancer Signaling	2.01	0.209	N/A	KRAS,NFKB1,ATF2,PTEN,PIK3R6,CTNNB1,LEF1,ATM,CDK2,PIK3R5,TLR9,IRS1,PIK3R1,PIK3CG,NFKB2,NRAS,PDPK1,RB1,FOXO1
Ovarian Cancer Signaling	1.98	0.19	N/A	PTEN,PIK3R6,WNT5A,PIK3R5,TLR9,IRS1,PIK3R1,FZD7,APC,ARRB1,FZD1,FZD6,PRKAR2A,KRAS,EGFR,CTNNB1,ATM,LEF1,CD44,PDGFC,PIK3CG,MMP7,NRAS,PTGS2,RB1,FGF9
IL-17 Signaling	1.98	0.215	N/A	KRAS,NFKB1,ATF2,PIK3R6,JAK2,CXCL10,ATM,MAP3K14,PIK3R5,TLR9,IRS1,PIK3R1,PIK3CG,CXCL11,NRAS,PTGS2,TIMP1
ErbB4 Signaling	1.96	0.224	3.873	KRAS,PIK3R6,PRKD3,ATM,PIK3R5,TLR9,IRS1,PIK3R1,PLCG2,PIK3CG,NRAS,PRKCD,PDPK1,PRKCH,SHC1
LPS/IL-1 Mediated Inhibition of RXR Function	1.96	0.18	0.471	IL1RL1,ACOX3,ABCC4,MYD88,TNFRSF1A,LBP,TLR4,FMO5,SULT4A1,IL1R1,NR1H3,ALDH1L2,IL1RAP,ACOX2,ABCC3,IL33,MAOA,HMGCS1,HS2ST1,FABP4,SREBF1,TNFRSF1B,FMO4,CD14,ABCA1,FABP7,MGST1,SOD3,NGFR,APOE,MAOB,PLTP
Cell Cycle: G1/S Checkpoint Regulation	1.96	0.23	0.577	CCND2,TGFB1,ATM,CDK2,TGFB2,SMAD4,MYC,SMAD3,CDKN2B,RBL1,RB1,HDAC4,HDAC9,FOXO1
PAK Signaling	1.96	0.207	3.771	KRAS,PDGFRB,PIK3R6,ARHGAP10,MYL12B,ATM,PXN,PIK3R5,TLR9,IRS1,PDGFB,PIK3R1,PDGFC,PIK3CG,NRAS,ARHGEF6,MYLK,ITGA5,SHC1
Aryl Hydrocarbon Receptor Signaling	1.93	0.192	2.449	NFKB1,APAF1,CCND2,TGFB1,MED1,ATM,CDK2,TGFB2,MGST1,NCOA3,NFKB2,FOS,HSPB1,MYC,AHR,ALDH1L2,ARNT,RBL1,RARG,FAS,RB1,CYP1B1,TGM2,NFE2L2
Insulin Receptor Signaling	1.92	0.189	1.8	PTEN,PIK3R6,SOCS3,PDE3B,PIK3R5,TLR9,IRS1,INPPL1,PIK3R1,INPP5D,CRK,FOXO1,PRKAR2A,KRAS,JAK2,CRKL,ATM,INSR,SCNN1A,PTPN1,PIK3CG,NRAS,PDPK1,FOXO3,SHC1
GDNF Family Ligand-Receptor Interactions	1.91	0.216	3.742	KRAS,PIK3R6,GFRA1,ATM,PIK3R5,TLR9,IRS1,PIK3R1,PLCG2,PIK3CG,FOS,NRAS,ITPR3,DOK3,RASA1,SHC1
14-3-3-mediated Signaling	1.91	0.193	N/A	KRAS,PLCD1,MAP3K5,PIK3R6,PLCB2,TNFRSF1A,PRKD3,ATM,PIK3R5,TLR9,PLCE1,IRS1,PIK3R1,GFAP,PLCG2,PIK3CG,VIM,FOS,NRAS,PRKCD,PLCB3,PRKCH,FOXO1
Oncostatin M Signaling	1.9	0.273	3	KRAS,NRAS,CHI3L1,JAK2,PLAU,JAK3,IL6ST,SHC1,OSMR
RANK Signaling in Osteoclasts	1.88	0.2	4.472	NFKB1,MAP3K5,PIK3R6,ATM,MAP3K14,PIK3R5,TLR9,IKBKB,IRS1,TAB2,PIK3R1,NFATC1,BIRC3,PIK3CG,NFKB2,FOS,IKBKG,MAP3K8,MAP3K3,IKBKE
B Cell Activating Factor Signaling	1.86	0.256	3	FOS,IKBKG,NFATC3,NFKB2,NFKB1,TNFSF13B,MAP3K14,IKBKB,NFATC1,IKBKE
Epoxysqualene Biosynthesis	1.85	1	N/A	SQLE,FDFT1
Paxillin Signaling	1.81	0.194	3.742	KRAS,ITGAL,PIK3R6,ITGAV,ATM,ITGA6,PXN,PIK3R5,ITGAX,TLR9,IRS1,ITGB2,ACTN1,PIK3R1,PIK3CG,ITGA2B,NRAS,ARHGEF6,ITGB3,CRK,ITGA5
Renal Cell Carcinoma Signaling	1.81	0.211	3.606	KRAS,PIK3R6,TGFB1,ATM,PIK3R5,TLR9,IRS1,PDGFB,PIK3R1,PIK3CG,FOS,NRAS,MET,ARNT,CRK,ETS1
CD27 Signaling in Lymphocytes	1.77	0.231	2.309	FOS,IKBKG,NFKB2,NFKB1,MAP3K5,APAF1,MAP3K8,MAP3K14,IKBKB,MAP3K3,CASP8,IKBKE
Cytotoxic T Lymphocyte-mediated Apoptosis of Target Cells	1.73	0.292	2.236	HLA-A,APAF1,B2M,FCER1G,FAS,CASP8,CASP7
FAK Signaling	1.72	0.196	N/A	KRAS,EGFR,PTEN,PIK3R6,ATM,PXN,PIK3R5,TLR9,IRS1,PIK3R1,PLCG2,PIK3CG,NRAS,WAS,CAPN3,PDPK1,ARHGEF6,CRK,ITGA5
4-1BB Signaling in T Lymphocytes	1.68	0.267	2.828	IKBKG,NFKB2,NFKB1,ATF2,MAP3K5,MAP3K14,IKBKB,IKBKE
Role of JAK2 in Hormone-like Cytokine Signaling	1.68	0.267	N/A	JAK2,SOCS3,GHR,IRS1,PTPN6,SOCS6,SHC1,PTPN1
GNRH Signaling	1.67	0.184	3.962	ADCY4,KRAS,NFKB1,ATF2,EGFR,MAP3K5,PLCB2,PRKD3,MAP3K14,EGR1,GNAI3,NFKB2,FOS,NRAS,GNAQ,PRKCD,ITPR3,MAP3K8,PLCB3,PRKCH,MAP3K3,PRKAR2A,GNA15
TR/RXR Activation	1.65	0.196	N/A	UCP2,PIK3R6,SREBF1,MED1,PDE3B,ATM,PIK3R5,BCL3,TLR9,F10,IRS1,SLC16A2,PIK3R1,NCOA3,PIK3CG,LDLR,NCOA6,SYT12
Ephrin Receptor Signaling	1.64	0.174	4.899	CXCL12,ATF2,GNA13,ACTR2,PDGFB,WIPF1,ADAM10,RAC2,ARPC1B,GNAI3,CXCR4,GNAQ,WAS,CRK,KRAS,JAK2,CRKL,GNAT2,MAP3K14,PXN,PDGFC,PIK3CG,NRAS,SORBS1,RAP1B,RASA1,ITGA5,SHC1,GNA15
D-myo-inositol (1,4,5)-Trisphosphate Biosynthesis	1.64	0.28	N/A	PLCD1,PI4K2B,PLCB2,PLCB3,PLCE1,PLD4,PLCG2
IL-17A Signaling in Airway Cells	1.63	0.205	3.742	NFKB1,PTEN,PIK3R6,JAK2,ATM,JAK3,PIK3R5,TLR9,IKBKB,IRS1,PIK3R1,PIK3CG,NFKB2,IKBKG,IKBKE
Cdc42 Signaling	1.62	0.189	2.84	CDC42BPA,IQGAP1,ATF2,ACTR2,MYL12B,B2M,WIPF1,FCER1G,ARPC1B,VAV1,APC,FOS,WAS,IQGAP3,HLA-A,ARHGEF6,MYLK,IQGAP2,RASA1,ITGA5
Rac Signaling	1.61	0.186	4.583	KRAS,IQGAP1,NFKB1,ACTR2,PIK3R6,ATM,PIK3R5,TLR9,IRS1,PIK3R1,ARPC1B,CD44,PIK3CG,NCF2,NFKB2,NRAS,IQGAP3,CYFIP1,IQGAP2,CYBB,ITGA5
RAR Activation	1.61	0.171	N/A	PML,PTEN,TGFB1,PBRM1,PIK3R1,SMAD4,FOS,RELB,SMAD3,PRKCH,PHF10,PRKAR2A,ADCY4,NFKB1,MAP3K5,JAK2,PRKD3,MED1,CSF2RB,TGFB2,NR2F2,PIK3CG,NFKB2,PRKCD,PDPK1,SMAD5,ARID2,RARG,CSNK2A1,RDH10
Polyamine Regulation in Colon Cancer	1.6	0.3	N/A	KRAS,MYC,CTNNB1,SAT1,APC,PSME4
G-Protein Coupled Receptor Signaling	1.6	0.161	N/A	ATF2,PIK3R6,PLCB2,PDE3B,S1PR3,PIK3R5,TLR9,IRS1,PIK3R1,PDE5A,GNAI3,IKBKG,GNAQ,P2RY12,MAP3K8,P2RY13,PLCB3,SMPDL3A,PRKAR2A,ADCY4,KRAS,RGS18,NFKB1,ATM,IKBKB,CNR2,SYNGAP1,PIK3CG,NFKB2,SMPDL3B,NRAS,PDPK1,HRH3,RGS14,DUSP6,RASA1,ADRA2C,PTGER3,SHC1,PDE9A,GNA15,IKBKE
Zymosterol Biosynthesis	1.59	0.5	N/A	TM7SF2,CYP51A1,MSMO1
Superpathway of Inositol Phosphate Compounds	1.59	0.167	N/A	PTEN,PIK3R6,SOCS3,PLCB2,PIK3R5,PLCE1,TLR9,IRS1,INPPL1,PIK3R1,INPP5D,ITPKB,TNS3,ERBB2,PLCB3,PTPN6,CD86,PLCD1,PDGFRB,EGFR,ATM,PTPN2,PLD4,VAV1,PTPRJ,PTPN1,PIK3CG,PLCG2,STYX,PI4K2B,PDXP,PPM1K,PTPRC,RASA1
Thyroid Cancer Signaling	1.58	0.243	N/A	KRAS,MYC,NRAS,CXCL10,CTNNB1,LEF1,NTRK3,NTRK2,SHC1
April Mediated Signaling	1.58	0.243	3	FOS,IKBKG,NFATC3,NFKB2,NFKB1,MAP3K14,IKBKB,NFATC1,IKBKE
FLT3 Signaling in Hematopoietic Progenitor Cells	1.56	0.198	N/A	KRAS,ATF2,PIK3R6,RPS6KA3,ATM,PIK3R5,TLR9,IRS1,PIK3R1,PIK3CG,NRAS,PDPK1,INPP5D,GAB2,STAT6,SHC1
Role of PI3K/AKT Signaling in the Pathogenesis of Influenza	1.54	0.21	3.162	NFKB1,PIK3R6,CRKL,KPNA3,ATM,PIK3R5,IRS1,TLR9,PIK3R1,GNAI3,PIK3CG,NFKB2,CRK
UVB-Induced MAPK Signaling	1.54	0.21	3.606	EGFR,PIK3R6,PRKD3,RPS6KA3,ATM,PIK3R5,IRS1,TLR9,PIK3R1,PIK3CG,FOS,PRKCD,PRKCH
Gap Junction Signaling	1.54	0.173	N/A	PIK3R6,PLCB2,PIK3R5,PLCE1,TLR9,IRS1,PIK3R1,GNAI3,GNAQ,CSNK1G3,PLCB3,PRKCH,PRKAR2A,ADCY4,KRAS,PLCD1,EGFR,CTNNB1,PRKD3,ATM,NOV,PIK3CG,PLCG2,NRAS,PRKCD,ITPR3,SP3
CTLA4 Signaling in Cytotoxic T Lymphocytes	1.54	0.193	N/A	PIK3R6,JAK2,CD8B,ATM,PIK3R5,TLR9,IRS1,B2M,FCER1G,PIK3R1,PIK3CG,LCP2,SYK,HLA-A,CD8A,PTPN6,CD86
MSP-RON Signaling Pathway	1.53	0.214	N/A	TLR4,PIK3R6,JAK2,CSF2RB,ATM,PIK3R5,IRS1,TLR9,ITGB2,PIK3R1,TLR2,PIK3CG
Myc Mediated Apoptosis Signaling	1.51	0.203	N/A	KRAS,PIK3R6,APAF1,ATM,PIK3R5,TLR9,IRS1,PIK3R1,PIK3CG,NRAS,MYC,FAS,SHC1,CASP8
Role of JAK1, JAK2 and TYK2 in Interferon Signaling	1.5	0.286	0	NFKB2,NFKB1,JAK2,IFNAR2,PTPN2,PTPN6
Neuropathic Pain Signaling In Dorsal Horn Neurons	1.5	0.183	4.472	PLCD1,PIK3R6,PLCB2,PRKD3,ATM,PIK3R5,TLR9,PLCE1,IRS1,PIK3R1,KCNN4,PLCG2,PIK3CG,FOS,PRKCD,ITPR3,PLCB3,NTRK2,PRKCH,PRKAR2A
GPCR-Mediated Integration of Enteroendocrine Signaling Exemplified by an L Cell	1.49	0.206	N/A	PLCD1,ADCY4,PLCB2,PLCE1,GNAI3,PLCG2,NMB,GNAQ,ITPR3,PLCB3,GIPR,GNA15,PRKAR2A
Chondroitin Sulfate Degradation (Metazoa)	1.47	0.312	N/A	HEXB,GALNS,CEMIP,HEXA,CD44
Signaling by Rho Family GTPases	1.46	0.161	4.849	IQGAP1,RHOH,GNA13,ACTR2,PIK3R6,PIK3R5,TLR9,IRS1,WIPF1,PIK3R1,ARPC1B,GNAI3,NCF2,VIM,FOS,GNAQ,WAS,ARHGEF6,SEPT11,CYFIP1,RND3,NFKB1,GNAT2,MYL12B,ATM,EZR,MSN,SEPT2,GFAP,PIK3CG,NFKB2,MYLK,SEPT9,CYBB,ITGA5,GNA15
Docosahexaenoic Acid (DHA) Signaling	1.46	0.216	N/A	PIK3R6,PDPK1,APAF1,BCL2A1,ATM,PIK3R5,IRS1,TLR9,PIK3R1,FOXO1,PIK3CG
IL-17A Signaling in Fibroblasts	1.44	0.242	N/A	FOS,IKBKG,NFKB2,NFKB1,CEBPD,IKBKB,NFKBIZ,IKBKE
Non-Small Cell Lung Cancer Signaling	1.44	0.195	3.207	KRAS,EGFR,PIK3R6,ATM,PIK3R5,TLR9,IRS1,PIK3R1,PIK3CG,NRAS,PDPK1,ITPR3,ERBB2,RB1,FOXO3
GPCR-Mediated Nutrient Sensing in Enteroendocrine Cells	1.44	0.195	N/A	ADCY4,PLCD1,PLCB2,PRKD3,PLCE1,GNAI3,PLCG2,GNAQ,PRKCD,ITPR3,LPAR5,PLCB3,PRKCH,PRKAR2A,GNA15
CNTF Signaling	1.42	0.207	3.464	KRAS,NRAS,PIK3R6,JAK2,RPS6KA3,ATM,PIK3R5,IRS1,TLR9,PIK3R1,IL6ST,PIK3CG
Antigen Presentation Pathway	1.41	0.273	N/A	HLA-A,B2M,MR1,TAPBP,TAP1,PSMB8
VEGF Signaling	1.4	0.184	3.357	KRAS,PIK3R6,ATM,PXN,PIK3R5,TLR9,IRS1,ACTN1,PIK3R1,PDGFC,PLCG2,PIK3CG,NRAS,ARNT,PTPN6,FOXO1,FOXO3,SHC1
Pathogenesis of Multiple Sclerosis	1.39	0.429	N/A	CXCL11,CXCL10,CCL4
GDP-glucose Biosynthesis	1.39	0.429	N/A	HK2,PGM5,HK3
FGF Signaling	1.38	0.188	2.5	ATF2,MAP3K5,PIK3R6,CRKL,ATM,FGF10,PIK3R5,TLR9,IRS1,PIK3R1,PIK3CG,MET,PTPN6,CRK,FGF11,FGF9
MIF Regulation of Innate Immunity	1.37	0.235	2.121	FOS,TLR4,NFKB2,NFKB1,CD14,PTGS2,PLA2G3,PLA2G4A
Clathrin-mediated Endocytosis Signaling	1.37	0.165	N/A	ACTR2,PIK3R6,CD2AP,PIK3R5,TLR9,IRS1,PDGFB,ITGB2,PIK3R1,ARPC1B,ARRB1,LDLR,MET,ITGB3,FGF11,SNX9,ATM,FGF10,PDGFC,PIK3CG,LYZ,PICALM,CLU,APOE,DAB2,CSNK2A1,ITGA5,EPS15,FGF9
Synaptic Long Term Depression	1.35	0.173	3.838	KRAS,PLCD1,GNA13,PLCB2,GNAT2,PRKD3,PLCE1,PLA2G3,GNAI3,PLCG2,NRAS,GNAQ,PRKCD,PNPLA3,ITPR3,PLCB3,LCAT,PRKCH,PLBD1,PLA2G4A,GNA15,LYN
Melanocyte Development and Pigmentation Signaling	1.34	0.183	3.638	ADCY4,KRAS,ATF2,PIK3R6,RPS6KA3,ATM,PIK3R5,TLR9,IRS1,PIK3R1,PLCG2,PIK3CG,NRAS,PTPN6,CRK,SHC1,PRKAR2A
Sertoli Cell-Sertoli Cell Junction Signaling	1.33	0.167	N/A	ATF2,PTEN,AFDN,TJP1,ZAK,TNFRSF1A,SPTBN1,A2M,WAS,EPB41,MAP3K8,MAP3K3,PRKAR2A,KRAS,JAM2,MAP3K5,OCLN,CTNNB1,MAP3K14,SPTA1,ACTN1,NRAS,SORBS1,CLDN9,MYO7A,ITGA5
Estrogen-Dependent Breast Cancer Signaling	1.33	0.192	N/A	KRAS,NFKB1,ATF2,EGFR,PIK3R6,ATM,PIK3R5,TLR9,IRS1,PIK3R1,PIK3CG,NFKB2,FOS,NRAS
Tumoricidal Function of Hepatic Natural Killer Cells	1.32	0.261	2	ITGAL,APAF1,FAS,ICAM1,CASP8,CASP7

## Sheet: 1M unique
© 2000-2016 QIAGEN. All rights reserved.
Ingenuity Canonical Pathways	-log(p-value)	Ratio	z-score	Molecules
Cell Cycle Control of Chromosomal Replication	2.66	0.139	#NUM!	TOP2A,POLA1,CHEK2,MCM4,DBF4
Gustation Pathway	2.01	0.0761	#NUM!	PDE12,PDE7A,GNB1,P2RY14,PDE4B,PRKACB,ADCY9
Altered T Cell and B Cell Signaling in Rheumatoid Arthritis	1.86	0.0789	#NUM!	IL18,HLA-A,CXCL13,IL1A,TNFRSF13C,SPP1
Role of IL-17A in Psoriasis	1.77	0.25	#NUM!	CXCL6,IL17RA
Mitotic Roles of Polo-Like Kinase	1.71	0.0833	#NUM!	KIF23,CHEK2,PRC1,PLK1,CDK1
Xanthine and Xanthosine Salvage	1.59	1	#NUM!	PNP
Cell Cycle: G2/M DNA Damage Checkpoint Regulation	1.48	0.0851	-1	TOP2A,CHEK2,PLK1,CDK1
Role of BRCA1 in DNA Damage Response	1.41	0.0694	#NUM!	CHEK2,ACTB,SMARCA2,SMARCC1,PLK1
Graft-versus-Host Disease Signaling	1.31	0.0938	#NUM!	IL18,HLA-A,IL1A
G Protein Signaling Mediated by Tubby	1.31	0.0938	#NUM!	PLCB1,TUB,GNB1
tRNA Splicing	1.31	0.0938	#NUM!	PDE12,PDE7A,PDE4B

## Sheet: 3M unique
© 2000-2016 QIAGEN. All rights reserved.
Ingenuity Canonical Pathways	-log(p-value)	Ratio	z-score	Molecules
Basal Cell Carcinoma Signaling	6.04	0.175	2.714	GLIS2,GSK3B,BMP5,WNT10A,Tcf7,FZD2,SMO,FZD3,WNT6,BMP2,BMP7
Factors Promoting Cardiogenesis in Vertebrates	5.75	0.148	N/A	GSK3B,LRP5,BMP5,Tcf7,SMAD2,CCNE1,FZD2,SMO,FZD3,BMP2,BMP7,NPPA
Human Embryonic Stem Cell Pluripotency	3.65	0.0923	N/A	GSK3B,BMP5,WNT10A,Tcf7,SMAD2,FZD2,SMO,FZD3,SPHK1,WNT6,BMP2,BMP7
Cardiomyocyte Differentiation via BMP Receptors	3.5	0.308	N/A	BMP5,BMP2,BMP7,NPPA
Role of Osteoblasts, Osteoclasts and Chondrocytes in Rheumatoid Arthritis	3.48	0.0731	N/A	GSK3B,NFATC4,LRP5,BMP5,IL1B,WNT10A,Tcf7,FZD2,SMO,BMP2,NFKBIE,TRAF5,FZD3,WNT6,NFAT5,BMP7
Axonal Guidance Signaling	3.08	0.0562	N/A	GLIS2,GSK3B,NFATC4,BMP5,EFNB1,ITSN1,WNT10A,SDC2,FZD2,SMO,SEMA6A,BMP2,ADAMTS2,PLXNB1,GNAI2,TUBA1A,FZD3,WNT6,NFAT5,PAPPA2,PAK4,VEGFC,BMP7
Role of Wnt/GSK-3β Signaling in the Pathogenesis of Influenza	2.93	0.117	1.633	GSK3B,WNT10A,Tcf7,FZD2,SMO,FZD3,WNT6
PCP pathway	2.89	0.115	2.449	EFNB1,WNT10A,SDC2,FZD2,SMO,FZD3,WNT6
Wnt/β-catenin Signaling	2.89	0.0759	1.508	GSK3B,AXIN2,LRP5,RARA,WNT10A,Tcf7,FZD2,SMO,CDH1,FZD3,WNT6,PIN1
Leukotriene Biosynthesis	2.83	0.333	N/A	MGST2,LTC4S,ALOX5
Caveolar-mediated Endocytosis Signaling	2.69	0.106	N/A	CAV1,HLA-A,ITSN1,COPB2,ITGA10,PTRF,ACTA1
April Mediated Signaling	2.51	0.135	0.447	NFATC4,NFAT5,MAPK11,NFKBIE,TRAF5
Molecular Mechanisms of Cancer	2.51	0.0548	N/A	GSK3B,LRP5,BMP5,WNT10A,SMAD2,FZD2,SMO,NFKBIE,BMP2,GNAI2,BRAF,CCNE1,FZD3,WNT6,MAPK11,CDH1,PAK4,CDK6,BMP7
Wnt/Ca+ pathway	2.48	0.111	2.236	GSK3B,NFATC4,FZD2,SMO,NFAT5,FZD3
B Cell Activating Factor Signaling	2.41	0.128	1	NFATC4,NFAT5,MAPK11,NFKBIE,TRAF5
Role of NANOG in Mammalian Embryonic Stem Cell Pluripotency	2.41	0.0789	N/A	GSK3B,BMP5,WNT10A,FZD2,SMO,FZD3,WNT6,BMP2,BMP7
Ovarian Cancer Signaling	2.37	0.073	N/A	GSK3B,EDNRA,BRAF,WNT10A,Tcf7,FZD2,SMO,FZD3,WNT6,VEGFC
Hepatic Fibrosis / Hepatic Stellate Cell Activation	2.34	0.0683	N/A	COL12A1,EDNRA,COL8A2,IL1B,SMAD2,CCL2,COL27A1,CTGF,LEPR,COL5A1,VEGFC
Adipogenesis pathway	2.17	0.0726	N/A	NFATC4,FZD2,SMO,RBP1,KLF5,FZD3,BMP2,HDAC7,BMP7
Aryl Hydrocarbon Receptor Signaling	2.15	0.072	N/A	NFIC,RARA,IL1B,CCNE1,NFIX,MGST2,TRIP11,CDK6,HSP90AA1
Regulation of the Epithelial-Mesenchymal Transition Pathway	2.04	0.0621	N/A	GSK3B,BRAF,WNT10A,Tcf7,SMAD2,FZD2,SMO,CDH1,FZD3,WNT6,TWIST1
Role of Macrophages, Fibroblasts and Endothelial Cells in Rheumatoid Arthritis	1.93	0.0524	N/A	GSK3B,NFATC4,LRP5,IL1B,WNT10A,Tcf7,FZD2,SMO,NFKBIE,TRAF5,CCL2,FZD3,WNT6,NFAT5,VEGFC
IL-17A Signaling in Fibroblasts	1.93	0.121	N/A	GSK3B,CCL2,MAPK11,NFKBIE
Colorectal Cancer Metastasis Signaling	1.9	0.0551	1.732	GSK3B,LRP5,WNT10A,Tcf7,SMAD2,FZD2,SMO,PTGER2,BRAF,CDH1,FZD3,WNT6,VEGFC
Glioblastoma Multiforme Signaling	1.67	0.06	1.134	GSK3B,WNT10A,CCNE1,FZD2,SMO,FZD3,WNT6,CDK6,TSC1
Calcium Signaling	1.67	0.06	-0.816	NFATC4,GRIK1,TNNC1,SLC8A3,SLC8B1,NFAT5,ACTA1,GRIA4,HDAC7
Sulfite Oxidation IV	1.57	1	N/A	SUOX
Sonic Hedgehog Signaling	1.49	0.115	N/A	GLIS2,GSK3B,SMO
Superpathway of Cholesterol Biosynthesis	1.44	0.111	N/A	NSDHL,ACAT2,SC5D
BMP signaling pathway	1.43	0.0735	1	BMP5,FST,MAPK11,BMP2,BMP7
Glutaryl-CoA Degradation	1.39	0.167	N/A	L3HYPDH,ACAT2
Superpathway of Methionine Degradation	1.36	0.103	N/A	CBS/CBSL,AHCYL2,SUOX
Cholesterol Biosynthesis I	1.33	0.154	N/A	NSDHL,SC5D
Cholesterol Biosynthesis II (via 24,25-dihydrolanosterol)	1.33	0.154	N/A	NSDHL,SC5D
Cholesterol Biosynthesis III (via Desmosterol)	1.33	0.154	N/A	NSDHL,SC5D

## Sheet: 6M unique
© 2000-2016 QIAGEN. All rights reserved.
Ingenuity Canonical Pathways	-log(p-value)	Ratio	z-score	Molecules
Circadian Rhythm Signaling	4.7	0.156	N/A	GRIN3B,PER3,PER1,PER2,EP300
β-alanine Degradation I	1.68	0.5	N/A	ALDH6A1
4-aminobutyrate Degradation I	1.5	0.333	N/A	SUCLG2
α-tocopherol Degradation	1.38	0.25	N/A	CYP4F12
Aryl Hydrocarbon Receptor Signaling	1.36	0.032	N/A	HSPB2,GSTM5,ALDH6A1,EP300
Regulation of Actin-based Motility by Rho	1.34	0.04	N/A	RHOV,ACTG2,PAK3
