# Supplementary material for: The systematic analysis of coding and long non-coding RNAs in the sub-chronic and chronic stages of spinal cord injury
Source: Sci Rep. 2017 Jan 20;7:41008. doi: 10.1038/srep41008 (PMC5247719; doi:10.1038/srep41008)
Supplement: Supplementary Table S6 [file srep41008-s7.xls]

## Sheet: Sheet1
Top 10 in 1M	Type	Log2(FC)	Top10 in 3M	Type	Log2(FC)	Top10 in 6M	Type	Log2(FC)
Sost	protein	7.02328	Sost	protein	6.54133	Mmp12	protein	6.44057
Mmp12	protein	6.80663	Mmp12	protein	6.49656	Fcrl2	protein	5.67663
Gpnmb	protein	6.65204	Gpnmb	protein	5.99814	ENSRNOG00000053946	lnc	5.63193
Fcrl2	protein	6.43614	Fcrl2	protein	5.96855	Gpnmb	protein	4.98628
Lilrb4	protein	6.2676	Lilrb4	protein	5.73021	LOC102548282	lnc	4.81712
LOC102548282	lnc	6.0193	RT1-M2	protein	5.64705	Scn7a	protein	4.6736
Cd68	protein	5.91077	RGD1305807	protein	5.40214	Lilrb4	protein	4.65969
Cd8b	protein	5.87741	Ccl21	protein	5.30916	Sost	protein	4.61017
Lilrb3l	protein	5.79058	Cd5l	protein	5.27416	Lilrb3l	protein	4.49563
Ucn	protein	5.64831	Cd8b	protein	5.19591	RT1-M2	protein	4.397
AABR07012274.1	protein	-1.73202	LOC102555435	lnc	-3.04135	LOC102550370	lnc	-3.03462
LOC100910774	lnc	-1.74673	Oprd1	protein	-3.11658	Prss29	protein	-3.1779
Idi1	protein	-1.76627	AABR07015057.1	protein	-3.12359	Uncx	protein	-3.19827
Mvd	protein	-1.78717	Car7	protein	-3.1546	Car7	protein	-3.34051
LOC678796	lnc	-1.81311	Pvalb	protein	-3.22148	Scd1	protein	-3.37816
Hmgcs1	protein	-2.01362	Cacng2	protein	-3.23815	Cacng2	protein	-3.60027
Tnnc2	protein	-2.13387	LOC103692513	lnc	-3.30401	LOC100909555	protein	-3.74156
Tm7sf2	protein	-2.24076	Scd1	protein	-3.49385	AABR07015057.1	protein	-4.29684
Scd1	protein	-2.337	Slc17a7	protein	-3.78525	Prg2	protein	-5.01864
Hspb3	protein	-2.75873	Hspb3	protein	-3.85621	Retnlg	protein	-5.088
