# Supplementary material for: The systematic analysis of coding and long non-coding RNAs in the sub-chronic and chronic stages of spinal cord injury
Source: Sci Rep. 2017 Jan 20;7:41008. doi: 10.1038/srep41008 (PMC5247719; doi:10.1038/srep41008)
Supplement: Supplementary Table S7 [file srep41008-s8.xls]

## Sheet: Hoja1
geneId	gene_name	type	cluster
ENSRNOG00000000007	Gad1	protein	1
ENSRNOG00000000010	Cbln1	protein	1
ENSRNOG00000000012	Tcf15	protein	1
ENSRNOG00000000033	Tmcc2	protein	1
ENSRNOG00000000036	Klhdc8a	protein	1
ENSRNOG00000000054	Abhd8	protein	1
ENSRNOG00000000060	Cplx1	protein	1
ENSRNOG00000000231	Kctd17	protein	1
ENSRNOG00000000487	Grm4	protein	1
ENSRNOG00000000566	Pcbd1	protein	1
ENSRNOG00000000605	Hs3st5	protein	1
ENSRNOG00000000693	Svop	protein	1
ENSRNOG00000000708	Sgsm1	protein	1
ENSRNOG00000000775	Mog	protein	1
ENSRNOG00000000840	Atp6v1g2	protein	1
ENSRNOG00000000961	Glt1d1	protein	1
ENSRNOG00000000967	Aacs	protein	1
ENSRNOG00000000986	Camsap3	protein	1
ENSRNOG00000001082	Abcb9	protein	1
ENSRNOG00000001115	Slc29a4	protein	1
ENSRNOG00000001128	Tesc	protein	1
ENSRNOG00000001173	Cabp1	protein	1
ENSRNOG00000001185	RGD1311899	protein	1
ENSRNOG00000001284	Uncx	protein	1
ENSRNOG00000001313	Gnaz	protein	1
ENSRNOG00000001392	Lhx5	protein	1
ENSRNOG00000001408	Actl6b	protein	1
ENSRNOG00000001416	LOC100909521	protein	1
ENSRNOG00000001452	Fzd9	protein	1
ENSRNOG00000001470	Limk1	protein	1
ENSRNOG00000001474	Wbscr28	protein	1
ENSRNOG00000001506	Tmem35	protein	1
ENSRNOG00000001572	Hoxd1	protein	1
ENSRNOG00000001575	Grik1	protein	1
ENSRNOG00000001628	Pcp4	protein	1
ENSRNOG00000001691	Cldn14	protein	1
ENSRNOG00000001707	Vwa5b2	protein	1
ENSRNOG00000001711	Hrasls	protein	1
ENSRNOG00000001714	Atp13a4	protein	1
ENSRNOG00000001769	Tnk2	protein	1
ENSRNOG00000001837	Sst	protein	1
ENSRNOG00000001851	Far2	protein	1
ENSRNOG00000001874	Slc7a4	protein	1
ENSRNOG00000001915	Chodl	protein	1
ENSRNOG00000001931	Fgf12	protein	1
ENSRNOG00000001943	Retnlg	protein	1
ENSRNOG00000002343	Uchl1	protein	1
ENSRNOG00000002364	Rnf112	protein	1
ENSRNOG00000002369	Rgs8	protein	1
ENSRNOG00000002592	Rps6ka6	protein	1
ENSRNOG00000002593	Esrrg	protein	1
ENSRNOG00000002635	Dexi	protein	1
ENSRNOG00000002652	Rap1gap2	protein	1
ENSRNOG00000002660	Magee1	protein	1
ENSRNOG00000002768	Tmem114	protein	1
ENSRNOG00000002826	Hsd17b7	protein	1
ENSRNOG00000002827	Rbfox1	protein	1
ENSRNOG00000002934	Atp1b1	protein	1
ENSRNOG00000003109	Btbd17	protein	1
ENSRNOG00000003189	Cited1	protein	1
ENSRNOG00000003198	RGD1305733	protein	1
ENSRNOG00000003209	Pcp4l1	protein	1
ENSRNOG00000003266	LOC100361655	protein	1
ENSRNOG00000003284	Epn3	protein	1
ENSRNOG00000003288	Cacng5	protein	1
ENSRNOG00000003313	Glra2	protein	1
ENSRNOG00000003386	Rbfox3	protein	1
ENSRNOG00000003469	MAST1	protein	1
ENSRNOG00000003512	Gabra1	protein	1
ENSRNOG00000003562	Susd4	protein	1
ENSRNOG00000003597	Tuba4a	protein	1
ENSRNOG00000003741	Nptx1	protein	1
ENSRNOG00000003746	Gjb1	protein	1
ENSRNOG00000003769	Tmem163	protein	1
ENSRNOG00000003887	Lgi2	protein	1
ENSRNOG00000003905	Nsf	protein	1
ENSRNOG00000003984	Apln	protein	1
ENSRNOG00000004077	Kcnc2	protein	1
ENSRNOG00000004155	Samd14	protein	1
ENSRNOG00000004179	Nts	protein	1
ENSRNOG00000004229	Tac3	protein	1
ENSRNOG00000004245	Mgst3	protein	1
ENSRNOG00000004333	Flywch1	protein	1
ENSRNOG00000004372	Cbln4	protein	1
ENSRNOG00000004461	Flywch2	protein	1
ENSRNOG00000004532	Fam69b	protein	1
ENSRNOG00000004589	Galnt16	protein	1
ENSRNOG00000004614	Lypd6b	protein	1
ENSRNOG00000004640	Mtfp1	protein	1
ENSRNOG00000004650	Begain	protein	1
ENSRNOG00000004676	Pak3	protein	1
ENSRNOG00000004680	Kif5c	protein	1
ENSRNOG00000004708	Aard	protein	1
ENSRNOG00000004731	Ano3	protein	1
ENSRNOG00000004756	Syt2	protein	1
ENSRNOG00000004794	Rtn1	protein	1
ENSRNOG00000004839	B4galnt1	protein	1
ENSRNOG00000004899	Kcns3	protein	1
ENSRNOG00000004918	Kcna4	protein	1
ENSRNOG00000004976	Tlx3	protein	1
ENSRNOG00000004998	Jakmip1	protein	1
ENSRNOG00000005003	Ptprn2	protein	1
ENSRNOG00000005048	Trhr	protein	1
ENSRNOG00000005058	Lpcat4	protein	1
ENSRNOG00000005148	Scrt2	protein	1
ENSRNOG00000005176	Map7d2	protein	1
ENSRNOG00000005185	Nxph3	protein	1
ENSRNOG00000005223	Hnmt	protein	1
ENSRNOG00000005299	Kif5a	protein	1
ENSRNOG00000005307	Slc4a10	protein	1
ENSRNOG00000005345	Vsnl1	protein	1
ENSRNOG00000005365	Kcnip1	protein	1
ENSRNOG00000005438	Pcsk2	protein	1
ENSRNOG00000005457	Lamp5	protein	1
ENSRNOG00000005492	Hpcal1	protein	1
ENSRNOG00000005550	Lrfn5	protein	1
ENSRNOG00000005569	Phospho1	protein	1
ENSRNOG00000005619	RGD1310262	protein	1
ENSRNOG00000005634	Lingo2	protein	1
ENSRNOG00000005652	Cntn4	protein	1
ENSRNOG00000005668	Ndufa8	protein	1
ENSRNOG00000005700	Nsg1	protein	1
ENSRNOG00000005857	Lrrc3b	protein	1
ENSRNOG00000005900	Slc2a6	protein	1
ENSRNOG00000005929	Them6	protein	1
ENSRNOG00000006028	Tubgcp6	protein	1
ENSRNOG00000006037	Snap25	protein	1
ENSRNOG00000006051	AABR07016841.1	protein	1
ENSRNOG00000006086	Lynx1	protein	1
ENSRNOG00000006204	Slc30a3	protein	1
ENSRNOG00000006226	Cacng2	protein	1
ENSRNOG00000006235	Nell2	protein	1
ENSRNOG00000006255	Nipal4	protein	1
ENSRNOG00000006470	Camk1g	protein	1
ENSRNOG00000006471	Pvalb	protein	1
ENSRNOG00000006494	Tubg2	protein	1
ENSRNOG00000006565	Fstl4	protein	1
ENSRNOG00000006591	Fam163b	protein	1
ENSRNOG00000006595	Htr3a	protein	1
ENSRNOG00000006604	Thy1	protein	1
ENSRNOG00000006698	Rab33a	protein	1
ENSRNOG00000006784	Sema4f	protein	1
ENSRNOG00000006787	Dhcr24	protein	1
ENSRNOG00000006853	Elavl2	protein	1
ENSRNOG00000006859	Insig1	protein	1
ENSRNOG00000006957	Gria4	protein	1
ENSRNOG00000006979	Hpca	protein	1
ENSRNOG00000006984	Mapk11	protein	1
ENSRNOG00000007049	Bcl11a	protein	1
ENSRNOG00000007206	4930452B06Rik	protein	1
ENSRNOG00000007234	Cyp51	protein	1
ENSRNOG00000007332	Sstr3	protein	1
ENSRNOG00000007334	Ly6h	protein	1
ENSRNOG00000007364	Rab15	protein	1
ENSRNOG00000007374	Tac1	protein	1
ENSRNOG00000007433	Cyb561	protein	1
ENSRNOG00000007454	Aloxe3	protein	1
ENSRNOG00000007455	Tmem132e	protein	1
ENSRNOG00000007508	Lrtm2	protein	1
ENSRNOG00000007509	Slc1a6	protein	1
ENSRNOG00000007542	Scg5	protein	1
ENSRNOG00000007551	Inadl	protein	1
ENSRNOG00000007585	Hoxb8	protein	1
ENSRNOG00000007668	Mafa	protein	1
ENSRNOG00000007682	Gria3	protein	1
ENSRNOG00000007808	Nap1l5	protein	1
ENSRNOG00000007923	Cgref1	protein	1
ENSRNOG00000007925	Pak6	protein	1
ENSRNOG00000007951	Galnt14	protein	1
ENSRNOG00000008010	Hoxb5	protein	1
ENSRNOG00000008030	Shc2	protein	1
ENSRNOG00000008052	Atp13a2	protein	1
ENSRNOG00000008053	Atp8a2	protein	1
ENSRNOG00000008056	Ankrd9	protein	1
ENSRNOG00000008157	Syn2	protein	1
ENSRNOG00000008176	Nppa	protein	1
ENSRNOG00000008177	Pim2	protein	1
ENSRNOG00000008223	Cnr1	protein	1
ENSRNOG00000008305	Sc5d	protein	1
ENSRNOG00000008337	Gjd2	protein	1
ENSRNOG00000008376	Slc2a3	protein	1
ENSRNOG00000008394	Prg2	protein	1
ENSRNOG00000008423	Gpr22	protein	1
ENSRNOG00000008428	Drd2	protein	1
ENSRNOG00000008431	Gabbr2	protein	1
ENSRNOG00000008443	RGD1306151	protein	1
ENSRNOG00000008463	Rundc3b	protein	1
ENSRNOG00000008480	Kcnab3	protein	1
ENSRNOG00000008481	Reep1	protein	1
ENSRNOG00000008565	Nkiras1	protein	1
ENSRNOG00000008615	Mal2	protein	1
ENSRNOG00000008628	Ica1	protein	1
ENSRNOG00000008716	Nefh	protein	1
ENSRNOG00000008761	Ncs1	protein	1
ENSRNOG00000008790	Gdap1l1	protein	1
ENSRNOG00000008831	Hcn2	protein	1
ENSRNOG00000008919	Arpp21	protein	1
ENSRNOG00000008939	Nxph1	protein	1
ENSRNOG00000008943	Penk	protein	1
ENSRNOG00000009054	Elmod1	protein	1
ENSRNOG00000009140	C1qtnf4	protein	1
ENSRNOG00000009181	Dleu7	protein	1
ENSRNOG00000009198	Rab6b	protein	1
ENSRNOG00000009209	Slitrk1	protein	1
ENSRNOG00000009299	Adra2c	protein	1
ENSRNOG00000009345	Ugt8	protein	1
ENSRNOG00000009350	Sez6	protein	1
ENSRNOG00000009370	Tbkbp1	protein	1
ENSRNOG00000009388	Sptssb	protein	1
ENSRNOG00000009409	Fbxo2	protein	1
ENSRNOG00000009450	Hcn4	protein	1
ENSRNOG00000009505	Cd164l2	protein	1
ENSRNOG00000009536	Pgp	protein	1
ENSRNOG00000009540	Gpr3	protein	1
ENSRNOG00000009550	Sqle	protein	1
ENSRNOG00000009570	Pdxp	protein	1
ENSRNOG00000009588	Snph	protein	1
ENSRNOG00000009635	Tmem74b	protein	1
ENSRNOG00000009649	Slitrk5	protein	1
ENSRNOG00000009700	Dync1i1	protein	1
ENSRNOG00000009735	Fibcd1	protein	1
ENSRNOG00000009772	Kirrel3	protein	1
ENSRNOG00000009773	Elovl4	protein	1
ENSRNOG00000009790	Kcnk3	protein	1
ENSRNOG00000009862	Olfm1	protein	1
ENSRNOG00000009863	Prrt3	protein	1
ENSRNOG00000009872	Kcnh2	protein	1
ENSRNOG00000009946	Ldlr	protein	1
ENSRNOG00000010004	Ripply2	protein	1
ENSRNOG00000010038	Psmc5	protein	1
ENSRNOG00000010063	Htr2a	protein	1
ENSRNOG00000010128	Slc27a2	protein	1
ENSRNOG00000010146	Ndn	protein	1
ENSRNOG00000010199	Glrb	protein	1
ENSRNOG00000010248	Serpini1	protein	1
ENSRNOG00000010302	Rasl10b	protein	1
ENSRNOG00000010311	Dzip1	protein	1
ENSRNOG00000010365	Syn1	protein	1
ENSRNOG00000010392	Nrg1	protein	1
ENSRNOG00000010440	Gnal	protein	1
ENSRNOG00000010480	Vstm5	protein	1
ENSRNOG00000010531	Oprd1	protein	1
ENSRNOG00000010535	Cdh18	protein	1
ENSRNOG00000010545	Mrap2	protein	1
ENSRNOG00000010580	Acot7	protein	1
ENSRNOG00000010607	Rnf208	protein	1
ENSRNOG00000010646	Tmem229b	protein	1
ENSRNOG00000010688	Nrgn	protein	1
ENSRNOG00000010701	Depdc1b	protein	1
ENSRNOG00000010793	Spryd3	protein	1
ENSRNOG00000010803	Gabra5	protein	1
ENSRNOG00000010816	Kcnk15	protein	1
ENSRNOG00000010834	Mpped1	protein	1
ENSRNOG00000010839	Krt222	protein	1
ENSRNOG00000010938	Slc7a10	protein	1
ENSRNOG00000010992	Hspb3	protein	1
ENSRNOG00000011011	Nmb	protein	1
ENSRNOG00000011074	Calcb	protein	1
ENSRNOG00000011141	Serpina11	protein	1
ENSRNOG00000011156	Clstn3	protein	1
ENSRNOG00000011171	Rims3	protein	1
ENSRNOG00000011196	Krt25	protein	1
ENSRNOG00000011202	Chrna4	protein	1
ENSRNOG00000011231	Cntnap4	protein	1
ENSRNOG00000011268	Chd5	protein	1
ENSRNOG00000011285	Zdhhc22	protein	1
ENSRNOG00000011323	Lgi3	protein	1
ENSRNOG00000011334	Tmem63c	protein	1
ENSRNOG00000011400	Ralyl	protein	1
ENSRNOG00000011422	Atmin	protein	1
ENSRNOG00000011471	Fgf9	protein	1
ENSRNOG00000011497	Aldh1b1	protein	1
ENSRNOG00000011502	Col9a2	protein	1
ENSRNOG00000011518	Dusp26	protein	1
ENSRNOG00000011541	Cygb	protein	1
ENSRNOG00000011705	Stmn2	protein	1
ENSRNOG00000011726	Grin1	protein	1
ENSRNOG00000011751	Ncdn	protein	1
ENSRNOG00000011803	Lrfn2	protein	1
ENSRNOG00000011891	Atp6v1b2	protein	1
ENSRNOG00000011912	Tmem38a	protein	1
ENSRNOG00000011918	Vsx2	protein	1
ENSRNOG00000011954	Kiss1r	protein	1
ENSRNOG00000012164	Lppr2	protein	1
ENSRNOG00000012196	Asah2	protein	1
ENSRNOG00000012235	Ppp1r17	protein	1
ENSRNOG00000012260	Ddx25	protein	1
ENSRNOG00000012273	Dmtn	protein	1
ENSRNOG00000012284	Khdrbs2	protein	1
ENSRNOG00000012311	Slc35d3	protein	1
ENSRNOG00000012362	Cacng3	protein	1
ENSRNOG00000012371	Car7	protein	1
ENSRNOG00000012477	Eef1a2	protein	1
ENSRNOG00000012482	Ndrg4	protein	1
ENSRNOG00000012562	Grin3b	protein	1
ENSRNOG00000012593	Mmel1	protein	1
ENSRNOG00000012620	Syngr3	protein	1
ENSRNOG00000012764	Agap3	protein	1
ENSRNOG00000012988	Lix1	protein	1
ENSRNOG00000012995	Gpr165	protein	1
ENSRNOG00000013128	Tmem179	protein	1
ENSRNOG00000013196	Dok5	protein	1
ENSRNOG00000013290	Nrip3	protein	1
ENSRNOG00000013304	Arg1	protein	1
ENSRNOG00000013358	Aqp11	protein	1
ENSRNOG00000013376	Mvd	protein	1
ENSRNOG00000013380	Rhov	protein	1
ENSRNOG00000013407	Slc5a11	protein	1
ENSRNOG00000013468	Fam213b	protein	1
ENSRNOG00000013552	Scd1	protein	1
ENSRNOG00000013588	Glra1	protein	1
ENSRNOG00000013654	Cbln2	protein	1
ENSRNOG00000013657	Stmn3	protein	1
ENSRNOG00000013658	Nefl	protein	1
ENSRNOG00000013679	Sema4d	protein	1
ENSRNOG00000013752	Elavl3	protein	1
ENSRNOG00000013825	Rap1gap	protein	1
ENSRNOG00000013847	Nova2	protein	1
ENSRNOG00000013850	Hes5	protein	1
ENSRNOG00000013916	Nefm	protein	1
ENSRNOG00000013953	Ntrk1	protein	1
ENSRNOG00000013959	Skor1	protein	1
ENSRNOG00000013975	RGD1562948	protein	1
ENSRNOG00000013981	Ptpn5	protein	1
ENSRNOG00000014008	Mfsd2a	protein	1
ENSRNOG00000014018	St8sia1	protein	1
ENSRNOG00000014025	Rasgrf1	protein	1
ENSRNOG00000014083	Iqsec3	protein	1
ENSRNOG00000014132	Mypop	protein	1
ENSRNOG00000014163	Zfp536	protein	1
ENSRNOG00000014172	Npy5r	protein	1
ENSRNOG00000014218	Tmem25	protein	1
ENSRNOG00000014290	Grm1	protein	1
ENSRNOG00000014302	Dlgap3	protein	1
ENSRNOG00000014338	Slc25a25	protein	1
ENSRNOG00000014387	Chac1	protein	1
ENSRNOG00000014538	Nxnl2	protein	1
ENSRNOG00000014573	Ckmt1b	protein	1
ENSRNOG00000014629	Lmo1	protein	1
ENSRNOG00000014761	Rasd2	protein	1
ENSRNOG00000014786	Ccne1	protein	1
ENSRNOG00000014790	Cryga	protein	1
ENSRNOG00000014819	Hap1	protein	1
ENSRNOG00000014870	Slc13a5	protein	1
ENSRNOG00000014874	Zfyve28	protein	1
ENSRNOG00000014882	Fgf11	protein	1
ENSRNOG00000014982	Slc35f4	protein	1
ENSRNOG00000015051	Golga7b	protein	1
ENSRNOG00000015084	Necab2	protein	1
ENSRNOG00000015155	Tnnc2	protein	1
ENSRNOG00000015156	Gal	protein	1
ENSRNOG00000015201	RGD1562084	protein	1
ENSRNOG00000015220	Crtac1	protein	1
ENSRNOG00000015290	Tpi1	protein	1
ENSRNOG00000015303	Fbll1	protein	1
ENSRNOG00000015304	Tmem160	protein	1
ENSRNOG00000015336	Isl2	protein	1
ENSRNOG00000015376	Npas1	protein	1
ENSRNOG00000015393	Slc32a1	protein	1
ENSRNOG00000015420	Stxbp1	protein	1
ENSRNOG00000015503	Otud7a	protein	1
ENSRNOG00000015514	Bcat1	protein	1
ENSRNOG00000015625	MGC116202	protein	1
ENSRNOG00000015677	LOC100909857	protein	1
ENSRNOG00000015718	RGD1307461	protein	1
ENSRNOG00000015956	Usp29	protein	1
ENSRNOG00000016091	Tmem169	protein	1
ENSRNOG00000016110	Kcnk12	protein	1
ENSRNOG00000016122	Hmgcr	protein	1
ENSRNOG00000016143	Gpr162	protein	1
ENSRNOG00000016147	Slc17a6	protein	1
ENSRNOG00000016204	Lrrc24	protein	1
ENSRNOG00000016222	Ppp1r3g	protein	1
ENSRNOG00000016255	Podxl2	protein	1
ENSRNOG00000016288	Tcea2	protein	1
ENSRNOG00000016356	Got1	protein	1
ENSRNOG00000016368	Ppp1r14c	protein	1
ENSRNOG00000016446	Gpr45	protein	1
ENSRNOG00000016552	Hmgcs1	protein	1
ENSRNOG00000016603	Rtn2	protein	1
ENSRNOG00000016690	Idi1	protein	1
ENSRNOG00000016708	E2f1	protein	1
ENSRNOG00000016724	Epb41l3	protein	1
ENSRNOG00000016737	Tcerg1l	protein	1
ENSRNOG00000016768	Oprl1	protein	1
ENSRNOG00000016770	Calm3	protein	1
ENSRNOG00000016863	Pnmal2	protein	1
ENSRNOG00000016920	Spire2	protein	1
ENSRNOG00000016977	Calb2	protein	1
ENSRNOG00000017052	Pianp	protein	1
ENSRNOG00000017079	Pgm2l1	protein	1
ENSRNOG00000017209	Tubb3	protein	1
ENSRNOG00000017258	Ica1l	protein	1
ENSRNOG00000017260	Cdr2	protein	1
ENSRNOG00000017333	Syt4	protein	1
ENSRNOG00000017365	Klhl35	protein	1
ENSRNOG00000017428	Map1b	protein	1
ENSRNOG00000017444	Nrsn1	protein	1
ENSRNOG00000017456	Vstm2b	protein	1
ENSRNOG00000017459	C1ql3	protein	1
ENSRNOG00000017659	Hs3st2	protein	1
ENSRNOG00000017673	Brsk1	protein	1
ENSRNOG00000017676	Plvap	protein	1
ENSRNOG00000017679	Cckbr	protein	1
ENSRNOG00000017712	Cartpt	protein	1
ENSRNOG00000017725	Pnlip	protein	1
ENSRNOG00000017746	Pard6a	protein	1
ENSRNOG00000017748	Nkx6-2	protein	1
ENSRNOG00000017786	Acta1	protein	1
ENSRNOG00000017918	Iglon5	protein	1
ENSRNOG00000017939	Chn1	protein	1
ENSRNOG00000017969	Olfm3	protein	1
ENSRNOG00000018039	Sncb	protein	1
ENSRNOG00000018094	Sv2c	protein	1
ENSRNOG00000018122	Tspan17	protein	1
ENSRNOG00000018167	Tmem221	protein	1
ENSRNOG00000018200	Gad2	protein	1
ENSRNOG00000018212	Abhd17a	protein	1
ENSRNOG00000018229	Slc45a1	protein	1
ENSRNOG00000018242	Camkk1	protein	1
ENSRNOG00000018317	Aak1	protein	1
ENSRNOG00000018337	Caly	protein	1
ENSRNOG00000018416	Ttbk1	protein	1
ENSRNOG00000018441	Ggt7	protein	1
ENSRNOG00000018448	Cend1	protein	1
ENSRNOG00000018557	Cdh22	protein	1
ENSRNOG00000018582	Exosc6	protein	1
ENSRNOG00000018644	Slc6a7	protein	1
ENSRNOG00000018755	Acss2	protein	1
ENSRNOG00000018784	Jph3	protein	1
ENSRNOG00000018812	Rpp25	protein	1
ENSRNOG00000018850	Ttc9b	protein	1
ENSRNOG00000018851	Ppp2r2b	protein	1
ENSRNOG00000018854	Nppc	protein	1
ENSRNOG00000018870	Hapln2	protein	1
ENSRNOG00000018895	Mchr1	protein	1
ENSRNOG00000018943	Tnnc1	protein	1
ENSRNOG00000018950	Fa2h	protein	1
ENSRNOG00000018982	Entpd3	protein	1
ENSRNOG00000019027	Habp4	protein	1
ENSRNOG00000019031	Neu4	protein	1
ENSRNOG00000019162	Emc9	protein	1
ENSRNOG00000019163	Syt6	protein	1
ENSRNOG00000019189	Acat2	protein	1
ENSRNOG00000019193	Stx1b	protein	1
ENSRNOG00000019208	P2rx5	protein	1
ENSRNOG00000019219	Vamp1	protein	1
ENSRNOG00000019249	Ap3b2	protein	1
ENSRNOG00000019306	Syt12	protein	1
ENSRNOG00000019318	Syt3	protein	1
ENSRNOG00000019321	Cck	protein	1
ENSRNOG00000019339	Ttll11	protein	1
ENSRNOG00000019404	Hhatl	protein	1
ENSRNOG00000019433	Rab3a	protein	1
ENSRNOG00000019435	Psd	protein	1
ENSRNOG00000019447	Ecel1	protein	1
ENSRNOG00000019491	Stard10	protein	1
ENSRNOG00000019492	Pomgnt2	protein	1
ENSRNOG00000019509	Fbxl15	protein	1
ENSRNOG00000019570	Gng3	protein	1
ENSRNOG00000019575	Rell2	protein	1
ENSRNOG00000019584	Dlk1	protein	1
ENSRNOG00000019738	Gpr61	protein	1
ENSRNOG00000019869	Lrfn1	protein	1
ENSRNOG00000019914	Fam57b	protein	1
ENSRNOG00000019920	Doc2a	protein	1
ENSRNOG00000019921	Rhbdl1	protein	1
ENSRNOG00000019950	Peli3	protein	1
ENSRNOG00000019955	Ogdhl	protein	1
ENSRNOG00000019958	Tmem151b	protein	1
ENSRNOG00000019959	Kcnc3	protein	1
ENSRNOG00000019961	Tcte1	protein	1
ENSRNOG00000019985	Asic4	protein	1
ENSRNOG00000020030	Crlf1	protein	1
ENSRNOG00000020061	Tmem198	protein	1
ENSRNOG00000020164	Ifitm10	protein	1
ENSRNOG00000020247	Cnih2	protein	1
ENSRNOG00000020248	Ina	protein	1
ENSRNOG00000020259	RGD1305347	protein	1
ENSRNOG00000020263	Atp1a3	protein	1
ENSRNOG00000020277	Cntnap1	protein	1
ENSRNOG00000020299	Klc2	protein	1
ENSRNOG00000020339	Neurl1	protein	1
ENSRNOG00000020407	Atcay	protein	1
ENSRNOG00000020431	Matk	protein	1
ENSRNOG00000020474	LOC364561	protein	1
ENSRNOG00000020478	Camk4	protein	1
ENSRNOG00000020489	Tmem145	protein	1
ENSRNOG00000020518	Fam189b	protein	1
ENSRNOG00000020519	Olfm2	protein	1
ENSRNOG00000020650	Slc17a7	protein	1
ENSRNOG00000020669	Ovol1	protein	1
ENSRNOG00000020696	Pmvk	protein	1
ENSRNOG00000020698	Rnd2	protein	1
ENSRNOG00000020731	Ppfia3	protein	1
ENSRNOG00000020746	Lin7b	protein	1
ENSRNOG00000020835	Hipk4	protein	1
ENSRNOG00000020970	Rundc3a	protein	1
ENSRNOG00000020989	Tm7sf2	protein	1
ENSRNOG00000021046	Sult2b1	protein	1
ENSRNOG00000021063	Grin2d	protein	1
ENSRNOG00000021102	Scn1b	protein	1
ENSRNOG00000021110	Mllt11	protein	1
ENSRNOG00000021140	Kcnk4	protein	1
ENSRNOG00000021145	Gpr137	protein	1
ENSRNOG00000021182	Sv2a	protein	1
ENSRNOG00000021183	Rcor2	protein	1
ENSRNOG00000021245	RGD1311739	protein	1
ENSRNOG00000021269	Chgb	protein	1
ENSRNOG00000021302	Tmem91	protein	1
ENSRNOG00000021314	Fdft1	protein	1
ENSRNOG00000021380	Fads6	protein	1
ENSRNOG00000021447	Prr7	protein	1
ENSRNOG00000021468	Grm8	protein	1
ENSRNOG00000021521	Chst5	protein	1
ENSRNOG00000021609	RGD1563072	protein	1
ENSRNOG00000021691	Ccdc92	protein	1
ENSRNOG00000021808	Tecr	protein	1
ENSRNOG00000021812	Scx	protein	1
ENSRNOG00000021855	Kcp	protein	1
ENSRNOG00000021945	Ccdc184	protein	1
ENSRNOG00000021984	Rgs7	protein	1
ENSRNOG00000022268	Pnpla3	protein	1
ENSRNOG00000022283	Lhfpl5	protein	1
ENSRNOG00000022337	Slitrk6	protein	1
ENSRNOG00000022419	Dok7	protein	1
ENSRNOG00000022432	Tmem59l	protein	1
ENSRNOG00000022567	Gpr62	protein	1
ENSRNOG00000022767	Elfn1	protein	1
ENSRNOG00000022957	Ctxn3	protein	1
ENSRNOG00000023008	Fam131c	protein	1
ENSRNOG00000023077	Cpne9	protein	1
ENSRNOG00000023100	Tctex1d1	protein	1
ENSRNOG00000023318	Tigd3	protein	1
ENSRNOG00000023389	Ephx4	protein	1
ENSRNOG00000023458	Dcaf12l1	protein	1
ENSRNOG00000023521	Map3k10	protein	1
ENSRNOG00000023601	Elavl4	protein	1
ENSRNOG00000023633	Crabp1	protein	1
ENSRNOG00000023643	Mmp17	protein	1
ENSRNOG00000023861	Snap91	protein	1
ENSRNOG00000023935	Nrsn2	protein	1
ENSRNOG00000023951	Tbc1d30	protein	1
ENSRNOG00000024065	Zfp575	protein	1
ENSRNOG00000024349	Dos	protein	1
ENSRNOG00000024452	Rltpr	protein	1
ENSRNOG00000024461	March11	protein	1
ENSRNOG00000024636	Gpr85	protein	1
ENSRNOG00000024641	LOC100910838	protein	1
ENSRNOG00000024904	Pla2g4e	protein	1
ENSRNOG00000024953	RGD1559441	protein	1
ENSRNOG00000024954	Mgat5b	protein	1
ENSRNOG00000024975	Atp8b3	protein	1
ENSRNOG00000025012	Chat	protein	1
ENSRNOG00000025059	Nxph4	protein	1
ENSRNOG00000025108	Ankrd35	protein	1
ENSRNOG00000025121	Pla2g3	protein	1
ENSRNOG00000025235	Tmem130	protein	1
ENSRNOG00000025463	LOC100125362	protein	1
ENSRNOG00000025520	Lbx1	protein	1
ENSRNOG00000025584	Agap2	protein	1
ENSRNOG00000025594	Scrt1	protein	1
ENSRNOG00000025889	Gnas	protein	1
ENSRNOG00000026055	Neurod6	protein	1
ENSRNOG00000026059	Paqr6	protein	1
ENSRNOG00000026091	Slc10a4	protein	1
ENSRNOG00000026203	Pax8	protein	1
ENSRNOG00000026238	RGD1562618	protein	1
ENSRNOG00000026466	Lrrtm3	protein	1
ENSRNOG00000026577	Cpne4	protein	1
ENSRNOG00000026646	Ndufs5	protein	1
ENSRNOG00000026679	Scn4b	protein	1
ENSRNOG00000026787	Disp2	protein	1
ENSRNOG00000026944	Gpr150	protein	1
ENSRNOG00000026974	Dbndd1	protein	1
ENSRNOG00000027098	Sez6l2	protein	1
ENSRNOG00000027204	Map6	protein	1
ENSRNOG00000027213	Asphd1	protein	1
ENSRNOG00000027432	R3hdml	protein	1
ENSRNOG00000027645	Syndig1l	protein	1
ENSRNOG00000027722	H1fx	protein	1
ENSRNOG00000027871	Rapgefl1	protein	1
ENSRNOG00000027940	Lppr3	protein	1
ENSRNOG00000027954	Cdh15	protein	1
ENSRNOG00000028247	Ankrd13d	protein	1
ENSRNOG00000028436	Rprml	protein	1
ENSRNOG00000028449	AABR07002624.1	protein	1
ENSRNOG00000028580	Pcnxl2	protein	1
ENSRNOG00000028648	Olig1	protein	1
ENSRNOG00000028708	Ntsr1	protein	1
ENSRNOG00000028733	Prkar1b	protein	1
ENSRNOG00000028743	Gal3st3	protein	1
ENSRNOG00000028992	Acan	protein	1
ENSRNOG00000029147	Rbm11	protein	1
ENSRNOG00000029644	Clec2l	protein	1
ENSRNOG00000029738	Diras1	protein	1
ENSRNOG00000029871	Slc8a3	protein	1
ENSRNOG00000029912	Sept5	protein	1
ENSRNOG00000030245	Tango2	protein	1
ENSRNOG00000030269	Atp2b2	protein	1
ENSRNOG00000030547	Dpp6	protein	1
ENSRNOG00000030714	Bsn	protein	1
ENSRNOG00000030877	Htr2c	protein	1
ENSRNOG00000030927	Grid2ip	protein	1
ENSRNOG00000031222	AABR07041973.1	protein	1
ENSRNOG00000031287	Cacna2d3	protein	1
ENSRNOG00000031398	Mab21l2	protein	1
ENSRNOG00000031536	Syndig1	protein	1
ENSRNOG00000031612	Gls2	protein	1
ENSRNOG00000031662	Slc6a5	protein	1
ENSRNOG00000031789	Rangap1	protein	1
ENSRNOG00000031816	Nckipsd	protein	1
ENSRNOG00000031939	AABR07066416.1	protein	1
ENSRNOG00000032002	Hapln1	protein	1
ENSRNOG00000032297	Msmo1	protein	1
ENSRNOG00000032350	Kcnip4	protein	1
ENSRNOG00000032374	Paqr9	protein	1
ENSRNOG00000032410	Mtus2	protein	1
ENSRNOG00000032517	Cntn6	protein	1
ENSRNOG00000032729	Bex2	protein	1
ENSRNOG00000032828	Mapk8ip2	protein	1
ENSRNOG00000032941	Mab21l1	protein	1
ENSRNOG00000033529	Amy1a	protein	1
ENSRNOG00000033653	Mpp3	protein	1
ENSRNOG00000033688	Cep170b	protein	1
ENSRNOG00000033722	Rnf207	protein	1
ENSRNOG00000033740	Lurap1l	protein	1
ENSRNOG00000033741	Ankrd34a	protein	1
ENSRNOG00000033835	Dnm1	protein	1
ENSRNOG00000033844	LOC100912195	protein	1
ENSRNOG00000033912	Fcho1	protein	1
ENSRNOG00000033970	Moap1	protein	1
ENSRNOG00000034031	Vstm2l	protein	1
ENSRNOG00000034075	Ube2ql1	protein	1
ENSRNOG00000034102	Plk5	protein	1
ENSRNOG00000036641	LOC689065	protein	1
ENSRNOG00000036659	Fn3k	protein	1
ENSRNOG00000036681	Myadml2	protein	1
ENSRNOG00000036682	Pycr1	protein	1
ENSRNOG00000036802	Snhg11	protein	1
ENSRNOG00000037146	Ctxn2	protein	1
ENSRNOG00000037298	RGD1309036	protein	1
ENSRNOG00000037435	Tmem196	protein	1
ENSRNOG00000037476	Galnt9	protein	1
ENSRNOG00000037695	Sgpp2	protein	1
ENSRNOG00000037720	Rita1	protein	1
ENSRNOG00000037793	Cdk5r2	protein	1
ENSRNOG00000038001	Slc25a1	protein	1
ENSRNOG00000038066	Fam155b	protein	1
ENSRNOG00000038150	RGD1560394	protein	1
ENSRNOG00000038184	Camk2n2	protein	1
ENSRNOG00000038228	Serp2	protein	1
ENSRNOG00000038328	Gjc2	protein	1
ENSRNOG00000039315	LOC499781	protein	1
ENSRNOG00000039405	Prss29	protein	1
ENSRNOG00000039530	Ccl27	protein	1
ENSRNOG00000039856	Lrrc73	protein	1
ENSRNOG00000040201	Atp6ap1l	protein	1
ENSRNOG00000042041	Gal3st1	protein	1
ENSRNOG00000042086	Rab26	protein	1
ENSRNOG00000042211	Tmem240	protein	1
ENSRNOG00000042274	Fbxo31	protein	1
ENSRNOG00000042289	Plcxd2	protein	1
ENSRNOG00000042478	Adam22	protein	1
ENSRNOG00000042607	LOC687609	protein	1
ENSRNOG00000042690	Zmat4	protein	1
ENSRNOG00000042753	Fgf13	protein	1
ENSRNOG00000042869	LOC100360002	protein	1
ENSRNOG00000042939	Nrip2	protein	1
ENSRNOG00000043113	Fam43b	protein	1
ENSRNOG00000043137	RGD1560608	protein	1
ENSRNOG00000043197	LOC688613	protein	1
ENSRNOG00000043215	Rtbdn	protein	1
ENSRNOG00000043225	Zfp771	protein	1
ENSRNOG00000043300	LOC100912292	protein	1
ENSRNOG00000043377	Fdps	protein	1
ENSRNOG00000043419	Hist3h2ba	protein	1
ENSRNOG00000043465	Arc	protein	1
ENSRNOG00000045626	Pkd1l2	protein	1
ENSRNOG00000045665	Amigo1	protein	1
ENSRNOG00000045764	Cxxc4	protein	1
ENSRNOG00000045998	Sema6b	protein	1
ENSRNOG00000046021	LOC100911286	protein	1
ENSRNOG00000046280	Tceal5	protein	1
ENSRNOG00000046309	Gpr68	protein	1
ENSRNOG00000046390	Tceal6	protein	1
ENSRNOG00000046566	Tub	protein	1
ENSRNOG00000046852	B3gat2	protein	1
ENSRNOG00000046863	C1ql2	protein	1
ENSRNOG00000046959	Mnx1	protein	1
ENSRNOG00000046975	Sult4a1	protein	1
ENSRNOG00000047080	Gng4	protein	1
ENSRNOG00000047143	Fkbp1b	protein	1
ENSRNOG00000047491	Tro	protein	1
ENSRNOG00000047573	LOC100910316	protein	1
ENSRNOG00000047578	Ccdc28b	protein	1
ENSRNOG00000047746	LOC100909555	protein	1
ENSRNOG00000047917	Plscr5	protein	1
ENSRNOG00000047960	Rab9b	protein	1
ENSRNOG00000048145	Sstr1	protein	1
ENSRNOG00000048169	Tuba8	protein	1
ENSRNOG00000048172	Rac3	protein	1
ENSRNOG00000048187	LOC691153	protein	1
ENSRNOG00000048231	Tmem235	protein	1
ENSRNOG00000048291	Tbcc	protein	1
ENSRNOG00000048389	Fgf18	protein	1
ENSRNOG00000048470	Pomp	protein	1
ENSRNOG00000048676	Pip5kl1	protein	1
ENSRNOG00000048682	Zwint	protein	1
ENSRNOG00000048686	LOC100360856	protein	1
ENSRNOG00000048699	Vps37d	protein	1
ENSRNOG00000049020	Tceal3	protein	1
ENSRNOG00000049076	Vwc2	protein	1
ENSRNOG00000049150	AABR07045621.1	protein	1
ENSRNOG00000049351	Nat8l	protein	1
ENSRNOG00000049407	Shisa8	protein	1
ENSRNOG00000049410	Chrm3	protein	1
ENSRNOG00000049456	Slc35f3	protein	1
ENSRNOG00000049530	AABR07012054.1	protein	1
ENSRNOG00000049604	Mvk	protein	1
ENSRNOG00000049629	Reep2	protein	1
ENSRNOG00000049689	Smim18	protein	1
ENSRNOG00000049802	AABR07031533.1	protein	1
ENSRNOG00000049882	Adcyap1	protein	1
ENSRNOG00000049949	Hapln4	protein	1
ENSRNOG00000049951	Tmem151a	protein	1
ENSRNOG00000049959	Igsf21	protein	1
ENSRNOG00000050090	Slc6a17	protein	1
ENSRNOG00000050104	Clip3	protein	1
ENSRNOG00000050137	Ajap1	protein	1
ENSRNOG00000050312	Ism2	protein	1
ENSRNOG00000050767	Nrn1	protein	1
ENSRNOG00000050841	Ache	protein	1
ENSRNOG00000050979	Ubap1l	protein	1
ENSRNOG00000051006	Ufsp1	protein	1
ENSRNOG00000051483	AABR07002623.2	protein	1
ENSRNOG00000052022	Pnma3	protein	1
ENSRNOG00000052080	Camk2b	protein	1
ENSRNOG00000052224	Celf6	protein	1
ENSRNOG00000052256	Dact3	protein	1
ENSRNOG00000052376	Bend6	protein	1
ENSRNOG00000052549	Chga	protein	1
ENSRNOG00000052880	Prph	protein	1
ENSRNOG00000053075	B4galnt4	protein	1
ENSRNOG00000053258	Faim2	protein	1
ENSRNOG00000053347	Ccdc28a	protein	1
ENSRNOG00000053640	Kcng2	protein	1
ENSRNOG00000053735	Hebp2	protein	1
ENSRNOG00000053804	Prmt8	protein	1
ENSRNOG00000053805	A330050F15Rik	protein	1
ENSRNOG00000054764	Flt3	protein	1
ENSRNOG00000055204	AABR07034833.1	protein	1
ENSRNOG00000055371	Sptbn4	protein	1
ENSRNOG00000055401	Kcnc1	protein	1
ENSRNOG00000055433	Trim46	protein	1
ENSRNOG00000055530	Panx2	protein	1
ENSRNOG00000055936	Trnp1	protein	1
ENSRNOG00000056174	Pdzd4	protein	1
ENSRNOG00000056643	Cdh8	protein	1
ENSRNOG00000056697	Kcnab1	protein	1
ENSRNOG00000056955	Ccdc64	protein	1
ENSRNOG00000057322	Efna3	protein	1
ENSRNOG00000057703	Cabp7	protein	1
ENSRNOG00000057814	Nsdhl	protein	1
ENSRNOG00000057848	Cacng8	protein	1
ENSRNOG00000057996	Phactr3	protein	1
ENSRNOG00000058317	Pnck	protein	1
ENSRNOG00000058842	Sptbn2	protein	1
ENSRNOG00000058938	Camkv	protein	1
ENSRNOG00000059055	Hsbp1l1	protein	1
ENSRNOG00000059510	AABR07027870.1	protein	1
ENSRNOG00000059604	AABR07012274.1	protein	1
ENSRNOG00000059622	Pigb	protein	1
ENSRNOG00000059714	LOC103692716	protein	1
ENSRNOG00000059720	Syp	protein	1
ENSRNOG00000059764	Snrpn	protein	1
ENSRNOG00000059827	LOC691995	protein	1
ENSRNOG00000059834	Cib2	protein	1
ENSRNOG00000059840	Unc5a	protein	1
ENSRNOG00000059857	Rnd1	protein	1
ENSRNOG00000060061	Sowaha	protein	1
ENSRNOG00000060123	Kifc2	protein	1
ENSRNOG00000060130	Ypel4	protein	1
ENSRNOG00000060518	AABR07015057.1	protein	1
ENSRNOG00000060728	Tuba1a	protein	1
ENSRNOG00000060831	Clca1	protein	1
ENSRNOG00000060988	Kcnc4	protein	1
ENSRNOG00000061153	Hrh3	protein	1
ENSRNOG00000061304	Atp2b3	protein	1
ENSRNOG00000061526	Rsph6a	protein	1
ENSRNOG00000042156	ENSRNOG00000042156	lnc	1
ENSRNOG00000051082	ENSRNOG00000051082	lnc	1
ENSRNOG00000051325	ENSRNOG00000051325	lnc	1
ENSRNOG00000051341	ENSRNOG00000051341	lnc	1
ENSRNOG00000051346	ENSRNOG00000051346	lnc	1
ENSRNOG00000051356	ENSRNOG00000051356	lnc	1
ENSRNOG00000052537	ENSRNOG00000052537	lnc	1
ENSRNOG00000052831	ENSRNOG00000052831	lnc	1
ENSRNOG00000054085	ENSRNOG00000054085	lnc	1
ENSRNOG00000055278	ENSRNOG00000055278	lnc	1
ENSRNOG00000057641	ENSRNOG00000057641	lnc	1
ENSRNOG00000058571	ENSRNOG00000058571	lnc	1
ENSRNOG00000059660	ENSRNOG00000059660	lnc	1
ENSRNOG00000060440	ENSRNOG00000060440	lnc	1
ENSRNOG00000060863	ENSRNOG00000060863	lnc	1
Fam19a1	Fam19a1	lnc	1
LOC100362486	LOC100362486	lnc	1
LOC100909490	LOC100909490	lnc	1
LOC100909866	LOC100909866	lnc	1
LOC100910774	LOC100910774	lnc	1
LOC100910945	LOC100910945	lnc	1
LOC102546400	LOC102546400	lnc	1
LOC102546820	LOC102546820	lnc	1
LOC102546827	LOC102546827	lnc	1
LOC102547101	LOC102547101	lnc	1
LOC102547322	LOC102547322	lnc	1
LOC102548241	LOC102548241	lnc	1
LOC102548847	LOC102548847	lnc	1
LOC102549072	LOC102549072	lnc	1
LOC102549163	LOC102549163	lnc	1
LOC102549176	LOC102549176	lnc	1
LOC102549402	LOC102549402	lnc	1
LOC102549553	LOC102549553	lnc	1
LOC102549579	LOC102549579	lnc	1
LOC102550017	LOC102550017	lnc	1
LOC102550370	LOC102550370	lnc	1
LOC102550503	LOC102550503	lnc	1
LOC102550763	LOC102550763	lnc	1
LOC102551009	LOC102551009	lnc	1
LOC102551220	LOC102551220	lnc	1
LOC102551276	LOC102551276	lnc	1
LOC102551361	LOC102551361	lnc	1
LOC102552061	LOC102552061	lnc	1
LOC102552635	LOC102552635	lnc	1
LOC102552880	LOC102552880	lnc	1
LOC102552888	LOC102552888	lnc	1
LOC102553347	LOC102553347	lnc	1
LOC102554082	LOC102554082	lnc	1
LOC102554609	LOC102554609	lnc	1
LOC102554728	LOC102554728	lnc	1
LOC102555044	LOC102555044	lnc	1
LOC102555246	LOC102555246	lnc	1
LOC102555435	LOC102555435	lnc	1
LOC102555663	LOC102555663	lnc	1
LOC102555675	LOC102555675	lnc	1
LOC102556470	LOC102556470	lnc	1
LOC102556662	LOC102556662	lnc	1
LOC103690800	LOC103690800	lnc	1
LOC103691335	LOC103691335	lnc	1
LOC103691405	LOC103691405	lnc	1
LOC103691758	LOC103691758	lnc	1
LOC103692056	LOC103692056	lnc	1
LOC103692512	LOC103692512	lnc	1
LOC103692513	LOC103692513	lnc	1
LOC103692867	LOC103692867	lnc	1
LOC103692954	LOC103692954	lnc	1
LOC103692988	LOC103692988	lnc	1
LOC103693178	LOC103693178	lnc	1
LOC103693261	LOC103693261	lnc	1
LOC103693348	LOC103693348	lnc	1
LOC103693584	LOC103693584	lnc	1
LOC103693787	LOC103693787	lnc	1
LOC103694042	LOC103694042	lnc	1
LOC103694083	LOC103694083	lnc	1
LOC103694111	LOC103694111	lnc	1
LOC103694321	LOC103694321	lnc	1
LOC103694327	LOC103694327	lnc	1
LOC678796	LOC678796	lnc	1
Miat	Miat	lnc	1
ENSRNOG00000000017	Steap1	protein	2
ENSRNOG00000000034	Nuak2	protein	2
ENSRNOG00000000040	RGD1304622	protein	2
ENSRNOG00000000121	Pigv	protein	2
ENSRNOG00000000288	Scarf2	protein	2
ENSRNOG00000000428	Cyp21a1	protein	2
ENSRNOG00000000436	Egfl8	protein	2
ENSRNOG00000000506	Tead3	protein	2
ENSRNOG00000000552	Col13a1	protein	2
ENSRNOG00000000658	Acacb	protein	2
ENSRNOG00000000827	Ier3	protein	2
ENSRNOG00000001007	Baiap2l1	protein	2
ENSRNOG00000001036	Rsph10b	protein	2
ENSRNOG00000001189	Sik1	protein	2
ENSRNOG00000001342	Wdr66	protein	2
ENSRNOG00000001378	Iqcd	protein	2
ENSRNOG00000001389	Irs3	protein	2
ENSRNOG00000001414	Serpine1	protein	2
ENSRNOG00000001435	Ssc4d	protein	2
ENSRNOG00000001720	Hes1	protein	2
ENSRNOG00000001750	Chrd	protein	2
ENSRNOG00000001926	Cldn1	protein	2
ENSRNOG00000002061	Ptpn13	protein	2
ENSRNOG00000002120	Spata18	protein	2
ENSRNOG00000002149	Nkx6-1	protein	2
ENSRNOG00000002208	Shroom3	protein	2
ENSRNOG00000002227	Kit	protein	2
ENSRNOG00000002372	Sgcd	protein	2
ENSRNOG00000002413	Gpc4	protein	2
ENSRNOG00000002873	Fam183b	protein	2
ENSRNOG00000002922	Adora2b	protein	2
ENSRNOG00000002930	Ppl	protein	2
ENSRNOG00000003033	Plcd3	protein	2
ENSRNOG00000003105	Kif19	protein	2
ENSRNOG00000003114	B4galt4	protein	2
ENSRNOG00000003129	Zfp496	protein	2
ENSRNOG00000003144	Gprc5c	protein	2
ENSRNOG00000003384	Hs3st3b1	protein	2
ENSRNOG00000003407	Ptpn14	protein	2
ENSRNOG00000003515	Ephx1	protein	2
ENSRNOG00000003526	Sytl4	protein	2
ENSRNOG00000003620	Fmo3	protein	2
ENSRNOG00000003635	Disp1	protein	2
ENSRNOG00000003947	Ntn1	protein	2
ENSRNOG00000004141	Vasn	protein	2
ENSRNOG00000004171	Dnah9	protein	2
ENSRNOG00000004210	Osr1	protein	2
ENSRNOG00000004281	Cobl	protein	2
ENSRNOG00000004330	Chrdl1	protein	2
ENSRNOG00000004411	Tspan8	protein	2
ENSRNOG00000004417	Fam117a	protein	2
ENSRNOG00000004503	L3hypdh	protein	2
ENSRNOG00000004595	Pou6f1	protein	2
ENSRNOG00000004649	Il1b	protein	2
ENSRNOG00000004766	Glis2	protein	2
ENSRNOG00000004786	Cyp4f1	protein	2
ENSRNOG00000004834	Llgl2	protein	2
ENSRNOG00000005229	Sec16b	protein	2
ENSRNOG00000005286	Coch	protein	2
ENSRNOG00000005287	Syne3	protein	2
ENSRNOG00000005348	Pamr1	protein	2
ENSRNOG00000005506	Arhgef5	protein	2
ENSRNOG00000005580	Itgb4	protein	2
ENSRNOG00000005608	Tead4	protein	2
ENSRNOG00000005669	Car8	protein	2
ENSRNOG00000005781	Wnt16	protein	2
ENSRNOG00000005917	Pawr	protein	2
ENSRNOG00000005934	Mlip	protein	2
ENSRNOG00000005953	Cfap46	protein	2
ENSRNOG00000006019	G0s2	protein	2
ENSRNOG00000006118	Klf10	protein	2
ENSRNOG00000006422	Kcnk16	protein	2
ENSRNOG00000006450	Erbb2	protein	2
ENSRNOG00000006508	Thnsl2	protein	2
ENSRNOG00000006519	Tmem107	protein	2
ENSRNOG00000006548	Mrc2	protein	2
ENSRNOG00000006553	Bnc2	protein	2
ENSRNOG00000006670	Rai2	protein	2
ENSRNOG00000006711	Zfp212	protein	2
ENSRNOG00000006740	Gatsl3	protein	2
ENSRNOG00000006741	Podnl1	protein	2
ENSRNOG00000006767	Cst7	protein	2
ENSRNOG00000006876	Msx1	protein	2
ENSRNOG00000006877	Efnb1	protein	2
ENSRNOG00000006878	Slc26a3	protein	2
ENSRNOG00000007037	Cfap57	protein	2
ENSRNOG00000007046	Cfap70	protein	2
ENSRNOG00000007307	Syde1	protein	2
ENSRNOG00000007387	Per1	protein	2
ENSRNOG00000007443	Jag1	protein	2
ENSRNOG00000007447	Pla2g4b	protein	2
ENSRNOG00000007483	Ccnf	protein	2
ENSRNOG00000007540	Msc	protein	2
ENSRNOG00000007597	Rhpn1	protein	2
ENSRNOG00000007607	Nr4a1	protein	2
ENSRNOG00000007654	Lrig3	protein	2
ENSRNOG00000007759	Foxd2	protein	2
ENSRNOG00000007779	Kank4	protein	2
ENSRNOG00000007792	Gcc1	protein	2
ENSRNOG00000007922	Cldn19	protein	2
ENSRNOG00000008020	Pax4	protein	2
ENSRNOG00000008054	Igsf9	protein	2
ENSRNOG00000008245	Ptgis	protein	2
ENSRNOG00000008246	Emilin1	protein	2
ENSRNOG00000008257	Mfap2	protein	2
ENSRNOG00000008300	Zbtb8a	protein	2
ENSRNOG00000008332	Smo	protein	2
ENSRNOG00000008356	Myo5c	protein	2
ENSRNOG00000008373	Colec11	protein	2
ENSRNOG00000008401	Card10	protein	2
ENSRNOG00000008416	Gimap5	protein	2
ENSRNOG00000008445	Dact1	protein	2
ENSRNOG00000008487	Amotl2	protein	2
ENSRNOG00000008492	Ccdc19	protein	2
ENSRNOG00000008560	Ccdc30	protein	2
ENSRNOG00000008706	Tbx3	protein	2
ENSRNOG00000008785	Klf5	protein	2
ENSRNOG00000008855	Gjb2	protein	2
ENSRNOG00000008936	Map3k6	protein	2
ENSRNOG00000008947	Cpz	protein	2
ENSRNOG00000009005	Slco2a1	protein	2
ENSRNOG00000009061	RGD1310641	protein	2
ENSRNOG00000009096	Pon3	protein	2
ENSRNOG00000009173	Smad6	protein	2
ENSRNOG00000009195	Tnks1bp1	protein	2
ENSRNOG00000009204	Il17re	protein	2
ENSRNOG00000009222	Epha2	protein	2
ENSRNOG00000009225	Copz2	protein	2
ENSRNOG00000009311	Fstl3	protein	2
ENSRNOG00000009348	Nos3	protein	2
ENSRNOG00000009470	Flnb	protein	2
ENSRNOG00000009594	Snai1	protein	2
ENSRNOG00000009779	Krt8	protein	2
ENSRNOG00000009787	Efcc1	protein	2
ENSRNOG00000009870	Tmem88	protein	2
ENSRNOG00000009965	Pih1d2	protein	2
ENSRNOG00000009972	Rara	protein	2
ENSRNOG00000010017	Wee1	protein	2
ENSRNOG00000010031	Vtn	protein	2
ENSRNOG00000010152	RGD1306233	protein	2
ENSRNOG00000010213	Fgd5	protein	2
ENSRNOG00000010238	Chmp4c	protein	2
ENSRNOG00000010265	Ada	protein	2
ENSRNOG00000010325	Ptger3	protein	2
ENSRNOG00000010402	Hspb2	protein	2
ENSRNOG00000010412	Ccdc180	protein	2
ENSRNOG00000010423	Misp	protein	2
ENSRNOG00000010572	Pus7	protein	2
ENSRNOG00000010626	Sphk1	protein	2
ENSRNOG00000010643	Kank2	protein	2
ENSRNOG00000010652	Dock6	protein	2
ENSRNOG00000010716	Atoh8	protein	2
ENSRNOG00000010841	Col8a2	protein	2
ENSRNOG00000010888	Ankrd33b	protein	2
ENSRNOG00000010906	Ccl5	protein	2
ENSRNOG00000010917	Bmp5	protein	2
ENSRNOG00000011006	Stoml3	protein	2
ENSRNOG00000011042	RGD1560925	protein	2
ENSRNOG00000011101	Twist1	protein	2
ENSRNOG00000011184	Slc13a4	protein	2
ENSRNOG00000011208	Rapsn	protein	2
ENSRNOG00000011416	Vegfc	protein	2
ENSRNOG00000011478	Ackr4	protein	2
ENSRNOG00000011631	Fst	protein	2
ENSRNOG00000011719	Ngb	protein	2
ENSRNOG00000011777	Spag5	protein	2
ENSRNOG00000011794	Tcea3	protein	2
ENSRNOG00000011892	Slc36a2	protein	2
ENSRNOG00000012083	St6galnac2	protein	2
ENSRNOG00000012141	Xrcc3	protein	2
ENSRNOG00000012301	RGD1310371	protein	2
ENSRNOG00000012404	Thrsp	protein	2
ENSRNOG00000012436	Adh6	protein	2
ENSRNOG00000012450	Dynlrb2	protein	2
ENSRNOG00000012471	Thbs4	protein	2
ENSRNOG00000012499	Rarg	protein	2
ENSRNOG00000012608	Tmem212	protein	2
ENSRNOG00000012658	Pdlim3	protein	2
ENSRNOG00000012697	Rsb66	protein	2
ENSRNOG00000012714	RGD1564149	protein	2
ENSRNOG00000012721	Ednra	protein	2
ENSRNOG00000012791	Ajuba	protein	2
ENSRNOG00000012817	Lrrc17	protein	2
ENSRNOG00000012827	Mlf1	protein	2
ENSRNOG00000012868	Uaca	protein	2
ENSRNOG00000012876	Slc6a13	protein	2
ENSRNOG00000012891	Mdh1b	protein	2
ENSRNOG00000012892	Abca4	protein	2
ENSRNOG00000012972	Alox5	protein	2
ENSRNOG00000013027	Rgl3	protein	2
ENSRNOG00000013172	Nr1h3	protein	2
ENSRNOG00000013179	Tinagl1	protein	2
ENSRNOG00000013324	Cdh5	protein	2
ENSRNOG00000013328	Rbpms	protein	2
ENSRNOG00000013426	Mrgprf	protein	2
ENSRNOG00000013436	Pde7b	protein	2
ENSRNOG00000013541	Sh2d4a	protein	2
ENSRNOG00000013547	Slc6a12	protein	2
ENSRNOG00000013577	Kdelr3	protein	2
ENSRNOG00000013734	Dnai1	protein	2
ENSRNOG00000013744	Akip1	protein	2
ENSRNOG00000013794	Rbp1	protein	2
ENSRNOG00000013807	Dmc1	protein	2
ENSRNOG00000014034	Olfml2a	protein	2
ENSRNOG00000014102	Wdr38	protein	2
ENSRNOG00000014143	Col24a1	protein	2
ENSRNOG00000014350	Cyr61	protein	2
ENSRNOG00000014361	Edn1	protein	2
ENSRNOG00000014490	Bdh2	protein	2
ENSRNOG00000014515	Cdc14a	protein	2
ENSRNOG00000014723	Cbfa2t3	protein	2
ENSRNOG00000014871	Zic4	protein	2
ENSRNOG00000014893	Wdr63	protein	2
ENSRNOG00000014948	Osgin1	protein	2
ENSRNOG00000014987	Mdfi	protein	2
ENSRNOG00000015113	Mocos	protein	2
ENSRNOG00000015310	Lrrc32	protein	2
ENSRNOG00000015321	Moxd1	protein	2
ENSRNOG00000015346	Obsl1	protein	2
ENSRNOG00000015368	Pdilt	protein	2
ENSRNOG00000015408	Vil1	protein	2
ENSRNOG00000015441	Il4r	protein	2
ENSRNOG00000015567	Slc9a2	protein	2
ENSRNOG00000015590	Dnaaf1	protein	2
ENSRNOG00000015668	Ccl19	protein	2
ENSRNOG00000015763	Cml3	protein	2
ENSRNOG00000015800	Elmo3	protein	2
ENSRNOG00000015821	Cd2	protein	2
ENSRNOG00000015860	Gipr	protein	2
ENSRNOG00000015896	Rbpms2	protein	2
ENSRNOG00000015911	Lrp5	protein	2
ENSRNOG00000015957	F13a1	protein	2
ENSRNOG00000016057	Kcnj13	protein	2
ENSRNOG00000016103	Nkd2	protein	2
ENSRNOG00000016243	Casq2	protein	2
ENSRNOG00000016247	Daw1	protein	2
ENSRNOG00000016299	Klf4	protein	2
ENSRNOG00000016362	Gpr4	protein	2
ENSRNOG00000016366	Colec12	protein	2
ENSRNOG00000016625	Slc22a2	protein	2
ENSRNOG00000016636	Lpin3	protein	2
ENSRNOG00000016696	Angpt2	protein	2
ENSRNOG00000016763	Fgfr4	protein	2
ENSRNOG00000016838	Pla2g5	protein	2
ENSRNOG00000016842	Pifo	protein	2
ENSRNOG00000016854	Lrrc36	protein	2
ENSRNOG00000016967	Hfe	protein	2
ENSRNOG00000017226	Slc2a4	protein	2
ENSRNOG00000017237	Lama1	protein	2
ENSRNOG00000017409	Wnt6	protein	2
ENSRNOG00000017473	Ttc25	protein	2
ENSRNOG00000017511	Dcdc2	protein	2
ENSRNOG00000017606	P2rx1	protein	2
ENSRNOG00000017672	Akr1c14	protein	2
ENSRNOG00000017699	Mill1	protein	2
ENSRNOG00000017765	Net1	protein	2
ENSRNOG00000017767	Mrvi1	protein	2
ENSRNOG00000017788	Katnal2	protein	2
ENSRNOG00000017800	Foxc1	protein	2
ENSRNOG00000017901	Acy3	protein	2
ENSRNOG00000017975	Dnajb13	protein	2
ENSRNOG00000018119	Dhx32	protein	2
ENSRNOG00000018215	Slc22a6	protein	2
ENSRNOG00000018250	Tnni3	protein	2
ENSRNOG00000018327	Fank1	protein	2
ENSRNOG00000018336	Eps8l2	protein	2
ENSRNOG00000018369	Prx	protein	2
ENSRNOG00000018476	Fuom	protein	2
ENSRNOG00000018505	Cidea	protein	2
ENSRNOG00000018570	C1qtnf3	protein	2
ENSRNOG00000018616	Cdc42ep5	protein	2
ENSRNOG00000018621	Leng9	protein	2
ENSRNOG00000018693	Asgr1	protein	2
ENSRNOG00000018715	Clec10a	protein	2
ENSRNOG00000018748	Slc16a11	protein	2
ENSRNOG00000018780	Sh3rf2	protein	2
ENSRNOG00000018785	Slc16a13	protein	2
ENSRNOG00000018792	Tekt4	protein	2
ENSRNOG00000018952	Sema3g	protein	2
ENSRNOG00000018962	Ctf1	protein	2
ENSRNOG00000019196	Xpnpep3	protein	2
ENSRNOG00000019220	Rhod	protein	2
ENSRNOG00000019342	Sult1a1	protein	2
ENSRNOG00000019413	Atg16l2	protein	2
ENSRNOG00000019451	Smtn	protein	2
ENSRNOG00000019477	Zmynd15	protein	2
ENSRNOG00000019614	Ptpn22	protein	2
ENSRNOG00000019615	Colq	protein	2
ENSRNOG00000019751	Cyb5r2	protein	2
ENSRNOG00000019778	Ptrf	protein	2
ENSRNOG00000019810	Des	protein	2
ENSRNOG00000019822	Gadd45b	protein	2
ENSRNOG00000019879	Sycn	protein	2
ENSRNOG00000019883	Pak4	protein	2
ENSRNOG00000019902	Folr1	protein	2
ENSRNOG00000019907	Nfkbie	protein	2
ENSRNOG00000020060	Atf5	protein	2
ENSRNOG00000020151	Cdh1	protein	2
ENSRNOG00000020169	Gimap8	protein	2
ENSRNOG00000020212	LOC302999	protein	2
ENSRNOG00000020246	Myl9	protein	2
ENSRNOG00000020254	Per2	protein	2
ENSRNOG00000020295	Plekhn1	protein	2
ENSRNOG00000020309	Gfra3	protein	2
ENSRNOG00000020342	Samd11	protein	2
ENSRNOG00000020346	Best1	protein	2
ENSRNOG00000020482	Nfatc4	protein	2
ENSRNOG00000020501	Tjp3	protein	2
ENSRNOG00000020588	Efna4	protein	2
ENSRNOG00000020620	Ppp1r32	protein	2
ENSRNOG00000020729	Stc2	protein	2
ENSRNOG00000020865	Ano1	protein	2
ENSRNOG00000020871	Ltbp4	protein	2
ENSRNOG00000020906	Pola2	protein	2
ENSRNOG00000020948	Pth1r	protein	2
ENSRNOG00000020953	Ms4a7	protein	2
ENSRNOG00000020956	Bcat2	protein	2
ENSRNOG00000021109	Ccdc114	protein	2
ENSRNOG00000021149	Ush1c	protein	2
ENSRNOG00000021166	Ecm1	protein	2
ENSRNOG00000021217	Itga10	protein	2
ENSRNOG00000021303	Lrrc48	protein	2
ENSRNOG00000021324	RGD1565059	protein	2
ENSRNOG00000021555	Mis18a	protein	2
ENSRNOG00000021619	Cela3b	protein	2
ENSRNOG00000021814	Tnfrsf25	protein	2
ENSRNOG00000021943	Fam216b	protein	2
ENSRNOG00000021962	Fzd2	protein	2
ENSRNOG00000022101	Crabp2	protein	2
ENSRNOG00000022417	Prickle3	protein	2
ENSRNOG00000022777	Six1	protein	2
ENSRNOG00000023122	Apol11a	protein	2
ENSRNOG00000023214	Il20rb	protein	2
ENSRNOG00000023296	Wtip	protein	2
ENSRNOG00000023346	Rsg1	protein	2
ENSRNOG00000023465	LOC500300	protein	2
ENSRNOG00000023587	Dhtkd1	protein	2
ENSRNOG00000023679	Prdm5	protein	2
ENSRNOG00000023721	LOC502684	protein	2
ENSRNOG00000023899	LOC685513	protein	2
ENSRNOG00000024257	Irgc	protein	2
ENSRNOG00000024280	Ccdc170	protein	2
ENSRNOG00000024345	Pard3b	protein	2
ENSRNOG00000024433	Fbxl7	protein	2
ENSRNOG00000024523	Dnai2	protein	2
ENSRNOG00000024557	Cep112	protein	2
ENSRNOG00000024569	Gimap9	protein	2
ENSRNOG00000024591	Hs3st3a1	protein	2
ENSRNOG00000024651	Greb1	protein	2
ENSRNOG00000024705	Rarres2	protein	2
ENSRNOG00000024711	Sdk2	protein	2
ENSRNOG00000024818	Eva1b	protein	2
ENSRNOG00000024905	Drc1	protein	2
ENSRNOG00000024917	Als2cr12	protein	2
ENSRNOG00000024957	Dnali1	protein	2
ENSRNOG00000024970	AABR07032261.1	protein	2
ENSRNOG00000025110	Vwa3a	protein	2
ENSRNOG00000025254	Qrich2	protein	2
ENSRNOG00000025287	RGD1565611	protein	2
ENSRNOG00000025350	Ppp1r13l	protein	2
ENSRNOG00000025353	Ears2	protein	2
ENSRNOG00000025384	Slc2a10	protein	2
ENSRNOG00000025735	Wdr86	protein	2
ENSRNOG00000025736	Tcf23	protein	2
ENSRNOG00000025787	Spag6	protein	2
ENSRNOG00000025843	Ccdc102a	protein	2
ENSRNOG00000025860	Drc7	protein	2
ENSRNOG00000025980	LOC691418	protein	2
ENSRNOG00000026217	Armc2	protein	2
ENSRNOG00000026420	Iqcg	protein	2
ENSRNOG00000026600	Caps2	protein	2
ENSRNOG00000026634	Glipr1l1	protein	2
ENSRNOG00000026661	Hcar1	protein	2
ENSRNOG00000026857	Kif7	protein	2
ENSRNOG00000026870	Clic6	protein	2
ENSRNOG00000026914	Dnah1	protein	2
ENSRNOG00000027030	Adm	protein	2
ENSRNOG00000027096	Ctsw	protein	2
ENSRNOG00000027212	Tekt3	protein	2
ENSRNOG00000027249	Fancl	protein	2
ENSRNOG00000027357	Sox17	protein	2
ENSRNOG00000027456	Cdc42bpg	protein	2
ENSRNOG00000027468	Slc6a15	protein	2
ENSRNOG00000027630	Casc1	protein	2
ENSRNOG00000027784	Tsku	protein	2
ENSRNOG00000027935	Lrrc34	protein	2
ENSRNOG00000027936	Ccdc8	protein	2
ENSRNOG00000028036	Adamts7	protein	2
ENSRNOG00000028064	Fhad1	protein	2
ENSRNOG00000028108	Cytl1	protein	2
ENSRNOG00000028344	Mmp11	protein	2
ENSRNOG00000028526	Mansc1	protein	2
ENSRNOG00000028548	Ccl9	protein	2
ENSRNOG00000028598	Edar	protein	2
ENSRNOG00000028713	Acvrl1	protein	2
ENSRNOG00000028781	Abcc6	protein	2
ENSRNOG00000028805	RGD1564114	protein	2
ENSRNOG00000029047	Cubn	protein	2
ENSRNOG00000029127	Parp16	protein	2
ENSRNOG00000029141	RGD1564942	protein	2
ENSRNOG00000029465	Slc26a10	protein	2
ENSRNOG00000029501	Hoga1	protein	2
ENSRNOG00000029528	Cbs	protein	2
ENSRNOG00000030285	Epha3	protein	2
ENSRNOG00000030486	Prdm6	protein	2
ENSRNOG00000030726	Asgr2	protein	2
ENSRNOG00000031004	Cyp2j4	protein	2
ENSRNOG00000031448	Stpg1	protein	2
ENSRNOG00000031523	AABR07071287.1	protein	2
ENSRNOG00000031716	AABR07072539.1	protein	2
ENSRNOG00000032539	Spag8	protein	2
ENSRNOG00000032669	Serpina1	protein	2
ENSRNOG00000032895	Cyp4f4	protein	2
ENSRNOG00000032973	Il13ra2	protein	2
ENSRNOG00000033090	Ltbp1	protein	2
ENSRNOG00000033338	Gimap6	protein	2
ENSRNOG00000033503	Ldlrad2	protein	2
ENSRNOG00000033617	Krt26	protein	2
ENSRNOG00000033663	P4ha2	protein	2
ENSRNOG00000033734	Tnnt2	protein	2
ENSRNOG00000033787	Adamtsl5	protein	2
ENSRNOG00000034089	Ttc21a	protein	2
ENSRNOG00000034191	Fmo1	protein	2
ENSRNOG00000034221	Cfap126	protein	2
ENSRNOG00000036608	Mlana	protein	2
ENSRNOG00000037060	Odf3b	protein	2
ENSRNOG00000037299	Smpd5	protein	2
ENSRNOG00000037310	Riiad1	protein	2
ENSRNOG00000037632	LOC688553	protein	2
ENSRNOG00000037687	Rspo2	protein	2
ENSRNOG00000037688	Ak9	protein	2
ENSRNOG00000037718	Cfap52	protein	2
ENSRNOG00000037835	Catip	protein	2
ENSRNOG00000038600	Dnaaf3	protein	2
ENSRNOG00000038740	Gimap7	protein	2
ENSRNOG00000038819	RGD1564308	protein	2
ENSRNOG00000039086	Ccdc153	protein	2
ENSRNOG00000039200	AABR07070046.1	protein	2
ENSRNOG00000039336	Hrct1	protein	2
ENSRNOG00000039471	Pcdhb17	protein	2
ENSRNOG00000039494	Aass	protein	2
ENSRNOG00000039582	RGD1561161	protein	2
ENSRNOG00000039593	Ecscr	protein	2
ENSRNOG00000039596	Prob1	protein	2
ENSRNOG00000039749	LOC680885	protein	2
ENSRNOG00000039976	Ptk7	protein	2
ENSRNOG00000040136	LOC681766	protein	2
ENSRNOG00000042029	Efs	protein	2
ENSRNOG00000042152	Gipc2	protein	2
ENSRNOG00000042326	Smpdl3b	protein	2
ENSRNOG00000042344	Smim22	protein	2
ENSRNOG00000042620	Marveld1	protein	2
ENSRNOG00000042668	Msrb3	protein	2
ENSRNOG00000042729	Efhc1	protein	2
ENSRNOG00000042771	Apol3	protein	2
ENSRNOG00000042781	Ropn1l	protein	2
ENSRNOG00000042860	Pappa2	protein	2
ENSRNOG00000042867	LOC686662	protein	2
ENSRNOG00000042889	Alppl2	protein	2
ENSRNOG00000043007	Rcn3	protein	2
ENSRNOG00000043193	Smim1	protein	2
ENSRNOG00000043332	Foxd1	protein	2
ENSRNOG00000043364	Zfp362	protein	2
ENSRNOG00000043383	LOC100359479	protein	2
ENSRNOG00000045574	Morn3	protein	2
ENSRNOG00000045846	Rfx2	protein	2
ENSRNOG00000045952	Ephb4	protein	2
ENSRNOG00000046036	Rn60_1_2787.1	protein	2
ENSRNOG00000046202	Metrnl	protein	2
ENSRNOG00000046405	Hic1	protein	2
ENSRNOG00000046547	Rbm24	protein	2
ENSRNOG00000046848	PCOLCE2	protein	2
ENSRNOG00000047175	Cryaa	protein	2
ENSRNOG00000047306	Stap2	protein	2
ENSRNOG00000047446	Foxc2	protein	2
ENSRNOG00000047455	Cdhr3	protein	2
ENSRNOG00000047647	Il2ra	protein	2
ENSRNOG00000047714	Tmem37	protein	2
ENSRNOG00000047914	Gng11	protein	2
ENSRNOG00000047924	Zbtb7c	protein	2
ENSRNOG00000047957	Traf5	protein	2
ENSRNOG00000048039	LOC679149	protein	2
ENSRNOG00000048114	Echdc3	protein	2
ENSRNOG00000048412	Fam181a	protein	2
ENSRNOG00000048769	Nek5	protein	2
ENSRNOG00000048878	Smim24	protein	2
ENSRNOG00000048914	Traf1	protein	2
ENSRNOG00000048951	LOC100364500	protein	2
ENSRNOG00000049331	RGD1559588	protein	2
ENSRNOG00000049385	Adamtsl4	protein	2
ENSRNOG00000049590	RT1-M2	protein	2
ENSRNOG00000049771	Gstt1	protein	2
ENSRNOG00000049918	Lrg1	protein	2
ENSRNOG00000049929	AABR07030494.1	protein	2
ENSRNOG00000050210	RT1-CE10	protein	2
ENSRNOG00000050223	Rin1	protein	2
ENSRNOG00000050469	LOC100912034	protein	2
ENSRNOG00000050742	Dnmbp	protein	2
ENSRNOG00000050968	Ptger2	protein	2
ENSRNOG00000051487	Kremen1	protein	2
ENSRNOG00000052070	Aldh1a3	protein	2
ENSRNOG00000052510	Wnt10a	protein	2
ENSRNOG00000052795	Itpr3	protein	2
ENSRNOG00000053384	Bmp7	protein	2
ENSRNOG00000053675	Dhh	protein	2
ENSRNOG00000053840	Fam47e	protein	2
ENSRNOG00000054086	Sp5	protein	2
ENSRNOG00000055010	Axin2	protein	2
ENSRNOG00000055197	AABR07027872.1	protein	2
ENSRNOG00000055259	Phldb3	protein	2
ENSRNOG00000055524	Trip10	protein	2
ENSRNOG00000055714	Ak7	protein	2
ENSRNOG00000055751	P3h2	protein	2
ENSRNOG00000055889	AABR07030901.1	protein	2
ENSRNOG00000056087	Erich2	protein	2
ENSRNOG00000056358	Ccdc27	protein	2
ENSRNOG00000056407	Ccdc42b	protein	2
ENSRNOG00000056654	Dyx1c1	protein	2
ENSRNOG00000056996	Ccdc108	protein	2
ENSRNOG00000057335	Clec1b	protein	2
ENSRNOG00000057501	Fam81a	protein	2
ENSRNOG00000057862	Rsph1	protein	2
ENSRNOG00000058039	Acta2	protein	2
ENSRNOG00000058243	Rfx8	protein	2
ENSRNOG00000058329	Prrx2	protein	2
ENSRNOG00000058434	AABR07015859.1	protein	2
ENSRNOG00000058940	Rab11fip1	protein	2
ENSRNOG00000059260	Sptbn5	protein	2
ENSRNOG00000059401	AABR07030897.1	protein	2
ENSRNOG00000059605	Ddn	protein	2
ENSRNOG00000059890	Clec2d2	protein	2
ENSRNOG00000059956	Bcl6b	protein	2
ENSRNOG00000060146	Six5	protein	2
ENSRNOG00000060179	Gpc3	protein	2
ENSRNOG00000060193	2310007L24Rik	protein	2
ENSRNOG00000060381	LOC100909752	protein	2
ENSRNOG00000060568	Ptpn21	protein	2
ENSRNOG00000060949	Anxa8	protein	2
ENSRNOG00000061484	Adamts2	protein	2
ENSRNOG00000061857	Mgst2	protein	2
ENSRNOG00000048148	ENSRNOG00000048148	lnc	2
ENSRNOG00000052233	ENSRNOG00000052233	lnc	2
ENSRNOG00000052757	ENSRNOG00000052757	lnc	2
ENSRNOG00000053946	ENSRNOG00000053946	lnc	2
ENSRNOG00000059110	ENSRNOG00000059110	lnc	2
LOC100909737	LOC100909737	lnc	2
LOC102547703	LOC102547703	lnc	2
LOC102547969	LOC102547969	lnc	2
LOC102548090	LOC102548090	lnc	2
LOC102548155	LOC102548155	lnc	2
LOC102548586	LOC102548586	lnc	2
LOC102548759	LOC102548759	lnc	2
LOC102549783	LOC102549783	lnc	2
LOC102550525	LOC102550525	lnc	2
LOC102550790	LOC102550790	lnc	2
LOC102551073	LOC102551073	lnc	2
LOC102551372	LOC102551372	lnc	2
LOC102552317	LOC102552317	lnc	2
LOC102552728	LOC102552728	lnc	2
LOC102553274	LOC102553274	lnc	2
LOC102553942	LOC102553942	lnc	2
LOC102555574	LOC102555574	lnc	2
LOC102555591	LOC102555591	lnc	2
LOC103690388	LOC103690388	lnc	2
LOC103692119	LOC103692119	lnc	2
LOC103692460	LOC103692460	lnc	2
LOC103693572	LOC103693572	lnc	2
LOC103693573	LOC103693573	lnc	2
LOC103694402	LOC103694402	lnc	2
RGD1564482	RGD1564482	lnc	2
ENSRNOG00000000024	Hebp1	protein	3
ENSRNOG00000000172	Sqrdl	protein	3
ENSRNOG00000000321	Cd24	protein	3
ENSRNOG00000000341	Nid2	protein	3
ENSRNOG00000000413	Pln	protein	3
ENSRNOG00000000441	Gpsm3	protein	3
ENSRNOG00000000443	C4a	protein	3
ENSRNOG00000000459	Psmb9	protein	3
ENSRNOG00000000543	Frk	protein	3
ENSRNOG00000000599	Lama4	protein	3
ENSRNOG00000000614	Bicc1	protein	3
ENSRNOG00000000633	Rhobtb1	protein	3
ENSRNOG00000000640	Egr2	protein	3
ENSRNOG00000000723	RT1-CE5	protein	3
ENSRNOG00000000763	RT1-M3-1	protein	3
ENSRNOG00000000824	Dse	protein	3
ENSRNOG00000000861	Zic3	protein	3
ENSRNOG00000000866	Rbmx	protein	3
ENSRNOG00000000920	Phkg1	protein	3
ENSRNOG00000001065	Cyth3	protein	3
ENSRNOG00000001090	Stard13	protein	3
ENSRNOG00000001149	Pxn	protein	3
ENSRNOG00000001223	Pttg1ip	protein	3
ENSRNOG00000001229	Col18a1	protein	3
ENSRNOG00000001249	Col6a1	protein	3
ENSRNOG00000001254	Col6a2	protein	3
ENSRNOG00000001271	Card6	protein	3
ENSRNOG00000001344	Aldh2	protein	3
ENSRNOG00000001367	Gpc2	protein	3
ENSRNOG00000001383	Slc8b1	protein	3
ENSRNOG00000001525	Igsf11	protein	3
ENSRNOG00000001557	Cxadr	protein	3
ENSRNOG00000001607	Adamts1	protein	3
ENSRNOG00000001627	Abi3bp	protein	3
ENSRNOG00000001645	Filip1l	protein	3
ENSRNOG00000001652	Erg	protein	3
ENSRNOG00000001680	Mina	protein	3
ENSRNOG00000001687	Crybg3	protein	3
ENSRNOG00000001713	AABR07034532.1	protein	3
ENSRNOG00000001739	Mfi2	protein	3
ENSRNOG00000001823	St6gal1	protein	3
ENSRNOG00000001960	Sult1d1	protein	3
ENSRNOG00000001979	Rcan1	protein	3
ENSRNOG00000002036	Paxbp1	protein	3
ENSRNOG00000002041	Boc	protein	3
ENSRNOG00000002050	Igfbp7	protein	3
ENSRNOG00000002052	Ccdc80	protein	3
ENSRNOG00000002089	Ccng2	protein	3
ENSRNOG00000002093	Tgfbr3	protein	3
ENSRNOG00000002134	LOC498435	protein	3
ENSRNOG00000002145	Tmprss7	protein	3
ENSRNOG00000002146	Pkd2	protein	3
ENSRNOG00000002163	Klf3	protein	3
ENSRNOG00000002171	Phldb2	protein	3
ENSRNOG00000002185	Pgm2	protein	3
ENSRNOG00000002192	Rell1	protein	3
ENSRNOG00000002215	Mylk	protein	3
ENSRNOG00000002244	Pdgfra	protein	3
ENSRNOG00000002253	Wdr5b	protein	3
ENSRNOG00000002397	Slc30a10	protein	3
ENSRNOG00000002403	Fam129a	protein	3
ENSRNOG00000002418	Tgfb2	protein	3
ENSRNOG00000002456	Hlf	protein	3
ENSRNOG00000002461	Nid1	protein	3
ENSRNOG00000002474	Tom1l1	protein	3
ENSRNOG00000002504	Spata17	protein	3
ENSRNOG00000002525	Ptgs2	protein	3
ENSRNOG00000002542	Heatr6	protein	3
ENSRNOG00000002664	Emp2	protein	3
ENSRNOG00000002680	Lamc1	protein	3
ENSRNOG00000002728	Btc	protein	3
ENSRNOG00000002832	Slc16a2	protein	3
ENSRNOG00000002881	Ddr2	protein	3
ENSRNOG00000002959	Shroom4	protein	3
ENSRNOG00000002976	Maats1	protein	3
ENSRNOG00000003013	Rpgr	protein	3
ENSRNOG00000003018	Olfml2b	protein	3
ENSRNOG00000003038	Sft2d2	protein	3
ENSRNOG00000003076	Rbms2	protein	3
ENSRNOG00000003088	Arhgap31	protein	3
ENSRNOG00000003120	Prelp	protein	3
ENSRNOG00000003183	Fmod	protein	3
ENSRNOG00000003242	Gulp1	protein	3
ENSRNOG00000003244	Ltc4s	protein	3
ENSRNOG00000003247	Sde2	protein	3
ENSRNOG00000003283	Rcsd1	protein	3
ENSRNOG00000003367	Tmem220	protein	3
ENSRNOG00000003400	Fmo4	protein	3
ENSRNOG00000003463	Srebf1	protein	3
ENSRNOG00000003517	Tbx2	protein	3
ENSRNOG00000003522	Mr1	protein	3
ENSRNOG00000003537	Spta1	protein	3
ENSRNOG00000003553	Efemp1	protein	3
ENSRNOG00000003654	Cldn9	protein	3
ENSRNOG00000003717	Cnih4	protein	3
ENSRNOG00000003720	Prrx1	protein	3
ENSRNOG00000003732	Flrt2	protein	3
ENSRNOG00000003736	Col5a2	protein	3
ENSRNOG00000003869	Sod3	protein	3
ENSRNOG00000003936	Pwwp2a	protein	3
ENSRNOG00000003946	Tor1aip1	protein	3
ENSRNOG00000003956	Arhgap6	protein	3
ENSRNOG00000003959	Rgs18	protein	3
ENSRNOG00000003992	Pik3r6	protein	3
ENSRNOG00000004011	Nedd1	protein	3
ENSRNOG00000004019	Phlda1	protein	3
ENSRNOG00000004040	Abca8	protein	3
ENSRNOG00000004072	Myo1c	protein	3
ENSRNOG00000004147	Abca8a	protein	3
ENSRNOG00000004160	Prps2	protein	3
ENSRNOG00000004303	Timp3	protein	3
ENSRNOG00000004342	Ahr	protein	3
ENSRNOG00000004346	Notch3	protein	3
ENSRNOG00000004361	Parp10	protein	3
ENSRNOG00000004410	Pax6	protein	3
ENSRNOG00000004442	RGD1311756	protein	3
ENSRNOG00000004448	Acss3	protein	3
ENSRNOG00000004489	Adgre5	protein	3
ENSRNOG00000004516	Itgbl1	protein	3
ENSRNOG00000004574	Ofd1	protein	3
ENSRNOG00000004610	Lum	protein	3
ENSRNOG00000004624	Rnd3	protein	3
ENSRNOG00000004673	Rbm43	protein	3
ENSRNOG00000004687	Thbd	protein	3
ENSRNOG00000004699	Fibin	protein	3
ENSRNOG00000004737	Cd48	protein	3
ENSRNOG00000004821	Sntb1	protein	3
ENSRNOG00000004932	Sel1l3	protein	3
ENSRNOG00000004936	Sdc2	protein	3
ENSRNOG00000004951	Kif16b	protein	3
ENSRNOG00000004956	Jade2	protein	3
ENSRNOG00000004971	Txlng	protein	3
ENSRNOG00000005039	Tfpi	protein	3
ENSRNOG00000005041	Crip2	protein	3
ENSRNOG00000005126	Pqlc3	protein	3
ENSRNOG00000005135	RGD1562161	protein	3
ENSRNOG00000005177	Tp53i3	protein	3
ENSRNOG00000005410	Cdca7l	protein	3
ENSRNOG00000005413	Creb3l1	protein	3
ENSRNOG00000005417	Zhx2	protein	3
ENSRNOG00000005451	Dnah11	protein	3
ENSRNOG00000005478	Fkbp9	protein	3
ENSRNOG00000005486	AABR07058267.1	protein	3
ENSRNOG00000005600	Nr4a2	protein	3
ENSRNOG00000005621	Gxylt2	protein	3
ENSRNOG00000005624	Zfx	protein	3
ENSRNOG00000005659	Aurkb	protein	3
ENSRNOG00000005678	Lamb1	protein	3
ENSRNOG00000005686	Suclg2	protein	3
ENSRNOG00000005690	Lmcd1	protein	3
ENSRNOG00000005731	Birc3	protein	3
ENSRNOG00000005767	Tulp3	protein	3
ENSRNOG00000005770	Sostdc1	protein	3
ENSRNOG00000005772	Hacd4	protein	3
ENSRNOG00000005788	Cdk5rap2	protein	3
ENSRNOG00000005814	Katnbl1	protein	3
ENSRNOG00000005854	Angpt1	protein	3
ENSRNOG00000005865	Ssfa2	protein	3
ENSRNOG00000005872	Tcf7	protein	3
ENSRNOG00000005931	Cpq	protein	3
ENSRNOG00000005932	Megf9	protein	3
ENSRNOG00000005935	A3galt2	protein	3
ENSRNOG00000005964	Nr4a3	protein	3
ENSRNOG00000005987	Suox	protein	3
ENSRNOG00000006010	Slc6a20	protein	3
ENSRNOG00000006060	Matn2	protein	3
ENSRNOG00000006096	Slc26a7	protein	3
ENSRNOG00000006114	LOC100910867	protein	3
ENSRNOG00000006209	Mbd6	protein	3
ENSRNOG00000006412	Zhx1	protein	3
ENSRNOG00000006526	Sema3c	protein	3
ENSRNOG00000006559	Akap8	protein	3
ENSRNOG00000006600	Unk	protein	3
ENSRNOG00000006674	Fam101b	protein	3
ENSRNOG00000006681	Rdh10	protein	3
ENSRNOG00000006813	Sumf1	protein	3
ENSRNOG00000006857	Ndnf	protein	3
ENSRNOG00000006865	Laptm4a	protein	3
ENSRNOG00000006995	Ano6	protein	3
ENSRNOG00000006999	Wdr78	protein	3
ENSRNOG00000007023	Galm	protein	3
ENSRNOG00000007025	Evc2	protein	3
ENSRNOG00000007078	Wisp1	protein	3
ENSRNOG00000007098	Gtpbp10	protein	3
ENSRNOG00000007102	Acss1	protein	3
ENSRNOG00000007104	Itpr1	protein	3
ENSRNOG00000007159	Ccl2	protein	3
ENSRNOG00000007202	Sema3d	protein	3
ENSRNOG00000007281	Flnc	protein	3
ENSRNOG00000007329	Frmd6	protein	3
ENSRNOG00000007378	Acox2	protein	3
ENSRNOG00000007390	Nfkbia	protein	3
ENSRNOG00000007457	Serping1	protein	3
ENSRNOG00000007489	Zfp41	protein	3
ENSRNOG00000007519	Tmem43	protein	3
ENSRNOG00000007541	Fhl3	protein	3
ENSRNOG00000007564	Evc	protein	3
ENSRNOG00000007590	Eya1	protein	3
ENSRNOG00000007657	Col27a1	protein	3
ENSRNOG00000007681	Brd3	protein	3
ENSRNOG00000007690	Cmpk2	protein	3
ENSRNOG00000007728	Gsdmd	protein	3
ENSRNOG00000007743	Mgst1	protein	3
ENSRNOG00000007939	Naprt1	protein	3
ENSRNOG00000007972	Rbbp9	protein	3
ENSRNOG00000007993	Sh3tc1	protein	3
ENSRNOG00000008048	Plscr1	protein	3
ENSRNOG00000008062	Dqx1	protein	3
ENSRNOG00000008065	Wwc1	protein	3
ENSRNOG00000008116	Ppap2b	protein	3
ENSRNOG00000008134	Mefv	protein	3
ENSRNOG00000008144	Irf1	protein	3
ENSRNOG00000008151	Plscr4	protein	3
ENSRNOG00000008178	Nxn	protein	3
ENSRNOG00000008193	Cr1l	protein	3
ENSRNOG00000008209	St3gal1	protein	3
ENSRNOG00000008298	Dock7	protein	3
ENSRNOG00000008301	Tagln2	protein	3
ENSRNOG00000008411	Sec23b	protein	3
ENSRNOG00000008412	Gprc5a	protein	3
ENSRNOG00000008415	Nab2	protein	3
ENSRNOG00000008432	Slc22a5	protein	3
ENSRNOG00000008543	Pdlim2	protein	3
ENSRNOG00000008587	Tek	protein	3
ENSRNOG00000008595	Ttc12	protein	3
ENSRNOG00000008602	Steap4	protein	3
ENSRNOG00000008620	Smad3	protein	3
ENSRNOG00000008676	Emp1	protein	3
ENSRNOG00000008683	Alk	protein	3
ENSRNOG00000008697	Nov	protein	3
ENSRNOG00000008749	Col5a1	protein	3
ENSRNOG00000008857	Adamts10	protein	3
ENSRNOG00000008941	Ets1	protein	3
ENSRNOG00000008956	Cdkn2c	protein	3
ENSRNOG00000009094	Nudt4	protein	3
ENSRNOG00000009205	Lmo4	protein	3
ENSRNOG00000009227	Aplnr	protein	3
ENSRNOG00000009243	Oaf	protein	3
ENSRNOG00000009329	Nr1d1	protein	3
ENSRNOG00000009340	Zbtb6	protein	3
ENSRNOG00000009389	Ripk2	protein	3
ENSRNOG00000009425	Fgf7	protein	3
ENSRNOG00000009620	Cybrd1	protein	3
ENSRNOG00000009730	Cyp7b1	protein	3
ENSRNOG00000009734	Akr1b8	protein	3
ENSRNOG00000009751	Gpx7	protein	3
ENSRNOG00000009782	Efcab7	protein	3
ENSRNOG00000009878	Crtap	protein	3
ENSRNOG00000009886	Fkbp14	protein	3
ENSRNOG00000009922	Prlhr	protein	3
ENSRNOG00000009949	Pcdh18	protein	3
ENSRNOG00000009970	Dfna5	protein	3
ENSRNOG00000010011	Osbpl3	protein	3
ENSRNOG00000010064	Abcc4	protein	3
ENSRNOG00000010081	Tmem144	protein	3
ENSRNOG00000010210	Slc7a11	protein	3
ENSRNOG00000010233	Cald1	protein	3
ENSRNOG00000010308	Nr2f2	protein	3
ENSRNOG00000010342	Zfand1	protein	3
ENSRNOG00000010358	Sh3rf1	protein	3
ENSRNOG00000010381	Mknk1	protein	3
ENSRNOG00000010397	Agbl3	protein	3
ENSRNOG00000010418	Nek1	protein	3
ENSRNOG00000010448	Ptbp1	protein	3
ENSRNOG00000010514	Cachd1	protein	3
ENSRNOG00000010584	Tmem123	protein	3
ENSRNOG00000010588	Tns2	protein	3
ENSRNOG00000010629	Nod1	protein	3
ENSRNOG00000010634	Megf11	protein	3
ENSRNOG00000010635	Igfbp4	protein	3
ENSRNOG00000010653	Elmsan1	protein	3
ENSRNOG00000010685	Tbx18	protein	3
ENSRNOG00000010747	Dap	protein	3
ENSRNOG00000010765	Vcl	protein	3
ENSRNOG00000010775	Arrdc4	protein	3
ENSRNOG00000010797	Esm1	protein	3
ENSRNOG00000010840	Adamtsl3	protein	3
ENSRNOG00000010875	LOC691931	protein	3
ENSRNOG00000010899	Bfsp2	protein	3
ENSRNOG00000010940	Acad11	protein	3
ENSRNOG00000010947	Mmp14	protein	3
ENSRNOG00000011134	Lama2	protein	3
ENSRNOG00000011154	Adgrf5	protein	3
ENSRNOG00000011161	Slc2a12	protein	3
ENSRNOG00000011250	Inmt	protein	3
ENSRNOG00000011260	Cmbl	protein	3
ENSRNOG00000011300	Lama3	protein	3
ENSRNOG00000011316	Fam167a	protein	3
ENSRNOG00000011346	Ehd2	protein	3
ENSRNOG00000011411	Adgrg6	protein	3
ENSRNOG00000011419	Aldh6a1	protein	3
ENSRNOG00000011553	Actl6a	protein	3
ENSRNOG00000011559	Cnn3	protein	3
ENSRNOG00000011566	Cecr2	protein	3
ENSRNOG00000011636	Dennd6a	protein	3
ENSRNOG00000011680	Il16	protein	3
ENSRNOG00000011718	C1rl	protein	3
ENSRNOG00000011723	Slc44a3	protein	3
ENSRNOG00000011796	C1r	protein	3
ENSRNOG00000011913	Cp	protein	3
ENSRNOG00000011946	Ptn	protein	3
ENSRNOG00000011971	C1s	protein	3
ENSRNOG00000012058	Egflam	protein	3
ENSRNOG00000012094	Ltbp2	protein	3
ENSRNOG00000012111	Poli	protein	3
ENSRNOG00000012278	Fgf10	protein	3
ENSRNOG00000012294	Heph	protein	3
ENSRNOG00000012420	Bcl9l	protein	3
ENSRNOG00000012428	Maf	protein	3
ENSRNOG00000012442	Cemip	protein	3
ENSRNOG00000012460	Cntf	protein	3
ENSRNOG00000012473	Cflar	protein	3
ENSRNOG00000012495	Podxl	protein	3
ENSRNOG00000012502	Stk17b	protein	3
ENSRNOG00000012508	Slc39a8	protein	3
ENSRNOG00000012563	Arhgap29	protein	3
ENSRNOG00000012582	Eif4ebp1	protein	3
ENSRNOG00000012659	Vamp5	protein	3
ENSRNOG00000012702	Nfya	protein	3
ENSRNOG00000012772	Nqo1	protein	3
ENSRNOG00000012787	Tmem164	protein	3
ENSRNOG00000012820	Add3	protein	3
ENSRNOG00000012843	Aspg	protein	3
ENSRNOG00000012864	Ern1	protein	3
ENSRNOG00000012865	Parp3	protein	3
ENSRNOG00000012866	Nek8	protein	3
ENSRNOG00000012872	RGD1311863	protein	3
ENSRNOG00000012881	Fgl2	protein	3
ENSRNOG00000012886	Maff	protein	3
ENSRNOG00000012932	Ccdc146	protein	3
ENSRNOG00000012956	Tgm2	protein	3
ENSRNOG00000012960	Uap1l1	protein	3
ENSRNOG00000012975	Ggcx	protein	3
ENSRNOG00000012991	Adgra2	protein	3
ENSRNOG00000013102	Entpd2	protein	3
ENSRNOG00000013152	Arhgap10	protein	3
ENSRNOG00000013166	Wnt4	protein	3
ENSRNOG00000013170	Il13ra1	protein	3
ENSRNOG00000013202	Akap7	protein	3
ENSRNOG00000013269	Tnfsf10	protein	3
ENSRNOG00000013309	Pik3ap1	protein	3
ENSRNOG00000013321	Dock11	protein	3
ENSRNOG00000013364	Hey2	protein	3
ENSRNOG00000013391	Sorbs2	protein	3
ENSRNOG00000013413	Rorb	protein	3
ENSRNOG00000013415	Ptpn18	protein	3
ENSRNOG00000013422	Med23	protein	3
ENSRNOG00000013452	Rcn1	protein	3
ENSRNOG00000013481	Cdh11	protein	3
ENSRNOG00000013484	Gsta1	protein	3
ENSRNOG00000013526	Rassf4	protein	3
ENSRNOG00000013589	Cxcl12	protein	3
ENSRNOG00000013717	Bmp6	protein	3
ENSRNOG00000013720	Aebp1	protein	3
ENSRNOG00000013733	Ppp4r1	protein	3
ENSRNOG00000013763	Erlin2	protein	3
ENSRNOG00000013791	Enpp3	protein	3
ENSRNOG00000013973	Lcn2	protein	3
ENSRNOG00000014030	Synm	protein	3
ENSRNOG00000014090	Retsat	protein	3
ENSRNOG00000014092	Paip2b	protein	3
ENSRNOG00000014096	Nr3c1	protein	3
ENSRNOG00000014137	Fbln1	protein	3
ENSRNOG00000014153	Lhfp	protein	3
ENSRNOG00000014168	Xylb	protein	3
ENSRNOG00000014171	Tnfsf13	protein	3
ENSRNOG00000014182	Tns1	protein	3
ENSRNOG00000014215	Klf9	protein	3
ENSRNOG00000014243	Pear1	protein	3
ENSRNOG00000014265	Tnfrsf19	protein	3
ENSRNOG00000014276	Plce1	protein	3
ENSRNOG00000014288	Fn1	protein	3
ENSRNOG00000014311	Slc7a8	protein	3
ENSRNOG00000014314	Slc39a4	protein	3
ENSRNOG00000014333	Vcam1	protein	3
ENSRNOG00000014358	Zic5	protein	3
ENSRNOG00000014398	Scara5	protein	3
ENSRNOG00000014443	Pde5a	protein	3
ENSRNOG00000014453	Anxa5	protein	3
ENSRNOG00000014460	Hivep1	protein	3
ENSRNOG00000014532	Lbp	protein	3
ENSRNOG00000014548	Nedd9	protein	3
ENSRNOG00000014549	Arhgef26	protein	3
ENSRNOG00000014555	Aox4	protein	3
ENSRNOG00000014574	Entpd1	protein	3
ENSRNOG00000014592	Zbtb46	protein	3
ENSRNOG00000014603	Sgcg	protein	3
ENSRNOG00000014630	Iws1	protein	3
ENSRNOG00000014644	Zic1	protein	3
ENSRNOG00000014660	Usp53	protein	3
ENSRNOG00000014753	Tcf7l1	protein	3
ENSRNOG00000014795	Nr2f1	protein	3
ENSRNOG00000014851	Col4a4	protein	3
ENSRNOG00000014859	Rnf152	protein	3
ENSRNOG00000014863	Reck	protein	3
ENSRNOG00000014867	Synpo2	protein	3
ENSRNOG00000014879	Ttc7a	protein	3
ENSRNOG00000014902	Stx11	protein	3
ENSRNOG00000014916	Lats1	protein	3
ENSRNOG00000015002	Abhd15	protein	3
ENSRNOG00000015036	Ctgf	protein	3
ENSRNOG00000015072	Ptgr1	protein	3
ENSRNOG00000015076	Cyp26b1	protein	3
ENSRNOG00000015159	Slc9a3	protein	3
ENSRNOG00000015278	Myl12a	protein	3
ENSRNOG00000015340	Dnajc25	protein	3
ENSRNOG00000015354	Aox1	protein	3
ENSRNOG00000015389	Stag1	protein	3
ENSRNOG00000015439	Man2a1	protein	3
ENSRNOG00000015473	Phactr2	protein	3
ENSRNOG00000015495	Slc25a37	protein	3
ENSRNOG00000015496	Tpm4	protein	3
ENSRNOG00000015616	Rgs14	protein	3
ENSRNOG00000015618	Wnt5a	protein	3
ENSRNOG00000015654	Ghr	protein	3
ENSRNOG00000015658	Sorbs1	protein	3
ENSRNOG00000015667	Epcam	protein	3
ENSRNOG00000015669	Kctd11	protein	3
ENSRNOG00000015713	Parva	protein	3
ENSRNOG00000015807	Pyroxd2	protein	3
ENSRNOG00000015812	Tm4sf1	protein	3
ENSRNOG00000015867	Chst9	protein	3
ENSRNOG00000015941	Fkbp10	protein	3
ENSRNOG00000015975	LOC497940	protein	3
ENSRNOG00000015991	Npr2	protein	3
ENSRNOG00000016085	Mpzl2	protein	3
ENSRNOG00000016117	Myof	protein	3
ENSRNOG00000016119	Fzd7	protein	3
ENSRNOG00000016177	Scara3	protein	3
ENSRNOG00000016183	Ipp	protein	3
ENSRNOG00000016187	Tmem67	protein	3
ENSRNOG00000016224	Tldc1	protein	3
ENSRNOG00000016242	Fzd1	protein	3
ENSRNOG00000016250	Ammecr1l	protein	3
ENSRNOG00000016267	Chst15	protein	3
ENSRNOG00000016372	Slc12a7	protein	3
ENSRNOG00000016381	Ust	protein	3
ENSRNOG00000016408	Kirrel	protein	3
ENSRNOG00000016420	Serpinb6b	protein	3
ENSRNOG00000016451	Cd1d1	protein	3
ENSRNOG00000016456	Il33	protein	3
ENSRNOG00000016469	Fxyd2	protein	3
ENSRNOG00000016477	Vangl1	protein	3
ENSRNOG00000016512	Sema3b	protein	3
ENSRNOG00000016543	Trim63	protein	3
ENSRNOG00000016592	Gnai2	protein	3
ENSRNOG00000016617	Wwtr1	protein	3
ENSRNOG00000016635	LOC361646	protein	3
ENSRNOG00000016678	Angptl2	protein	3
ENSRNOG00000016687	Ssc5d	protein	3
ENSRNOG00000016688	Ston1	protein	3
ENSRNOG00000016707	Casp2	protein	3
ENSRNOG00000016752	Crispld2	protein	3
ENSRNOG00000016760	Kctd19	protein	3
ENSRNOG00000016800	Ss18	protein	3
ENSRNOG00000016816	Phf2	protein	3
ENSRNOG00000016831	Serpinh1	protein	3
ENSRNOG00000016913	Stk36	protein	3
ENSRNOG00000016950	Otud1	protein	3
ENSRNOG00000016957	Igfbp2	protein	3
ENSRNOG00000017024	Pla2g2e	protein	3
ENSRNOG00000017105	Dpyd	protein	3
ENSRNOG00000017129	Ttll4	protein	3
ENSRNOG00000017157	Trim69	protein	3
ENSRNOG00000017164	Afap1l2	protein	3
ENSRNOG00000017178	Hydin	protein	3
ENSRNOG00000017181	Malt1	protein	3
ENSRNOG00000017188	Cyp27a1	protein	3
ENSRNOG00000017277	Igsf6	protein	3
ENSRNOG00000017307	Prss23	protein	3
ENSRNOG00000017416	Ppic	protein	3
ENSRNOG00000017438	Gfra1	protein	3
ENSRNOG00000017469	Anxa1	protein	3
ENSRNOG00000017523	H6pd	protein	3
ENSRNOG00000017560	Mdk	protein	3
ENSRNOG00000017600	Ptpn9	protein	3
ENSRNOG00000017669	Chd1l	protein	3
ENSRNOG00000017724	Sf3b3	protein	3
ENSRNOG00000017762	Cdhr5	protein	3
ENSRNOG00000017783	Sfrp1	protein	3
ENSRNOG00000017791	Arhgap12	protein	3
ENSRNOG00000017933	Ccdc3	protein	3
ENSRNOG00000017941	Optn	protein	3
ENSRNOG00000017959	Ccdc37	protein	3
ENSRNOG00000017997	Nek4	protein	3
ENSRNOG00000018076	Fmo5	protein	3
ENSRNOG00000018087	Vim	protein	3
ENSRNOG00000018110	Svil	protein	3
ENSRNOG00000018140	Smad2	protein	3
ENSRNOG00000018159	Anxa4	protein	3
ENSRNOG00000018251	Mrc1	protein	3
ENSRNOG00000018262	Ampd3	protein	3
ENSRNOG00000018282	Gda	protein	3
ENSRNOG00000018288	Ncoa6	protein	3
ENSRNOG00000018330	Fam83f	protein	3
ENSRNOG00000018358	Nt5dc2	protein	3
ENSRNOG00000018371	Tubb6	protein	3
ENSRNOG00000018413	Per3	protein	3
ENSRNOG00000018434	Stab1	protein	3
ENSRNOG00000018461	Pdgfrb	protein	3
ENSRNOG00000018487	Slc3a2	protein	3
ENSRNOG00000018488	Cd40	protein	3
ENSRNOG00000018517	Trim21	protein	3
ENSRNOG00000018524	Ezr	protein	3
ENSRNOG00000018631	Enkur	protein	3
ENSRNOG00000018646	Hbegf	protein	3
ENSRNOG00000018804	Fam65b	protein	3
ENSRNOG00000018835	Notch2	protein	3
ENSRNOG00000018839	Ntrk2	protein	3
ENSRNOG00000018951	Col4a5	protein	3
ENSRNOG00000019018	Plat	protein	3
ENSRNOG00000019073	Ikbkb	protein	3
ENSRNOG00000019112	Chp2	protein	3
ENSRNOG00000019142	Fas	protein	3
ENSRNOG00000019181	Synpo	protein	3
ENSRNOG00000019184	Npr3	protein	3
ENSRNOG00000019203	Eya2	protein	3
ENSRNOG00000019211	Olfml3	protein	3
ENSRNOG00000019243	Glb1l	protein	3
ENSRNOG00000019244	Mxra8	protein	3
ENSRNOG00000019283	P2ry2	protein	3
ENSRNOG00000019296	Gnat2	protein	3
ENSRNOG00000019305	Sh3tc2	protein	3
ENSRNOG00000019311	Nfkb2	protein	3
ENSRNOG00000019322	Notch1	protein	3
ENSRNOG00000019330	Procr	protein	3
ENSRNOG00000019333	Hipk1	protein	3
ENSRNOG00000019357	Tax1bp3	protein	3
ENSRNOG00000019400	Dag1	protein	3
ENSRNOG00000019466	Agpat2	protein	3
ENSRNOG00000019555	Arap1	protein	3
ENSRNOG00000019573	Lcat	protein	3
ENSRNOG00000019604	Pld2	protein	3
ENSRNOG00000019651	Slc12a4	protein	3
ENSRNOG00000019689	Vwf	protein	3
ENSRNOG00000019718	Galnt15	protein	3
ENSRNOG00000019729	Jmjd8	protein	3
ENSRNOG00000019830	Hsd17b1	protein	3
ENSRNOG00000019885	Magi3	protein	3
ENSRNOG00000020182	Mvp	protein	3
ENSRNOG00000020308	Ech1	protein	3
ENSRNOG00000020369	Igf2	protein	3
ENSRNOG00000020394	Mcmbp	protein	3
ENSRNOG00000020421	Fndc7	protein	3
ENSRNOG00000020470	Slc25a24	protein	3
ENSRNOG00000020492	Rps27l3	protein	3
ENSRNOG00000020562	Slc22a18	protein	3
ENSRNOG00000020578	Ceacam1	protein	3
ENSRNOG00000020583	Fcgrt	protein	3
ENSRNOG00000020587	Efemp2	protein	3
ENSRNOG00000020594	Rhbdf1	protein	3
ENSRNOG00000020598	Kcnk6	protein	3
ENSRNOG00000020657	Shc1	protein	3
ENSRNOG00000020667	Shisa5	protein	3
ENSRNOG00000020673	Pbxip1	protein	3
ENSRNOG00000020678	Ifi35	protein	3
ENSRNOG00000020679	Icam1	protein	3
ENSRNOG00000020797	She	protein	3
ENSRNOG00000020884	Cd6	protein	3
ENSRNOG00000020938	Ppp1r15a	protein	3
[truncated: 2,911 more rows]
