# Supplementary material for: The systematic analysis of coding and long non-coding RNAs in the sub-chronic and chronic stages of spinal cord injury
Source: Sci Rep. 2017 Jan 20;7:41008. doi: 10.1038/srep41008 (PMC5247719; doi:10.1038/srep41008)
Supplement: Supplementary Table S8 [file srep41008-s9.xls]

## Sheet: lncRNA.annotation
geneId	transcriptId	genomic.location	status	lnc_class
ENSRNOG00000040316	ENSRNOT00000062051	chr1:1439099-1442186-	novel	IC
ENSRNOG00000040316	ENSRNOT00000087543	chr1:1439099-1442186-	novel	IC
ENSRNOG00000059137	ENSRNOT00000082859	chr1:2750892-2762394-	novel	IC
ENSRNOG00000059032	ENSRNOT00000085963	chr1:9848303-9849453+	novel	IC
ENSRNOG00000060990	ENSRNOT00000081586	chr1:11766992-11772215+	novel	IC
ENSRNOG00000058425	ENSRNOT00000082588	chr1:11834038-11840581-	novel	ID
ENSRNOG00000059898	ENSRNOT00000086689	chr1:11982257-11995787-	novel	ID
ENSRNOG00000059898	ENSRNOT00000078330	chr1:11982257-11995787-	novel	ID
ENSRNOG00000055789	ENSRNOT00000087070	chr1:12006598-12136637+	novel	IC
ENSRNOG00000055660	ENSRNOT00000082324	chr1:12400648-12410192+	novel	IC
ENSRNOG00000060284	ENSRNOT00000079436	chr1:12483436-12485729-	novel	ID
ENSRNOG00000056019	ENSRNOT00000085926	chr1:12683024-12757959-	novel	ID
ENSRNOG00000059861	ENSRNOT00000087902	chr1:12776937-12798803-	novel	ID
ENSRNOG00000052189	ENSRNOT00000081716	chr1:13344901-13382067-	novel	IC
ENSRNOG00000053331	ENSRNOT00000084609	chr1:13351242-13354315+	novel	ID
ENSRNOG00000052189	ENSRNOT00000090103	chr1:13378753-13382067-	novel	IC
ENSRNOG00000058088	ENSRNOT00000088269	chr1:14507956-14512887+	known	ID
ENSRNOG00000054373	ENSRNOT00000077965	chr1:14527716-14549472+	novel	ID
ENSRNOG00000053291	ENSRNOT00000085786	chr1:14938230-14950781+	novel	IC
ENSRNOG00000053291	ENSRNOT00000081876	chr1:14938230-14945756+	novel	IC
ENSRNOG00000057719	ENSRNOT00000081461	chr1:15247333-15255928+	novel	IC
ENSRNOG00000053617	ENSRNOT00000081799	chr1:16449176-16463107+	novel	IC
ENSRNOG00000052464	ENSRNOT00000084087	chr1:16958481-16967945-	novel	IC
ENSRNOG00000055971	ENSRNOT00000091657	chr1:17432106-17432481+	novel	ID
ENSRNOG00000051380	ENSRNOT00000085289	chr1:19638106-19640329-	novel	IC
ENSRNOG00000051380	ENSRNOT00000088342	chr1:19638520-19640329-	novel	IC
ENSRNOG00000051380	ENSRNOT00000081174	chr1:19638520-19640329-	novel	IC
ENSRNOG00000056218	ENSRNOT00000089617	chr1:20735756-20737305-	novel	ID
ENSRNOG00000053999	ENSRNOT00000078878	chr1:21405802-21434888-	novel	ID
ENSRNOG00000052696	ENSRNOT00000089983	chr1:21437789-21465729+	novel	IC
ENSRNOG00000053913	ENSRNOT00000083359	chr1:21704119-21704809-	novel	ID
ENSRNOG00000052726	ENSRNOT00000086202	chr1:22453877-22455381-	novel	IC
ENSRNOG00000060376	ENSRNOT00000089045	chr1:22757012-22758012-	known	ID
ENSRNOG00000051597	ENSRNOT00000081325	chr1:24072549-24073514-	novel	IC
ENSRNOG00000057722	ENSRNOT00000085871	chr1:24076918-24081784+	novel	ID
ENSRNOG00000061761	ENSRNOT00000090333	chr1:24609863-24610641-	novel	IC
ENSRNOG00000056881	ENSRNOT00000080217	chr1:24737825-24740179+	novel	ID
ENSRNOG00000055637	ENSRNOT00000090824	chr1:24825371-24828485+	novel	ID
ENSRNOG00000061372	ENSRNOT00000083825	chr1:30196152-30197158+	novel	IC
ENSRNOG00000054753	ENSRNOT00000089420	chr1:31000772-31004646-	novel	IC
ENSRNOG00000060926	ENSRNOT00000086351	chr1:31937653-31939296+	novel	ID
ENSRNOG00000061518	ENSRNOT00000081097	chr1:32240144-32244377+	novel	IC
ENSRNOG00000053180	ENSRNOT00000081840	chr1:32453813-32476611+	novel	ID
ENSRNOG00000055826	ENSRNOT00000084492	chr1:33721420-33741396+	novel	IC
ENSRNOG00000053323	ENSRNOT00000089213	chr1:33794803-33797299+	novel	IC
ENSRNOG00000056842	ENSRNOT00000079972	chr1:33804875-33810864+	novel	IC
ENSRNOG00000054020	ENSRNOT00000088968	chr1:33966862-33980051-	novel	ID
ENSRNOG00000054169	ENSRNOT00000090610	chr1:34011456-34013448-	novel	ID
ENSRNOG00000057928	ENSRNOT00000091983	chr1:34269359-34271920-	novel	ID
ENSRNOG00000055337	ENSRNOT00000089405	chr1:35883694-35886326-	novel	IC
ENSRNOG00000057357	ENSRNOT00000086733	chr1:35922688-35996536-	novel	IC
ENSRNOG00000055880	ENSRNOT00000089512	chr1:36589271-36683850+	novel	IC
ENSRNOG00000058077	ENSRNOT00000081636	chr1:37059412-37162589+	novel	IC
ENSRNOG00000054466	ENSRNOT00000082710	chr1:38814643-38835507-	novel	IC
ENSRNOG00000057057	ENSRNOT00000086246	chr1:38836865-38843015-	novel	IC
ENSRNOG00000057057	ENSRNOT00000088504	chr1:38841900-38860416-	novel	IC
ENSRNOG00000057057	ENSRNOT00000086932	chr1:38859463-38882496-	novel	IC
ENSRNOG00000053328	ENSRNOT00000087610	chr1:38895131-39035633-	novel	IC
ENSRNOG00000053056	ENSRNOT00000081556	chr1:40232323-40255707-	novel	ID
ENSRNOG00000055166	ENSRNOT00000092014	chr1:41594112-41594799+	known	GES
ENSRNOG00000053113	ENSRNOT00000083589	chr1:42133308-42134374+	known	IC
ENSRNOG00000054156	ENSRNOT00000081949	chr1:42216726-42230420+	novel	IC
ENSRNOG00000054156	ENSRNOT00000080624	chr1:42216726-42233317+	novel	IC
ENSRNOG00000060413	ENSRNOT00000086422	chr1:42980623-42981544-	novel	IC
ENSRNOG00000057561	ENSRNOT00000086762	chr1:44201653-44228243+	novel	IC
ENSRNOG00000059546	ENSRNOT00000087973	chr1:44789374-44835208+	novel	ID
ENSRNOG00000054504	ENSRNOT00000089088	chr1:45409196-45409764-	novel	ID
ENSRNOG00000053507	ENSRNOT00000088141	chr1:45621344-45622240+	novel	IC
ENSRNOG00000053052	ENSRNOT00000089275	chr1:45821855-45828543-	known	ID
ENSRNOG00000058103	ENSRNOT00000086348	chr1:46740305-46744647-	novel	ID
ENSRNOG00000058258	ENSRNOT00000080468	chr1:47513066-47513946+	novel	ID
ENSRNOG00000058258	ENSRNOT00000090336	chr1:47513066-47534096+	novel	ID
ENSRNOG00000058258	ENSRNOT00000086823	chr1:47533976-47537519+	novel	ID
ENSRNOG00000056441	ENSRNOT00000087503	chr1:48266175-48268053-	novel	ID
ENSRNOG00000055141	ENSRNOT00000081808	chr1:49132368-49134065+	novel	ID
ENSRNOG00000060475	ENSRNOT00000082248	chr1:51525068-51525579-	novel	ID
ENSRNOG00000051938	ENSRNOT00000082276	chr1:53841653-53844518+	novel	IC
ENSRNOG00000051553	ENSRNOT00000089898	chr1:54062186-54063901+	novel	ID
ENSRNOG00000059913	ENSRNOT00000087624	chr1:54126216-54127569-	novel	IC
ENSRNOG00000055136	ENSRNOT00000082026	chr1:54223577-54287747-	novel	IC
ENSRNOG00000053004	ENSRNOT00000088831	chr1:54297868-54300583+	known	ID
ENSRNOG00000061719	ENSRNOT00000089974	chr1:54324892-54325372+	novel	ID
ENSRNOG00000060438	ENSRNOT00000078019	chr1:54439977-54441579-	novel	IC
ENSRNOG00000055577	ENSRNOT00000082407	chr1:54499775-54506755-	novel	IC
ENSRNOG00000054056	ENSRNOT00000092209	chr1:54879971-54883562-	novel	IC
ENSRNOG00000055830	ENSRNOT00000089308	chr1:55298757-55436914-	novel	ID
ENSRNOG00000052700	ENSRNOT00000077249	chr1:55356075-55360127-	novel	ID
ENSRNOG00000059261	ENSRNOT00000082731	chr1:55375767-55380487-	novel	ID
ENSRNOG00000054834	ENSRNOT00000089548	chr1:55707398-55754357+	novel	ID
ENSRNOG00000061057	ENSRNOT00000087311	chr1:56538964-56541508-	novel	IC
ENSRNOG00000058989	ENSRNOT00000086654	chr1:56732566-56746083-	novel	IC
ENSRNOG00000056729	ENSRNOT00000087541	chr1:57666864-57667632+	novel	IC
ENSRNOG00000051875	ENSRNOT00000090676	chr1:62207548-62223307-	novel	IC
ENSRNOG00000059824	ENSRNOT00000089634	chr1:62333297-62362553-	novel	IC
ENSRNOG00000055124	ENSRNOT00000082759	chr1:62507149-62538222-	novel	IC
ENSRNOG00000058214	ENSRNOT00000088236	chr1:63299393-63315881-	novel	IC
ENSRNOG00000055796	ENSRNOT00000079840	chr1:64235203-64237407+	novel	IC
ENSRNOG00000056327	ENSRNOT00000087034	chr1:64816762-64830953-	novel	ID
ENSRNOG00000051968	ENSRNOT00000079821	chr1:65650933-65652900-	novel	IC
ENSRNOG00000055983	ENSRNOT00000088155	chr1:70055068-70071812+	novel	ID
ENSRNOG00000061569	ENSRNOT00000090639	chr1:70290320-70303080+	novel	IC
ENSRNOG00000051384	ENSRNOT00000080825	chr1:71206130-71223665-	novel	IC
ENSRNOG00000051384	ENSRNOT00000086416	chr1:71206130-71223665-	novel	IC
ENSRNOG00000058893	ENSRNOT00000083875	chr1:72259156-72260789-	novel	ID
ENSRNOG00000061661	ENSRNOT00000082654	chr1:75636336-75645842+	novel	IC
ENSRNOG00000060587	ENSRNOT00000080668	chr1:78112559-78149053+	novel	ID
ENSRNOG00000059266	ENSRNOT00000090105	chr1:80190219-80191618-	novel	ID
ENSRNOG00000060041	ENSRNOT00000081418	chr1:80372505-80382703+	novel	IC
ENSRNOG00000056832	ENSRNOT00000084874	chr1:80944126-80951319+	novel	IC
ENSRNOG00000057198	ENSRNOT00000088115	chr1:82371389-82373255+	novel	ID
ENSRNOG00000060634	ENSRNOT00000088189	chr1:84953311-84959283-	novel	IC
ENSRNOG00000056831	ENSRNOT00000078361	chr1:85567917-85575459-	novel	IC
ENSRNOG00000055681	ENSRNOT00000087482	chr1:86857077-86858467+	novel	IC
ENSRNOG00000057222	ENSRNOT00000080831	chr1:87560077-87562987+	novel	IC
ENSRNOG00000055119	ENSRNOT00000084953	chr1:88264315-88267181+	novel	ID
ENSRNOG00000055119	ENSRNOT00000089810	chr1:88264315-88267181+	novel	ID
ENSRNOG00000054776	ENSRNOT00000084059	chr1:88611956-88614236+	novel	IC
ENSRNOG00000061774	ENSRNOT00000079616	chr1:88970768-88977882+	novel	ID
ENSRNOG00000055794	ENSRNOT00000087815	chr1:89627563-89630535+	novel	ID
ENSRNOG00000061315	ENSRNOT00000085953	chr1:89649636-89682737+	novel	ID
ENSRNOG00000061315	ENSRNOT00000092226	chr1:89649636-89676494+	novel	ID
ENSRNOG00000052945	ENSRNOT00000077404	chr1:90820595-90848674+	novel	IC
ENSRNOG00000059068	ENSRNOT00000084767	chr1:92334361-92351131+	novel	ID
ENSRNOG00000060688	ENSRNOT00000084795	chr1:92926554-92927997+	novel	ID
ENSRNOG00000053072	ENSRNOT00000082613	chr1:93397398-93454537-	novel	ID
ENSRNOG00000055070	ENSRNOT00000092132	chr1:94027897-94093397-	novel	IC
ENSRNOG00000055070	ENSRNOT00000089772	chr1:94092646-94152068-	novel	IC
ENSRNOG00000055333	ENSRNOT00000079642	chr1:94451268-94454182-	novel	IC
ENSRNOG00000061879	ENSRNOT00000089191	chr1:94834180-94836776+	novel	IC
ENSRNOG00000052237	ENSRNOT00000077787	chr1:94836296-94840706+	novel	IC
ENSRNOG00000058448	ENSRNOT00000089360	chr1:95240762-95242032+	novel	IC
ENSRNOG00000055248	ENSRNOT00000088377	chr1:95430087-95432875+	novel	IC
ENSRNOG00000053427	ENSRNOT00000089780	chr1:97063310-97065981+	novel	IC
ENSRNOG00000058280	ENSRNOT00000077852	chr1:97084107-97090153-	novel	ID
ENSRNOG00000060881	ENSRNOT00000079135	chr1:97131192-97134990+	novel	IC
ENSRNOG00000053946	ENSRNOT00000082025	chr1:102086983-102091495+	novel	ID
ENSRNOG00000058637	ENSRNOT00000079890	chr1:104282029-104286984+	novel	ID
ENSRNOG00000058637	ENSRNOT00000080210	chr1:104286858-104352990+	novel	ID
ENSRNOG00000053281	ENSRNOT00000085506	chr1:104423818-104425447-	novel	ID
ENSRNOG00000056203	ENSRNOT00000081118	chr1:105035649-105041320+	novel	IC
ENSRNOG00000056597	ENSRNOT00000091414	chr1:105045246-105046393+	novel	IC
ENSRNOG00000052081	ENSRNOT00000089175	chr1:107144545-107166382-	novel	IC
ENSRNOG00000051504	ENSRNOT00000086235	chr1:108265684-108267538+	novel	ID
ENSRNOG00000056901	ENSRNOT00000082223	chr1:108549069-108554727-	novel	ID
ENSRNOG00000061672	ENSRNOT00000084001	chr1:108617769-108663107-	novel	ID
ENSRNOG00000057506	ENSRNOT00000084945	chr1:108826042-108840622-	novel	ID
ENSRNOG00000051394	ENSRNOT00000091509	chr1:109462377-109463963+	novel	IC
ENSRNOG00000058191	ENSRNOT00000082080	chr1:110995796-111002190+	novel	ID
ENSRNOG00000055122	ENSRNOT00000078995	chr1:115603394-115606897-	novel	ID
ENSRNOG00000053358	ENSRNOT00000090501	chr1:117629345-117631309-	novel	IC
ENSRNOG00000051601	ENSRNOT00000088805	chr1:117798982-117799872-	novel	IC
ENSRNOG00000061194	ENSRNOT00000079357	chr1:118050404-118077153+	novel	ID
ENSRNOG00000061194	ENSRNOT00000086316	chr1:118050404-118089083+	novel	ID
ENSRNOG00000051576	ENSRNOT00000092146	chr1:118322594-118324614-	novel	IC
ENSRNOG00000055116	ENSRNOT00000083824	chr1:118706333-118710586-	novel	IC
ENSRNOG00000057034	ENSRNOT00000087187	chr1:118976171-118977910-	novel	IC
ENSRNOG00000058845	ENSRNOT00000077426	chr1:122881326-122889272+	novel	IC
ENSRNOG00000051782	ENSRNOT00000090893	chr1:123488258-123623099-	novel	IC
ENSRNOG00000061295	ENSRNOT00000086546	chr1:124059034-124076367-	novel	IC
ENSRNOG00000056061	ENSRNOT00000082014	chr1:124288131-124311586-	novel	ID
ENSRNOG00000057921	ENSRNOT00000081060	chr1:124743354-124756178-	novel	IC
ENSRNOG00000060733	ENSRNOT00000088675	chr1:124927202-124930193-	novel	ID
ENSRNOG00000053064	ENSRNOT00000085207	chr1:126386929-126403406-	novel	ID
ENSRNOG00000061645	ENSRNOT00000082877	chr1:126691038-126694921-	novel	ID
ENSRNOG00000057496	ENSRNOT00000078442	chr1:128398115-128419758+	known	ID
ENSRNOG00000056064	ENSRNOT00000089979	chr1:129530789-129545656+	novel	IC
ENSRNOG00000057208	ENSRNOT00000081129	chr1:130544421-130715502-	novel	IC
ENSRNOG00000051696	ENSRNOT00000086793	chr1:130651031-130652295-	novel	IC
ENSRNOG00000058019	ENSRNOT00000084862	chr1:131139084-131141517+	novel	ID
ENSRNOG00000059662	ENSRNOT00000092225	chr1:131380879-131431948-	novel	IC
ENSRNOG00000059662	ENSRNOT00000077086	chr1:131380879-131431948-	novel	IC
ENSRNOG00000054097	ENSRNOT00000085407	chr1:131688104-131690120+	novel	ID
ENSRNOG00000055614	ENSRNOT00000081182	chr1:132343795-132349092-	novel	IC
ENSRNOG00000053587	ENSRNOT00000086737	chr1:134028907-134030448-	novel	IC
ENSRNOG00000051039	ENSRNOT00000076147	chr1:134873400-134887841-	known	IC
ENSRNOG00000051039	ENSRNOT00000076482	chr1:134873408-134887403-	known	IC
ENSRNOG00000051039	ENSRNOT00000076561	chr1:134873469-134885613-	known	IC
ENSRNOG00000051039	ENSRNOT00000076045	chr1:134883619-134885774-	known	IC
ENSRNOG00000051226	ENSRNOT00000076150	chr1:134921673-134922407+	known	ID
ENSRNOG00000051426	ENSRNOT00000089401	chr1:134951356-134951760-	novel	IC
ENSRNOG00000051304	ENSRNOT00000076363	chr1:135135833-135162693+	known	GES
ENSRNOG00000057892	ENSRNOT00000085298	chr1:136295254-136298565-	novel	IC
ENSRNOG00000060303	ENSRNOT00000086092	chr1:139196994-139199494-	novel	IC
ENSRNOG00000054325	ENSRNOT00000077093	chr1:141209402-141210059-	novel	ID
ENSRNOG00000060197	ENSRNOT00000088103	chr1:141675044-141679522+	novel	ID
ENSRNOG00000056324	ENSRNOT00000079908	chr1:141944081-141945140+	known	IC
ENSRNOG00000056324	ENSRNOT00000078698	chr1:141944712-141946193+	known	IC
ENSRNOG00000061327	ENSRNOT00000088363	chr1:141956486-141964577-	novel	ID
ENSRNOG00000058477	ENSRNOT00000078130	chr1:142134350-142134964-	novel	IC
ENSRNOG00000061889	ENSRNOT00000089908	chr1:142500591-142511760+	novel	ID
ENSRNOG00000054650	ENSRNOT00000082947	chr1:144847336-144848188+	novel	IC
ENSRNOG00000059905	ENSRNOT00000083794	chr1:144891366-144896140-	novel	ID
ENSRNOG00000055810	ENSRNOT00000079518	chr1:146347014-146348053-	novel	IC
ENSRNOG00000056445	ENSRNOT00000084442	chr1:147156909-147158367-	novel	ID
ENSRNOG00000059330	ENSRNOT00000086488	chr1:147422779-147435897-	novel	ID
ENSRNOG00000054930	ENSRNOT00000084334	chr1:147696656-147700221+	novel	IC
ENSRNOG00000051996	ENSRNOT00000085870	chr1:151210180-151216454+	novel	ID
ENSRNOG00000058110	ENSRNOT00000083929	chr1:153446051-153461943-	novel	ID
ENSRNOG00000054312	ENSRNOT00000088739	chr1:154822669-154830055+	novel	IC
ENSRNOG00000059114	ENSRNOT00000082580	chr1:156493429-156509596+	novel	IC
ENSRNOG00000053655	ENSRNOT00000079979	chr1:159633956-159635635-	novel	ID
ENSRNOG00000060876	ENSRNOT00000084549	chr1:162733303-162733778+	novel	ID
ENSRNOG00000057308	ENSRNOT00000082386	chr1:163459074-163461083+	novel	IC
ENSRNOG00000056551	ENSRNOT00000081639	chr1:163520160-163523003+	novel	ID
ENSRNOG00000053276	ENSRNOT00000084807	chr1:164815783-164823298+	novel	ID
ENSRNOG00000056725	ENSRNOT00000082638	chr1:166119376-166120978-	novel	ID
ENSRNOG00000060840	ENSRNOT00000078119	chr1:176050238-176052953+	novel	ID
ENSRNOG00000057739	ENSRNOT00000087078	chr1:176621985-176623536+	novel	ID
ENSRNOG00000056322	ENSRNOT00000089770	chr1:178595805-178608096-	novel	ID
ENSRNOG00000061369	ENSRNOT00000088187	chr1:183884015-183892454-	novel	ID
ENSRNOG00000051825	ENSRNOT00000088158	chr1:185353166-185356627-	novel	ID
ENSRNOG00000051795	ENSRNOT00000087917	chr1:185578748-185627375+	novel	ID
ENSRNOG00000057326	ENSRNOT00000077794	chr1:187973557-187975053+	novel	ID
ENSRNOG00000051432	ENSRNOT00000084979	chr1:188161372-188166411-	novel	IC
ENSRNOG00000054843	ENSRNOT00000080401	chr1:189688872-189703841-	novel	ID
ENSRNOG00000059503	ENSRNOT00000091780	chr1:189798060-189822197+	novel	ID
ENSRNOG00000057137	ENSRNOT00000080259	chr1:195864391-195867147-	novel	ID
ENSRNOG00000057349	ENSRNOT00000086583	chr1:196399025-196415261-	novel	ID
ENSRNOG00000059566	ENSRNOT00000091912	chr1:198058765-198061499+	novel	IC
ENSRNOG00000056571	ENSRNOT00000085384	chr1:198162429-198168448-	novel	ID
ENSRNOG00000054961	ENSRNOT00000086620	chr1:198241481-198243516-	novel	IC
ENSRNOG00000057003	ENSRNOT00000084011	chr1:198405394-198408505-	known	ID
ENSRNOG00000060009	ENSRNOT00000085396	chr1:200364371-200373126+	novel	IC
ENSRNOG00000060009	ENSRNOT00000079434	chr1:200364408-200373126+	novel	IC
ENSRNOG00000060182	ENSRNOT00000078386	chr1:201857196-201859041+	novel	ID
ENSRNOG00000054067	ENSRNOT00000080548	chr1:202704299-202707503-	novel	ID
ENSRNOG00000054093	ENSRNOT00000091587	chr1:202707512-202714441-	novel	ID
ENSRNOG00000061037	ENSRNOT00000088506	chr1:203452126-203453051-	novel	ID
ENSRNOG00000057633	ENSRNOT00000078400	chr1:206527987-206573249+	novel	ID
ENSRNOG00000059505	ENSRNOT00000091989	chr1:208274486-208308876+	novel	ID
ENSRNOG00000059014	ENSRNOT00000085634	chr1:208477358-208501334+	novel	ID
ENSRNOG00000061500	ENSRNOT00000086515	chr1:208521333-208522639+	novel	ID
ENSRNOG00000053950	ENSRNOT00000081722	chr1:208684167-208694479-	novel	ID
ENSRNOG00000055312	ENSRNOT00000086951	chr1:209507812-209511089-	known	IC
ENSRNOG00000059695	ENSRNOT00000083710	chr1:210397953-210398729+	novel	ID
ENSRNOG00000052927	ENSRNOT00000090758	chr1:210504694-210505982-	novel	IC
ENSRNOG00000052216	ENSRNOT00000084257	chr1:210515987-210517727-	novel	IC
ENSRNOG00000059125	ENSRNOT00000089947	chr1:212146248-212148936+	novel	IC
ENSRNOG00000061253	ENSRNOT00000088263	chr1:214973712-215005141-	novel	IC
ENSRNOG00000056268	ENSRNOT00000079820	chr1:215908373-215986959-	novel	IC
ENSRNOG00000054222	ENSRNOT00000088592	chr1:216934383-216936925-	novel	IC
ENSRNOG00000060364	ENSRNOT00000081566	chr1:217925492-217931693-	novel	IC
ENSRNOG00000057099	ENSRNOT00000086155	chr1:219752584-219758885-	novel	ID
ENSRNOG00000056396	ENSRNOT00000091992	chr1:222969448-222975509-	novel	ID
ENSRNOG00000056436	ENSRNOT00000091800	chr1:226794183-226812454+	novel	ID
ENSRNOG00000056620	ENSRNOT00000089237	chr1:227287194-227290294+	known	IC
ENSRNOG00000060420	ENSRNOT00000079478	chr1:228785961-228815673-	novel	IC
ENSRNOG00000059146	ENSRNOT00000087913	chr1:229097483-229100403+	novel	IC
ENSRNOG00000058399	ENSRNOT00000086844	chr1:232315995-232345509-	novel	IC
ENSRNOG00000055431	ENSRNOT00000079050	chr1:233241021-233255123-	novel	IC
ENSRNOG00000058581	ENSRNOT00000085400	chr1:233668290-233670164-	novel	ID
ENSRNOG00000052693	ENSRNOT00000084649	chr1:235023131-235056705+	novel	IC
ENSRNOG00000058389	ENSRNOT00000088585	chr1:236547584-236579222+	novel	IC
ENSRNOG00000051330	ENSRNOT00000076845	chr1:239154224-239156065+	known	ID
ENSRNOG00000058035	ENSRNOT00000086926	chr1:239313285-239319003-	novel	IC
ENSRNOG00000057279	ENSRNOT00000088105	chr1:240339754-240341633-	novel	ID
ENSRNOG00000058592	ENSRNOT00000086142	chr1:244209064-244212421-	novel	ID
ENSRNOG00000051821	ENSRNOT00000088213	chr1:244421212-244437077-	novel	ID
ENSRNOG00000059909	ENSRNOT00000080454	chr1:244446887-244448695+	novel	IC
ENSRNOG00000055788	ENSRNOT00000082007	chr1:244798722-244800426-	novel	ID
ENSRNOG00000057920	ENSRNOT00000086100	chr1:244877688-244908212+	novel	IC
ENSRNOG00000053506	ENSRNOT00000084842	chr1:244977331-244980976+	novel	IC
ENSRNOG00000059944	ENSRNOT00000085934	chr1:246927618-246938377-	novel	ID
ENSRNOG00000060655	ENSRNOT00000084859	chr1:248987572-249005123+	novel	ID
ENSRNOG00000053728	ENSRNOT00000091108	chr1:250105678-250200076-	novel	ID
ENSRNOG00000061760	ENSRNOT00000083581	chr1:250660087-250662721-	novel	IC
ENSRNOG00000056210	ENSRNOT00000090926	chr1:251387786-251401116-	novel	IC
ENSRNOG00000055653	ENSRNOT00000091034	chr1:251824077-251825796+	novel	ID
ENSRNOG00000057564	ENSRNOT00000081284	chr1:255127704-255135245+	novel	ID
ENSRNOG00000061638	ENSRNOT00000087745	chr1:255418170-255419360+	novel	ID
ENSRNOG00000052291	ENSRNOT00000081446	chr1:256933975-256935680-	novel	IC
ENSRNOG00000051982	ENSRNOT00000085823	chr1:257032030-257044065-	novel	ID
ENSRNOG00000053865	ENSRNOT00000079393	chr1:259018827-259025923+	novel	ID
ENSRNOG00000056594	ENSRNOT00000088352	chr1:259107204-259111402+	novel	ID
ENSRNOG00000055937	ENSRNOT00000089366	chr1:259606026-259608389+	novel	ID
ENSRNOG00000051306	ENSRNOT00000076237	chr1:260645040-260679065-	known	IC
ENSRNOG00000055885	ENSRNOT00000077734	chr1:261922545-261923782-	novel	IC
ENSRNOG00000051500	ENSRNOT00000089252	chr1:262432114-262459201-	novel	IC
ENSRNOG00000061256	ENSRNOT00000090950	chr1:262847720-262854734-	novel	ID
ENSRNOG00000053185	ENSRNOT00000084817	chr1:262923269-262932424+	novel	IC
ENSRNOG00000051771	ENSRNOT00000091124	chr1:263002286-263013858-	novel	ID
ENSRNOG00000059594	ENSRNOT00000079070	chr1:264470908-264472437+	novel	IC
ENSRNOG00000055411	ENSRNOT00000084754	chr1:264487799-264488746+	novel	IC
ENSRNOG00000055411	ENSRNOT00000082461	chr1:264488558-264490048+	novel	IC
ENSRNOG00000054628	ENSRNOT00000082293	chr1:264940398-264940886+	novel	ID
ENSRNOG00000056655	ENSRNOT00000083963	chr1:264975411-264976633-	novel	IC
ENSRNOG00000060966	ENSRNOT00000086048	chr1:265420798-265429799+	known	ID
ENSRNOG00000052225	ENSRNOT00000088181	chr1:267463783-267466216-	novel	IC
ENSRNOG00000057355	ENSRNOT00000084208	chr1:269055648-269081614+	novel	IC
ENSRNOG00000055137	ENSRNOT00000078951	chr1:270475429-270478996-	novel	IC
ENSRNOG00000053954	ENSRNOT00000080845	chr1:270712141-270730856-	novel	IC
ENSRNOG00000056850	ENSRNOT00000089632	chr1:271763578-271771761-	novel	ID
ENSRNOG00000051797	ENSRNOT00000083332	chr1:272844130-272859555-	novel	ID
ENSRNOG00000061600	ENSRNOT00000089277	chr1:273059292-273061119+	novel	IC
ENSRNOG00000058736	ENSRNOT00000084033	chr1:273967791-273969897-	novel	ID
ENSRNOG00000052176	ENSRNOT00000084663	chr1:274132437-274135405-	novel	IC
ENSRNOG00000058203	ENSRNOT00000090374	chr1:274172361-274175095-	novel	IC
ENSRNOG00000056269	ENSRNOT00000081549	chr1:274376536-274381457+	novel	IC
ENSRNOG00000056528	ENSRNOT00000078517	chr1:274935119-274937530+	novel	IC
ENSRNOG00000060255	ENSRNOT00000081828	chr1:275673780-275677233+	novel	ID
ENSRNOG00000052188	ENSRNOT00000083048	chr1:277540445-277574901+	novel	IC
ENSRNOG00000061485	ENSRNOT00000081397	chr1:278161295-278178451-	known	ID
ENSRNOG00000061365	ENSRNOT00000077804	chr1:278476630-278480271-	novel	ID
ENSRNOG00000055729	ENSRNOT00000091432	chr1:278513191-278525218-	known	ID
ENSRNOG00000061842	ENSRNOT00000081741	chr1:279109373-279110658-	novel	IC
ENSRNOG00000056390	ENSRNOT00000085111	chr1:279687833-279695099+	novel	IC
ENSRNOG00000061164	ENSRNOT00000078143	chr1:279710092-279713333-	novel	ID
ENSRNOG00000058931	ENSRNOT00000081935	chr1:280297823-280299238-	novel	IC
ENSRNOG00000052677	ENSRNOT00000088126	chr1:280346941-280348386-	novel	IC
ENSRNOG00000052475	ENSRNOT00000081218	chr1:280942891-280970960-	novel	IC
ENSRNOG00000056674	ENSRNOT00000077806	chr1:281314160-281315353-	novel	IC
ENSRNOG00000055064	ENSRNOT00000088930	chr1:282723111-282724300+	known	IC
LOC103690911	rna0	chr1:56471-60402-	novel	ID
LOC103690912	rna1	chr1:197018-209971-	novel	ID
LOC102548267	rna17	chr1:1199648-1200532+	novel	GES
LOC102547284	rna18	chr1:1263591-1265079-	novel	ID
LOC103690290	rna20	chr1:1390046-1390532-	novel	GES
LOC103690916	rna65	chr1:4099024-4109852+	novel	ID
LOC103690916	rna64	chr1:4099024-4109852+	novel	ID
LOC103690917	rna66	chr1:4307404-4312073-	novel	IC
LOC102547024	rna75	chr1:5318626-5336768-	novel	ID
LOC102547024	rna74	chr1:5318626-5336768-	novel	ID
LOC102547090	rna76	chr1:5348405-5366035-	novel	ID
LOC102547285	rna80	chr1:5848104-5858302-	novel	ID
LOC103690919	rna101	chr1:7635533-7643113-	novel	ID
LOC103690920	rna115	chr1:8756529-8800466-	novel	IC
LOC103690921	rna119	chr1:8878193-8888383+	novel	GEAS
LOC103690921	rna118	chr1:8878193-8888383+	novel	GEAS
LOC102552086	rna121	chr1:8921126-8932051+	novel	IC
LOC102552144	rna123	chr1:9512666-9568045+	novel	IC
LOC102552210	rna124	chr1:9831253-9835747-	novel	ID
LOC102552339	rna125	chr1:9944470-9958007-	novel	ID
LOC102552339	rna126	chr1:9944470-9947275-	novel	ID
LOC102552459	rna127	chr1:10614335-10674899-	novel	ID
LOC102552525	rna128	chr1:11693510-11701406-	novel	ID
LOC102552999	rna133	chr1:11842235-11858586+	novel	IC
LOC102548015	rna140	chr1:12046230-12058173-	novel	ID
LOC102546491	rna141	chr1:12430987-12485711-	novel	ID
LOC102546491	rna142	chr1:12430987-12485711-	novel	ID
LOC102546604	rna143	chr1:12586124-12634299+	novel	IC
LOC102546604	rna144	chr1:12586124-12610585+	novel	IC
LOC102546604	rna145	chr1:12586124-12594964+	novel	IC
LOC102546604	rna146	chr1:12586124-12593145+	novel	IC
LOC102546604	rna147	chr1:12586124-12592362+	novel	IC
LOC102546831	rna148	chr1:12680779-12683791-	novel	ID
LOC103690923	rna149	chr1:12757838-12768176-	novel	ID
LOC103690924	rna158	chr1:13366322-13368963+	novel	ID
LOC102549233	rna162	chr1:13395749-13411823+	novel	ID
LOC102549339	rna163	chr1:13450000-13463964-	novel	IC
LOC103690925	rna176	chr1:14445803-14448011+	novel	ID
LOC103690925	rna175	chr1:14445803-14449014+	novel	ID
LOC103690926	rna177	chr1:14451367-14455706+	novel	ID
LOC102550206	rna179	chr1:14507989-14512879+	novel	ID
LOC102550206	rna178	chr1:14507989-14512879+	novel	ID
LOC102550647	rna182	chr1:14982516-14991127-	novel	ID
LOC102547411	rna190	chr1:15406294-15410948+	novel	IC
LOC102547411	rna189	chr1:15406294-15410996+	novel	IC
LOC102551338	rna204	chr1:15827500-15833146-	novel	GEAS
LOC102552760	rna222	chr1:17553370-17558606+	novel	GIAS
LOC102552668	rna256	chr1:20883057-20888825+	novel	ID
LOC102552728	rna258	chr1:21119676-21122677-	novel	ID
LOC102552728	rna257	chr1:21119676-21125915-	novel	ID
LOC102552962	rna262	chr1:21393803-21397265+	novel	IC
LOC102553363	rna269	chr1:21700347-21704761-	novel	ID
LOC102553363	rna270	chr1:21701408-21704761-	novel	ID
LOC103690930	rna274	chr1:21866650-21868462-	novel	IC
LOC102553526	rna275	chr1:21979560-21984557-	novel	IC
LOC102553457	rna276	chr1:21984900-22003915+	novel	ID
LOC103690931	rna294	chr1:22554549-22562511+	novel	GIAS
LOC103690932	rna299	chr1:22609585-22614423-	novel	IC
LOC100910237	rna305	chr1:22757300-22758028-	known	ID
LOC103690933	rna307	chr1:22799407-22809673+	novel	IC
LOC103690934	rna308	chr1:22949857-22972186+	novel	IC
LOC103690934	rna309	chr1:22951037-22972186+	novel	IC
LOC103690934	rna311	chr1:22952402-22972186+	novel	IC
LOC103690934	rna310	chr1:22952402-22975303+	novel	IC
LOC103690934	rna312	chr1:22952402-22972186+	novel	IC
LOC102554376	rna313	chr1:23233930-23235208-	novel	ID
LOC102555465	rna322	chr1:23781647-23800355-	novel	ID
LOC102555830	rna329	chr1:24072618-24074552-	novel	IC
LOC102555889	rna330	chr1:24074715-24076751-	novel	IC
LOC102546868	rna340	chr1:24737273-24740973+	novel	ID
LOC103690936	rna342	chr1:24852637-24892671+	novel	GIAS
LOC103690936	rna341	chr1:24852637-24893390+	novel	GIAS
LOC102547713	rna343	chr1:24857135-24860683-	novel	GES
LOC102551716	rna355	chr1:28125962-28161521+	novel	GES
LOC102551716	rna354	chr1:28125962-28161521+	novel	GES
LOC103690944	rna356	chr1:28258449-28286915-	novel	ID
LOC103690944	rna357	chr1:28260359-28286915-	novel	ID
LOC103690945	rna381	chr1:30195439-30197145+	novel	IC
LOC103690945	rna380	chr1:30195439-30197145+	novel	IC
LOC103690945	rna382	chr1:30195518-30197145+	novel	IC
LOC103690945	rna383	chr1:30195585-30197145+	novel	IC
LOC102555956	rna399	chr1:31477335-31485024-	novel	ID
LOC102548924	rna450	chr1:32299730-32331632+	novel	GEAS
LOC102549113	rna453	chr1:32522033-32529813+	novel	ID
LOC103690947	rna467	chr1:33277555-33281870+	novel	ID
LOC102553527	rna468	chr1:33716318-33724596-	novel	ID
LOC100910701	rna470	chr1:34267458-34271756-	novel	ID
LOC103690948	rna471	chr1:34729301-34734954-	novel	ID
LOC102554456	rna475	chr1:35882098-35996569-	novel	IC
LOC102554456	rna476	chr1:35882098-35996569-	novel	IC
LOC103690219	rna477	chr1:35922808-35924911-	novel	IC
LOC102555160	rna489	chr1:36924535-36936172+	novel	IC
LOC103690952	rna510	chr1:37977333-37979147-	novel	IC
LOC102551533	rna519	chr1:38811237-38817398-	novel	IC
LOC103690953	rna522	chr1:38877028-38880506+	novel	ID
LOC102552482	rna523	chr1:39028890-39035648-	novel	IC
LOC103690955	rna528	chr1:40230519-40255757-	novel	ID
LOC103690956	rna529	chr1:40269099-40280031+	novel	IC
LOC103690957	rna535	chr1:40390484-40393210+	novel	GIS
LOC103690958	rna546	chr1:40941288-40945067-	novel	IC
LOC102546605	rna567	chr1:42092977-42102497-	novel	ID
LOC102546605	rna568	chr1:42092977-42102497-	novel	ID
LOC103690959	rna571	chr1:42142915-42144902-	novel	ID
LOC103690959	rna570	chr1:42142915-42144902-	novel	ID
LOC102546606	rna586	chr1:43011754-43015036+	novel	ID
LOC102546790	rna587	chr1:43289144-43310552-	novel	ID
LOC103690964	rna600	chr1:44129784-44132393-	novel	ID
LOC103690965	rna606	chr1:44513499-44528867-	novel	IC
LOC103690966	rna608	chr1:45107960-45108862-	novel	IC
LOC102548198	rna609	chr1:45388367-45409917-	novel	ID
LOC102548198	rna610	chr1:45397705-45409920-	novel	ID
LOC102548409	rna611	chr1:45803645-45805050-	novel	ID
LOC102548472	rna612	chr1:45821837-45828359-	novel	ID
LOC102548472	rna614	chr1:45824937-45828359-	novel	ID
LOC102548472	rna615	chr1:45824937-45828359-	novel	ID
LOC102548472	rna613	chr1:45824937-45828359-	novel	ID
LOC103690967	rna628	chr1:46487437-46488758+	novel	GIS
LOC102551310	rna633	chr1:46847379-46857269-	novel	GEAS
LOC103690968	rna634	chr1:46911423-46915472-	novel	GIAS
LOC102551377	rna639	chr1:46998388-47003936-	novel	ID
LOC102551987	rna660	chr1:47559204-47570385+	novel	IC
LOC102551987	rna661	chr1:47562882-47570385+	novel	IC
LOC102551987	rna662	chr1:47562882-47570385+	novel	IC
LOC103690969	rna668	chr1:47704588-47748711+	novel	IC
LOC103690969	rna669	chr1:47709972-47748711+	novel	IC
LOC102553528	rna676	chr1:47969690-47972292-	novel	ID
LOC103690970	rna689	chr1:48088648-48089969-	novel	GIAS
LOC103690971	rna698	chr1:48116540-48119868-	novel	ID
LOC102553394	rna699	chr1:48127516-48131903-	novel	ID
LOC102553224	rna703	chr1:48411683-48418700+	novel	IC
LOC103690973	rna714	chr1:48904633-48907533+	novel	ID
LOC102552213	rna716	chr1:50138881-50142054-	novel	IC
LOC103690974	rna718	chr1:50810353-50811110-	novel	ID
LOC102549462	rna725	chr1:51282331-51295776-	novel	ID
LOC102549608	rna726	chr1:51517493-51526114-	novel	ID
LOC102549608	rna727	chr1:51519980-51526111-	novel	ID
LOC102547515	rna736	chr1:52942715-52952129+	novel	GEAS
LOC102548318	rna780	chr1:53582435-53590116+	novel	GEAS
LOC103690979	rna782	chr1:53841348-53842500+	novel	IC
LOC102552087	rna784	chr1:54055876-54057151-	novel	IC
LOC102551175	rna796	chr1:54195289-54226391-	novel	IC
LOC103690982	rna797	chr1:54234589-54237252+	novel	ID
LOC103690983	rna798	chr1:54281354-54287746-	novel	IC
LOC102551080	rna799	chr1:54297880-54300631+	novel	ID
LOC102550907	rna801	chr1:54323177-54326358+	novel	ID
LOC102550907	rna803	chr1:54324659-54326358+	novel	ID
LOC102550907	rna802	chr1:54324659-54329184+	novel	ID
LOC103690984	rna804	chr1:54378545-54382441+	novel	ID
LOC103690985	rna805	chr1:54426960-54441596-	novel	IC
LOC103690985	rna806	chr1:54426960-54441596-	novel	IC
LOC678796	rna807	chr1:54454382-54456193-	novel	IC
LOC103690986	rna813	chr1:54878697-54881739-	novel	IC
LOC103690988	rna814	chr1:54887015-54893303-	novel	IC
LOC103690987	rna815	chr1:54894391-54900299+	novel	ID
LOC103690991	rna820	chr1:55170154-55173101-	novel	ID
LOC103690990	rna822	chr1:55189047-55191266-	novel	ID
LOC103690990	rna821	chr1:55189047-55229278-	novel	GIAS
LOC103690989	rna826	chr1:55289924-55292587+	novel	IC
LOC102556502	rna841	chr1:55623534-55635960+	novel	ID
LOC102556502	rna840	chr1:55623534-55639801+	novel	ID
LOC102556502	rna839	chr1:55623534-55656379+	novel	ID
LOC103690993	rna842	chr1:55653978-55655535-	novel	IC
LOC102546375	rna843	chr1:55656691-55659639-	novel	IC
LOC102546709	rna845	chr1:55683374-55778704+	novel	ID
LOC102546709	rna846	chr1:55685457-55778703+	novel	ID
LOC102546709	rna847	chr1:55688664-55778703+	novel	ID
LOC103690992	rna848	chr1:55708980-55718686-	novel	IC
LOC102546709	rna849	chr1:55723196-55778704+	novel	ID
LOC102546709	rna852	chr1:55723196-55736984+	novel	ID
LOC102546709	rna853	chr1:55723196-55734492+	novel	ID
LOC102546709	rna851	chr1:55723196-55769868+	novel	ID
LOC102546709	rna850	chr1:55723196-55775291+	novel	ID
LOC102556873	rna856	chr1:56026004-56038063+	novel	ID
LOC102556873	rna857	chr1:56026004-56038026+	novel	ID
LOC102556873	rna855	chr1:56026004-56054882+	novel	ID
LOC102556873	rna858	chr1:56026004-56037627+	novel	ID
LOC102556873	rna859	chr1:56026004-56034173+	novel	ID
LOC103690994	rna869	chr1:56729731-56748955-	novel	IC
LOC103690995	rna880	chr1:56873293-56879434+	novel	GIAS
LOC102550720	rna896	chr1:57119311-57125689+	novel	IC
LOC102550953	rna897	chr1:57148842-57153967+	novel	IC
LOC102550786	rna898	chr1:57152149-57163025-	novel	ID
LOC102550786	rna899	chr1:57152149-57163022-	novel	ID
LOC102550786	rna900	chr1:57152149-57163013-	novel	ID
LOC102550786	rna901	chr1:57152149-57163013-	novel	ID
LOC102550786	rna902	chr1:57152149-57162984-	novel	ID
LOC102557016	rna908	chr1:57448588-57465201-	novel	IC
LOC102557016	rna909	chr1:57448680-57465470-	novel	IC
LOC102551889	rna919	chr1:57555230-57565160+	novel	ID
LOC102551889	rna918	chr1:57555230-57572185+	novel	ID
LOC102551889	rna922	chr1:57555230-57561048+	novel	ID
LOC102551889	rna920	chr1:57555230-57564878+	novel	ID
LOC102551889	rna921	chr1:57555230-57562146+	novel	ID
LOC102552556	rna928	chr1:59176099-59177683-	novel	GIAS
LOC102553133	rna935	chr1:59592679-59598071+	novel	IC
LOC102547319	rna984	chr1:61377242-61383371-	novel	GEAS
LOC102547319	rna985	chr1:61377242-61383095-	novel	GEAS
LOC102548662	rna1002	chr1:61756040-61758723+	novel	IC
LOC102548662	rna1003	chr1:61756233-61758723+	novel	IC
LOC103690999	rna1010	chr1:62103896-62106949-	novel	IC
LOC102556799	rna1025	chr1:62411178-62412854-	novel	IC
LOC102549400	rna1035	chr1:63069459-63082160-	novel	ID
LOC102549400	rna1036	chr1:63069459-63082160-	novel	ID
LOC102549400	rna1037	chr1:63079549-63082160-	novel	ID
LOC102554457	rna1043	chr1:63296638-63330318-	novel	ID
LOC103691003	rna1117	chr1:64354259-64367060+	novel	ID
LOC102549498	rna1173	chr1:65154260-65166169-	novel	GIAS
LOC102549498	rna1174	chr1:65154260-65166169-	novel	GIAS
LOC102549745	rna1175	chr1:65192315-65201426-	novel	GEAS
LOC102549745	rna1176	chr1:65192315-65201424-	novel	GEAS
LOC102552250	rna1197	chr1:65602302-65604330+	novel	GIAS
LOC102552250	rna1198	chr1:65602326-65604330+	novel	GIAS
LOC103691031	rna1283	chr1:69267356-69269156-	novel	IC
LOC102547517	rna1303	chr1:69858852-69866968-	novel	GEAS
LOC102548037	rna1318	chr1:70017372-70034404-	novel	IC
LOC102547973	rna1319	chr1:70122779-70128909+	novel	IC
LOC102547903	rna1322	chr1:70170403-70210684-	novel	ID
LOC102547903	rna1324	chr1:70170403-70210684-	novel	ID
LOC102547903	rna1323	chr1:70170403-70210684-	novel	ID
LOC102547903	rna1325	chr1:70170403-70210684-	novel	ID
LOC102547903	rna1326	chr1:70170403-70210684-	novel	ID
LOC103691034	rna1327	chr1:70210810-70218201+	novel	IC
LOC102548092	rna1329	chr1:70286221-70302023+	novel	IC
LOC102548473	rna1356	chr1:71304204-71313805+	novel	ID
LOC102547606	rna1467	chr1:72794965-72800469+	novel	IC
LOC103691036	rna1468	chr1:72802054-72807770+	novel	IC
LOC102549530	rna1571	chr1:76107554-76170017-	novel	IC
LOC102549530	rna1574	chr1:76155203-76170017-	novel	IC
LOC102549530	rna1573	chr1:76155203-76170017-	novel	IC
LOC102549530	rna1572	chr1:76155203-76170017-	novel	IC
LOC102551279	rna1582	chr1:77177980-77179735-	novel	IC
LOC103691040	rna1583	chr1:77222499-77224343+	novel	ID
LOC103691041	rna1584	chr1:77344380-77345311+	novel	ID
LOC103691043	rna1602	chr1:77869850-77874332+	novel	GEAS
LOC103691047	rna1688	chr1:79652049-79654464-	novel	GEAS
LOC103691048	rna1693	chr1:79781325-79788441+	novel	IC
LOC103691048	rna1694	chr1:79782028-79788441+	novel	IC
LOC103691049	rna1750	chr1:80216609-80217676+	novel	GEAS
LOC102547975	rna1808	chr1:80797510-80800804+	novel	ID
LOC103691053	rna1839	chr1:81152575-81156145+	novel	ID
LOC100912839	rna1894	chr1:81571150-81572287-	novel	ID
Ceacam6	rna1900	chr1:81683500-81701230+	known	GES
LOC103691054	rna1928	chr1:82003767-82026540+	novel	GEAS
LOC102549501	rna1970	chr1:82253745-82300967+	novel	GES
LOC102549342	rna1972	chr1:82318782-82404554+	novel	GIAS
LOC102549342	rna1977	chr1:82358665-82404554+	novel	ID
LOC102549282	rna1978	chr1:82370441-82372207-	novel	IC
LOC103691073	rna2044	chr1:83644608-83653704-	novel	GEAS
LOC102552149	rna2103	chr1:84450953-84461140-	novel	ID
LOC103691074	rna2104	chr1:84466276-84467844-	novel	ID
LOC102549611	rna2130	chr1:84899316-84901773+	novel	ID
LOC102549611	rna2131	chr1:84899317-84904058+	novel	ID
LOC102549879	rna2138	chr1:84990360-85001811-	novel	ID
LOC102549879	rna2139	chr1:84990360-84994312-	novel	IC
LOC102550060	rna2185	chr1:85409443-85417284+	novel	ID
Eid2b	rna2191	chr1:85508397-85520503-	novel	GOS
LOC102549906	rna2207	chr1:86774805-86777115-	novel	IC
LOC103691075	rna2208	chr1:86779138-86787346+	novel	ID
LOC102550248	rna2216	chr1:86925925-86931022-	novel	GEAS
LOC102550499	rna2243	chr1:87066743-87070826-	novel	GEAS
LOC102550432	rna2250	chr1:87092108-87094283+	novel	GIAS
LOC102550982	rna2278	chr1:87489021-87494035-	novel	IC
LOC103691076	rna2302	chr1:87849091-87850483+	novel	GIS
LOC103691078	rna2350	chr1:88264116-88265508+	novel	ID
LOC103690201	rna2379	chr1:88560728-88561481+	novel	ID
LOC103691080	rna2400	chr1:88761466-88762236-	novel	GEAS
LOC100912333	rna2474	chr1:89132196-89133044-	novel	GES
LOC102554169	rna2501	chr1:89279553-89300566-	novel	IC
LOC102554169	rna2502	chr1:89279568-89300566-	novel	IC
LOC102554355	rna2510	chr1:89337952-89339788-	novel	IC
LOC103691083	rna2582	chr1:90203369-90204487-	novel	GIS
LOC103691084	rna2608	chr1:90967139-90967909+	novel	GEAS
LOC100912309	rna2618	chr1:91168430-91171219+	novel	ID
LOC102555648	rna2625	chr1:91326080-91331047+	novel	ID
LOC102555648	rna2626	chr1:91326080-91330614+	novel	ID
LOC102555707	rna2631	chr1:91402716-91404359+	novel	IC
LOC102555770	rna2632	chr1:91408152-91414194-	novel	ID
LOC103691086	rna2680	chr1:92368166-92370745+	novel	ID
LOC103691087	rna2685	chr1:93831932-93837655-	novel	IC
LOC103691089	rna2696	chr1:94389137-94391311-	novel	GIS
LOC103691090	rna2697	chr1:94473826-94484689+	novel	ID
LOC102547570	rna2710	chr1:94674742-94685664+	novel	ID
LOC102548696	rna2727	chr1:95238260-95240924+	novel	IC
LOC102548014	rna2729	chr1:95424051-95424717-	novel	ID
LOC102553491	rna2732	chr1:95453619-95454285-	novel	ID
LOC102549042	rna2734	chr1:97154221-97157882-	novel	ID
LOC102549116	rna2735	chr1:97223518-97238346+	novel	IC
LOC102550061	rna2760	chr1:98505632-98509031+	novel	ID
LOC102550061	rna2761	chr1:98506458-98509031+	novel	ID
LOC103691104	rna2777	chr1:99081193-99096627-	novel	GIS
LOC103691108	rna2835	chr1:99914621-99917496+	novel	ID
LOC103691109	rna2882	chr1:100234602-100236057+	novel	ID
LOC103691110	rna2885	chr1:100295067-100297841-	novel	GIAS
LOC100909904	rna2908	chr1:100487645-100490470+	novel	ID
LOC103691111	rna3052	chr1:101126006-101126986-	novel	GES
LOC102556190	rna3118	chr1:101553565-101559392-	novel	GIAS
LOC102556190	rna3120	chr1:101554402-101559391-	novel	GEAS
LOC102556190	rna3123	chr1:101554886-101559404-	novel	GIAS
LOC103691112	rna3129	chr1:101604449-101607979-	novel	GEAS
LOC103691113	rna3205	chr1:102057337-102058266+	novel	GIS
LOC103691114	rna3219	chr1:102289301-102300234-	novel	GEAS
LOC103691115	rna3226	chr1:102606272-102608921-	novel	GOS
LOC102552634	rna3237	chr1:102877493-102892932-	novel	GEAS
LOC100911574	rna3249	chr1:103052870-103057211+	novel	GES
LOC102546649	rna3281	chr1:104477091-104481509-	novel	ID
LOC102546796	rna3289	chr1:105035685-105043758+	novel	IC
LOC102550756	rna3305	chr1:107144606-107174731-	novel	IC
LOC102557103	rna3317	chr1:108264564-108275847+	novel	ID
LOC102557103	rna3316	chr1:108264564-108275847+	novel	ID
LOC102557103	rna3318	chr1:108264564-108275847+	novel	ID
LOC102552153	rna3319	chr1:108627696-108666263-	novel	ID
LOC102552287	rna3322	chr1:108689951-108695877-	novel	ID
LOC102552287	rna3320	chr1:108689951-108698806-	novel	ID
LOC102552287	rna3321	chr1:108689951-108695877-	novel	ID
LOC102553492	rna3331	chr1:109460989-109473197+	novel	IC
LOC102553492	rna3333	chr1:109460989-109473197+	novel	IC
LOC102553492	rna3332	chr1:109460989-109473197+	novel	IC
LOC102553492	rna3334	chr1:109460989-109473197+	novel	IC
LOC103691117	rna3335	chr1:109642996-109649852+	novel	IC
LOC103691118	rna3336	chr1:110365390-110367100-	novel	ID
LOC103691119	rna3337	chr1:110590931-110592641-	novel	ID
LOC103691120	rna3338	chr1:111543510-111587645-	novel	IC
LOC103691125	rna3380	chr1:116675770-116680683-	novel	GEAS
LOC103691124	rna3381	chr1:116679769-116683039+	novel	GES
LOC102551346	rna3383	chr1:116719403-116723661-	novel	ID
LOC103691127	rna3385	chr1:116744781-116746485-	novel	ID
LOC103691126	rna3396	chr1:116765872-116780648-	novel	ID
LOC103691126	rna3398	chr1:116766243-116772027-	novel	ID
LOC103691126	rna3397	chr1:116766243-116780648-	novel	ID
LOC103691137	rna3403	chr1:116986635-116992873-	novel	IC
LOC102552061	rna3405	chr1:117130767-117147185-	novel	IC
LOC102552061	rna3404	chr1:117130767-117147185-	novel	IC
LOC102555987	rna3406	chr1:117182032-117188190-	novel	IC
LOC103691138	rna3408	chr1:117218800-117233650-	novel	IC
LOC103691138	rna3407	chr1:117218800-117233650-	novel	IC
LOC102552154	rna3409	chr1:117315753-117411271+	novel	ID
LOC102552154	rna3410	chr1:117315753-117411271+	novel	ID
LOC102552154	rna3411	chr1:117315753-117411271+	novel	ID
LOC102552486	rna3412	chr1:117546536-117694544-	novel	IC
LOC102552486	rna3413	chr1:117546536-117674994-	novel	IC
LOC103691139	rna3414	chr1:117720513-117726605-	novel	IC
LOC102552904	rna3415	chr1:117870446-117964859-	novel	IC
LOC102552904	rna3416	chr1:117870503-117964859-	novel	IC
LOC102552904	rna3418	chr1:117926543-117964859-	novel	IC
LOC102552904	rna3417	chr1:117926543-117964859-	novel	IC
LOC102552904	rna3419	chr1:117961646-117964859-	novel	IC
LOC102552904	rna3420	chr1:117961646-117964859-	novel	IC
LOC102553036	rna3421	chr1:118086414-118090341+	novel	ID
LOC102553036	rna3422	chr1:118086706-118090341+	novel	ID
LOC102553108	rna3423	chr1:118090868-118118144+	novel	ID
LOC103690151	rna3424	chr1:118131700-118133064+	novel	ID
LOC102553228	rna3425	chr1:118134469-118186020+	novel	ID
LOC102553398	rna3426	chr1:118266798-118275150-	novel	IC
LOC103691140	rna3427	chr1:118490756-118610737-	novel	IC
LOC103691140	rna3429	chr1:118562151-118596954-	novel	IC
LOC103691140	rna3428	chr1:118562151-118610737-	novel	IC
LOC103691141	rna3430	chr1:118643922-118654971-	novel	IC
LOC103691143	rna3434	chr1:119006359-119028145-	novel	IC
LOC103691143	rna3432	chr1:119006359-119041369-	novel	IC
LOC103691143	rna3433	chr1:119006359-119041369-	novel	IC
LOC103691143	rna3431	chr1:119006359-119054836-	novel	IC
LOC103691142	rna3435	chr1:119138933-119172552-	novel	IC
LOC103691142	rna3436	chr1:119141477-119172552-	novel	IC
LOC103691142	rna3437	chr1:119141478-119172552-	novel	IC
LOC103691142	rna3438	chr1:119141478-119172552-	novel	IC
LOC103691142	rna3439	chr1:119141481-119172552-	novel	IC
LOC103691144	rna3440	chr1:119271678-119295681-	novel	IC
LOC102554833	rna3441	chr1:119423117-119572972-	novel	IC
LOC102554833	rna3442	chr1:119503647-119572972-	novel	IC
LOC102554833	rna3443	chr1:119507474-119572830-	novel	IC
LOC102554833	rna3444	chr1:119507474-119572829-	novel	IC
LOC102555470	rna3445	chr1:120859975-120866846-	novel	GES
LOC102555555	rna3447	chr1:120891845-120925989-	novel	GES
LOC102555555	rna3446	chr1:120891845-120925989-	novel	GES
LOC102555555	rna3448	chr1:120891845-120922708-	novel	GES
LOC103691146	rna3449	chr1:120925996-120955875-	novel	IC
LOC103691146	rna3450	chr1:120942415-120955875-	novel	IC
LOC103691146	rna3451	chr1:120951492-120955875-	novel	IC
LOC102555617	rna3452	chr1:121013167-121018084-	novel	IC
LOC102555775	rna3456	chr1:121212469-121218330+	novel	ID
LOC102555775	rna3457	chr1:121212471-121218330+	novel	ID
LOC102555866	rna3458	chr1:121256980-121294657-	novel	IC
LOC102555866	rna3461	chr1:121280299-121294657-	novel	IC
LOC102555866	rna3462	chr1:121280299-121294657-	novel	IC
LOC102555866	rna3459	chr1:121280299-121294657-	novel	IC
LOC102555866	rna3460	chr1:121280299-121294657-	novel	IC
LOC102556257	rna3464	chr1:121377924-121395240-	novel	IC
LOC102556159	rna3465	chr1:121380030-121384048+	novel	ID
LOC103691149	rna3474	chr1:121571927-121578259+	novel	ID
LOC103691149	rna3473	chr1:121571927-121580621+	novel	ID
LOC103691148	rna3475	chr1:121575718-121580118-	novel	IC
LOC103691150	rna3480	chr1:122493912-122504188+	novel	IC
LOC102546918	rna3483	chr1:122605252-122680118-	novel	ID
LOC102546918	rna3484	chr1:122605252-122680118-	novel	ID
LOC102546918	rna3485	chr1:122613179-122680118-	novel	ID
LOC103691151	rna3486	chr1:122688166-122689344-	novel	ID
LOC102546835	rna3490	chr1:122757008-122853413-	novel	ID
LOC102546835	rna3491	chr1:122757008-122853413-	novel	ID
LOC102546835	rna3489	chr1:122757008-122853413-	novel	ID
LOC102546835	rna3487	chr1:122757008-122853413-	novel	ID
LOC102546835	rna3488	chr1:122757008-122853413-	novel	ID
LOC102546835	rna3492	chr1:122820372-122853413-	novel	ID
LOC102546835	rna3495	chr1:122820374-122853413-	novel	ID
LOC102546835	rna3493	chr1:122820374-122853413-	novel	ID
LOC102546835	rna3494	chr1:122820374-122853413-	novel	ID
LOC102546835	rna3496	chr1:122820374-122853413-	novel	ID
LOC102546835	rna3497	chr1:122820375-122853413-	novel	ID
LOC102546835	rna3498	chr1:122820469-122853413-	novel	ID
LOC102546835	rna3499	chr1:122820471-122853413-	novel	ID
LOC102546835	rna3500	chr1:122822727-122853413-	novel	ID
LOC102547415	rna3502	chr1:122854595-122860304-	novel	ID
LOC102547415	rna3503	chr1:122854595-122860304-	novel	ID
LOC102547415	rna3501	chr1:122854595-122860304-	novel	ID
LOC102547415	rna3506	chr1:122854595-122860304-	novel	ID
LOC102547415	rna3507	chr1:122854595-122860304-	novel	ID
LOC102547415	rna3504	chr1:122854595-122860304-	novel	ID
LOC102547415	rna3505	chr1:122854595-122860304-	novel	ID
LOC102547415	rna3508	chr1:122854595-122860304-	novel	ID
LOC102547415	rna3509	chr1:122854595-122860304-	novel	ID
LOC103691152	rna3514	chr1:123149712-123152369-	novel	IC
LOC103690135	rna3515	chr1:123158637-123160398-	novel	IC
LOC103690135	rna3516	chr1:123158637-123160391-	novel	IC
LOC102548165	rna3524	chr1:124232681-124240151+	novel	ID
LOC102548323	rna3525	chr1:124243294-124311590-	novel	ID
LOC102548323	rna3526	chr1:124280974-124311590-	novel	ID
LOC102548323	rna3527	chr1:124280974-124311590-	novel	ID
LOC102548601	rna3534	chr1:124868249-124871358-	novel	IC
LOC102546680	rna3563	chr1:126483291-126495345+	novel	IC
LOC102546538	rna3565	chr1:126515756-126521696+	novel	IC
LOC102546538	rna3566	chr1:126515757-126521696+	novel	IC
LOC102546538	rna3567	chr1:126515757-126521696+	novel	IC
LOC102546538	rna3568	chr1:126515757-126521696+	novel	IC
LOC102546538	rna3569	chr1:126515758-126521696+	novel	IC
LOC102547214	rna3572	chr1:126667408-126672012+	novel	IC
LOC102549305	rna3573	chr1:126702561-126710127+	novel	IC
LOC102549305	rna3575	chr1:126705646-126710127+	novel	IC
LOC102549305	rna3574	chr1:126705646-126710127+	novel	IC
LOC102549468	rna3577	chr1:126731922-126743096-	novel	ID
LOC102549468	rna3576	chr1:126731922-126749266-	novel	ID
LOC102549468	rna3578	chr1:126731922-126738620-	novel	ID
LOC102549532	rna3585	chr1:127090449-127096094+	novel	IC
LOC102549532	rna3584	chr1:127090449-127096094+	novel	IC
LOC102549616	rna3586	chr1:127147106-127161371+	novel	ID
LOC102549748	rna3590	chr1:127469609-127481662-	novel	IC
LOC103691156	rna3611	chr1:128267546-128270594-	novel	GIS
LOC103691157	rna3612	chr1:128397969-128419654+	novel	ID
LOC103691158	rna3616	chr1:128491553-128495119+	novel	GOAS
LOC103691159	rna3622	chr1:128671609-128672641-	novel	GEAS
LOC102556885	rna3626	chr1:128825940-128829284+	novel	IC
LOC102556885	rna3625	chr1:128825940-128829284+	novel	IC
LOC102556885	rna3627	chr1:128826188-128829284+	novel	IC
LOC102551020	rna3638	chr1:129521273-129531488+	novel	IC
LOC102551020	rna3639	chr1:129521273-129531488+	novel	IC
LOC103691161	rna3644	chr1:131026782-131029621+	novel	ID
LOC102553173	rna3645	chr1:131382310-131388906-	novel	IC
LOC102553462	rna3648	chr1:131988262-131992273-	novel	IC
LOC102553647	rna3649	chr1:132700636-132714172-	novel	IC
LOC103691162	rna3658	chr1:134020080-134034157-	novel	IC
LOC103691162	rna3659	chr1:134020080-134030595-	novel	IC
LOC102554078	rna3660	chr1:134424636-134425472-	novel	ID
LOC103691163	rna3672	chr1:135189744-135192057+	novel	IC
LOC102555053	rna3675	chr1:135505765-135514475+	novel	ID
LOC102555053	rna3676	chr1:135505765-135514475+	novel	ID
LOC102555053	rna3677	chr1:135505765-135514475+	novel	ID
LOC102549240	rna3680	chr1:136293774-136348798-	novel	IC
LOC103691165	rna3698	chr1:137420225-137426125-	novel	IC
LOC102553800	rna3703	chr1:139197274-139205985-	novel	IC
LOC103691167	rna3704	chr1:139233549-139248393-	novel	IC
LOC102553862	rna3705	chr1:139774838-139781299+	novel	ID
LOC102553862	rna3706	chr1:139774889-139781299+	novel	ID
LOC103691168	rna3711	chr1:140437245-140443404+	novel	ID
LOC102547416	rna3718	chr1:140569620-140570411-	novel	ID
LOC103691169	rna3719	chr1:140570073-140575171+	novel	IC
LOC103691170	rna3731	chr1:140891600-140898596+	novel	ID
LOC102547943	rna3741	chr1:141203835-141210790-	novel	ID
LOC102547943	rna3742	chr1:141203835-141210786-	novel	ID
LOC102555346	rna3743	chr1:141224102-141258460+	novel	IC
LOC102555346	rna3744	chr1:141227238-141258460+	novel	IC
LOC102555346	rna3745	chr1:141227238-141258460+	novel	IC
LOC102555346	rna3752	chr1:141229830-141258460+	novel	IC
LOC103691171	rna3754	chr1:141379455-141382397+	novel	IC
LOC102548818	rna3790	chr1:141944761-141946193+	novel	IC
LOC102548889	rna3791	chr1:141960930-141964331-	novel	ID
LOC102549117	rna3797	chr1:142022826-142050449-	novel	GEAS
LOC102549117	rna3798	chr1:142032866-142050449-	novel	GEAS
LOC102549117	rna3803	chr1:142034784-142050449-	novel	GEAS
LOC102553801	rna3830	chr1:142184072-142185731+	novel	GEAS
LOC102553864	rna3834	chr1:142221289-142223220+	novel	ID
LOC102555867	rna3865	chr1:142900734-142903457-	novel	GIAS
LOC102555804	rna3866	chr1:142928057-142930432-	novel	GEAS
LOC102555928	rna3881	chr1:143315968-143328281+	novel	GOAS
LOC102555928	rna3885	chr1:143325370-143328281+	novel	ID
LOC102556224	rna3886	chr1:143349118-143361938+	novel	ID
LOC102556224	rna3887	chr1:143353075-143361938+	novel	ID
LOC102556283	rna3904	chr1:143676507-143678948-	novel	GIAS
LOC102556513	rna3909	chr1:143846547-143861632-	novel	IC
LOC103691175	rna3911	chr1:143930928-143936603-	novel	IC
LOC103691179	rna3927	chr1:145146669-145149164-	novel	ID
LOC103691180	rna3928	chr1:145360464-145362959-	novel	ID
LOC102552825	rna3929	chr1:145448881-145450795+	novel	IC
LOC103691181	rna3930	chr1:145505886-145521853+	novel	IC
LOC102553298	rna3959	chr1:146659386-146706084+	novel	ID
LOC102553298	rna3960	chr1:146682982-146706084+	novel	ID
LOC102553298	rna3961	chr1:146682982-146706084+	novel	ID
LOC102550489	rna4004	chr1:147641562-147642685+	novel	IC
LOC103691183	rna4013	chr1:148193600-148196949+	novel	IC
LOC100911879	rna4015	chr1:148351649-148380129-	novel	IC
LOC100911879	rna4016	chr1:148363991-148380121-	novel	IC
LOC103691185	rna4022	chr1:148448526-148449905-	novel	IC
LOC103691187	rna4056	chr1:150964608-150966099+	novel	GIS
LOC102554680	rna4060	chr1:151908594-151914511-	novel	ID
LOC103691188	rna4068	chr1:153751118-153788209+	novel	GEAS
LOC102549783	rna4069	chr1:153859895-153862018-	novel	GEAS
LOC102549783	rna4070	chr1:153859895-153861857-	novel	GEAS
LOC103691189	rna4080	chr1:154298051-154301355-	novel	ID
LOC103691189	rna4081	chr1:154298051-154301355-	novel	ID
LOC102550036	rna4082	chr1:154371888-154377110-	novel	ID
LOC103691190	rna4101	chr1:154377665-154380983+	novel	GOS
LOC103691195	rna4105	chr1:155129534-155133225+	novel	IC
LOC100912031	rna4137	chr1:157563225-157573166-	novel	ID
LOC100912031	rna4136	chr1:157563225-157573264-	novel	ID
LOC100912031	rna4138	chr1:157563225-157573164-	novel	ID
LOC103691196	rna4140	chr1:157638666-157654742-	novel	GOAS
LOC102550214	rna4160	chr1:162331811-162334706+	novel	IC
LOC102557251	rna4164	chr1:162400434-162406722-	novel	ID
LOC102550562	rna4173	chr1:162733420-162740656+	novel	ID
LOC103691198	rna4174	chr1:162740677-162766326+	novel	IC
LOC102547456	rna4272	chr1:164874806-164902884-	novel	GOAS
LOC102547456	rna4271	chr1:164874806-164902884-	novel	GOAS
LOC102547456	rna4270	chr1:164874806-164902884-	novel	GOAS
LOC102547456	rna4273	chr1:164874806-164902884-	novel	GOAS
LOC102547456	rna4274	chr1:164887815-164902884-	novel	GOAS
LOC102547456	rna4275	chr1:164891248-164902884-	novel	GOAS
LOC102547456	rna4276	chr1:164891561-164902884-	novel	GOAS
LOC100912071	rna4282	chr1:165181861-165190771-	novel	GOAS
LOC103691200	rna4298	chr1:165520122-165536847+	novel	GIAS
LOC102548233	rna4303	chr1:165590389-165594666-	novel	GOS
LOC102548476	rna4335	chr1:166111618-166139414-	novel	GOAS
LOC102546541	rna4344	chr1:166418260-166425158-	novel	ID
LOC102547177	rna4373	chr1:166876705-166883690+	novel	IC
LOC103691201	rna4647	chr1:170736462-170794532+	novel	GOAS
LOC103691203	rna4746	chr1:173567401-173571466-	novel	ID
LOC103691204	rna4805	chr1:175574697-175576821-	novel	ID
LOC103691205	rna4826	chr1:175720692-175725617+	novel	GIAS
LOC103691206	rna4828	chr1:175871572-175873510+	novel	IC
LOC103691207	rna4830	chr1:175937874-175942302-	novel	IC
LOC100911864	rna4831	chr1:175976457-175980662+	novel	ID
LOC102552701	rna4832	chr1:176006326-176009355+	novel	ID
LOC102552863	rna4833	chr1:176084386-176090025+	novel	ID
LOC103691209	rna4858	chr1:177570664-177573561-	novel	GOAS
LOC103691208	rna4859	chr1:177656083-177657891+	novel	GOS
LOC102547978	rna4861	chr1:177887905-177900752+	novel	IC
LOC102548137	rna4883	chr1:178428882-178456298+	novel	GES
LOC102548137	rna4884	chr1:178431312-178456298+	novel	GES
LOC102548137	rna4885	chr1:178449059-178456298+	novel	IC
LOC102548271	rna4886	chr1:178591131-178609392-	novel	ID
LOC102548665	rna4896	chr1:183729647-183733731+	novel	GEAS
LOC102548732	rna4898	chr1:183855217-183861841-	novel	ID
LOC103691210	rna4900	chr1:183996767-184003775-	novel	GIAS
LOC102549044	rna4914	chr1:184813819-184825878-	novel	IC
LOC102549044	rna4915	chr1:184815874-184825878-	novel	IC
LOC102549044	rna4916	chr1:184815874-184825878-	novel	IC
LOC102549044	rna4917	chr1:184815874-184825878-	novel	IC
LOC103691211	rna4918	chr1:184972914-184977900+	novel	ID
LOC102549121	rna4930	chr1:185569256-185590151+	novel	ID
LOC102549121	rna4931	chr1:185569256-185578977+	novel	ID
LOC103691214	rna4940	chr1:186054265-186063467-	novel	GOAS
LOC103691213	rna4941	chr1:186142081-186146802-	novel	GOAS
LOC103691215	rna4943	chr1:186878016-186879410+	novel	IC
LOC103691216	rna4945	chr1:187004824-187014046-	novel	ID
LOC103691217	rna4951	chr1:187858163-187859682+	novel	GIAS
LOC102550985	rna4982	chr1:188695122-188706491+	novel	GOAS
LOC102550985	rna4983	chr1:188702849-188706491+	novel	GIAS
LOC102551259	rna5009	chr1:189373594-189375320-	novel	GEAS
LOC102551259	rna5008	chr1:189373594-189376206-	novel	GEAS
LOC102551569	rna5012	chr1:189503315-189514393-	novel	ID
LOC102551634	rna5032	chr1:189637060-189644507+	novel	GOAS
LOC102551634	rna5033	chr1:189637060-189644507+	novel	GOAS
LOC102551634	rna5037	chr1:189638479-189644507+	novel	GOAS
LOC102551634	rna5035	chr1:189638479-189644507+	novel	GOAS
LOC102551634	rna5036	chr1:189638479-189644507+	novel	GOAS
LOC102551634	rna5034	chr1:189638479-189644507+	novel	GOAS
LOC102551634	rna5038	chr1:189638482-189645116+	novel	GOAS
LOC103691218	rna5051	chr1:189919065-189932165+	novel	ID
LOC102555352	rna5064	chr1:190526066-190529896-	novel	ID
LOC102555352	rna5063	chr1:190526066-190554817-	novel	ID
LOC102555257	rna5073	chr1:190598239-190602295+	novel	ID
LOC102555257	rna5072	chr1:190598239-190602295+	novel	ID
LOC102555900	rna5075	chr1:190671998-190682531-	novel	GEAS
LOC102555900	rna5076	chr1:190671998-190681054-	novel	GEAS
LOC102555900	rna5077	chr1:190671998-190680714-	novel	GEAS
LOC102555900	rna5078	chr1:190671998-190680695-	novel	GEAS
LOC102556194	rna5084	chr1:190777902-190780095-	novel	ID
LOC103691219	rna5100	chr1:191005990-191006759+	novel	GIAS
LOC102547067	rna5102	chr1:191250657-191252069-	novel	ID
LOC102549682	rna5106	chr1:191827171-191829514-	novel	ID
LOC103691220	rna5116	chr1:191998620-192001415+	novel	GEAS
LOC103691221	rna5134	chr1:192695118-192701874-	novel	GEAS
LOC103691222	rna5137	chr1:192939380-192940190+	novel	GIS
LOC103691223	rna5161	chr1:194072247-194076565-	novel	ID
LOC102546798	rna5166	chr1:194877564-195013738-	novel	IC
LOC102546798	rna5167	chr1:194877564-195013737-	novel	IC
LOC102546798	rna5165	chr1:194877564-195013739-	novel	IC
LOC102546798	rna5168	chr1:194877564-195013735-	novel	IC
LOC102546798	rna5169	chr1:194877564-195013735-	novel	IC
LOC102546798	rna5175	chr1:194877564-195013731-	novel	IC
LOC102546798	rna5174	chr1:194877564-195013732-	novel	IC
LOC102546798	rna5177	chr1:194877564-194934803-	novel	IC
LOC102546798	rna5176	chr1:194877564-194974406-	novel	IC
LOC102546798	rna5171	chr1:194877564-195013735-	novel	IC
LOC102546798	rna5170	chr1:194877564-195013735-	novel	IC
LOC102546798	rna5173	chr1:194877564-195013732-	novel	IC
LOC102546798	rna5172	chr1:194877564-195013735-	novel	IC
LOC102547183	rna5178	chr1:195032373-195064930-	novel	IC
LOC102549310	rna5183	chr1:195267986-195318719-	novel	IC
LOC102549818	rna5184	chr1:195674270-195676111-	novel	IC
LOC102549884	rna5185	chr1:195820483-195834740-	novel	ID
LOC102549884	rna5186	chr1:195820483-195825573-	novel	ID
LOC102547774	rna5188	chr1:196247777-196249269+	novel	IC
LOC103691232	rna5189	chr1:196319706-196351912-	novel	ID
LOC102548041	rna5190	chr1:196700487-196720790-	novel	ID
LOC102548041	rna5191	chr1:196700487-196720790-	novel	ID
LOC102548203	rna5193	chr1:196833796-196836456+	novel	IC
LOC103691233	rna5201	chr1:196885928-196888565+	novel	ID
LOC102548820	rna5226	chr1:197736286-197745225-	novel	IC
LOC102548820	rna5227	chr1:197736286-197744763-	novel	IC
LOC102548820	rna5231	chr1:197740601-197744762-	novel	IC
LOC102548820	rna5230	chr1:197740601-197744764-	novel	IC
LOC102548820	rna5229	chr1:197740601-197744765-	novel	IC
LOC102548820	rna5228	chr1:197740601-197745226-	novel	IC
LOC103691236	rna5354	chr1:198413976-198418305+	novel	IC
LOC103691236	rna5353	chr1:198413976-198419872+	novel	IC
LOC102553428	rna5372	chr1:198559236-198565124+	novel	GOAS
LOC102553602	rna5388	chr1:198724770-198733789+	novel	IC
LOC102553602	rna5390	chr1:198725175-198731571+	novel	IC
LOC102553602	rna5389	chr1:198725175-198733789+	novel	IC
LOC103691237	rna5413	chr1:199064326-199068376+	novel	ID
LOC102554987	rna5419	chr1:199192736-199194294+	novel	IC
LOC102555841	rna5459	chr1:199448254-199453208-	novel	GIAS
LOC102556076	rna5461	chr1:199468131-199482698-	novel	ID
LOC102556135	rna5462	chr1:199487946-199493614+	novel	IC
LOC102556439	rna5480	chr1:199706577-199715137+	novel	GOAS
LOC102546301	rna5482	chr1:199763117-199774743-	novel	IC
LOC103691239	rna5483	chr1:199770764-199772097+	novel	ID
LOC102553996	rna5514	chr1:200736430-200743130-	novel	IC
LOC102553996	rna5513	chr1:200736430-200743130-	novel	IC
LOC102553996	rna5512	chr1:200736430-200743130-	novel	IC
LOC102553996	rna5511	chr1:200736430-200743130-	novel	IC
LOC100911081	rna5516	chr1:200766937-200770287-	novel	IC
LOC100911081	rna5515	chr1:200766937-200770287-	novel	IC
LOC102554384	rna5519	chr1:200915041-200918391-	novel	GIS
LOC102554384	rna5518	chr1:200915041-200923466-	novel	GIS
LOC102554384	rna5520	chr1:200915041-200918390-	novel	GIS
LOC103691240	rna5526	chr1:201044830-201045604-	novel	GIS
LOC103691241	rna5534	chr1:201241442-201245162-	novel	GIAS
LOC103691242	rna5572	chr1:201916329-201918464-	novel	ID
LOC103691243	rna5583	chr1:202691060-202699008-	novel	ID
LOC102555739	rna5586	chr1:202832379-202834141+	novel	IC
LOC102555965	rna5587	chr1:203103250-203112928+	novel	IC
LOC102555965	rna5588	chr1:203105185-203112928+	novel	IC
LOC102555965	rna5590	chr1:203106455-203112928+	novel	IC
LOC102555965	rna5589	chr1:203106455-203112928+	novel	IC
LOC103691244	rna5594	chr1:203329830-203331635+	novel	IC
LOC103691246	rna5595	chr1:203364828-203383035+	novel	IC
LOC103691247	rna5596	chr1:203422353-203425879+	novel	IC
LOC102551752	rna5603	chr1:204175820-204181330-	novel	IC
LOC103691248	rna5610	chr1:204331399-204344965-	novel	IC
LOC102551807	rna5611	chr1:204410362-204419456+	novel	ID
LOC102552031	rna5622	chr1:204808463-204814213+	novel	GIAS
LOC102552639	rna5627	chr1:204925606-204930289+	novel	IC
LOC102552773	rna5635	chr1:205346413-205347268+	novel	ID
LOC102552907	rna5637	chr1:205632872-205647002-	novel	GOS
LOC102552830	rna5638	chr1:205636628-205650361+	novel	GOAS
LOC103690307	rna5640	chr1:205672559-205686689-	novel	IC
LOC103690347	rna5641	chr1:205676315-205690048+	novel	ID
LOC103691250	rna5642	chr1:205693966-205695608-	novel	ID
LOC103691251	rna5657	chr1:206281182-206286275-	novel	GES
LOC102551753	rna5666	chr1:207571694-207573048-	novel	ID
LOC102551897	rna5668	chr1:207728871-207730257+	novel	ID
LOC102551963	rna5676	chr1:207947188-207955163-	novel	GEAS
LOC102552157	rna5680	chr1:208519385-208522601+	novel	ID
LOC103691255	rna5681	chr1:208694278-208715642-	novel	ID
LOC102552489	rna5682	chr1:209048055-209049026-	novel	ID
LOC103691256	rna5684	chr1:209388916-209390894-	novel	GOAS
LOC102552565	rna5685	chr1:209493205-209508770-	novel	IC
LOC102552565	rna5686	chr1:209507181-209511100-	novel	IC
LOC103691257	rna5702	chr1:209787475-209813521-	novel	GOAS
LOC102552864	rna5703	chr1:210117734-210135179+	novel	IC
LOC102553541	rna5715	chr1:211271509-211277625+	novel	ID
LOC103691258	rna5730	chr1:211620163-211630103+	novel	IC
LOC102553651	rna5731	chr1:211711507-211716838+	novel	IC
LOC103691260	rna5734	chr1:211751602-211756172-	novel	GIAS
LOC103691259	rna5735	chr1:211797485-211803820+	novel	GIS
LOC103691259	rna5736	chr1:211800195-211803820+	novel	GIS
LOC102553731	rna5742	chr1:212287277-212290700+	novel	IC
LOC100910988	rna5759	chr1:212464521-212483508+	novel	ID
LOC102551319	rna5761	chr1:212520529-212533155-	novel	IC
LOC103691262	rna5807	chr1:213527159-213536336+	novel	GEAS
LOC102552971	rna5849	chr1:213932320-213934615-	novel	IC
LOC102553043	rna5904	chr1:214207410-214208830-	novel	ID
Tmem80	rna5940	chr1:214317300-214326293+	known	GES
Tmem80	rna5939	chr1:214317300-214326293+	known	GES
LOC103691267	rna5983	chr1:214944093-214947464+	novel	GES
LOC102546801	rna6010	chr1:215589020-215601402-	novel	ID
LOC102547298	rna6046	chr1:215722314-215727978-	novel	ID
H19	rna6047	chr1:215744404-215747080-	known	ID
LOC102548505	rna6053	chr1:215753906-215801652+	novel	ID
LOC102548505	rna6054	chr1:215781442-215801652+	novel	ID
LOC102548505	rna6055	chr1:215781971-215801652+	novel	ID
LOC100909737	rna6066	chr1:215838112-215844406+	novel	GEAS
LOC102549750	rna6069	chr1:215881009-215931814-	novel	IC
LOC102549619	rna6071	chr1:215941376-215983847-	novel	IC
LOC102549619	rna6070	chr1:215941376-215986772-	novel	IC
LOC102549619	rna6073	chr1:215941376-215979477-	novel	IC
LOC102549619	rna6072	chr1:215941376-215983759-	novel	IC
LOC102549619	rna6075	chr1:215941376-215979477-	novel	IC
LOC102549619	rna6074	chr1:215941376-215979477-	novel	IC
LOC102549619	rna6076	chr1:215941376-215979477-	novel	IC
LOC102549151	rna6079	chr1:216178799-216184565-	novel	ID
LOC102550186	rna6083	chr1:216230707-216236566-	novel	ID
LOC103691270	rna6120	chr1:216934099-216936936-	novel	IC
LOC103691273	rna6241	chr1:219246733-219247293-	novel	ID
LOC103691274	rna6288	chr1:219508381-219510931+	novel	ID
LOC102553046	rna6325	chr1:219966082-219968614-	novel	GIAS
LOC103691276	rna6363	chr1:220334513-220338247-	novel	GEAS
LOC102554272	rna6367	chr1:220356876-220361260+	novel	IC
LOC102554421	rna6369	chr1:220365584-220369968+	novel	IC
LOC103691277	rna6376	chr1:220427677-220431411-	novel	GEAS
LOC102554466	rna6380	chr1:220449993-220454378+	novel	GIAS
LOC102555354	rna6387	chr1:220477294-220479822+	novel	GEAS
LOC103691278	rna6409	chr1:220758437-220761316-	novel	IC
LOC102555676	rna6411	chr1:220771209-220774273+	novel	GIAS
LOC102546344	rna6464	chr1:221048141-221049236-	novel	GEAS
LOC103691279	rna6478	chr1:221151827-221152211-	novel	IC
LOC102547101	rna6479	chr1:221151938-221153643+	novel	ID
LOC103691280	rna6522	chr1:221481664-221482878-	novel	GEAS
LOC102551693	rna6668	chr1:222743665-222745884-	novel	ID
LOC102551693	rna6669	chr1:222743665-222745884-	novel	ID
LOC102551693	rna6670	chr1:222743665-222745884-	novel	ID
LOC102551693	rna6671	chr1:222743765-222745837-	novel	ID
LOC102551693	rna6672	chr1:222744902-222745837-	novel	ID
LOC103691284	rna6693	chr1:224770260-224773664+	novel	IC
LOC102550957	rna6696	chr1:224818427-224828153-	novel	GEAS
LOC102550957	rna6697	chr1:224821124-224828153-	novel	GIAS
LOC100912041	rna6705	chr1:224921220-224924590+	novel	ID
LOC100912041	rna6707	chr1:224921222-224924589+	novel	ID
LOC100912041	rna6706	chr1:224921222-224924590+	novel	ID
LOC100912041	rna6714	chr1:224921326-224924589+	novel	ID
LOC100912041	rna6710	chr1:224921326-224924590+	novel	ID
LOC100912041	rna6711	chr1:224921326-224924590+	novel	ID
LOC100912041	rna6712	chr1:224921326-224924590+	novel	ID
LOC100912041	rna6713	chr1:224921326-224924590+	novel	ID
LOC100912041	rna6709	chr1:224921326-224924590+	novel	ID
LOC100912041	rna6708	chr1:224921326-224924590+	novel	ID
LOC102551607	rna6754	chr1:225091229-225092429-	novel	GIAS
LOC103691285	rna6759	chr1:225106153-225118841-	novel	GIAS
LOC102552566	rna6790	chr1:225972159-226026713-	novel	IC
LOC103691286	rna6834	chr1:226596100-226599720-	novel	GEAS
LOC103691287	rna6863	chr1:226836577-226839314+	novel	ID
LOC100911030	rna6891	chr1:227092256-227108880-	novel	IC
LOC100910973	rna6893	chr1:227110936-227112482-	known	IC
LOC100910973	rna6892	chr1:227110936-227113844-	known	IC
LOC100359541	rna6895	chr1:227157087-227162748-	novel	IC
LOC103690088	rna6900	chr1:227286867-227290310+	novel	IC
LOC102551452	rna6926	chr1:227834025-227844485-	novel	GOAS
LOC100362826	rna6927	chr1:227917064-227918931+	novel	ID
LOC103691293	rna6944	chr1:228188658-228191563+	novel	GIAS
LOC102553402	rna7042	chr1:233240142-233255089-	novel	IC
LOC102554959	rna7045	chr1:234272606-234277122-	novel	GIAS
LOC103691296	rna7046	chr1:234288818-234291852-	novel	GOAS
LOC102554891	rna7047	chr1:234354450-234357287-	novel	GIAS
LOC102554891	rna7048	chr1:234355780-234365360-	novel	GIAS
LOC102554711	rna7051	chr1:234632208-234639316+	novel	ID
LOC102554711	rna7052	chr1:234634599-234639316+	novel	ID
LOC102554783	rna7053	chr1:234650763-234660520+	novel	ID
LOC103691299	rna7070	chr1:236649625-236660002+	novel	ID
LOC102551351	rna7079	chr1:238717144-238759217-	novel	IC
LOC102551351	rna7080	chr1:238730512-238759217-	novel	IC
LOC102551351	rna7081	chr1:238749169-238759217-	novel	IC
LOC102551544	rna7084	chr1:238869869-238873182+	novel	IC
LOC103691306	rna7085	chr1:238876340-238899247-	novel	ID
LOC102552001	rna7100	chr1:240373526-240384741-	novel	GOAS
LOC102552001	rna7102	chr1:240373528-240384741-	novel	GOAS
LOC102552001	rna7101	chr1:240373528-240384741-	novel	GIAS
LOC102552001	rna7103	chr1:240373529-240384741-	novel	GIAS
LOC103691311	rna7109	chr1:240759947-240766665-	novel	ID
LOC102554752	rna7159	chr1:243294754-243300856-	novel	GIAS
LOC102554752	rna7158	chr1:243294754-243307566-	novel	GOAS
LOC103691314	rna7171	chr1:243977808-243979207+	novel	IC
LOC103691315	rna7172	chr1:244057934-244068687-	novel	ID
LOC102555110	rna7173	chr1:244264000-244272545-	novel	ID
LOC102555110	rna7174	chr1:244264503-244272545-	novel	ID
LOC103691317	rna7175	chr1:244448651-244452764+	novel	IC
LOC103691324	rna7188	chr1:244778795-244779494-	novel	GIAS
LOC102555475	rna7189	chr1:244967275-244968097-	novel	ID
LOC102557104	rna7190	chr1:245078449-245082320-	novel	ID
LOC102555714	rna7195	chr1:245307748-245336060-	novel	ID
LOC103691325	rna7196	chr1:245363784-245368881-	novel	ID
LOC102555808	rna7200	chr1:245536373-245542122+	novel	ID
LOC102555989	rna7201	chr1:245692004-245736859-	novel	IC
LOC102556263	rna7208	chr1:246572125-246585164-	novel	GOS
LOC103691326	rna7209	chr1:246599944-246602237-	novel	GIS
LOC103691327	rna7210	chr1:246623875-246638667-	novel	GOS
LOC103691328	rna7214	chr1:246736363-246747098-	novel	GOS
LOC102546345	rna7215	chr1:246935833-246954887-	novel	ID
LOC103691329	rna7217	chr1:246986205-246990035-	novel	GIAS
LOC103691330	rna7235	chr1:247328987-247338211-	novel	ID
LOC103691330	rna7236	chr1:247328987-247338211-	novel	ID
LOC102547032	rna7249	chr1:247563468-247571507+	novel	GIS
LOC102550442	rna7272	chr1:248457762-248473355+	novel	GES
LOC102547321	rna7273	chr1:248475600-248478227+	novel	IC
LOC102547391	rna7274	chr1:248482090-248494404+	novel	IC
LOC103691331	rna7277	chr1:248650422-248657752-	novel	ID
LOC100912084	rna7282	chr1:248916989-248928519-	novel	IC
LOC103691332	rna7286	chr1:249879846-249884246-	novel	ID
LOC103691333	rna7287	chr1:250094795-250101686-	novel	ID
LOC103691334	rna7288	chr1:250373237-250425326-	novel	ID
LOC103691335	rna7299	chr1:250663536-250665089+	novel	ID
LOC103691336	rna7304	chr1:251058647-251060040+	novel	GIS
LOC103691338	rna7313	chr1:251452441-251453318+	novel	GIS
LOC102547905	rna7314	chr1:251618627-251624207+	novel	IC
LOC102548095	rna7315	chr1:251757242-251791168+	novel	ID
LOC102548095	rna7316	chr1:251757245-251791168+	novel	ID
LOC103691339	rna7317	chr1:251821679-251828240+	novel	ID
LOC103691340	rna7333	chr1:252473362-252479907+	novel	ID
LOC102549070	rna7362	chr1:253210724-253219952-	novel	ID
LOC102549070	rna7363	chr1:253210724-253219952-	novel	ID
LOC103691348	rna7376	chr1:254719531-254722216-	novel	GEAS
LOC103691349	rna7383	chr1:255136794-255140626+	novel	ID
LOC102553702	rna7392	chr1:255416512-255422595+	novel	ID
LOC102553702	rna7391	chr1:255416512-255422595+	novel	ID
LOC102553702	rna7390	chr1:255416512-255422595+	novel	ID
LOC102553702	rna7387	chr1:255416512-255422595+	novel	ID
LOC102553702	rna7388	chr1:255416512-255422595+	novel	ID
LOC102553702	rna7389	chr1:255416512-255422595+	novel	ID
LOC102553965	rna7393	chr1:255451922-255478771-	novel	ID
LOC103691350	rna7406	chr1:255717568-255721178+	novel	GOAS
LOC102549247	rna7409	chr1:255895556-255903025-	novel	IC
LOC103691353	rna7415	chr1:255940943-255942293+	novel	GIAS
LOC103691352	rna7416	chr1:255996355-256000981+	novel	GIAS
LOC102549441	rna7427	chr1:256380733-256382670-	novel	ID
LOC102549441	rna7426	chr1:256380733-256382670-	novel	ID
LOC102549441	rna7425	chr1:256380733-256382670-	novel	ID
LOC100911555	rna7434	chr1:256703108-256712926+	novel	GIAS
RGD1561251	rna7448	chr1:256928171-256937468-	novel	IC
RGD1561251	rna7447	chr1:256928171-256937468-	novel	IC
LOC103691354	rna7450	chr1:256962461-256964141-	novel	GIAS
LOC103691355	rna7452	chr1:257126231-257127758+	novel	IC
LOC102552121	rna7477	chr1:258588209-258595940-	novel	IC
LOC103691358	rna7480	chr1:258951780-259013819-	novel	IC
LOC102552396	rna7482	chr1:259018884-259025946+	novel	ID
LOC102552396	rna7481	chr1:259018884-259025946+	novel	ID
LOC103691359	rna7483	chr1:259026658-259030660+	novel	ID
LOC102555231	rna7498	chr1:259601382-259608411+	novel	ID
LOC102555231	rna7499	chr1:259601382-259608411+	novel	ID
LOC103691360	rna7500	chr1:259609123-259613125+	novel	ID
LOC103691361	rna7522	chr1:260095481-260097433-	novel	GIAS
LOC103691362	rna7536	chr1:260644078-260679466-	novel	IC
LOC103691363	rna7537	chr1:260741281-260744816+	novel	GIS
LOC102553433	rna7544	chr1:260946560-260949492+	novel	GIAS
LOC102553733	rna7547	chr1:261061162-261070269-	novel	IC
LOC102553733	rna7548	chr1:261065084-261070269-	novel	IC
LOC102554176	rna7574	chr1:261374508-261375392-	novel	IC
LOC102547392	rna7581	chr1:261483793-261494443-	novel	ID
LOC102547392	rna7582	chr1:261483799-261494443-	novel	ID
LOC102547572	rna7592	chr1:261866315-261879606-	novel	IC
LOC102546432	rna7619	chr1:263269801-263280158+	novel	ID
LOC103691364	rna7620	chr1:263317752-263321166-	novel	ID
LOC102548668	rna7658	chr1:264487949-264490040+	novel	IC
LOC102548668	rna7659	chr1:264488183-264490040+	novel	IC
LOC102548859	rna7693	chr1:264880879-264892849-	novel	ID
LOC102548859	rna7694	chr1:264888812-264892849-	novel	ID
LOC102548928	rna7697	chr1:264940387-264948784+	novel	ID
LOC102549072	rna7699	chr1:265030930-265035323-	novel	IC
LOC102549072	rna7700	chr1:265032612-265035323-	novel	IC
LOC100911827	rna7701	chr1:265071997-265080010-	known	ID
LOC102549941	rna7718	chr1:265421017-265429755+	novel	ID
LOC102550220	rna7719	chr1:265474208-265487481-	novel	IC
LOC103691365	rna7720	chr1:265476474-265478030+	novel	ID
LOC103691366	rna7725	chr1:265494377-265496739+	novel	GEAS
LOC102551485	rna7758	chr1:266047785-266050145-	novel	ID
LOC103691368	rna7800	chr1:266301099-266302384+	novel	GIAS
LOC103691368	rna7801	chr1:266301100-266302167+	novel	GIAS
LOC103691369	rna7812	chr1:266515468-266524110+	novel	IC
LOC102552122	rna7842	chr1:267075573-267082610+	novel	GOAS
LOC103691371	rna7852	chr1:267440213-267474835+	novel	GIAS
LOC102553376	rna7869	chr1:268770609-268785317-	novel	ID
LOC102553376	rna7870	chr1:268770609-268785317-	novel	ID
LOC102553376	rna7871	chr1:268770609-268773293-	novel	ID
LOC102553570	rna7872	chr1:269052718-269056667+	novel	IC
LOC102554215	rna7873	chr1:269907905-269926988+	novel	ID
LOC102554335	rna7884	chr1:270546647-270547757-	novel	IC
LOC103691374	rna7899	chr1:273841865-273842575-	novel	ID
LOC102550691	rna7908	chr1:274016933-274023421+	novel	IC
LOC103691375	rna7917	chr1:274131210-274136287-	novel	IC
LOC102551352	rna7918	chr1:274167614-274169490+	novel	ID
LOC102552097	rna7942	chr1:275179408-275257577+	novel	IC
LOC102553657	rna7943	chr1:275773325-275776714-	novel	IC
LOC102553769	rna7948	chr1:275847187-275848837+	novel	GIAS
LOC102553769	rna7950	chr1:275847658-275848837+	novel	GIAS
LOC102553769	rna7949	chr1:275847658-275848837+	novel	GIAS
LOC102553769	rna7951	chr1:275847736-275848837+	novel	GIAS
LOC102553769	rna7952	chr1:275847737-275848837+	novel	GIAS
LOC103691378	rna7960	chr1:276324383-276325943+	novel	GIS
LOC102554304	rna7984	chr1:276578683-276588131-	novel	ID
LOC103691379	rna7985	chr1:276643460-276650728-	novel	ID
LOC103691380	rna7987	chr1:276902175-276957126-	novel	ID
LOC102546997	rna7988	chr1:277034057-277060075-	novel	ID
LOC102546765	rna7989	chr1:277056773-277064986+	novel	IC
LOC102546765	rna7990	chr1:277056773-277064986+	novel	IC
LOC102547071	rna8011	chr1:277301333-277304599-	novel	ID
LOC103691381	rna8012	chr1:277323096-277325843+	novel	ID
LOC103691382	rna8024	chr1:277393490-277398952-	novel	GOAS
LOC103691382	rna8023	chr1:277393490-277398952-	novel	GOAS
LOC102547573	rna8025	chr1:277462759-277467596-	novel	ID
LOC102547224	rna8026	chr1:277472011-277476751+	novel	IC
LOC102547715	rna8027	chr1:277527890-277537326-	novel	ID
LOC102547814	rna8029	chr1:277561999-277592508+	novel	ID
LOC102547814	rna8030	chr1:277579056-277592508+	novel	ID
LOC103691383	rna8046	chr1:277922877-277927427+	novel	GOAS
LOC102550100	rna8047	chr1:278019785-278023129-	novel	GOS
LOC102550567	rna8048	chr1:278185335-278190455-	novel	ID
LOC102551125	rna8055	chr1:278446386-278448979+	novel	IC
LOC102551286	rna8062	chr1:278492169-278498484-	novel	ID
LOC102551286	rna8063	chr1:278492169-278498484-	novel	ID
LOC102551695	rna8064	chr1:278513500-278525290-	novel	ID
LOC102551695	rna8065	chr1:278513500-278525290-	novel	ID
LOC103691385	rna8067	chr1:278659329-278661816-	novel	GIAS
LOC102556644	rna8072	chr1:279224477-279249267+	novel	GIAS
LOC102556644	rna8073	chr1:279246964-279249267+	novel	GIAS
LOC102554592	rna8080	chr1:279687675-279697538+	novel	IC
LOC103691386	rna8086	chr1:280012810-280015362+	novel	GEAS
LOC103691387	rna8089	chr1:280120625-280122030-	novel	GEAS
LOC103691390	rna8106	chr1:280500710-280504831-	novel	GIS
LOC103691392	rna8107	chr1:280578592-280633867-	novel	ID
LOC103691391	rna8108	chr1:280609163-280611577-	novel	ID
LOC102555781	rna8111	chr1:280796426-280803034+	novel	IC
LOC102556164	rna8113	chr1:281232972-281318201-	novel	IC
LOC102556164	rna8114	chr1:281233920-281318201-	novel	IC
LOC102556164	rna8116	chr1:281251801-281318201-	novel	IC
LOC102556164	rna8115	chr1:281251801-281318201-	novel	IC
LOC102556108	rna8117	chr1:281289718-281301391+	novel	ID
LOC102556108	rna8118	chr1:281299536-281301391+	novel	ID
LOC102556108	rna8119	chr1:281299709-281301391+	novel	ID
LOC103691393	rna8122	chr1:281395030-281404804-	novel	IC
LOC102546998	rna8127	chr1:281928066-281931095-	novel	IC
LOC103691397	rna8130	chr1:282170117-282186925+	novel	ID
LOC102551636	rna8161	chr1:282723111-282724211+	novel	IC
ENSRNOG00000061539	ENSRNOT00000081812	chr10:21-5228-	novel	ID
ENSRNOG00000057054	ENSRNOT00000081159	chr10:12180-24144-	novel	ID
ENSRNOG00000057054	ENSRNOT00000088397	chr10:12840-24144-	novel	ID
ENSRNOG00000057054	ENSRNOT00000085269	chr10:16265-23699-	novel	ID
ENSRNOG00000055317	ENSRNOT00000078959	chr10:96409-120050+	novel	IC
ENSRNOG00000055317	ENSRNOT00000081689	chr10:106078-120050+	novel	IC
ENSRNOG00000053864	ENSRNOT00000085385	chr10:193351-197050-	novel	ID
ENSRNOG00000053864	ENSRNOT00000088497	chr10:195121-197050-	novel	ID
ENSRNOG00000052005	ENSRNOT00000079837	chr10:362492-381681+	novel	ID
ENSRNOG00000053206	ENSRNOT00000090214	chr10:1563390-1567731+	novel	ID
ENSRNOG00000060803	ENSRNOT00000090929	chr10:1580719-1582669+	novel	IC
ENSRNOG00000057886	ENSRNOT00000083856	chr10:1701449-1702704-	novel	ID
ENSRNOG00000057152	ENSRNOT00000086268	chr10:1771460-1783495+	novel	ID
ENSRNOG00000057329	ENSRNOT00000085015	chr10:6888790-6889982+	novel	ID
ENSRNOG00000056145	ENSRNOT00000077595	chr10:7871831-7880268+	novel	ID
ENSRNOG00000053718	ENSRNOT00000085593	chr10:10919771-10943834-	novel	IC
ENSRNOG00000055362	ENSRNOT00000079369	chr10:11306555-11308155+	novel	IC
ENSRNOG00000054141	ENSRNOT00000089720	chr10:11358253-11362764+	novel	IC
ENSRNOG00000058236	ENSRNOT00000083807	chr10:13356819-13358184+	novel	ID
ENSRNOG00000056131	ENSRNOT00000078756	chr10:15077969-15086271-	novel	ID
ENSRNOG00000051654	ENSRNOT00000086992	chr10:15771648-15773610-	novel	ID
ENSRNOG00000054167	ENSRNOT00000082397	chr10:15836934-15838613+	novel	ID
ENSRNOG00000054610	ENSRNOT00000086828	chr10:16182782-16183487-	novel	ID
ENSRNOG00000053667	ENSRNOT00000084188	chr10:16190568-16192464-	novel	ID
ENSRNOG00000058625	ENSRNOT00000079187	chr10:16235419-16236802+	novel	IC
ENSRNOG00000058480	ENSRNOT00000083520	chr10:16507111-16513839-	novel	ID
ENSRNOG00000051385	ENSRNOT00000088890	chr10:16514205-16514946-	novel	ID
ENSRNOG00000060453	ENSRNOT00000087147	chr10:16515034-16522858+	novel	IC
ENSRNOG00000053789	ENSRNOT00000086750	chr10:16948660-16951292-	novel	ID
ENSRNOG00000058259	ENSRNOT00000090851	chr10:18546649-18550033+	novel	ID
ENSRNOG00000055712	ENSRNOT00000084752	chr10:24517670-24524598-	novel	ID
ENSRNOG00000058347	ENSRNOT00000083201	chr10:26258292-26261438+	novel	ID
ENSRNOG00000056168	ENSRNOT00000077723	chr10:29084413-29085552+	novel	IC
ENSRNOG00000058208	ENSRNOT00000088987	chr10:29189408-29191033+	novel	ID
ENSRNOG00000053532	ENSRNOT00000077842	chr10:29612597-29629748+	novel	IC
ENSRNOG00000057519	ENSRNOT00000085360	chr10:29635447-29773213+	novel	IC
ENSRNOG00000051759	ENSRNOT00000085947	chr10:30546563-30555649-	novel	ID
ENSRNOG00000052198	ENSRNOT00000089508	chr10:30625986-30627709-	novel	ID
ENSRNOG00000053102	ENSRNOT00000081031	chr10:32636577-32695357-	novel	IC
ENSRNOG00000054345	ENSRNOT00000084631	chr10:33225803-33228312+	novel	ID
ENSRNOG00000052371	ENSRNOT00000090220	chr10:34704163-34711597+	novel	IC
ENSRNOG00000056265	ENSRNOT00000084136	chr10:35044234-35054225-	known	IC
ENSRNOG00000056265	ENSRNOT00000090459	chr10:35044234-35054225-	known	IC
ENSRNOG00000057579	ENSRNOT00000078755	chr10:35208825-35213829-	novel	IC
ENSRNOG00000059416	ENSRNOT00000084731	chr10:35962205-35965789-	novel	IC
ENSRNOG00000057687	ENSRNOT00000083724	chr10:36612705-36628795-	novel	ID
ENSRNOG00000052941	ENSRNOT00000080830	chr10:36661136-36663632-	novel	ID
ENSRNOG00000060925	ENSRNOT00000089709	chr10:38050117-38054327-	novel	IC
ENSRNOG00000054866	ENSRNOT00000085075	chr10:38534986-38536361-	novel	ID
ENSRNOG00000057356	ENSRNOT00000087751	chr10:40707122-40710894-	novel	IC
ENSRNOG00000054996	ENSRNOT00000089246	chr10:40727193-40728750+	novel	ID
ENSRNOG00000059529	ENSRNOT00000091350	chr10:41145651-41146501+	novel	ID
ENSRNOG00000057177	ENSRNOT00000089816	chr10:41795031-41819793-	novel	IC
ENSRNOG00000056623	ENSRNOT00000090356	chr10:41830787-41833329-	novel	IC
ENSRNOG00000056352	ENSRNOT00000086111	chr10:41833581-41835957-	novel	IC
ENSRNOG00000055975	ENSRNOT00000085296	chr10:41885900-41898677+	novel	ID
ENSRNOG00000055095	ENSRNOT00000089646	chr10:42171835-42272133-	novel	ID
ENSRNOG00000058124	ENSRNOT00000086993	chr10:42310775-42313162+	novel	IC
ENSRNOG00000052984	ENSRNOT00000080737	chr10:44147781-44148453-	novel	IC
ENSRNOG00000055459	ENSRNOT00000085491	chr10:49333516-49335196-	novel	ID
ENSRNOG00000052088	ENSRNOT00000081115	chr10:49358909-49361446-	novel	ID
ENSRNOG00000053841	ENSRNOT00000090454	chr10:49606563-49622074-	novel	ID
ENSRNOG00000053014	ENSRNOT00000086494	chr10:53679793-53685916-	novel	ID
ENSRNOG00000057566	ENSRNOT00000089955	chr10:57152401-57159493-	novel	ID
ENSRNOG00000053970	ENSRNOT00000087110	chr10:58515132-58518500-	novel	IC
ENSRNOG00000056642	ENSRNOT00000086672	chr10:63548519-63551234-	novel	IC
ENSRNOG00000053262	ENSRNOT00000088849	chr10:66582085-66582816+	novel	ID
ENSRNOG00000055755	ENSRNOT00000079968	chr10:66631473-66674166+	novel	IC
ENSRNOG00000056575	ENSRNOT00000083338	chr10:66650178-66654742-	novel	ID
ENSRNOG00000054016	ENSRNOT00000079528	chr10:67107927-67128049-	novel	ID
ENSRNOG00000054016	ENSRNOT00000088428	chr10:67107927-67128049-	novel	ID
ENSRNOG00000051364	ENSRNOT00000076931	chr10:70133510-70134565-	known	ID
ENSRNOG00000051079	ENSRNOT00000076509	chr10:70222690-70223220-	known	IC
ENSRNOG00000051251	ENSRNOT00000076492	chr10:70509758-70512488+	known	ID
ENSRNOG00000051251	ENSRNOT00000076064	chr10:70509772-70512820+	known	GEAS
ENSRNOG00000051234	ENSRNOT00000076263	chr10:71158140-71159498-	known	ID
ENSRNOG00000055694	ENSRNOT00000085732	chr10:71850138-71860461+	novel	ID
ENSRNOG00000055718	ENSRNOT00000090718	chr10:74151990-74153997-	novel	IC
ENSRNOG00000053130	ENSRNOT00000084816	chr10:76633545-76641415+	novel	ID
ENSRNOG00000053740	ENSRNOT00000087117	chr10:77080007-77082246+	novel	ID
ENSRNOG00000052162	ENSRNOT00000077728	chr10:78220549-78223777+	novel	ID
ENSRNOG00000059351	ENSRNOT00000081619	chr10:78339660-78340671-	novel	ID
ENSRNOG00000057876	ENSRNOT00000086411	chr10:78686083-78687131+	novel	ID
ENSRNOG00000051945	ENSRNOT00000086543	chr10:79204452-79210794-	novel	IC
ENSRNOG00000054653	ENSRNOT00000090427	chr10:81883185-81888156-	novel	ID
ENSRNOG00000054174	ENSRNOT00000085242	chr10:82338449-82341368+	novel	IC
ENSRNOG00000051683	ENSRNOT00000079789	chr10:82582078-82582580-	novel	IC
ENSRNOG00000060524	ENSRNOT00000088573	chr10:82738276-82743304-	novel	ID
ENSRNOG00000055324	ENSRNOT00000079877	chr10:83604469-83617975-	novel	ID
ENSRNOG00000060787	ENSRNOT00000081040	chr10:84714699-84718730-	novel	ID
ENSRNOG00000055695	ENSRNOT00000077366	chr10:87041641-87046119+	novel	ID
ENSRNOG00000061784	ENSRNOT00000065487	chr10:87549575-87731403+	known	GEAS
ENSRNOG00000051089	ENSRNOT00000075903	chr10:88065542-88066246+	known	GIAS
ENSRNOG00000051194	ENSRNOT00000076682	chr10:88076056-88077563-	known	GIS
ENSRNOG00000051343	ENSRNOT00000076523	chr10:88079078-88084780+	known	GIAS
ENSRNOG00000052682	ENSRNOT00000091161	chr10:88567070-88577845-	novel	IC
ENSRNOG00000052682	ENSRNOT00000089145	chr10:88567070-88568340-	novel	IC
ENSRNOG00000061008	ENSRNOT00000089654	chr10:89495056-89500538-	novel	ID
ENSRNOG00000053646	ENSRNOT00000085625	chr10:89777426-89778548+	novel	ID
ENSRNOG00000059149	ENSRNOT00000086815	chr10:90700111-90709932-	novel	ID
ENSRNOG00000055811	ENSRNOT00000078597	chr10:90769555-90772638-	novel	IC
ENSRNOG00000057017	ENSRNOT00000080531	chr10:93137598-93138165+	novel	IC
ENSRNOG00000051740	ENSRNOT00000081453	chr10:93147201-93179488+	novel	IC
ENSRNOG00000051740	ENSRNOT00000089480	chr10:93159080-93164188+	novel	IC
ENSRNOG00000053962	ENSRNOT00000081928	chr10:93170835-93183050+	novel	IC
ENSRNOG00000061458	ENSRNOT00000090210	chr10:93184889-93188190+	novel	IC
ENSRNOG00000052645	ENSRNOT00000089357	chr10:93193980-93195006+	novel	IC
ENSRNOG00000059036	ENSRNOT00000082506	chr10:93195826-93204681+	novel	IC
ENSRNOG00000059036	ENSRNOT00000079852	chr10:93204243-93218443+	novel	IC
ENSRNOG00000052490	ENSRNOT00000080878	chr10:93229480-93232311+	novel	IC
ENSRNOG00000052490	ENSRNOT00000081578	chr10:93232150-93235586+	novel	IC
ENSRNOG00000055804	ENSRNOT00000085485	chr10:93238131-93241461+	novel	IC
ENSRNOG00000051841	ENSRNOT00000082370	chr10:93242237-93251567+	novel	IC
ENSRNOG00000056079	ENSRNOT00000080627	chr10:93260075-93264701+	novel	IC
ENSRNOG00000056632	ENSRNOT00000085367	chr10:93266214-93282734+	novel	IC
ENSRNOG00000056790	ENSRNOT00000083042	chr10:94483236-94485469-	novel	IC
ENSRNOG00000058343	ENSRNOT00000082824	chr10:95135641-95145693-	novel	IC
ENSRNOG00000052902	ENSRNOT00000086691	chr10:95240517-95242746+	novel	IC
ENSRNOG00000054591	ENSRNOT00000079534	chr10:97347638-97349831+	novel	IC
ENSRNOG00000057482	ENSRNOT00000078974	chr10:97937915-97939620-	novel	ID
ENSRNOG00000053434	ENSRNOT00000080349	chr10:98177576-98188617+	novel	ID
ENSRNOG00000058127	ENSRNOT00000088591	chr10:100873994-100878720-	novel	ID
ENSRNOG00000059380	ENSRNOT00000082818	chr10:100912284-100913820-	novel	ID
ENSRNOG00000054938	ENSRNOT00000077545	chr10:101112985-101123703+	novel	IC
ENSRNOG00000057534	ENSRNOT00000082716	chr10:102604250-102606466+	novel	ID
ENSRNOG00000053474	ENSRNOT00000090444	chr10:102746004-102746493+	novel	ID
ENSRNOG00000055871	ENSRNOT00000081013	chr10:102764932-102766459+	novel	ID
ENSRNOG00000053967	ENSRNOT00000085994	chr10:102861315-102864251+	novel	ID
ENSRNOG00000052940	ENSRNOT00000090488	chr10:104817972-104820399-	novel	IC
ENSRNOG00000059335	ENSRNOT00000081753	chr10:104838244-104842093-	novel	IC
ENSRNOG00000059563	ENSRNOT00000085850	chr10:104901535-104902818-	novel	IC
ENSRNOG00000055043	ENSRNOT00000077850	chr10:105426051-105427097-	novel	IC
ENSRNOG00000052569	ENSRNOT00000080833	chr10:105452303-105456414-	novel	IC
ENSRNOG00000051943	ENSRNOT00000082347	chr10:106569514-106574291-	known	ID
ENSRNOG00000057341	ENSRNOT00000078771	chr10:107900711-107902943+	novel	IC
ENSRNOG00000053005	ENSRNOT00000078183	chr10:107998908-108000257+	novel	IC
ENSRNOG00000054934	ENSRNOT00000088954	chr10:108051871-108053368-	novel	ID
ENSRNOG00000058129	ENSRNOT00000082454	chr10:108667806-108668408-	known	IC
ENSRNOG00000056589	ENSRNOT00000078433	chr10:108726539-108728644-	novel	ID
ENSRNOG00000061432	ENSRNOT00000091969	chr10:109097346-109098945-	novel	ID
ENSRNOG00000058777	ENSRNOT00000089388	chr10:109420186-109424346+	novel	IC
ENSRNOG00000061691	ENSRNOT00000086613	chr10:110125109-110128329+	novel	IC
LOC103693255	rna36764	chr10:466352-469744-	novel	IC
LOC102555240	rna36789	chr10:1018937-1043521+	novel	IC
LOC102555329	rna36790	chr10:1143887-1149949-	novel	ID
LOC102555329	rna36792	chr10:1143948-1149949-	novel	ID
LOC102555329	rna36793	chr10:1143948-1149949-	novel	ID
LOC102555329	rna36791	chr10:1143948-1149949-	novel	ID
LOC102555329	rna36794	chr10:1143948-1149949-	novel	ID
LOC102552514	rna36806	chr10:1685907-1688377+	novel	IC
LOC102552514	rna36807	chr10:1685932-1688377+	novel	IC
LOC102552514	rna36808	chr10:1686285-1688377+	novel	IC
LOC102552514	rna36809	chr10:1686287-1688377+	novel	IC
LOC103693259	rna36814	chr10:1748061-1750156+	novel	ID
LOC103693261	rna36841	chr10:3360283-3363758+	novel	GES
LOC103693263	rna36851	chr10:3997840-4002131+	novel	GOAS
LOC100911627	rna36856	chr10:4364382-4375271-	novel	GOAS
LOC103693265	rna36860	chr10:4476899-4487788-	novel	ID
LOC102552196	rna36872	chr10:4775665-4793964+	novel	IC
LOC102552269	rna36873	chr10:4794867-4800734+	novel	IC
LOC103693268	rna36875	chr10:4862732-4867849+	novel	ID
LOC103693268	rna36874	chr10:4862732-4867849+	novel	ID
LOC102552441	rna36876	chr10:4870059-4872422+	novel	ID
LOC102553347	rna36890	chr10:5199952-5211912+	novel	GES
LOC102553451	rna36904	chr10:5344164-5350170+	novel	ID
LOC102553451	rna36903	chr10:5344164-5350170+	novel	ID
LOC102553451	rna36902	chr10:5344164-5350170+	novel	ID
LOC102554342	rna36915	chr10:5824816-5831322-	novel	ID
LOC102554286	rna36916	chr10:5993799-6017322-	novel	GIAS
LOC103693271	rna36917	chr10:6077182-6082019-	novel	GIAS
LOC103693271	rna36918	chr10:6077182-6082019-	novel	GIAS
LOC103693271	rna36919	chr10:6077203-6082744-	novel	GEAS
LOC102554009	rna36921	chr10:6082932-6094088-	novel	GIAS
LOC102554009	rna36920	chr10:6082932-6097607-	novel	GIAS
LOC102554009	rna36923	chr10:6082932-6094088-	novel	GIAS
LOC102554009	rna36922	chr10:6082932-6094088-	novel	GIAS
LOC102556784	rna36925	chr10:6097620-6111433-	novel	GEAS
LOC102556784	rna36924	chr10:6097620-6111442-	novel	GEAS
LOC102556784	rna36928	chr10:6106030-6111442-	novel	GEAS
LOC102556784	rna36927	chr10:6106030-6111442-	novel	GEAS
LOC102556784	rna36926	chr10:6106030-6111442-	novel	GEAS
LOC102556784	rna36930	chr10:6106030-6111442-	novel	GEAS
LOC102556784	rna36929	chr10:6106030-6111442-	novel	GEAS
LOC102556784	rna36931	chr10:6106030-6111442-	novel	GEAS
LOC102556870	rna36932	chr10:6141682-6156951-	novel	ID
LOC102554394	rna36934	chr10:6158629-6176163-	novel	ID
LOC102554394	rna36935	chr10:6158629-6167839-	novel	ID
LOC102554394	rna36933	chr10:6158629-6221373-	novel	ID
LOC102554563	rna36936	chr10:6458030-6460475-	novel	ID
LOC103693272	rna36937	chr10:6815143-6815743-	novel	IC
LOC102556424	rna36938	chr10:6824715-6831207-	novel	IC
LOC102546403	rna36942	chr10:6889270-6892389+	novel	ID
LOC102546403	rna36941	chr10:6889270-6902529+	novel	ID
LOC102546970	rna36960	chr10:7301094-7307152+	novel	IC
LOC103693274	rna37043	chr10:11287784-11292138+	novel	IC
LOC102551062	rna37049	chr10:11515218-11516984-	novel	ID
LOC103693277	rna37050	chr10:11570696-11582475+	novel	IC
LOC102552171	rna37051	chr10:11592174-11594874+	novel	IC
LOC102551430	rna37075	chr10:11886444-11887877+	novel	GIAS
LOC103690212	rna37076	chr10:11889012-11891153+	novel	GEAS
LOC102551940	rna37080	chr10:12013978-12020119+	novel	ID
LOC102552041	rna37084	chr10:12035741-12039701-	novel	IC
LOC102553477	rna37112	chr10:12836109-12841362+	novel	ID
LOC100910623	rna37122	chr10:12875346-12877145+	novel	ID
LOC102557038	rna37134	chr10:12965907-12966903+	novel	IC
LOC102553977	rna37144	chr10:13039505-13040825-	novel	IC
LOC102554873	rna37164	chr10:13163473-13166126-	novel	GOS
LOC102551268	rna37180	chr10:13338757-13349474+	novel	GEAS
LOC102551268	rna37178	chr10:13338757-13349716+	novel	GEAS
LOC102551268	rna37177	chr10:13338757-13353798+	novel	GOAS
LOC102551268	rna37179	chr10:13338757-13349474+	novel	GEAS
LOC102551327	rna37203	chr10:13592058-13592817+	novel	ID
LOC102551619	rna37218	chr10:13796392-13797447-	novel	GEAS
LOC102551976	rna37251	chr10:13893406-13893942+	novel	GEAS
LOC103693289	rna37291	chr10:14112023-14115875+	novel	IC
LOC102547952	rna37376	chr10:14824099-14825718+	novel	IC
LOC102548300	rna37380	chr10:14937527-14941523+	novel	ID
LOC103693292	rna37460	chr10:15604866-15609083+	novel	ID
LOC103693292	rna37461	chr10:15605901-15609083+	novel	ID
LOC103693293	rna37494	chr10:16106159-16109579+	novel	ID
LOC102549733	rna37495	chr10:16177651-16181306-	novel	ID
LOC102550048	rna37498	chr10:16436880-16487654-	novel	ID
LOC102550048	rna37499	chr10:16441063-16487654-	novel	ID
LOC102550048	rna37500	chr10:16441063-16487654-	novel	ID
LOC102551820	rna37501	chr10:16515017-16522849+	novel	IC
LOC102551876	rna37503	chr10:16583305-16628936-	novel	ID
LOC102552476	rna37513	chr10:16938851-16963898-	novel	ID
LOC102552476	rna37517	chr10:16938851-16963896-	novel	ID
LOC102552476	rna37515	chr10:16938851-16963898-	novel	ID
LOC102552476	rna37514	chr10:16938851-16963898-	novel	ID
LOC102552476	rna37519	chr10:16938851-16963895-	novel	ID
LOC102552476	rna37518	chr10:16938851-16963896-	novel	ID
LOC102552476	rna37516	chr10:16938851-16963897-	novel	ID
LOC102552476	rna37520	chr10:16946914-16963894-	novel	ID
LOC103693294	rna37522	chr10:16973985-16975410+	novel	IC
LOC102555877	rna37524	chr10:17087688-17089470+	novel	ID
LOC103693295	rna37538	chr10:17832781-17834132+	novel	ID
LOC102546482	rna37542	chr10:18089363-18114726+	novel	GOAS
LOC103693297	rna37560	chr10:18967412-18984602+	novel	IC
LOC103693297	rna37561	chr10:18971101-18995942+	novel	IC
LOC102549635	rna37563	chr10:19089368-19092739+	novel	IC
LOC102552014	rna37585	chr10:23643474-23649858-	novel	ID
LOC102547424	rna37594	chr10:24516680-24586498-	novel	ID
LOC102547722	rna37596	chr10:25120214-25143742+	novel	ID
LOC103693303	rna37603	chr10:26222687-26261959+	novel	ID
LOC103693303	rna37602	chr10:26222687-26261959+	novel	ID
LOC103693303	rna37604	chr10:26256425-26261959+	novel	ID
LOC103693304	rna37605	chr10:26326208-26339152+	novel	ID
LOC103693305	rna37606	chr10:26810123-26816173-	novel	IC
LOC103690411	rna37607	chr10:27047336-27110304+	novel	GIAS
LOC102548672	rna37610	chr10:27118999-27142522+	novel	GIAS
LOC102547488	rna37614	chr10:27504496-27547387+	novel	ID
LOC102549660	rna37649	chr10:29784641-29798720+	novel	IC
LOC102550019	rna37651	chr10:29983184-29997542-	novel	ID
LOC102550422	rna37656	chr10:30152631-30155894-	novel	ID
LOC103693314	rna37658	chr10:30352223-30358959+	novel	IC
LOC103693315	rna37659	chr10:30545331-30555630-	novel	ID
LOC102550742	rna37660	chr10:30770599-30898237-	novel	GOAS
LOC103693317	rna37672	chr10:31314086-31316114+	novel	GIAS
LOC103693318	rna37677	chr10:31520850-31529901+	novel	IC
LOC103693319	rna37707	chr10:32102208-32104346+	novel	GOAS
LOC102550128	rna37726	chr10:34267256-34268811-	novel	ID
LOC102557028	rna37729	chr10:34281837-34290659-	novel	GIAS
LOC102547782	rna37779	chr10:34961604-34962307+	novel	GEAS
LOC102553843	rna37784	chr10:34991130-34993804+	novel	ID
LOC103689920	rna37791	chr10:35044850-35054167-	novel	IC
LOC102555400	rna37818	chr10:35708127-35711973-	novel	GOS
LOC103693320	rna37834	chr10:35954712-35966151-	novel	IC
LOC102555689	rna37835	chr10:35968332-35971351-	novel	IC
LOC102546326	rna37872	chr10:36649278-36663554-	novel	ID
LOC102546326	rna37873	chr10:36650256-36663554-	novel	ID
LOC103693322	rna37903	chr10:37055290-37055993+	novel	ID
LOC102546821	rna37907	chr10:37084816-37087490+	novel	ID
LOC100910970	rna37926	chr10:37312402-37319850+	novel	ID
LOC100910970	rna37927	chr10:37312402-37319850+	novel	ID
LOC100910970	rna37928	chr10:37312402-37319454+	novel	ID
LOC103693326	rna37944	chr10:37563701-37568853-	novel	IC
LOC102548512	rna37956	chr10:37784771-37795318-	novel	ID
LOC102548893	rna37959	chr10:38004679-38028330+	novel	GIAS
LOC102548961	rna37961	chr10:38042817-38054160-	novel	IC
LOC102548961	rna37962	chr10:38049524-38054160-	novel	IC
LOC102550517	rna37967	chr10:38644633-38658059-	novel	IC
LOC102550895	rna37997	chr10:39122548-39193643-	novel	ID
LOC102550895	rna37999	chr10:39122548-39193387-	novel	ID
LOC102550895	rna37998	chr10:39122548-39193642-	novel	ID
LOC102550895	rna38000	chr10:39182291-39193392-	novel	IC
LOC102551269	rna38014	chr10:39650769-39654684-	novel	ID
LOC103693327	rna38056	chr10:40472314-40479081+	novel	GIAS
LOC102552546	rna38069	chr10:41396502-41399566+	novel	GIAS
LOC102552810	rna38072	chr10:41765310-41784782+	novel	ID
LOC102552810	rna38073	chr10:41767847-41784782+	novel	ID
LOC102552882	rna38074	chr10:41816314-41835263-	novel	IC
LOC102552882	rna38075	chr10:41830750-41835263-	novel	IC
LOC103693328	rna38076	chr10:41835363-41849911+	novel	ID
LOC102553022	rna38077	chr10:41865488-41898769+	novel	ID
LOC102553022	rna38078	chr10:41870175-41898769+	novel	ID
LOC102553218	rna38079	chr10:42258627-42272145-	novel	ID
LOC102553218	rna38080	chr10:42258627-42272145-	novel	ID
LOC102553218	rna38081	chr10:42258627-42272145-	novel	ID
LOC102553218	rna38082	chr10:42258627-42272145-	novel	ID
LOC102553218	rna38083	chr10:42266121-42272145-	novel	ID
LOC102553349	rna38084	chr10:42295144-42313143+	novel	IC
LOC102553349	rna38087	chr10:42308710-42313143+	novel	IC
LOC102553349	rna38085	chr10:42308710-42313143+	novel	IC
LOC102553349	rna38086	chr10:42308710-42313143+	novel	IC
LOC103693329	rna38093	chr10:43070223-43074845+	novel	GOS
LOC102553586	rna38094	chr10:43109154-43115115-	novel	GOAS
LOC102553452	rna38095	chr10:43210984-43223741-	novel	ID
LOC103693331	rna38098	chr10:43408109-43416666+	novel	IC
LOC103693332	rna38160	chr10:44147785-44149990-	novel	IC
LOC102546946	rna38196	chr10:45072438-45075462+	novel	ID
LOC103693338	rna38197	chr10:45078706-45089385-	novel	ID
LOC102555997	rna38214	chr10:45314910-45321799-	novel	ID
LOC100911111	rna38218	chr10:45346005-45350021+	novel	GEAS
LOC102546363	rna38251	chr10:45731337-45750830+	novel	ID
LOC102546363	rna38252	chr10:45731337-45750830+	novel	ID
LOC102546363	rna38250	chr10:45731337-45750830+	novel	ID
LOC103693339	rna38253	chr10:45738016-45743953-	novel	IC
LOC102547016	rna38285	chr10:46133505-46136923-	novel	GEAS
LOC102549418	rna38304	chr10:46456212-46461377-	novel	IC
LOC102549418	rna38305	chr10:46457703-46470461-	novel	IC
LOC102550484	rna38357	chr10:47165417-47168440+	novel	ID
LOC103693340	rna38358	chr10:47171684-47182363-	novel	ID
LOC103693342	rna38372	chr10:47667127-47678154+	novel	ID
LOC103693342	rna38373	chr10:47667127-47678153+	novel	ID
LOC103693342	rna38374	chr10:47667127-47675646+	novel	ID
LOC102551978	rna38422	chr10:48249032-48252472-	novel	GIAS
LOC102552369	rna38440	chr10:48926692-48929449+	novel	ID
LOC102552952	rna38462	chr10:49363150-49367892-	novel	ID
LOC102553066	rna38465	chr10:49433581-49466324+	novel	IC
LOC102553816	rna38479	chr10:51671164-51672060+	novel	ID
LOC102554159	rna38484	chr10:51988332-52049487-	novel	IC
LOC102554159	rna38483	chr10:51988332-52049487-	novel	IC
LOC103693348	rna38485	chr10:52188531-52194930+	novel	ID
LOC102554726	rna38494	chr10:53462243-53468541-	novel	GOAS
LOC102554819	rna38496	chr10:53502328-53513002+	novel	IC
LOC102554974	rna38504	chr10:53659815-53662423-	novel	ID
LOC102554974	rna38503	chr10:53659815-53662423-	novel	ID
LOC103693349	rna38505	chr10:53665720-53669443-	novel	ID
LOC103693350	rna38506	chr10:53669518-53687763-	novel	ID
LOC103693350	rna38507	chr10:53674685-53687763-	novel	ID
LOC103693350	rna38509	chr10:53674685-53682802-	novel	ID
LOC103693350	rna38508	chr10:53674685-53682802-	novel	ID
LOC102555216	rna38513	chr10:53752583-53778363-	novel	GIAS
LOC102555216	rna38514	chr10:53764596-53778363-	novel	GEAS
LOC102555216	rna38515	chr10:53764600-53778363-	novel	GEAS
LOC103693352	rna38518	chr10:53853347-53859868-	novel	GIAS
LOC103693351	rna38519	chr10:53868826-53873269+	novel	GIS
LOC100911946	rna38535	chr10:54468376-54469859+	novel	ID
LOC103693353	rna38544	chr10:54914431-54915445-	novel	GIS
LOC102555724	rna38582	chr10:55549924-55551202-	novel	ID
LOC103693354	rna38625	chr10:55705570-55707190-	novel	GEAS
LOC102557195	rna38651	chr10:55970797-55987177+	novel	ID
LOC102557195	rna38650	chr10:55970797-55990535+	novel	ID
LOC102557195	rna38652	chr10:55970797-55984868+	novel	ID
LOC102557195	rna38648	chr10:55970797-55990535+	novel	ID
LOC102557195	rna38649	chr10:55970797-55990535+	novel	ID
LOC102557224	rna38664	chr10:56084565-56087520+	novel	GEAS
LOC102557224	rna38663	chr10:56084565-56087520+	novel	GEAS
LOC103693356	rna38685	chr10:56259906-56260339-	novel	ID
LOC102546779	rna38793	chr10:56633173-56635596-	novel	GIAS
LOC102546949	rna38835	chr10:56867364-56882800+	novel	ID
LOC103693358	rna38914	chr10:57994114-58008203+	novel	ID
LOC103693358	rna38913	chr10:57994114-58014721+	novel	ID
LOC103693358	rna38915	chr10:57994193-58014721+	novel	ID
LOC102547395	rna38916	chr10:58284708-58314028-	novel	ID
LOC102547395	rna38917	chr10:58284708-58312902-	novel	ID
LOC102547395	rna38918	chr10:58284708-58312902-	novel	ID
LOC102547395	rna38919	chr10:58284708-58312902-	novel	ID
LOC102547395	rna38920	chr10:58284708-58312902-	novel	ID
LOC102547579	rna38921	chr10:58324880-58330561-	novel	ID
LOC103693359	rna38923	chr10:58467493-58469910-	novel	ID
LOC102547851	rna38924	chr10:58511968-58520392-	novel	IC
LOC102547851	rna38925	chr10:58514256-58520392-	novel	IC
LOC103693360	rna38926	chr10:58547326-58552821-	novel	IC
LOC102548703	rna38947	chr10:58855321-58873606-	novel	GIAS
LOC102553978	rna39096	chr10:62126227-62127153-	novel	IC
LOC103693386	rna39142	chr10:62909996-62910909-	novel	ID
LOC103693385	rna39143	chr10:62936679-62941780+	novel	IC
LOC103693387	rna39157	chr10:63396713-63412609-	novel	GEAS
LOC102546407	rna39161	chr10:63412639-63426613-	novel	GIAS
LOC102546407	rna39162	chr10:63412639-63426613-	novel	GIAS
LOC103693390	rna39178	chr10:63771844-63788043-	novel	GEAS
LOC102549294	rna39190	chr10:63999082-64029162+	novel	GOAS
LOC102549419	rna39192	chr10:64060663-64072050+	novel	GIAS
LOC102549419	rna39193	chr10:64062885-64073934+	novel	GIAS
LOC102547232	rna39196	chr10:64183179-64188878-	novel	ID
LOC103693391	rna39201	chr10:64341089-64343688+	novel	GEAS
LOC102551496	rna39221	chr10:64950519-64951216+	novel	IC
LOC102551552	rna39222	chr10:64950848-64953832-	novel	GEAS
LOC103693392	rna39226	chr10:64957392-64976316-	novel	GOAS
LOC102557169	rna39228	chr10:64991941-64996292+	novel	GIAS
LOC103693395	rna39275	chr10:65554165-65555564-	novel	GEAS
LOC103693396	rna39283	chr10:65712659-65720181+	novel	IC
LOC103693398	rna39317	chr10:66629599-66632630+	novel	ID
LOC103693398	rna39318	chr10:66630717-66636640+	novel	ID
LOC102552371	rna39319	chr10:66651759-66655287-	novel	ID
LOC103693399	rna39324	chr10:66923381-66927135+	novel	GIS
LOC102550234	rna39328	chr10:66972029-66973369+	novel	GIS
LOC102550168	rna39330	chr10:67058057-67058772-	novel	ID
LOC102550051	rna39340	chr10:67109369-67124085-	novel	ID
LOC102550051	rna39341	chr10:67110845-67129705-	novel	ID
LOC103693400	rna39342	chr10:67234654-67238496-	novel	IC
LOC100911896	rna39361	chr10:67753097-67754115-	novel	IC
LOC102552078	rna39382	chr10:68092397-68099870+	novel	GIAS
LOC103693401	rna39389	chr10:68953490-68957745+	novel	ID
LOC103693402	rna39392	chr10:69068299-69071180-	novel	IC
LOC102547784	rna39400	chr10:69674430-69682493-	novel	ID
LOC102547784	rna39401	chr10:69674430-69682493-	novel	ID
LOC102547784	rna39399	chr10:69674430-69682493-	novel	ID
LOC102547784	rna39398	chr10:69674430-69682852-	novel	ID
LOC103693403	rna39407	chr10:70126610-70128701-	novel	ID
LOC102547954	rna39408	chr10:70133510-70134603-	novel	ID
LOC100912181	rna39463	chr10:70509720-70512814+	novel	GEAS
LOC103693406	rna39491	chr10:70790440-70802668+	novel	GOAS
LOC102555300	rna39498	chr10:71028164-71033059+	novel	IC
LOC102553190	rna39517	chr10:71848709-71860355+	novel	GEAS
LOC102553190	rna39518	chr10:71850147-71860355+	novel	ID
LOC103693407	rna39548	chr10:72471868-72482995-	novel	GES
LOC102554092	rna39556	chr10:73256580-73271006-	novel	ID
LOC103693408	rna39594	chr10:74154697-74158623+	novel	ID
LOC102554532	rna39662	chr10:75350583-75354398+	novel	IC
LOC103693410	rna39665	chr10:75453524-75458230-	novel	ID
LOC102557529	rna39670	chr10:75632462-75642990+	novel	IC
LOC103693413	rna39672	chr10:75784925-75804907-	novel	GOS
LOC103693412	rna39673	chr10:75910872-75914878+	novel	GOAS
LOC102557601	rna39680	chr10:76261195-76262962-	novel	GIS
LOC103693414	rna39688	chr10:76390064-76391360-	novel	GIS
LOC102555855	rna39689	chr10:76525508-76526460+	novel	ID
LOC100910236	rna39690	chr10:76546539-76547116+	novel	ID
LOC102547753	rna39692	chr10:76814050-76816927+	novel	ID
LOC103693415	rna39704	chr10:77552139-77577645+	novel	IC
LOC102550265	rna39705	chr10:77687941-77719505+	novel	IC
LOC102550265	rna39706	chr10:77709167-77719505+	novel	IC
LOC103693417	rna39710	chr10:77831233-77840530+	novel	ID
LOC103693416	rna39713	chr10:77849733-77862041-	novel	GOS
LOC103693418	rna39714	chr10:77961019-77979986-	novel	IC
LOC102548607	rna39730	chr10:78387643-78432886+	novel	GOS
LOC102548673	rna39732	chr10:78800094-78818437-	novel	IC
LOC103693421	rna39769	chr10:81832633-81842635+	novel	IC
LOC102555690	rna39770	chr10:81855955-81863058-	novel	ID
LOC102555823	rna39771	chr10:81873192-81877706+	novel	IC
LOC102555790	rna39813	chr10:82333109-82341139+	novel	ID
LOC100911112	rna39826	chr10:82582135-82582757-	novel	IC
LOC102556395	rna39829	chr10:82734389-82738767-	novel	ID
LOC102557019	rna39835	chr10:82785892-82788442+	novel	ID
LOC102546327	rna39843	chr10:82887935-82900556+	novel	ID
LOC103693422	rna39846	chr10:83079699-83086560-	novel	GIAS
LOC102546598	rna39849	chr10:83132612-83138015+	novel	ID
LOC102546674	rna39850	chr10:83151054-83161736-	novel	GEAS
LOC103693426	rna39897	chr10:83668752-83677535+	novel	IC
LOC102550169	rna39902	chr10:83824350-83825345+	novel	ID
LOC102550580	rna39937	chr10:84195775-84199529-	novel	GEAS
LOC102551165	rna39941	chr10:84422300-84422907+	novel	GIS
LOC102547955	rna39971	chr10:84881284-84903956+	novel	GIAS
LOC102547955	rna39970	chr10:84881284-84903956+	novel	GIAS
LOC102547955	rna39966	chr10:84881284-84903956+	novel	GIAS
LOC102547955	rna39967	chr10:84881284-84903956+	novel	GIAS
LOC102547955	rna39968	chr10:84881284-84903956+	novel	GIAS
LOC102547955	rna39969	chr10:84881284-84903956+	novel	GIAS
LOC102547278	rna39974	chr10:84915523-84921117+	novel	GEAS
LOC102547278	rna39975	chr10:84915606-84924566+	novel	GIAS
LOC102548331	rna40004	chr10:85541991-85548716-	novel	IC
LOC100910455	rna40026	chr10:85864574-85865292+	novel	ID
LOC102548674	rna40040	chr10:86025573-86030408+	novel	ID
LOC103693428	rna40112	chr10:86948020-86950434-	novel	ID
LOC103693429	rna40164	chr10:87723592-87728562+	novel	GOAS
LOC102554449	rna40191	chr10:88063715-88067945+	novel	GOAS
LOC102554449	rna40190	chr10:88063715-88067945+	novel	GOAS
LOC103693431	rna40304	chr10:89292964-89294499-	novel	GIAS
LOC103693433	rna40324	chr10:89464478-89467079-	novel	GEAS
LOC102546446	rna40346	chr10:89759909-89771697-	novel	IC
LOC102546527	rna40347	chr10:89760220-89763899+	novel	ID
LOC102546446	rna40348	chr10:89766341-89771697-	novel	IC
LOC102546976	rna40374	chr10:90067590-90070551-	novel	ID
LOC103693435	rna40426	chr10:90430816-90431350-	novel	GIS
LOC102550111	rna40427	chr10:90529187-90541003+	novel	IC
LOC102547686	rna40432	chr10:90700119-90701183-	novel	ID
LOC102547613	rna40434	chr10:90708610-90712412+	novel	IC
LOC102547555	rna40436	chr10:90723427-90726239+	novel	IC
LOC102547852	rna40440	chr10:90749302-90750973-	novel	ID
LOC103693437	rna40441	chr10:90753599-90757187+	novel	IC
LOC102550942	rna40442	chr10:90770704-90772156-	novel	IC
LOC102548486	rna40514	chr10:91509554-91513509-	novel	IC
LOC102548486	rna40513	chr10:91509554-91515427-	novel	IC
LOC102548486	rna40512	chr10:91509554-91515427-	novel	IC
LOC102548642	rna40518	chr10:91690865-91694669+	novel	GEAS
LOC103693460	rna40521	chr10:91695307-91702478+	novel	GEAS
LOC100912629	rna40552	chr10:92298476-92303746-	novel	GOAS
LOC102549019	rna40553	chr10:92342512-92344822-	novel	GIAS
LOC102552446	rna40564	chr10:92807155-92811712+	novel	ID
LOC103693467	rna40588	chr10:93533213-93534503+	novel	GIS
LOC102556212	rna40593	chr10:93687950-93734878-	novel	IC
LOC102556212	rna40594	chr10:93733187-93734878-	novel	IC
LOC103693469	rna40603	chr10:94099251-94100388-	novel	GIAS
LOC103693468	rna40605	chr10:94100465-94101075-	novel	GIAS
LOC103693468	rna40604	chr10:94100465-94101436-	novel	GIAS
LOC102556428	rna40610	chr10:94202402-94206948-	novel	GIAS
LOC102549802	rna40698	chr10:95929882-95954229+	novel	GEAS
LOC103693471	rna40712	chr10:97181236-97199347-	novel	ID
LOC102550112	rna40714	chr10:97346164-97348544+	novel	IC
LOC102550112	rna40715	chr10:97346221-97349831+	novel	IC
LOC102550334	rna40716	chr10:97406572-97414525+	novel	ID
LOC102550454	rna40718	chr10:97473252-97483718-	novel	IC
LOC102550454	rna40717	chr10:97473252-97484162-	novel	IC
LOC102550782	rna40720	chr10:97553636-97556928+	novel	GIAS
LOC102550846	rna40721	chr10:97626049-97627377+	novel	IC
LOC100912202	rna40749	chr10:97937106-97940656-	novel	ID
LOC102551705	rna40769	chr10:98849880-98859827-	novel	ID
LOC103693472	rna40770	chr10:98943409-98945443-	novel	ID
LOC103693473	rna40778	chr10:99731055-99773527-	novel	ID
LOC102547123	rna40780	chr10:101108576-101123697+	novel	IC
LOC102547123	rna40779	chr10:101108576-101123697+	novel	IC
LOC102547233	rna40781	chr10:101157250-101174169-	novel	ID
LOC102547233	rna40782	chr10:101157250-101162974-	novel	ID
LOC103693474	rna40783	chr10:101236891-101238831+	novel	IC
LOC102549422	rna40785	chr10:101470294-101484574+	novel	IC
LOC102549521	rna40786	chr10:101493136-101500787-	novel	ID
LOC102549596	rna40787	chr10:101528996-101539547+	novel	ID
LOC102549836	rna40788	chr10:101554165-101577052-	novel	IC
LOC102547853	rna40824	chr10:102325823-102416327+	novel	GIAS
LOC102547853	rna40825	chr10:102382132-102416327+	novel	GIAS
LOC102547687	rna40826	chr10:102536833-102548475+	novel	GOAS
LOC102548022	rna40828	chr10:102746102-102755927+	novel	ID
LOC103693475	rna40829	chr10:103052274-103053521-	novel	ID
LOC102548333	rna40836	chr10:103317992-103324611-	novel	GEAS
LOC102548333	rna40837	chr10:103317992-103324611-	novel	GEAS
LOC102548333	rna40835	chr10:103317992-103324611-	novel	GEAS
LOC103693476	rna40839	chr10:103325262-103329973-	novel	GEAS
LOC103693476	rna40838	chr10:103325262-103331805-	novel	GEAS
LOC103693476	rna40840	chr10:103325262-103329973-	novel	GEAS
LOC103693477	rna40861	chr10:103620216-103631405-	novel	IC
LOC103693477	rna40862	chr10:103623507-103631405-	novel	IC
LOC103693478	rna40879	chr10:103724133-103725505-	novel	GIAS
LOC102554289	rna40885	chr10:103790740-103792119-	novel	GIAS
LOC103693488	rna40925	chr10:104137656-104138926-	novel	GES
LOC102552044	rna40965	chr10:104637977-104655871+	novel	GIAS
LOC102552044	rna40966	chr10:104637977-104655871+	novel	GIAS
LOC102554855	rna41021	chr10:105386980-105388098-	novel	ID
LOC100912247	rna41050	chr10:105645694-105649943+	novel	ID
LOC103693479	rna41061	chr10:105753812-105756234+	novel	GOAS
LOC100912002	rna41083	chr10:106021706-106023857+	novel	IC
LOC102547461	rna41085	chr10:106113791-106119128-	novel	ID
LOC102546781	rna41090	chr10:106361170-106365440+	novel	IC
LOC102546977	rna41091	chr10:106538637-106543286+	novel	IC
LOC102547817	rna41092	chr10:106568167-106574431-	novel	ID
LOC100912319	rna41093	chr10:106583630-106591984-	novel	ID
LOC100912319	rna41094	chr10:106583630-106591984-	novel	ID
LOC103693481	rna41107	chr10:106814303-106815387-	novel	GOAS
LOC102548046	rna41111	chr10:106838179-106840440-	novel	GEAS
LOC103693482	rna41126	chr10:107158940-107191481+	novel	GEAS
LOC103693482	rna41125	chr10:107158940-107191481+	novel	GEAS
LOC103693482	rna41124	chr10:107158940-107196770+	novel	GEAS
LOC103693482	rna41127	chr10:107170428-107191481+	novel	ID
LOC103693483	rna41144	chr10:107388129-107393388-	novel	IC
LOC102548791	rna41149	chr10:107451391-107453003+	novel	IC
LOC102551272	rna41164	chr10:108047584-108053734-	novel	ID
LOC103693490	rna41170	chr10:108197687-108209356+	novel	ID
LOC103693491	rna41190	chr10:108672656-108678980-	novel	IC
LOC102555825	rna41196	chr10:109097397-109103220-	novel	ID
LOC100912167	rna41236	chr10:109371572-109373627-	novel	IC
LOC102546528	rna41238	chr10:109505179-109506918+	novel	ID
LOC102546599	rna41242	chr10:109537516-109539561-	novel	GEAS
LOC103693493	rna41258	chr10:109705688-109708728-	novel	GIAS
LOC103693493	rna41259	chr10:109705905-109708728-	novel	GIAS
LOC102551980	rna41402	chr10:111124571-111132412+	novel	IC
LOC102553633	rna41416	chr10:112512256-112515696-	novel	IC
ENSRNOG00000056410	ENSRNOT00000078567	chr11:9372624-9416742+	novel	IC
ENSRNOG00000058526	ENSRNOT00000081228	chr11:11641371-11653835-	novel	IC
ENSRNOG00000055160	ENSRNOT00000089916	chr11:13072565-13109578+	novel	IC
ENSRNOG00000051555	ENSRNOT00000087049	chr11:14306257-14346849+	novel	ID
ENSRNOG00000052428	ENSRNOT00000089620	chr11:14545605-14576652+	novel	ID
ENSRNOG00000059180	ENSRNOT00000080572	chr11:14769010-14774335-	novel	IC
ENSRNOG00000059856	ENSRNOT00000085016	chr11:15375895-15378021-	novel	ID
ENSRNOG00000058475	ENSRNOT00000090964	chr11:15629465-15669984-	novel	ID
ENSRNOG00000060259	ENSRNOT00000079502	chr11:16274679-16276051-	novel	IC
ENSRNOG00000061487	ENSRNOT00000078592	chr11:16669812-16671112-	novel	ID
ENSRNOG00000059738	ENSRNOT00000089854	chr11:23795817-23815865-	novel	IC
ENSRNOG00000059033	ENSRNOT00000090241	chr11:24034160-24045352-	novel	IC
ENSRNOG00000061155	ENSRNOT00000087733	chr11:27566879-27577691+	known	IC
ENSRNOG00000061155	ENSRNOT00000085965	chr11:27568537-27577691+	known	IC
ENSRNOG00000061155	ENSRNOT00000089993	chr11:27571533-27577691+	known	IC
ENSRNOG00000059467	ENSRNOT00000087021	chr11:27598719-27611811+	novel	IC
ENSRNOG00000056730	ENSRNOT00000086624	chr11:28092493-28160636+	novel	ID
ENSRNOG00000059931	ENSRNOT00000084426	chr11:30977517-30978994+	novel	ID
ENSRNOG00000056508	ENSRNOT00000087222	chr11:31269659-31270886+	novel	ID
ENSRNOG00000054634	ENSRNOT00000083195	chr11:33084579-33093606-	novel	IC
ENSRNOG00000055823	ENSRNOT00000085292	chr11:34310191-34313728-	novel	ID
ENSRNOG00000061175	ENSRNOT00000091641	chr11:35325821-35327806-	novel	IC
ENSRNOG00000056122	ENSRNOT00000083241	chr11:35608194-35619219-	novel	ID
ENSRNOG00000052451	ENSRNOT00000078896	chr11:35609260-35611147+	novel	IC
ENSRNOG00000061472	ENSRNOT00000088309	chr11:37458731-37599408-	novel	ID
ENSRNOG00000055423	ENSRNOT00000083023	chr11:37711477-37726243-	novel	ID
ENSRNOG00000056134	ENSRNOT00000081755	chr11:38881477-38888955+	novel	IC
ENSRNOG00000054085	ENSRNOT00000083175	chr11:39618438-39648301+	novel	ID
ENSRNOG00000060455	ENSRNOT00000086172	chr11:39709503-39756415+	novel	ID
ENSRNOG00000052206	ENSRNOT00000087214	chr11:40444244-40472725+	novel	IC
ENSRNOG00000060551	ENSRNOT00000089542	chr11:40534151-40557622-	novel	ID
ENSRNOG00000054956	ENSRNOT00000091956	chr11:40601773-40603543-	novel	ID
ENSRNOG00000057860	ENSRNOT00000084139	chr11:41882922-41884374-	novel	ID
ENSRNOG00000052394	ENSRNOT00000083923	chr11:43028587-43043248+	novel	ID
ENSRNOG00000059392	ENSRNOT00000078626	chr11:44489679-44501444+	novel	ID
ENSRNOG00000056146	ENSRNOT00000084814	chr11:44668755-44736790-	novel	ID
ENSRNOG00000056146	ENSRNOT00000088159	chr11:44736223-44753245-	novel	ID
ENSRNOG00000055992	ENSRNOT00000081169	chr11:46864924-46878177+	novel	ID
ENSRNOG00000057150	ENSRNOT00000078314	chr11:51208749-51212579+	novel	ID
ENSRNOG00000059216	ENSRNOT00000078294	chr11:57994049-57995388-	novel	IC
ENSRNOG00000057903	ENSRNOT00000086178	chr11:60043639-60051725+	novel	IC
ENSRNOG00000052632	ENSRNOT00000089170	chr11:62943184-62950117-	novel	IC
ENSRNOG00000058720	ENSRNOT00000084711	chr11:64195216-64225695+	novel	ID
ENSRNOG00000055412	ENSRNOT00000090855	chr11:72449630-72450686+	novel	ID
ENSRNOG00000057133	ENSRNOT00000088184	chr11:72479372-72489534+	novel	ID
ENSRNOG00000057765	ENSRNOT00000081844	chr11:72625450-72639422+	novel	ID
ENSRNOG00000054633	ENSRNOT00000087385	chr11:72773571-72775216-	novel	IC
ENSRNOG00000056641	ENSRNOT00000082937	chr11:76634475-76647903+	novel	ID
ENSRNOG00000060422	ENSRNOT00000080870	chr11:76806359-76812949-	novel	IC
ENSRNOG00000056536	ENSRNOT00000085341	chr11:79091867-79093768+	novel	ID
ENSRNOG00000053105	ENSRNOT00000079686	chr11:80051313-80057165+	novel	IC
ENSRNOG00000058711	ENSRNOT00000088004	chr11:80630199-80633309+	novel	ID
ENSRNOG00000056037	ENSRNOT00000083950	chr11:81936176-81939050+	novel	IC
ENSRNOG00000056559	ENSRNOT00000084186	chr11:83412723-83417981+	novel	ID
ENSRNOG00000052500	ENSRNOT00000090340	chr11:83801169-83814766+	novel	IC
ENSRNOG00000057994	ENSRNOT00000087203	chr11:85053683-85054362+	novel	IC
ENSRNOG00000058421	ENSRNOT00000087019	chr11:86504032-86506006-	novel	ID
ENSRNOG00000052689	ENSRNOT00000089244	chr11:86921738-86931923-	novel	IC
ENSRNOG00000058902	ENSRNOT00000082278	chr11:86922953-86929588+	novel	ID
ENSRNOG00000060228	ENSRNOT00000090971	chr11:87345865-87360080+	novel	IC
ENSRNOG00000055545	ENSRNOT00000089264	chr11:88542442-88547607-	known	ID
ENSRNOG00000052746	ENSRNOT00000091222	chr11:89831693-89834502+	known	IC
LOC102549549	rna41443	chr11:7372555-7390658-	novel	GOAS
LOC102549895	rna41444	chr11:7574957-7582514+	novel	IC
LOC102549956	rna41445	chr11:7602413-7606871-	novel	ID
LOC102550021	rna41446	chr11:7697089-7711333+	novel	IC
LOC102550021	rna41447	chr11:7705461-7711333+	novel	IC
LOC102551469	rna41451	chr11:9609990-9617334-	novel	ID
LOC102551469	rna41450	chr11:9609990-9641283-	novel	ID
LOC102551586	rna41457	chr11:10560287-10565433+	novel	IC
LOC103693505	rna41469	chr11:14160889-14166034+	novel	GEAS
LOC103690397	rna41472	chr11:14543317-14561922-	novel	IC
LOC103690397	rna41474	chr11:14552074-14561922-	novel	IC
LOC103690397	rna41473	chr11:14552074-14574664-	novel	IC
LOC102556241	rna41480	chr11:15196461-15205411-	novel	ID
LOC102556241	rna41481	chr11:15196461-15205411-	novel	ID
LOC102556241	rna41482	chr11:15196461-15205410-	novel	ID
LOC102556241	rna41479	chr11:15196461-15205411-	novel	ID
LOC102556241	rna41478	chr11:15196461-15205411-	novel	ID
LOC102556241	rna41477	chr11:15196461-15205411-	novel	ID
LOC103693506	rna41483	chr11:15219983-15258615+	novel	IC
LOC103693506	rna41484	chr11:15225953-15258615+	novel	IC
LOC102548078	rna41485	chr11:15376457-15393986+	novel	IC
LOC102546364	rna41489	chr11:15730735-16004184+	novel	GOAS
LOC102546364	rna41490	chr11:15758496-16004184+	novel	GOAS
LOC102546364	rna41491	chr11:15854181-16004184+	novel	GEAS
LOC102546364	rna41492	chr11:15948033-16004184+	novel	ID
LOC103693508	rna41504	chr11:16126696-16146423+	novel	ID
LOC103693507	rna41505	chr11:16137641-16143533+	novel	ID
LOC103693509	rna41506	chr11:16286508-16288102-	novel	IC
LOC102546782	rna41507	chr11:16670869-16673636-	novel	ID
LOC103693511	rna41522	chr11:21060179-21066107-	novel	ID
LOC102549130	rna41523	chr11:21914633-21929411-	novel	IC
LOC102551587	rna41524	chr11:22310703-22351855-	novel	IC
LOC102551883	rna41529	chr11:23993227-24003622+	novel	ID
LOC102551946	rna41535	chr11:24262705-24263791-	novel	GEAS
LOC102552725	rna41556	chr11:25458463-25465774+	novel	ID
LOC102552725	rna41555	chr11:25458463-25465907+	novel	ID
LOC102552813	rna41557	chr11:26030694-26051035-	novel	IC
LOC102553096	rna41558	chr11:26551669-26594378-	novel	ID
LOC102554346	rna41568	chr11:27361717-27364812-	novel	ID
LOC102555219	rna41576	chr11:27456436-27462111-	novel	ID
LOC102555302	rna41577	chr11:27509458-27512548-	novel	ID
LOC100911851	rna41578	chr11:27566860-27577703+	novel	IC
LOC103693513	rna41626	chr11:29618355-29624921-	novel	GOS
LOC102552845	rna41629	chr11:29695595-29700543-	novel	IC
LOC102552925	rna41633	chr11:30249080-30255087+	novel	ID
LOC102552925	rna41632	chr11:30249080-30255087+	novel	ID
LOC103693514	rna41634	chr11:30344082-30349934-	novel	ID
LOC103693515	rna41640	chr11:30492027-30526189+	novel	IC
LOC103693516	rna41642	chr11:30816882-30819385-	novel	IC
LOC100911990	rna41644	chr11:30893306-30895694+	novel	GEAS
LOC102554018	rna41665	chr11:31264431-31268664+	novel	ID
LOC103693517	rna41668	chr11:31487868-31497463-	novel	ID
LOC102548079	rna41705	chr11:32373718-32379615-	novel	ID
LOC102548079	rna41704	chr11:32373718-32379615-	novel	ID
LOC102548279	rna41706	chr11:32387783-32416534-	novel	ID
LOC102548387	rna41707	chr11:32418386-32424501-	novel	ID
LOC103693518	rna41721	chr11:32722552-32726438+	novel	IC
LOC102548866	rna41725	chr11:33075774-33086398+	novel	ID
LOC102548866	rna41726	chr11:33075904-33086398+	novel	ID
LOC102548866	rna41727	chr11:33075918-33086398+	novel	ID
LOC103693519	rna41728	chr11:33084462-33100144-	novel	IC
LOC102548793	rna41729	chr11:33088921-33091140+	novel	ID
LOC102548550	rna41730	chr11:33115203-33119583-	novel	IC
LOC102549020	rna41731	chr11:33393499-33418888+	novel	ID
LOC102549020	rna41732	chr11:33411479-33418888+	novel	ID
LOC102549086	rna41733	chr11:33557345-33561803-	novel	IC
LOC102556275	rna41744	chr11:33804564-33808336-	novel	IC
LOC103693520	rna41752	chr11:33938932-33944637+	novel	GIS
LOC102546699	rna41762	chr11:34309842-34315527-	novel	ID
LOC103693521	rna41770	chr11:34425418-34426599+	novel	GIAS
LOC102546900	rna41771	chr11:34480363-34500170+	novel	GEAS
LOC102549457	rna41778	chr11:34749533-34752240+	novel	IC
LOC103693522	rna41789	chr11:34889136-34899243-	novel	GOAS
LOC102550239	rna41792	chr11:35053847-35072419+	novel	GIAS
LOC102550239	rna41793	chr11:35063321-35072419+	novel	GIAS
LOC102550135	rna41794	chr11:35466608-35547662-	novel	ID
LOC102550135	rna41795	chr11:35482379-35547662-	novel	ID
LOC103693523	rna41818	chr11:36119928-36133641-	novel	ID
LOC103693523	rna41819	chr11:36129196-36145129-	novel	ID
LOC103693523	rna41820	chr11:36129196-36133641-	novel	ID
LOC102550426	rna41821	chr11:36246742-36253167+	novel	ID
LOC102550426	rna41822	chr11:36247312-36253167+	novel	ID
LOC102551331	rna41853	chr11:37308671-37313214+	novel	ID
LOC102551498	rna41854	chr11:37644860-37677231-	novel	ID
LOC103693526	rna41856	chr11:37808822-37809290-	novel	GIAS
LOC103693529	rna41897	chr11:38606747-38609063+	novel	IC
LOC103693530	rna41907	chr11:39014062-39018827-	novel	ID
LOC103693530	rna41906	chr11:39014062-39018827-	novel	ID
LOC103693530	rna41905	chr11:39014062-39018827-	novel	ID
LOC103693531	rna41908	chr11:39101905-39104984-	novel	ID
LOC103690668	rna41909	chr11:39105417-39109284-	novel	IC
LOC103690629	rna41911	chr11:39229261-39230880-	novel	IC
LOC103693546	rna41915	chr11:39703128-39715529+	novel	ID
LOC103693547	rna41917	chr11:40441510-40472760+	novel	IC
LOC102555459	rna41918	chr11:40601709-40630085-	novel	ID
LOC103693548	rna41919	chr11:41456180-41468616+	novel	IC
LOC102556000	rna41921	chr11:41874858-41884278-	novel	ID
LOC102555952	rna41922	chr11:41886898-41889236-	novel	ID
LOC102553417	rna41978	chr11:44086567-44152547-	novel	GEAS
LOC102553417	rna41979	chr11:44086567-44135522-	novel	GEAS
LOC102553417	rna41975	chr11:44086567-44156074-	novel	GEAS
LOC102553417	rna41976	chr11:44086567-44156068-	novel	GEAS
LOC102553417	rna41977	chr11:44086567-44156064-	novel	GEAS
LOC102553634	rna41984	chr11:44293279-44306567+	novel	ID
LOC103693551	rna41985	chr11:44591708-44595684-	novel	ID
LOC103693552	rna41998	chr11:45059916-45064897+	novel	GEAS
LOC100912248	rna42071	chr11:51253351-51254427+	novel	ID
LOC102548215	rna42072	chr11:51297533-51301856+	novel	ID
LOC103693555	rna42073	chr11:51481346-51495509+	novel	ID
LOC103693556	rna42074	chr11:52084256-52095985+	novel	IC
[truncated: 8,890 more rows]
