# Supplementary material for: The systematic analysis of coding and long non-coding RNAs in the sub-chronic and chronic stages of spinal cord injury
Source: Sci Rep. 2017 Jan 20;7:41008. doi: 10.1038/srep41008 (PMC5247719; doi:10.1038/srep41008)
Supplement: Supplementary Table S9 [file srep41008-s10.xls]

## Sheet: NES_MAT_lncRNAs
Gene Sets	ENSRNOG00000042156	ENSRNOG00000048148	ENSRNOG00000049537	ENSRNOG00000051080	ENSRNOG00000051082	ENSRNOG00000051216	ENSRNOG00000051257	ENSRNOG00000051325	ENSRNOG00000051341	ENSRNOG00000051346	ENSRNOG00000051356	ENSRNOG00000051636	ENSRNOG00000051672	ENSRNOG00000051791	ENSRNOG00000052037	ENSRNOG00000052233	ENSRNOG00000052395	ENSRNOG00000052421	ENSRNOG00000052537	ENSRNOG00000052757	ENSRNOG00000052831	ENSRNOG00000052921	ENSRNOG00000052940	ENSRNOG00000052945	ENSRNOG00000053300	ENSRNOG00000053946	ENSRNOG00000054085	ENSRNOG00000054093	ENSRNOG00000054531	ENSRNOG00000054920	ENSRNOG00000055076	ENSRNOG00000055234	ENSRNOG00000055278	ENSRNOG00000055330	ENSRNOG00000055687	ENSRNOG00000055766	ENSRNOG00000056108	ENSRNOG00000057641	ENSRNOG00000057927	ENSRNOG00000058135	ENSRNOG00000058321	ENSRNOG00000058323	ENSRNOG00000058571	ENSRNOG00000058987	ENSRNOG00000059110	ENSRNOG00000059163	ENSRNOG00000059266	ENSRNOG00000059271	ENSRNOG00000059467
KEGG_OXIDATIVE_PHOSPHORYLATION	3.39026	-2.43659	-3.4185	-3.38989	3.45821	-3.23981	-3.38546	3.2886	3.45201	3.33988	3.20421	-3.0828	-3.41745	-3.54771	-3.39003	-3.22453	-3.3961	-3.62567	3.08409	-3.15516	3.41024	-3.34201	-3.26687	-3.38069	-3.60954	-2.42872	3.02259	-3.24254	-3.40289	-3.42468	-3.36117	-3.55555	2.43276	-3.59461	-3.31426	-3.41226	-3.4846	3.28409	-3.477	-3.29349	-3.60328	-3.55106	2.76174	-3.21258	-3.24032	-3.21656	-3.2693	-3.50814	-3.40751
REACTOME_RESPIRATORY_ELECTRON_TRANSPORT_ATP_SYNTHESIS_BY_CHEMIOSMOTIC_COUPLING_AND_HEAT_PRODUCTION_BY_UNCOUPLING_PROTEINS_	3.38707	-2.34153	-3.40507	-3.31201	3.28046	-3.29711	-3.45427	3.20173	3.30206	3.22622	3.33479	-3.14072	-3.43625	-3.76149	-3.44554	-3.40705	-3.41306	-3.38463	3.05597	-3.2778	3.35501	-3.43995	-3.3811	-3.40378	-3.6026	-2.38221	3.08421	-3.27133	-3.36789	-3.40532	-3.4386	-3.46904	2.32481	-3.48249	-3.47057	-3.30361	-3.46328	3.24818	-3.48634	-3.25954	-3.54967	-3.54192	2.75828	-3.24833	-3.18521	-3.17076	-3.32132	-3.44084	-3.35238
MITOCHONDRIAL_RESPIRATORY_CHAIN	3.35874	-2.46993	-3.44521	-3.36574	3.26455	-3.34233	-3.36013	3.29692	3.31582	3.2899	3.1815	-3.10156	-3.41393	-3.50999	-3.35294	-3.3252	-3.35297	-3.31271	3.01476	-3.2697	3.37867	-3.39584	-3.48033	-3.44224	-3.41232	-2.40764	3.11302	-3.38309	-3.40942	-3.4251	-3.47079	-3.47028	2.32136	-3.45207	-3.4195	-3.38549	-3.40566	3.22897	-3.47387	-3.19057	-3.43111	-3.42845	2.76319	-3.31448	-3.26296	-3.27344	-3.26781	-3.44048	-3.38713
RESPIRATORY_CHAIN	3.33029	-2.31436	-3.3301	-3.25259	3.16709	-3.32537	-3.35353	3.20029	3.30863	3.22594	3.171	-3.13308	-3.33017	-3.49779	-3.38089	-3.19625	-3.34894	-3.41635	2.89692	-3.16739	3.30421	-3.36453	-3.33389	-3.39932	-3.46633	-2.34299	3.03173	-3.23955	-3.36201	-3.37724	-3.37675	-3.43851	2.19589	-3.42827	-3.35384	-3.3998	-3.40531	3.22636	-3.29318	-3.05572	-3.31417	-3.35125	2.66844	-3.22948	-3.07066	-3.13732	-3.23741	-3.37581	-3.28568
REACTOME_RESPIRATORY_ELECTRON_TRANSPORT	3.23168	-2.28684	-3.18373	-3.21507	3.12209	-3.21841	-3.2934	3.01073	3.2068	3.07055	3.07362	-3.00117	-3.223	-3.52894	-3.18773	-3.14263	-3.44364	-3.29336	2.93943	-3.05727	3.23892	-3.24304	-3.31723	-3.29326	-3.36418	-2.24888	2.94766	-3.30246	-3.23062	-3.1777	-3.30155	-3.44686	2.25842	-3.34303	-3.29356	-3.14073	-3.31753	3.18096	-3.34062	-3.08129	-3.30201	-3.37184	2.63713	-3.07069	-3.02675	-3.04406	-3.2554	-3.23057	-3.3144
NADH_DEHYDROGENASE_COMPLEX	3.20525	-2.42857	-3.40061	-3.35084	3.07851	-3.26959	-3.39377	3.07955	3.09958	3.02497	3.15845	-3.02496	-3.39738	-3.50318	-3.25412	-3.22451	-3.2881	-3.26631	2.95778	-3.10412	3.30534	-3.27654	-3.29291	-3.4044	-3.34039	-2.38	2.95262	-3.29878	-3.27694	-3.23718	-3.33348	-3.29341	2.22471	-3.43348	-3.28821	-3.37368	-3.25871	3.03364	-3.39964	-3.11755	-3.38248	-3.36531	2.66862	-3.27869	-3.07827	-3.09424	-3.16042	-3.47882	-3.43584
KEGG_PARKINSONS_DISEASE	3.14835	-2.26229	-3.26502	-3.24267	3.20202	-3.14226	-3.20006	3.14639	3.19231	3.22178	3.10228	-3.00393	-3.12456	-3.37854	-3.19737	-3.13468	-3.1315	-3.2055	2.97276	-3.16153	3.2387	-3.15829	-3.16025	-3.19895	-3.20905	-2.37135	2.95515	-3.0671	-3.16051	-3.1589	-3.10854	-3.17775	2.41607	-3.24976	-3.19656	-3.09052	-3.30942	3.06159	-3.2714	-3.10451	-3.20462	-3.16576	2.68248	-3.07931	-3.0127	-3.06897	-3.07245	-3.21539	-3.17324
MITOCHONDRIAL_MEMBRANE_PART	2.90673	-1.80127	-2.8808	-2.83313	2.9054	-2.71454	-2.7765	2.67385	2.99607	2.85477	2.80575	-2.60916	-2.91137	-2.85562	-2.96374	-2.80761	-2.93915	-2.97913	2.51984	-2.70501	2.92994	-2.81805	-2.63374	-2.83066	-3.09033	-2.06803	2.68868	-2.68997	-2.91336	-2.97415	-2.91403	-3.00416	1.99783	-2.89598	-2.93477	-2.68204	-2.92782	2.59368	-2.86027	-2.70994	-2.7848	-2.89724	2.34	-2.82707	-2.66325	-2.747	-2.57491	-2.8195	-2.88001
PROTON_TRANSPORTING_ATP_SYNTHASE_COMPLEX	2.78078	-2.12155	-2.65526	-2.71489	2.8945	-2.56496	-2.81427	2.63907	2.80094	2.74445	2.67968	-2.54817	-2.75493	-2.714	-2.66223	-2.62025	-2.71734	-2.89508	2.58518	-2.52389	2.78351	-2.58465	-2.57634	-2.71604	-2.90711	-2.20613	2.58255	-2.57561	-2.73925	-2.78283	-2.84269	-2.81884	2.01628	-2.81792	-2.80513	-2.70912	-2.8384	2.71381	-2.81448	-2.75635	-2.76829	-2.92726	2.34299	-2.69096	-2.69304	-2.55792	-2.53819	-2.68863	-2.72388
REACTOME_TCA_CYCLE_AND_RESPIRATORY_ELECTRON_TRANSPORT	2.75588	-1.91254	-2.82294	-2.70127	2.79904	-2.6843	-2.79526	2.69178	2.7914	2.74941	2.7436	-2.5858	-2.72924	-3.06689	-2.83773	-2.78003	-2.67079	-2.82791	2.57755	-2.67165	2.85395	-2.86789	-2.7791	-2.71668	-2.82985	-2.04392	2.62939	-2.73159	-2.86048	-2.79331	-2.77765	-2.86277	2.1063	-2.80507	-2.8496	-2.73293	-2.80211	2.71396	-2.79047	-2.65364	-2.84495	-2.86574	2.45659	-2.62214	-2.65737	-2.59748	-2.78635	-2.80949	-2.83976
MITOCHONDRIAL_PROTON_TRANSPORTING_ATP_SYNTHASE_COMPLEX	2.73038	-2.32132	-2.73928	-2.79211	2.87606	-2.62696	-2.70473	2.81581	2.83996	2.68519	2.66548	-2.64148	-2.628	-2.71956	-2.69228	-2.64019	-2.59696	-2.76452	2.62964	-2.61118	2.78545	-2.57331	-2.66116	-2.74559	-2.71151	-2.25988	2.58544	-2.61434	-2.8101	-2.94044	-2.73265	-2.70388	2.06917	-2.70963	-2.83373	-2.70427	-2.78325	2.58671	-2.65407	-2.66798	-2.71465	-2.78799	2.3061	-2.6872	-2.62694	-2.64961	-2.56778	-2.66257	-2.82849
NADH_DEHYDROGENASE_ACTIVITY	2.67308	-1.44082	-2.77415	-2.7947	2.60911	-2.67656	-2.80151	2.41603	2.5463	2.51072	2.49666	-2.44056	-2.84005	-2.837	-2.79283	-2.75073	-2.89122	-2.70424	2.36056	-2.64291	2.65146	-2.52264	-2.78987	-2.80664	-2.78713	-1.52318	2.2969	-2.74112	-2.70451	-2.8012	-2.70222	-2.86768	1.48025	-2.88779	-2.70524	-2.83008	-2.82537	2.44974	-2.88053	-2.44414	-2.85679	-2.81088	2.0279	-2.62565	-2.4408	-2.56957	-2.64312	-2.94321	-2.73534
REACTOME_CHOLESTEROL_BIOSYNTHESIS	2.65354	-2.33174	-2.66835	-2.56297	2.54149	-2.66045	-2.49395	2.57824	2.51497	2.64829	2.6674	-2.5867	-2.33956	-2.63813	-2.68776	-2.64777	-2.30633	-2.56005	2.56231	-2.59759	2.62113	-2.8123	-2.82864	-2.61478	-2.45657	-2.16812	2.50203	-2.78419	-2.70364	-2.50083	-2.56455	-2.38633	2.24918	-2.42874	-2.56089	-2.41085	-2.50839	2.67697	-2.50567	-2.44837	-2.47395	-2.46478	2.43607	-2.62532	-2.26025	-2.65443	-2.80352	-2.51678	-2.57276
REACTOME_MITOCHONDRIAL_PROTEIN_IMPORT	2.62313	-1.65647	-2.61235	-2.55751	2.62712	-2.58398	-2.44032	2.47381	2.72127	2.59421	2.52153	-2.52558	-2.38433	-2.79469	-2.72054	-2.68645	-2.53773	-2.63424	2.40603	-2.55489	2.76414	-2.63912	-2.62139	-2.42698	-2.63529	-1.76004	2.41862	-2.55506	-2.71057	-2.62646	-2.55652	-2.60324	2.06218	-2.56352	-2.62892	-2.44625	-2.61808	2.53803	-2.56024	-2.45378	-2.46133	-2.60101	2.22767	-2.52607	-2.17162	-2.58398	-2.53541	-2.4472	-2.54311
REACTOME_FORMATION_OF_ATP_BY_CHEMIOSMOTIC_COUPLING	2.61121	-2.15343	-2.66491	-2.64066	2.64185	-2.62874	-2.5022	2.53949	2.59998	2.54764	2.55451	-2.47442	-2.49411	-2.70158	-2.57457	-2.6446	-2.51097	-2.67555	2.41683	-2.59702	2.59727	-2.57286	-2.57453	-2.54074	-2.54153	-1.95378	2.33261	-2.66477	-2.78047	-2.57354	-2.52136	-2.55083	1.94366	-2.5199	-2.65143	-2.51523	-2.61973	2.48753	-2.59314	-2.4801	-2.60437	-2.57016	2.22451	-2.56338	-2.46553	-2.51656	-2.62073	-2.59771	-2.58136
PRESYNAPTIC_MEMBRANE	2.60322	-3.21476	-2.43562	-2.36773	2.52845	-2.74832	-1.98935	2.75997	2.52976	2.70445	2.79658	-2.82303	-1.71259	-2.11368	-2.73596	-2.89427	0	-2.11199	2.98781	-2.9474	2.63761	-2.52232	-2.24917	-2.05238	-1.71355	-2.86692	2.8563	-2.82157	-2.48567	-2.32785	-1.60601	-1.56856	2.95917	-1.76062	-2.2761	-1.83096	-2.1179	2.72197	-1.91656	-2.76881	-1.92544	-1.95154	3.04162	-2.70884	-2.27638	-2.80152	-2.8849	-2.05898	-2.20763
SYNAPTIC_VESICLE_MEMBRANE	2.56848	-2.77953	-2.28262	-2.22377	2.63527	-2.55832	-2.05342	2.7186	2.56086	2.60684	2.79372	-2.64951	-1.94113	-2.2731	-2.61608	-2.70305	-1.62217	-2.15969	2.75076	-2.79986	2.61506	-2.49413	-2.12415	-2.06718	-1.93569	-2.71416	2.79266	-2.61997	-2.44733	-2.27867	-1.77164	-1.78175	2.77451	-1.90764	-2.28072	-1.98179	-2.21813	2.67517	-1.99595	-2.66078	-2.04359	-2.08068	2.81735	-2.55497	-2.25101	-2.591	-2.71032	-2.06414	-2.1885
IONOTROPIC_GLUTAMATE_RECEPTOR_COMPLEX	2.55797	-2.74704	-2.19066	-2.04469	2.35393	-2.46743	-1.68702	2.5825	2.44703	2.52725	2.61893	-2.63069	-1.47346	-1.83206	-2.45476	-2.68337	0	-1.8502	2.67546	-2.70102	2.56103	-2.25968	-1.9545	-1.79822	-1.50805	-2.59979	2.54736	-2.58841	-2.14352	-2.07529	0	0	2.78922	-1.52868	-2.09032	-1.55594	-1.92081	2.72223	-1.66066	-2.56536	-1.68512	-1.65424	2.82029	-2.56239	-2.0583	-2.53519	-2.72274	-1.85001	-2.01537
PROTON_TRANSPORTING_TWO_SECTOR_ATPASE_COMPLEX	2.55428	-2.08827	-2.40458	-2.41318	2.71573	-2.41564	-2.4993	2.65054	2.74609	2.66034	2.53669	-2.54746	-2.44864	-2.5571	-2.60606	-2.54669	-2.33637	-2.53658	2.4401	-2.64696	2.65545	-2.43192	-2.27079	-2.3279	-2.67566	-2.13954	2.42479	-2.57379	-2.42374	-2.58595	-2.35663	-2.60044	2.18234	-2.56545	-2.56787	-2.42202	-2.55493	2.43104	-2.57568	-2.57512	-2.52997	-2.58219	2.35776	-2.37801	-2.48256	-2.49091	-2.35769	-2.39729	-2.44824
HYDROGEN_ION_TRANSMEMBRANE_TRANSPORT	2.55178	-1.88557	-2.33632	-2.43364	2.65866	-2.39433	-2.53717	2.41657	2.63829	2.59049	2.50872	-2.34782	-2.3825	-2.47247	-2.54143	-2.45201	-2.31547	-2.53707	2.33315	-2.30748	2.60138	-2.49935	-2.18863	-2.39134	-2.61801	-1.92846	2.32521	-2.40313	-2.52781	-2.58009	-2.37174	-2.59727	1.96418	-2.51648	-2.60184	-2.40967	-2.47397	2.42604	-2.53877	-2.43287	-2.48436	-2.579	2.22394	-2.36087	-2.36755	-2.37936	-2.21667	-2.45811	-2.55378
NEUROPEPTIDE_SIGNALING_PATHWAY	2.54846	-2.56924	-2.39595	-2.38222	2.48386	-2.6853	-2.11614	2.60009	2.50561	2.60533	2.69254	-2.59823	-1.96243	-2.29289	-2.6268	-2.73631	-1.82353	-2.10352	2.57479	-2.71577	2.56261	-2.50502	-2.23154	-2.22205	-1.91067	-2.24665	2.57422	-2.61376	-2.41978	-2.30921	-1.92485	-1.81506	2.40623	-1.99101	-2.31963	-2.12858	-2.17391	2.58989	-2.10123	-2.49697	-2.11598	-2.11862	2.52905	-2.6935	-2.27519	-2.67649	-2.64016	-2.27612	-2.35809
ORGANELLAR_RIBOSOME	2.51621	0	-2.63593	-2.74594	2.61795	-2.53665	-2.83847	2.51659	2.68455	2.54127	2.34157	-2.25023	-2.82566	-2.87237	-2.50119	-2.43262	-2.80112	-2.8132	1.95214	-2.21733	2.63067	-2.61258	-2.55423	-2.73394	-2.85304	-1.488	2.22812	-2.29265	-2.73249	-2.70881	-2.83889	-2.91051	0	-2.83182	-2.79399	-2.73668	-2.86185	2.33814	-2.87907	-2.46536	-2.73808	-2.78202	1.57627	-2.4488	-2.62249	-2.45572	-2.22454	-2.79969	-2.62016
NADH_DEHYDROGENASE_QUINONE_ACTIVITY	2.50997	-1.39972	-2.73694	-2.65151	2.54185	-2.55863	-2.75513	2.33317	2.43759	2.3804	2.43222	-2.44066	-2.74808	-2.82155	-2.69366	-2.63795	-2.85488	-2.67708	2.27365	-2.46997	2.64886	-2.46201	-2.70833	-2.7124	-2.77671	-1.43103	2.25395	-2.71134	-2.62419	-2.73896	-2.73254	-2.73173	1.3603	-2.7722	-2.6416	-2.77462	-2.78345	2.45573	-2.85599	-2.42729	-2.82328	-2.80977	1.86638	-2.58684	-2.37846	-2.43144	-2.6232	-2.8325	-2.74749
REACTOME_GLUCONEOGENESIS	2.49092	-1.66997	-2.42223	-2.41533	2.43149	-2.37885	-2.41484	2.40821	2.4216	2.47163	2.53284	-2.26098	-2.24876	-2.39602	-2.48362	-2.38067	-2.28661	-2.33068	2.27792	-2.23876	2.44534	-2.4644	-2.32835	-2.32077	-2.26439	-1.67256	2.37416	-2.51347	-2.54381	-2.35571	-2.30005	-2.35809	1.7827	-2.29286	-2.35715	-2.28561	-2.44599	2.3798	-2.38383	-2.18783	-2.40718	-2.34644	2.05508	-2.34383	-2.0964	-2.48842	-2.40777	-2.34939	-2.32616
HYDROGEN_ION_TRANSMEMBRANE_TRANSPORTER_ACTIVITY	2.4853	-1.88683	-2.26474	-2.43334	2.59489	-2.35416	-2.43893	2.41308	2.58706	2.53382	2.33771	-2.29989	-2.46583	-2.49782	-2.52256	-2.4301	-2.36347	-2.52971	2.22554	-2.36269	2.52502	-2.35611	-2.20107	-2.36596	-2.57055	-1.95109	2.29019	-2.19678	-2.39664	-2.49282	-2.42657	-2.47226	1.93655	-2.58487	-2.45641	-2.41804	-2.51313	2.38808	-2.52406	-2.34908	-2.48198	-2.55521	2.20063	-2.28866	-2.33866	-2.37862	-2.20689	-2.34803	-2.41721
NEUROPEPTIDE_HORMONE_ACTIVITY	2.45111	-1.86725	-2.36485	-2.61477	2.32316	-2.50246	-2.36575	2.35657	2.37008	2.30374	2.31726	-2.20986	-2.40131	-2.56403	-2.4722	-2.38268	-2.27602	-2.33283	2.20761	-2.51522	2.46624	-2.31399	-2.24371	-2.33686	-2.3633	-1.67989	2.14351	-2.5708	-2.52328	-2.55785	-2.28589	-2.26982	1.77701	-2.46157	-2.46462	-2.48775	-2.52836	2.32558	-2.46345	-2.25567	-2.32232	-2.47091	1.97894	-2.59965	-2.21694	-2.43464	-2.43904	-2.48017	-2.46198
GLUTAMATE_RECEPTOR_ACTIVITY	2.45012	-2.62221	-2.13421	-1.95028	2.29105	-2.49322	-1.57967	2.46827	2.28454	2.47285	2.57945	-2.53398	0	-1.7859	-2.3866	-2.48752	0	-1.7353	2.63002	-2.62633	2.3991	-2.24602	-1.86084	-1.75852	0	-2.4867	2.53942	-2.67994	-2.09626	-1.92182	0	0	2.48036	-1.45199	-1.95159	-1.54917	-1.81705	2.52975	-1.52493	-2.39984	-1.59908	-1.57575	2.53061	-2.3533	-2.00612	-2.39511	-2.76234	-1.78048	-1.92112
HYDROGEN_TRANSPORT	2.434	-1.71913	-2.22239	-2.26781	2.5313	-2.24199	-2.35452	2.28468	2.43431	2.39102	2.24956	-2.10695	-2.27552	-2.28505	-2.38546	-2.30874	-2.26578	-2.33424	2.17868	-2.21877	2.47577	-2.25878	-2.19166	-2.29717	-2.40718	-1.80923	2.25226	-2.09504	-2.29464	-2.37084	-2.33107	-2.453	1.84825	-2.35584	-2.38782	-2.32303	-2.33465	2.35264	-2.3642	-2.1691	-2.21797	-2.40274	2.05372	-2.17727	-2.19817	-2.24955	-2.1579	-2.16622	-2.27108
PROTON_TRANSPORT	2.43062	-1.70909	-2.23994	-2.31063	2.51901	-2.24018	-2.32777	2.28662	2.46771	2.37625	2.26792	-2.13116	-2.32351	-2.3614	-2.35351	-2.31824	-2.30703	-2.4257	2.19701	-2.22768	2.41849	-2.32681	-2.12741	-2.2698	-2.43513	-1.79397	2.28361	-2.15488	-2.3782	-2.38779	-2.24097	-2.37939	1.88944	-2.37013	-2.3976	-2.31264	-2.39286	2.28716	-2.42002	-2.21565	-2.32794	-2.41029	2.06095	-2.27007	-2.17283	-2.2759	-2.15072	-2.23929	-2.25239
ALPHA_AMINO_3_HYDROXY_5_METHYL_4_ISOXAZOLEPROPIONIC_ACID_SELECTIVE_GLUTAMATE_RECEPTOR_COMPLEX	2.40365	-2.52585	-2.27795	-2.12795	2.351	-2.39282	-1.88701	2.4653	2.36131	2.43216	2.47203	-2.44325	-1.66183	-2.03774	-2.35887	-2.50379	0	-2.04661	2.4156	-2.46388	2.48086	-2.3514	-2.04425	-1.9455	-1.77034	-2.41759	2.48036	-2.41877	-2.29167	-2.23082	-1.60059	-1.60788	2.5536	-1.7393	-2.24624	-1.75466	-2.09692	2.45961	-1.90096	-2.34514	-1.93034	-1.88746	2.5929	-2.57559	-2.11584	-2.49699	-2.56285	-1.91941	-2.14937
OXIDOREDUCTASE_COMPLEX	2.39769	-1.38227	-2.3009	-2.37228	2.34632	-2.25583	-2.4142	2.28029	2.43465	2.31924	2.25957	-2.17222	-2.4455	-2.63462	-2.46138	-2.24629	-2.50376	-2.53485	2.1465	-2.2221	2.47538	-2.42958	-2.507	-2.47004	-2.507	0	2.20443	-2.28356	-2.38945	-2.40194	-2.50314	-2.56906	1.61354	-2.5705	-2.44373	-2.31572	-2.55355	2.27075	-2.57851	-2.23406	-2.4717	-2.53417	1.90619	-2.33909	-2.25102	-2.2809	-2.15595	-2.4271	-2.4137
EXTRACELLULAR_GLUTAMATE_GATED_ION_CHANNEL_ACTIVITY	2.37477	-2.41926	-2.0321	-1.84614	2.11121	-2.28852	-1.57051	2.49421	2.22953	2.43499	2.49695	-2.4261	0	-1.63634	-2.32023	-2.41407	0	-1.60878	2.37211	-2.58086	2.33297	-2.18426	-1.83388	-1.75079	0	-2.29367	2.32547	-2.63984	-1.973	-1.78298	0	0	2.31316	0	-1.81378	-1.44951	-1.68843	2.39435	0	-2.37444	-1.51033	-1.47113	2.32263	-2.41709	-1.96693	-2.38895	-2.67342	-1.60669	-1.81428
KEGG_TERPENOID_BACKBONE_BIOSYNTHESIS	2.36199	-1.66387	-2.18002	-2.32952	2.32828	-2.2825	-2.11363	2.29813	2.28036	2.33437	2.25191	-2.3466	-2.01837	-2.27969	-2.31896	-2.39973	-1.95107	-2.1733	2.26497	-2.36586	2.45492	-2.24769	-2.28195	-2.12773	-2.00143	-1.6711	2.23177	-2.30254	-2.34496	-2.28455	-2.02385	-2.01572	1.85682	-2.04078	-2.21327	-2.05622	-2.23224	2.26741	-2.17482	-2.24102	-2.09801	-2.18333	2.17753	-2.41081	-1.90579	-2.3228	-2.29881	-2.29406	-2.23865
OXIDOREDUCTASE_ACTIVITY_ACTING_ON_A_HEME_GROUP_OF_DONORS	2.34766	-1.45512	-2.45498	-2.62504	2.53911	-2.3766	-2.61216	2.28033	2.4239	2.40052	2.22507	-2.08472	-2.65229	-2.60969	-2.2991	-2.2423	-2.62282	-2.5638	1.96749	-2.11503	2.33623	-2.48272	-2.49262	-2.64284	-2.55116	-1.61108	2.07266	-2.23056	-2.4691	-2.45341	-2.66421	-2.53809	1.34247	-2.67663	-2.54797	-2.648	-2.5658	2.31172	-2.64692	-2.24656	-2.65361	-2.58435	1.61933	-2.26888	-2.48047	-2.3782	-2.285	-2.69838	-2.6557
ENERGY_COUPLED_PROTON_TRANSPORT_DOWN_ELECTROCHEMICAL_GRADIENT	2.3445	-1.711	-2.25567	-2.4311	2.41533	-2.2938	-2.51045	2.30501	2.41203	2.34275	2.19326	-2.33437	-2.45428	-2.50036	-2.30807	-2.34602	-2.48438	-2.4142	2.12121	-2.27691	2.27031	-2.23723	-2.2051	-2.41327	-2.56265	-1.8282	2.14996	-2.15102	-2.45546	-2.56432	-2.44671	-2.47042	1.59974	-2.53839	-2.45044	-2.55801	-2.47095	2.22492	-2.58359	-2.31986	-2.43735	-2.58193	1.89586	-2.22738	-2.31335	-2.20887	-2.19063	-2.46406	-2.38732
PROTON_TRANSPORTING_ATP_SYNTHASE_COMPLEX_COUPLING_FACTOR_F_O_	2.33922	-1.40807	-2.15598	-2.22342	2.28645	-2.27669	-2.35323	2.1612	2.32097	2.21768	2.241	-2.11542	-2.46381	-2.45346	-2.30295	-2.2119	-2.3746	-2.38255	2.15581	-2.17425	2.22672	-2.18329	-2.19879	-2.31259	-2.53596	-1.6731	2.10528	-2.08896	-2.2823	-2.35306	-2.24059	-2.58629	1.68144	-2.45449	-2.37445	-2.38861	-2.4093	2.30271	-2.39642	-2.13844	-2.3853	-2.44361	1.9611	-2.22296	-2.216	-2.11645	-2.18121	-2.26281	-2.29589
MITOCHONDRIAL_TRANSMEMBRANE_TRANSPORT	2.33328	-1.59276	-2.55031	-2.51311	2.31325	-2.48886	-2.55905	2.16303	2.33024	2.26017	2.15542	-2.32941	-2.55198	-2.72331	-2.59867	-2.42406	-2.58292	-2.71453	2.17016	-2.31844	2.21768	-2.56309	-2.44627	-2.49994	-2.59588	-1.69757	1.98271	-2.50938	-2.54253	-2.55613	-2.6695	-2.58019	1.57708	-2.61078	-2.65179	-2.4563	-2.59936	2.16132	-2.56138	-2.31405	-2.66822	-2.599	1.74382	-2.42126	-2.292	-2.4906	-2.47711	-2.63241	-2.56622
MITOCHONDRIAL_PROTON_TRANSPORTING_ATP_SYNTHASE_COMPLEX_COUPLING_FACTOR_F_O_	2.33311	-1.76786	-2.14703	-2.25652	2.25293	-2.32218	-2.28408	2.23906	2.21777	2.22088	2.19758	-2.19177	-2.36274	-2.42315	-2.27927	-2.31411	-2.28324	-2.27321	2.11189	-2.23412	2.23342	-2.21886	-2.06453	-2.14839	-2.29035	-1.69698	2.06774	-2.19772	-2.23631	-2.28527	-2.13447	-2.39819	1.73592	-2.3615	-2.36347	-2.21511	-2.37832	2.16868	-2.40335	-2.10276	-2.18379	-2.43864	2.00668	-2.30244	-2.09264	-2.18106	-2.09455	-2.30625	-2.27751
SYNAPTIC_VESICLE	2.33293	-2.60452	-1.94975	-2.01611	2.38216	-2.3644	-1.78414	2.51481	2.2798	2.46721	2.48233	-2.44118	-1.62865	-1.92843	-2.39382	-2.45232	-1.47912	-1.93196	2.57091	-2.44806	2.38355	-2.15471	-1.84387	-1.77284	-1.79356	-2.49789	2.52037	-2.33621	-2.05536	-2.12973	-1.51148	-1.65101	2.65192	-1.70465	-2.09097	-1.70662	-1.91991	2.50909	-1.76218	-2.42745	-1.76038	-1.83838	2.65028	-2.26855	-2.04482	-2.30495	-2.33624	-1.83126	-1.92495
MITOCHONDRIAL_INNER_MEMBRANE	2.33061	0	-2.30004	-2.09858	2.18415	-2.03691	-2.16143	2.04071	2.24566	2.24211	2.12308	-2.02995	0	-2.52171	-2.35507	-2.25449	-2.40583	-2.3264	1.95832	-2.04928	2.20044	-2.19991	-2.40229	-2.32288	-2.4997	0	2.16886	-2.11739	-2.2544	-2.23939	-2.42995	-2.51294	1.47373	-2.39459	-2.25501	0	-2.46844	2.20121	-2.40459	-1.89949	-2.24317	-2.30639	1.73189	-2.04678	-1.93411	-2.08619	0	-2.08282	-2.28044
CYTOCHROME_C_OXIDASE_ACTIVITY	2.32505	-1.72887	-2.47336	-2.56151	2.49635	-2.34941	-2.6381	2.31531	2.41683	2.37588	2.11346	-2.20914	-2.63706	-2.55077	-2.28351	-2.2518	-2.64867	-2.52055	1.98199	-2.0938	2.2874	-2.53813	-2.4777	-2.71655	-2.62695	-1.83116	2.14545	-2.2405	-2.54332	-2.57313	-2.60521	-2.67728	1.4612	-2.58215	-2.56762	-2.76819	-2.53908	2.24631	-2.66246	-2.22069	-2.71103	-2.68272	1.70707	-2.19523	-2.54053	-2.3199	-2.33396	-2.693	-2.64971
PROTEASOME_REGULATORY_PARTICLE	2.32054	-1.69155	-2.1553	-2.14518	2.2945	-2.25826	-2.16761	2.23535	2.36647	2.26351	2.11774	-2.1074	-2.03515	-2.37572	-2.23542	-2.17261	-1.98974	-2.2384	2.10972	-2.20699	2.33183	-2.19322	-2.13497	-2.02028	-2.22527	-1.75926	2.05398	-2.29928	-2.3273	-2.21041	-2.10607	-2.1706	1.91941	-2.21533	-2.25966	-2.01061	-2.30986	2.00866	-2.09144	-2.1962	-2.1614	-2.18282	2.21191	-2.21208	-2.01138	-2.28912	-2.17584	-2.07707	-2.16492
POTASSIUM_CHANNEL_COMPLEX	2.3204	-2.68164	-2.20253	-1.95475	2.24151	-2.32331	-1.61769	2.205	2.19723	2.27545	2.43226	-2.33597	0	-1.90484	-2.18939	-2.35491	0	-1.77116	2.51349	-2.44823	2.23131	-2.24639	-1.99843	-1.77022	0	-2.27738	2.39175	-2.36408	-2.06814	-2.03212	0	0	2.47952	-1.45484	-2.05605	-1.5603	-1.77228	2.38552	-1.55235	-2.17012	-1.59213	-1.58462	2.57983	-2.3537	-1.91536	-2.22937	-2.46527	-1.70297	-1.88402
TRANSPORTER_COMPLEX	2.28155	-2.73529	-1.79579	-2.0423	2.06685	-2.16769	0	2.26317	2.18651	2.29411	2.3965	-2.43013	0	-1.63065	-2.20267	-2.28096	0	-1.55236	2.51832	-2.31744	2.30375	-2.08068	-1.5923	-1.55844	0	-2.45285	2.4997	-2.26742	-1.92533	-1.83426	0	0	2.75645	0	-1.83437	0	-1.59505	2.40656	0	-2.29746	0	-1.49219	2.77546	-2.23435	-1.86674	-2.26951	-2.4181	-1.63323	-1.87021
RESPONSE_TO_PHEROMONE	2.26779	-2.33356	-2.74978	-2.75198	2.28979	-2.69914	-2.5645	2.34914	2.27717	2.30085	2.42432	-2.37395	-2.18463	-2.55539	-2.30502	-2.30155	-2.08428	-2.57293	2.44396	-2.39069	2.34595	-2.55378	-2.50522	-2.54424	-2.61315	-2.24107	2.37862	-2.54718	-2.52393	-2.49206	-2.36717	-2.37207	2.0781	-2.35168	-2.68114	-2.28376	-2.61971	2.34982	-2.49016	-2.41959	-2.44811	-2.42964	2.28992	-2.6471	-2.52254	-2.30836	-2.52911	-2.50419	-2.70026
KEGG_ALZHEIMERS_DISEASE	2.25119	-1.54037	-2.0957	-2.23573	2.29911	-2.20249	-2.22524	2.21444	2.36261	2.21155	2.16083	-2.11354	-2.161	-2.35784	-2.34814	-2.22858	-2.155	-2.43751	2.05352	-2.09564	2.34835	-2.15527	-2.12692	-2.21752	-2.36528	-1.67892	2.07105	-2.11328	-2.33375	-2.2884	-2.2586	-2.39588	1.68929	-2.39214	-2.31339	-2.16844	-2.40159	2.22858	-2.39643	-2.21903	-2.29194	-2.36905	1.91571	-2.18528	-2.07985	-2.18616	-2.03464	-2.21283	-2.28623
PROTON_TRANSPORTING_TWO_SECTOR_ATPASE_COMPLEX_CATALYTIC_DOMAIN	2.25116	-2.04963	-2.12762	-2.20873	2.42396	-2.17383	-2.1112	2.31843	2.29909	2.36682	2.34879	-2.26605	-2.03581	-2.22937	-2.34103	-2.36723	-1.90721	-2.25752	2.22135	-2.33337	2.38759	-2.09253	-2.07407	-2.0188	-2.21638	-1.80292	2.21638	-2.29207	-2.13824	-2.2081	-2.02027	-2.11901	2.00486	-2.08153	-2.16439	-2.01357	-2.15985	2.23244	-2.06934	-2.21672	-2.05641	-2.05747	2.1649	-2.16689	-2.04577	-2.3345	-2.2118	-2.11762	-2.07359
CYTOCHROME_COMPLEX	2.24066	-1.48019	-2.29968	-2.26464	2.14276	-2.08599	-2.26172	2.155	2.18752	2.19623	2.0514	-1.98627	-2.32124	-2.33956	-2.1688	-2.12371	-2.23218	-2.23349	1.97058	-2.01251	2.16101	-2.14491	-2.25753	-2.31908	-2.34893	-1.58085	2.00504	-2.16885	-2.22517	-2.25661	-2.25854	-2.36546	1.49628	-2.31314	-2.31321	-2.20819	-2.27647	2.18208	-2.3855	-2.11026	-2.25356	-2.38735	1.79688	-2.10144	-2.11933	-2.11787	-2.05675	-2.25179	-2.17501
VOLTAGE_GATED_POTASSIUM_CHANNEL_COMPLEX	2.23885	-2.6421	-2.1442	-1.87628	2.1659	-2.28822	-1.58114	2.22755	2.21039	2.23318	2.39265	-2.32287	0	-1.77465	-2.10107	-2.30913	0	-1.66851	2.4562	-2.42094	2.20995	-2.17369	-1.99255	-1.74703	0	-2.19953	2.38437	-2.47617	-2.05647	-1.9145	0	0	2.43865	0	-2.02456	-1.51701	-1.75382	2.38169	-1.4837	-2.13802	-1.56443	-1.53479	2.59895	-2.33126	-1.79876	-2.20918	-2.37663	-1.65635	-1.84204
AXON_TERMINUS	2.23587	-2.75877	-1.77396	-1.78913	2.08834	-2.13208	-1.53924	2.3473	2.07939	2.27721	2.45772	-2.24186	0	-1.64398	-2.23931	-2.24997	0	-1.59023	2.56169	-2.2877	2.25971	-1.97098	-1.64638	-1.52226	0	-2.40302	2.48077	-2.22758	-1.95865	-1.83584	0	0	2.7932	0	-1.77978	0	-1.66367	2.40694	-1.45328	-2.32465	-1.4719	0	2.76076	-2.11243	-1.8077	-2.19693	-2.38103	-1.49461	-1.6849
ION_CHANNEL_COMPLEX	2.23243	-2.9058	-1.78388	-1.70704	2.10197	-2.18476	0	2.36107	2.13439	2.28455	2.35741	-2.43595	0	-1.57957	-2.28483	-2.42836	0	-1.43738	2.67106	-2.56817	2.24794	-2.03021	-1.49757	-1.52239	0	-2.41863	2.48474	-2.19661	-1.83078	-1.81506	0	0	2.83263	0	-1.78844	0	-1.57707	2.41815	0	-2.2453	0	0	2.76738	-2.12811	-1.74764	-2.25891	-2.35658	-1.42828	-1.50018
PROTEASOME_ACCESSORY_COMPLEX	2.22546	-1.45746	-2.22619	-2.18095	2.18696	-2.18064	-2.21807	2.22423	2.22436	2.24295	2.04357	-2.05008	-2.03931	-2.44168	-2.28631	-2.23147	-2.10148	-2.31392	1.98611	-2.11184	2.26333	-2.14535	-2.15069	-2.09254	-2.34999	-1.56829	2.02145	-2.28585	-2.2897	-2.37845	-2.11131	-2.25112	1.75389	-2.26123	-2.33561	-2.05947	-2.38989	1.92085	-2.26047	-2.14375	-2.24795	-2.30519	2.00181	-2.19188	-1.97663	-2.18608	-1.91565	-2.11004	-2.15272
TERMINAL_BOUTON	2.22453	-2.70653	-1.75197	-1.76775	2.16949	-2.14814	-1.50978	2.36277	2.07743	2.26928	2.37747	-2.28903	0	-1.65275	-2.25119	-2.34802	0	-1.61976	2.56924	-2.45453	2.28244	-1.95761	-1.64632	-1.51755	0	-2.46484	2.48084	-2.22995	-1.9319	-1.86963	0	0	2.83868	0	-1.84658	0	-1.63818	2.43554	-1.4526	-2.30326	-1.50508	-1.5207	2.82715	-2.15973	-1.8269	-2.25529	-2.38653	-1.54809	-1.68734
VOLTAGE_GATED_POTASSIUM_CHANNEL_ACTIVITY	2.22334	-2.36948	-1.99859	-1.79139	2.07824	-2.14708	-1.54562	2.14323	2.07347	2.034	2.31881	-2.17556	0	-1.67046	-2.05365	-2.16084	0	-1.68863	2.40438	-2.23661	2.17206	-2.11514	-1.91675	-1.61085	0	-2.00681	2.26788	-2.25257	-1.97445	-1.94067	0	0	2.31591	0	-1.92267	0	-1.68568	2.29014	0	-1.98651	-1.56581	-1.48206	2.40184	-2.27915	-1.76184	-2.17215	-2.23765	-1.59824	-1.89289
TRANSMEMBRANE_TRANSPORTER_COMPLEX	2.22034	-2.73449	-1.81547	-1.79737	1.98267	-2.13352	0	2.36749	2.13988	2.26812	2.39641	-2.32534	0	-1.66029	-2.17257	-2.37202	0	-1.49345	2.51197	-2.20687	2.20256	-2.05878	-1.61654	-1.61133	0	-2.40833	2.5208	-2.20703	-1.92432	-1.76224	0	0	2.74121	0	-1.81429	0	-1.52144	2.36239	0	-2.26966	0	-1.46207	2.7309	-2.24831	-1.78489	-2.16403	-2.34304	-1.55669	-1.81321
KEGG_HUNTINGTONS_DISEASE	2.21235	0	-2.16157	-2.23202	2.19658	-2.15032	-2.28909	2.03707	2.19645	2.14919	2.07805	-2.01784	-2.28251	-2.38999	-2.24287	-2.09117	-2.35002	-2.38434	1.93185	-2.06859	2.24653	-2.19519	-2.214	-2.11531	-2.42788	0	1.99934	-1.97664	-2.20406	-2.26117	-2.34865	-2.31743	1.55183	-2.33563	-2.30795	-2.20773	-2.39173	2.11163	-2.28681	-2.15819	-2.41051	-2.37264	1.73702	-2.1282	-2.03613	-2.03787	-1.97983	-2.13948	-2.22325
REACTOME_VOLTAGE_GATED_POTASSIUM_CHANNELS	2.20751	-2.67279	-2.049	-1.90547	2.07595	-2.23308	-1.64875	2.22999	2.08716	2.2099	2.31924	-2.25369	0	-1.82062	-2.1711	-2.30294	0	-1.71847	2.48738	-2.3067	2.15507	-2.15077	-1.88498	-1.76192	0	-2.06228	2.25238	-2.41661	-2.10159	-1.92911	0	0	2.29057	0	-1.9575	-1.51572	-1.76524	2.16855	-1.53192	-2.15537	-1.56366	-1.51623	2.43772	-2.32442	-1.88933	-2.23574	-2.30672	-1.76581	-1.93386
KEGG_CARDIAC_MUSCLE_CONTRACTION	2.19987	-1.70943	-2.03717	-2.04432	2.2367	-1.97378	-1.8662	2.06805	2.20364	2.12787	2.09284	-1.93777	-1.85121	-2.10613	-2.11925	-2.07079	-1.79078	-2.02889	2.03393	-2.01644	2.2346	-2.05	-1.90482	-1.87677	-1.96528	-1.64821	2.09923	-2.06514	-2.09412	-2.1037	-1.84856	-1.90218	1.79064	-1.93931	-2.1927	-1.84755	-2.01708	2.15446	-1.99858	-1.98649	-1.94717	-1.97142	1.89613	-2.0582	-1.85081	-2.02352	-2.04672	-1.95799	-2.00017
SYNAPTIC_MEMBRANE	2.18302	-2.80571	-1.79561	-1.70231	2.06113	-2.21337	0	2.33011	2.0631	2.33059	2.51516	-2.32179	0	-1.6185	-2.24051	-2.42952	0	-1.53855	2.59029	-2.40043	2.17454	-1.83013	-1.64249	-1.5494	0	-2.37559	2.45394	0	-1.87555	-1.69519	0	0	2.73489	0	-1.77664	0	-1.53504	2.42257	0	-2.3119	0	-1.46565	2.77977	-2.17363	-1.68825	-2.15744	-2.31359	-1.48412	-1.71445
ORGANELLAR_SMALL_RIBOSOMAL_SUBUNIT	2.17509	0	-2.19417	-2.24829	2.21049	-2.18172	-2.34141	2.21883	2.20971	2.3029	2.09391	-2.08917	-2.37234	-2.46227	-2.20008	-2.28045	-2.43472	-2.31931	1.9276	-2.08802	2.20335	-2.24452	-2.2364	-2.25037	-2.44096	0	2.05847	-2.08526	-2.34584	-2.32508	-2.37228	-2.55017	1.34891	-2.50818	-2.36353	-2.2589	-2.34087	2.17161	-2.47317	-2.14697	-2.34819	-2.35418	1.6639	-2.09141	-2.23818	-2.1423	-2.18544	-2.39791	-2.22005
UBIQUINONE_METABOLIC_PROCESS	2.16644	0	-2.13498	-2.10608	2.09879	-2.05814	-2.05491	1.79245	2.01866	1.85685	1.97524	-1.68696	-2.02913	-2.18815	-1.98952	-1.86078	-2.31697	-2.19878	1.86909	-1.715	2.09247	-2.0976	-2.33206	-2.13549	-2.19987	0	1.8808	-2.01958	-2.11735	-2.11535	-2.39865	-2.28908	0	-2.13683	-2.21559	-2.00418	-2.18707	2.09108	-2.17588	-1.65372	-2.19262	-2.17243	1.59141	-2.06431	-1.73955	-1.94869	-1.88569	-2.17832	-2.09538
PROTEIN_TRANSMEMBRANE_TRANSPORTER_ACTIVITY	2.15161	-1.83069	-2.26463	-2.46574	2.32857	-2.19047	-2.15467	2.11404	2.35376	2.22617	1.95016	-2.2273	-2.17358	-2.41472	-2.23455	-2.09309	-2.08699	-2.35173	2.00153	-2.08161	2.10939	-2.37263	-2.06033	-2.12157	-2.28998	-1.96806	2.01811	-1.89703	-2.51661	-2.54781	-2.03428	-2.26243	1.72345	-2.13875	-2.32899	-2.23099	-2.30026	1.87733	-2.14204	-2.20573	-2.17598	-2.23979	1.76778	-2.01033	-2.27341	-2.20137	-1.89023	-2.22689	-2.23823
MYELIN_SHEATH	2.14079	-1.90127	-2.14654	-2.03606	2.14978	-2.18542	-1.91571	2.101	2.14997	2.15236	2.2555	-2.07136	-1.6863	-2.09324	-2.22979	-2.18871	-1.52116	-2.02165	2.27704	-2.0333	2.25392	-2.13558	-2.14294	-1.88852	-1.86308	-1.77391	2.18353	-2.24225	-2.22012	-2.10405	-1.74401	-1.75221	2.18476	-1.83331	-2.08787	-1.84867	-2.03338	2.20207	-1.79809	-1.96652	-1.87386	-1.92697	2.35983	-2.12904	-1.71423	-2.0938	-2.13711	-1.78321	-2.02781
REACTOME_RAS_ACTIVATION_UOPN_CA2_INFUX_THROUGH_NMDA_RECEPTOR	2.13855	-2.32101	-1.96953	-1.96537	2.23717	-2.22633	-1.88769	2.24659	2.20223	2.29759	2.27416	-2.23416	-1.83462	-1.87888	-2.17647	-2.33383	-1.54049	-2.07894	2.2775	-2.40874	2.20798	-2.07593	-1.89046	-1.87349	-1.85782	-2.33906	2.25335	-2.13554	-2.00438	-1.93967	-1.641	-1.6951	2.3178	-1.76202	-2.06222	-1.79601	-1.97017	2.13206	-1.90898	-2.35938	-1.8685	-1.85763	2.35095	-2.21919	-2.0876	-2.24646	-2.26363	-1.9496	-1.94999
MONOVALENT_INORGANIC_CATION_TRANSMEMBRANE_TRANSPORTER_ACTIVITY	2.13544	-2.09712	0	-1.6753	2.07286	-2.02097	-1.8315	2.07359	2.10043	2.09931	2.24771	-2.09398	-1.58344	-1.82384	-2.08558	-1.92816	0	-1.82159	2.20026	-2.35677	2.09354	-2.01723	-1.80481	-1.7874	-1.55394	-1.96511	2.25274	-2.11765	-2.054	-1.90255	-1.58937	-1.51267	2.18672	0	-1.96392	-1.61683	-1.78593	2.30976	-1.61743	-1.99644	-1.7165	-1.74707	2.28537	-2.11007	-1.78201	-2.01976	-2.27824	0	-1.84482
NEURON_PROJECTION_TERMINUS	2.13139	-2.63621	-1.80415	-1.70077	2.04774	-2.06402	-1.4435	2.24645	2.02843	2.19399	2.32985	-2.19884	0	-1.59542	-2.13307	-2.31573	0	-1.53959	2.48814	-2.31886	2.1351	-1.94341	-1.58502	-1.45817	0	-2.29992	2.42179	-2.12229	-1.8037	-1.83832	0	0	2.71519	0	-1.77009	0	-1.58049	2.33703	0	-2.31482	0	0	2.66998	-2.02788	-1.73239	-2.08191	-2.21088	-1.45371	-1.63207
CELLULAR_RESPONSE_TO_ACIDIC_PH	2.11664	-2.13087	-2.03108	-1.94975	2.03231	-2.1023	-1.91265	2.1143	2.05192	2.05265	2.12295	-2.16747	-1.77926	-1.92065	-2.03953	-2.0125	-1.52303	-1.99478	2.05767	-2.01551	2.04621	-2.15029	-1.79836	-1.9462	-1.8114	-2.12669	2.12283	-2.13443	-2.11663	-2.01095	-1.826	-1.76874	2.0118	-1.75861	-2.04142	-1.77737	-1.89016	2.07584	-1.8443	-2.06687	-1.95525	-1.89401	2.01443	-2.19613	-2.07654	-2.1154	-2.0831	-1.89409	-2.07971
REACTOME_DOPAMINE_NEUROTRANSMITTER_RELEASE_CYCLE	2.11617	-2.3646	-2.04285	-2.01913	2.13325	-2.2072	-2.0461	2.23785	2.12912	2.26597	2.25142	-2.37547	-1.95694	-1.91331	-2.14256	-2.2717	-1.65839	-1.95601	2.38494	-2.39031	2.08162	-2.00186	-1.86063	-2.01295	-1.82996	-2.1922	2.29777	-2.13919	-2.03859	-1.98358	-1.72207	-1.71068	2.16862	-1.94033	-1.97426	-2.06663	-2.04058	2.18195	-1.94233	-2.38827	-1.97552	-1.94341	2.4076	-2.1589	-2.12407	-2.24723	-2.2615	-2.08539	-2.02776
ORGANELLAR_LARGE_RIBOSOMAL_SUBUNIT	2.10968	0	-2.27257	-2.26463	2.17419	-1.99896	-2.37614	1.87292	2.20345	2.0264	1.86662	-1.73927	-2.32331	-2.36335	-2.0181	-1.91728	-2.35869	-2.37379	1.39539	-1.67484	2.20574	-2.26871	-2.25838	-2.27174	-2.31013	0	1.76185	-1.93213	-2.07886	-2.14421	-2.38667	-2.39618	0	-2.33318	-2.16948	-2.29846	-2.30933	1.82604	-2.28408	-2.00051	-2.36395	-2.34547	0	-1.97726	-2.20344	-2.04352	-1.69664	-2.33939	-2.25419
BIOCARTA_GLYCOLYSIS_PATHWAY	2.10545	-1.56313	-1.95107	-1.94764	1.98602	-2.00144	-1.92258	1.99902	1.98962	2.01229	1.96996	-1.8467	-1.88826	-1.98312	-2.0766	-2.13965	-1.98955	-1.92919	1.88806	-1.97923	2.12643	-1.96383	-2.00098	-1.87428	-1.95254	-1.5891	1.98416	-2.04964	-2.00765	-2.06152	-2.02222	-1.95085	1.65403	-2.0494	-1.96927	-1.89261	-2.03583	2.00091	-1.86603	-1.9298	-1.92329	-1.92337	1.81521	-1.98311	-1.80458	-1.97297	-1.93155	-1.8718	-1.93669
ATP_METABOLIC_PROCESS	2.10542	-1.32018	-2.06078	-2.12758	2.2902	-1.97958	-2.2061	2.08916	2.26143	2.18234	2.02328	-1.99472	-2.1334	-2.25822	-2.16399	-2.10483	-2.2802	-2.29223	1.91355	-1.94672	2.27866	-2.08097	-2.14735	-2.15429	-2.29895	-1.48576	2.01037	-2.05233	-2.20849	-2.26942	-2.18325	-2.33176	1.5422	-2.29002	-2.32844	-2.25921	-2.30102	2.08841	-2.31719	-2.05753	-2.23905	-2.29921	1.73285	-2.0566	-1.94671	-2.06804	-1.97161	-2.17823	-2.18617
REACTOME_UNBLOCKING_OF_NMDA_RECEPTOR_GLUTAMATE_BINDING_AND_ACTIVATION	2.09852	-2.15518	-1.57477	-1.50713	1.99301	-1.99488	0	2.16059	1.97138	2.1081	2.04021	-2.1049	0	0	-1.91311	-2.03035	0	0	1.99482	-2.15611	2.0357	-1.79949	0	0	0	-2.18926	2.00488	-1.89161	-1.62842	-1.52037	0	0	2.19037	0	-1.60229	0	0	2.02085	0	-2.14575	0	0	2.15366	-1.98432	-1.76301	-1.9919	-2.15066	0	-1.47265
POTASSIUM_CHANNEL_ACTIVITY	2.09202	-2.41462	-1.99035	-1.79317	2.08468	-2.02137	-1.66485	2.05005	2.02421	2.03175	2.16703	-2.18921	0	-1.69129	-2.03895	-2.19873	0	-1.73925	2.3553	-2.2333	2.09793	-2.01239	-1.91703	-1.73963	0	-2.03767	2.22014	-2.22079	-1.94849	-1.83292	0	0	2.32067	-1.43812	-1.86042	-1.52389	-1.68521	2.23224	-1.50901	-1.99283	-1.53329	-1.57017	2.33487	-2.13137	-1.84752	-2.11862	-2.26677	-1.60445	-1.82512
IONOTROPIC_GLUTAMATE_RECEPTOR_ACTIVITY	2.08974	-2.26405	-1.71052	-1.62072	1.82897	-2.08491	0	2.17814	1.919	2.21347	2.23103	-2.19809	0	0	-2.05715	-2.25161	0	0	2.20172	-2.28911	2.1007	-1.87713	-1.499	-1.42354	0	-2.11172	2.1123	-2.21623	-1.67553	-1.56979	0	0	2.24084	0	-1.61703	0	-1.44754	2.16759	0	-2.17459	0	0	2.23659	-2.13064	-1.69347	-2.04071	-2.31099	0	-1.55725
P_P_BOND_HYDROLYSIS_DRIVEN_PROTEIN_TRANSMEMBRANE_TRANSPORTER_ACTIVITY	2.0882	-1.6088	-2.16761	-2.32828	2.05321	-2.26619	-1.92303	2.01279	2.16414	2.00229	1.95653	-2.12002	-1.84147	-2.29523	-2.17777	-2.141	-1.80701	-2.0754	1.90644	-2.0811	2.16321	-2.3057	-1.94406	-1.92671	-1.92375	-1.74388	1.8696	-1.96746	-2.40587	-2.24328	-1.7503	-1.85189	1.63475	-1.83707	-2.15624	-1.92398	-2.11495	1.72204	-1.9336	-2.07681	-1.92189	-1.9798	1.75639	-2.11939	-2.01669	-2.08826	-1.97443	-1.95646	-2.11495
REGULATION_OF_MITOCHONDRIAL_TRANSLATION	2.08789	-1.43146	-2.30361	-2.13334	2.03187	-2.14242	-2.12128	2.03787	2.10201	2.13027	1.97953	-2.00088	-2.11192	-2.25714	-2.11523	-2.15467	-2.1346	-2.24816	1.8489	-1.99845	2.11429	-2.20162	-2.1033	-2.12435	-2.16351	-1.42891	1.87538	-2.0961	-2.1672	-2.26192	-1.9476	-2.14366	0	-2.07568	-2.21133	-2.1114	-2.17515	1.87089	-2.17063	-2.1123	-2.10345	-2.16297	1.5991	-2.09212	-2.1503	-2.08024	-2.08545	-2.06444	-2.10328
REACTOME_ACETYLCHOLINE_NEUROTRANSMITTER_RELEASE_CYCLE	2.08704	-2.24055	-2.10853	-2.0601	2.08507	-2.14176	-2.09779	2.24007	2.05421	2.19201	2.15182	-2.34703	-2.05953	-2.11141	-2.13298	-2.20063	-1.74971	-2.1158	2.2963	-2.2541	2.16553	-2.15871	-2.07067	-2.22469	-1.99456	-2.15126	2.22942	-2.11188	-2.07883	-2.02499	-1.87876	-1.90977	2.10634	-2.06142	-2.01895	-2.1089	-2.14441	2.18387	-2.14101	-2.19369	-2.09292	-2.06543	2.17497	-2.14816	-2.02703	-2.0864	-2.16768	-2.19823	-2.13041
EXTRACELLULAR_LIGAND_GATED_ION_CHANNEL_ACTIVITY	2.08673	-2.70389	-1.65667	-1.59092	2.0307	-2.18956	0	2.29536	2.068	2.20666	2.34149	-2.33271	0	-1.4541	-2.095	-2.33302	0	0	2.29213	-2.32223	2.12451	-1.86337	0	0	0	-2.22392	2.35933	-2.26983	-1.804	-1.58712	0	0	2.47104	0	-1.59553	0	0	2.1574	0	-2.30503	0	0	2.43517	-2.09393	-1.80173	-2.21276	-2.29702	0	-1.57785
AXON_PART	2.08341	-2.69246	-1.71676	-1.68536	2.06307	-1.97552	0	2.19598	1.95772	2.11567	2.2915	-2.16574	0	-1.48073	-2.16661	-2.20791	0	-1.46231	2.51119	-2.33957	2.17177	-1.8322	-1.53247	-1.46824	0	-2.31167	2.34265	-2.14162	-1.77697	-1.67828	0	0	2.7233	0	-1.67665	0	-1.53322	2.2808	0	-2.12316	0	0	2.67439	-2.04392	-1.74427	-2.11272	-2.06254	-1.48838	-1.53844
REACTOME_NEURONAL_SYSTEM	2.08057	-2.74022	-1.81429	-1.75412	2.10203	-2.12972	-1.53966	2.28608	2.12208	2.132	2.33891	-2.33683	0	-1.61639	-2.10849	-2.3231	0	-1.57359	2.50927	-2.302	2.1611	-1.94373	-1.56245	-1.49519	0	-2.35816	2.46678	-2.11224	-1.86169	-1.80783	0	0	2.70102	0	-1.79754	0	-1.6094	2.3383	0	-2.27772	0	0	2.68098	-2.123	-1.76362	-2.17827	-2.22747	-1.4474	-1.6701
VOLTAGE_GATED_CATION_CHANNEL_ACTIVITY	2.07883	-2.66298	-1.77857	-1.70091	2.10899	-2.11372	0	2.14364	2.05715	2.11591	2.31032	-2.22963	0	-1.45294	-2.08635	-2.19982	0	-1.51678	2.5909	-2.40326	2.12973	-1.96241	-1.63312	-1.44036	0	-2.18473	2.38154	-2.1388	-1.89699	-1.80106	0	0	2.52631	0	-1.76575	0	-1.52067	2.33424	0	-2.0738	0	0	2.55665	-2.1911	-1.75137	-2.2133	-2.30547	-1.45208	-1.73101
RIBONUCLEOSIDE_TRIPHOSPHATE_METABOLIC_PROCESS	2.07673	0	-2.14185	-2.03702	2.11829	-1.92605	-2.09203	1.94383	2.18409	2.00436	1.91624	-1.84304	-2.12714	-2.22492	-2.10403	-1.99521	-2.20253	-2.16143	1.79606	-1.81875	2.07848	-1.9691	-1.98854	-2.02503	-2.22864	0	1.89689	-1.8277	-2.07436	-2.05838	-2.18831	-2.33054	1.49165	-2.21915	-2.15384	-2.06957	-2.22336	1.97623	-2.22391	-1.89831	-2.12073	-2.17047	1.65121	-1.96082	-1.78644	-1.92229	-1.76374	-2.07076	-2.0808
EXCITATORY_EXTRACELLULAR_LIGAND_GATED_ION_CHANNEL_ACTIVITY	2.07304	-2.42327	-1.9341	-1.75002	2.09166	-2.32324	0	2.31963	2.11426	2.29799	2.4041	-2.34695	0	-1.62471	-2.21668	-2.34308	0	-1.47153	2.33193	-2.39482	2.21203	-2.05236	-1.62772	-1.57104	0	-2.20069	2.31378	-2.49788	-1.95365	-1.70092	0	0	2.37195	0	-1.71196	0	-1.52894	2.26648	0	-2.232	0	0	2.36531	-2.29759	-1.82111	-2.26685	-2.4449	-1.55613	-1.71295
CATION_CHANNEL_COMPLEX	2.0712	-2.69532	-1.77031	-1.66938	1.97974	-2.12051	0	2.20809	1.96145	2.12018	2.3767	-2.34346	0	-1.47891	-2.09317	-2.16258	0	-1.46369	2.61113	-2.42174	2.12299	-1.9962	-1.61079	-1.48042	0	-2.22921	2.35156	-2.07707	-1.88124	-1.68812	0	0	2.6029	0	-1.68605	0	-1.50006	2.38537	0	-2.14885	0	0	2.61637	-2.17564	-1.68377	-2.1425	-2.24206	-1.42146	-1.70783
MITOCHONDRIAL_MEMBRANE	2.07035	0	-2.01849	0	2.07129	0	0	0	2.10504	1.88684	1.98111	-1.73025	0	0	-1.93815	-1.91778	0	-2.31791	1.81643	0	1.98149	0	0	0	-2.22511	0	1.89854	0	-1.95977	-2.19428	-2.06752	0	1.41091	0	0	0	-2.0246	1.97204	0	-1.92272	0	0	1.56729	-1.85096	0	-1.85538	0	0	0
STEREOCILIUM_BUNDLE_TIP	2.06801	-1.78437	-1.81869	-1.89828	2.13145	-2.05313	-1.89496	2.00696	2.01943	2.08628	1.99348	-1.84158	-1.88115	-1.80818	-1.99726	-1.84129	-1.77028	-1.87037	1.85011	-1.82229	2.08043	-1.96559	-1.85679	-1.97368	-1.84365	-1.76329	1.9482	-1.97804	-1.97367	-1.98437	-1.80312	-1.77557	1.69358	-1.79649	-2.00183	-1.85791	-1.84776	2.01412	-1.9092	-1.84668	-1.80838	-1.98525	1.74761	-1.96743	-1.96942	-1.97904	-2.00933	-1.95381	-1.95514
REACTOME_CLASS_C_3_METABOTROPIC_GLUTAMATE_PHEROMONE_RECEPTORS	2.0621	-2.10774	-2.00579	-1.96836	1.95032	-2.09179	-1.71828	2.04165	2.02316	1.96399	2.20435	-2.00316	-1.51526	-1.88819	-2.01292	-1.91614	0	-1.83113	2.18691	-1.92998	1.91678	-2.05689	-2.04201	-1.82172	-1.55668	-1.9724	2.18065	-2.20028	-2.06085	-1.80185	-1.53336	0	1.9864	-1.55567	-1.85485	-1.6253	-1.76076	2.23529	-1.68339	-1.88033	-1.71055	-1.691	2.02463	-1.91146	-1.7994	-2.06576	-2.26012	-1.77841	-1.9526
VOLTAGE_GATED_ION_CHANNEL_ACTIVITY	2.0611	-2.48083	-1.83089	-1.62257	2.00649	-2.01205	0	2.12434	1.95248	2.08997	2.2484	-2.20336	0	-1.50657	-2.12445	-2.20314	0	-1.4652	2.49326	-2.30353	2.13062	-1.88429	-1.57914	-1.45043	0	-2.19529	2.37346	-2.04221	-1.83575	-1.71712	0	0	2.54083	0	-1.71267	0	-1.46059	2.32454	0	-2.05114	0	0	2.59042	-2.19358	-1.65309	-2.07658	-2.15038	-1.42777	-1.60581
QUINONE_BIOSYNTHETIC_PROCESS	2.06039	0	-2.11469	-2.01058	2.00337	-1.80889	-2.02363	1.78565	1.89146	1.81448	1.83111	-1.57795	-1.99613	-2.09974	-1.89705	-1.70908	-2.15917	-2.13576	1.70923	-1.57347	1.91667	-1.91442	-2.25557	-2.02778	-2.15539	0	1.7226	-1.97746	-1.98513	-2.10815	-2.21592	-2.12213	0	-2.00783	-2.07582	-1.97205	-2.07019	1.94782	-2.10471	-1.5604	-2.07205	-2.10338	1.46365	-1.90526	-1.67155	-1.79633	-1.82476	-2.07522	-2.04465
CHOLESTEROL_BIOSYNTHETIC_PROCESS	2.04157	-1.53569	-2.15261	-2.10751	2.0136	-2.10264	-2.01223	2.00785	2.05983	2.02807	2.04732	-1.90408	-1.90368	-2.11357	-2.10163	-2.08014	-2.03042	-2.04958	1.89413	-1.99325	2.1446	-2.26242	-2.36224	-2.12118	-1.94203	0	1.89053	-2.33829	-2.18838	-2.08162	-2.13665	-2.02865	1.41191	-2.01001	-2.00783	-1.9138	-1.96281	2.07135	-1.96721	-1.86267	-2.10953	-1.94765	1.72229	-2.18642	-1.83428	-2.10438	-2.28414	-2.05364	-2.02986
ODORANT_BINDING	2.03765	-3.34145	0	-1.94598	2.00046	-2.15295	-1.988	2.11089	1.89054	1.98655	2.15825	-2.52804	-1.96349	-1.5321	-2.01313	-2.113	-1.83108	-1.86611	2.25814	-2.16994	2.06609	-1.89748	0	-1.67134	-1.94352	-2.94824	2.1699	-1.94916	-1.96392	-1.90283	0	-1.97026	2.60408	-1.78312	-1.94081	0	-1.77074	2.39103	-2.12128	-2.75553	-1.73474	-2.004	2.21345	-1.97867	-2.61811	-2.08953	-2.23717	0	0
POSTSYNAPTIC_MEMBRANE	2.03562	-2.6672	-1.77442	-1.5901	1.92967	-2.04188	0	2.23882	1.90604	2.16884	2.35117	-2.31929	0	-1.57512	-2.15526	-2.25311	0	-1.47444	2.3831	-2.39054	2.13533	-1.87887	-1.70969	-1.45939	0	-2.15665	2.36881	-2.22332	-1.76944	-1.66771	0	0	2.55912	0	-1.69774	0	-1.50671	2.31562	0	-2.23503	0	0	2.61243	-2.10434	-1.64602	-2.15646	-2.28885	0	-1.59349
PURINE_RIBONUCLEOSIDE_TRIPHOSPHATE_METABOLIC_PROCESS	2.02682	0	-2.02435	-2.02064	2.17189	-1.98871	-2.22936	1.97848	2.20045	2.09527	1.94749	-1.8501	-2.179	-2.31886	-2.0965	-1.99506	-2.29902	-2.19319	1.79571	-1.86019	2.12518	-2.04421	-2.08235	-2.18815	-2.33109	0	1.9522	-1.9626	-2.0765	-2.17228	-2.23721	-2.32985	1.3996	-2.30851	-2.24805	-2.20517	-2.28585	1.97703	-2.32471	-1.92613	-2.26092	-2.27626	1.56238	-1.96363	-1.86824	-1.9193	-1.83305	-2.09566	-2.16078
NEUROPEPTIDE_RECEPTOR_BINDING	2.02436	-1.76845	-1.71635	-1.81221	1.8925	-2.0432	-1.70541	2.09165	1.95388	2.05026	2.13849	-2.02555	-1.70882	-1.8198	-2.08471	-2.22029	-1.64703	-1.65762	2.21534	-2.18399	1.95233	-1.89355	-1.6951	-1.61218	-1.68678	-1.47825	2.03955	-2.0382	-2.03762	-1.91266	-1.56065	-1.69711	1.72431	-1.7296	-1.78879	-1.78146	-1.76624	1.99817	-1.7226	-1.99463	-1.68591	-1.73283	1.9842	-1.92166	-1.61889	-1.98295	-2.23132	-1.8284	-1.78181
REACTOME_POST_CHAPERONIN_TUBULIN_FOLDING_PATHWAY	2.02401	-1.82488	-2.08327	-2.10906	1.99065	-2.13721	-2.16091	2.03801	2.06655	2.0627	2.0021	-2.27555	-2.07586	-2.21614	-2.20213	-2.13972	-1.92328	-2.2604	1.94116	-2.11071	2.04665	-2.17716	-2.11121	-2.10828	-2.22196	-1.57231	1.99687	-2.05	-2.24521	-2.1574	-1.99548	-2.13232	1.62666	-2.13313	-2.18643	-2.00692	-2.30429	2.00316	-2.18488	-2.19976	-2.13234	-2.23793	1.86775	-2.1248	-1.93034	-2.23311	-2.0906	-2.15205	-2.05482
MITOCHONDRIAL_RESPIRATORY_CHAIN_COMPLEX_ASSEMBLY	2.02353	0	-1.96709	-2.00365	1.95177	-1.89599	-1.9332	1.94554	2.02029	2.02859	1.97784	-1.83699	-1.97512	-2.21981	-2.08684	-2.02793	-2.03615	-2.11543	1.8699	-1.85877	2.08311	-2.00977	-1.92765	-1.89291	-2.10595	0	1.94561	-1.89831	-2.04233	-2.15889	-2.05317	-2.06969	1.57639	-2.03536	-2.14699	-1.93686	-2.15158	1.79325	-2.09267	-1.85925	-1.95395	-2.04333	1.80435	-1.93774	-1.71486	-1.90742	-1.7066	-1.95529	-2.02249
PROTON_TRANSPORTING_ATP_SYNTHASE_ACTIVITY_ROTATIONAL_MECHANISM	2.02033	-1.63979	-2.03774	-2.08709	2.21068	-1.93418	-1.95777	1.98296	2.11922	2.05339	1.86758	-2.00693	-1.92436	-2.16664	-2.04732	-2.04116	-1.89785	-2.12538	1.89233	-2.01178	2.06744	-2.03847	-1.9766	-1.98789	-2.09108	-1.5926	1.8923	-1.90107	-2.16	-2.19032	-1.97897	-2.04281	1.61615	-2.0124	-2.13815	-2.00731	-2.1519	1.83	-2.01702	-1.99237	-2.00504	-2.06542	1.75848	-2.01324	-1.76083	-2.00944	-1.83916	-1.94853	-1.97444
ATPASE_ACTIVITY_COUPLED_TO_TRANSMEMBRANE_MOVEMENT_OF_IONS_ROTATIONAL_MECHANISM	2.01898	-1.84636	-1.96412	-1.98429	2.20019	-1.94407	-1.93969	2.13724	2.15133	2.14113	2.07315	-2.07681	-2.00288	-2.02774	-2.06544	-2.10906	-1.98685	-2.05755	2.00811	-2.0525	2.09775	-1.96068	-1.8189	-1.93438	-2.13194	-1.80355	2.09578	-1.91707	-2.01526	-2.05628	-1.90233	-2.07509	1.80768	-2.06318	-2.04838	-2.11092	-1.97335	2.02497	-2.02863	-2.10014	-1.98329	-2.02657	1.8378	-1.97244	-1.9427	-2.09816	-1.91505	-1.97702	-1.99061
NEURON_NEURON_SYNAPTIC_TRANSMISSION	2.01639	-2.56918	-1.54542	-1.63727	1.90218	-2.07877	0	2.16724	1.94162	2.14404	2.19201	-2.25864	0	-1.44712	-2.01676	-2.20244	0	0	2.4251	-2.35415	2.08972	-1.77485	0	0	0	-2.27585	2.3595	-2.03598	-1.71518	-1.60905	0	0	2.70397	0	-1.58691	0	-1.44971	2.24116	0	-2.12367	0	0	2.70285	-1.97007	-1.61653	-2.02285	-2.22679	0	-1.47328
HORMONE_ACTIVITY	2.01454	-1.51596	-1.83395	-2.02787	1.98749	-1.96346	-2.0392	1.87796	1.96143	1.92891	1.85725	-1.88334	-2.12683	-1.93629	-1.95906	-1.86095	-2.06719	-1.98522	1.7872	-1.88805	2.01586	-1.90422	-1.76627	-1.98767	-2.03649	-1.42305	1.77953	-1.79747	-1.97453	-2.1033	-1.90084	-2.05112	1.49144	-2.05162	-2.13891	-2.14099	-2.09776	1.73936	-2.03625	-1.85725	-2.10681	-2.06856	1.60572	-1.98041	-1.94957	-1.85566	-1.76494	-2.09161	-2.03787
GLUTAMATE_RECEPTOR_SIGNALING_PATHWAY	2.01323	-2.47292	-1.52125	-1.55014	1.85524	-1.91988	0	2.13582	1.90307	2.10436	2.18082	-2.20014	0	0	-2.01095	-2.14298	0	0	2.25467	-2.2616	1.99394	-1.73081	0	0	0	-2.27808	2.19428	-1.96536	-1.68607	-1.51404	0	0	2.49744	0	-1.52875	0	0	2.14405	0	-2.1549	0	0	2.44496	-1.94445	-1.62409	-2.00391	-2.12905	0	-1.46806
ATP_SYNTHESIS_COUPLED_ELECTRON_TRANSPORT	2.01172	0	-2.1502	-2.09125	2.13027	-2.0535	-2.16655	2.00277	2.06221	2.08089	1.91879	-1.98625	-2.15632	-2.18871	-2.01555	-1.93836	-2.30794	-2.23435	1.72552	-1.92752	1.9661	-2.01739	-2.10778	-2.07527	-2.18166	0	1.98979	-1.99233	-2.08159	-2.11264	-2.16321	-2.22538	0	-2.17874	-2.13665	-2.13848	-2.24434	1.94464	-2.26949	-1.96617	-2.1952	-2.16579	1.55198	-1.99436	-1.96615	-2.01526	-1.89638	-2.1798	-2.15607
REGULATION_OF_AMINE_TRANSPORT	2.00303	-2.13915	-1.79784	-1.63103	1.87206	-1.93075	-1.48199	1.98681	1.87153	1.96808	2.15816	-2.01998	0	-1.7113	-1.96059	-2.04817	0	-1.55215	2.22025	-2.20999	1.99879	-1.86286	-1.78868	-1.54173	0	-1.87023	2.07653	-2.05002	-1.7837	-1.75525	0	0	2.25082	0	-1.72901	0	-1.61567	2.13205	-1.4979	-1.92332	0	-1.51144	2.21067	-2.04321	-1.56503	-1.84497	-2.13385	-1.57712	-1.69535
REACTOME_TRANSMISSION_ACROSS_CHEMICAL_SYNAPSES	1.988	-2.58442	-1.57883	-1.55363	1.94027	-1.96769	0	2.1752	1.95215	2.12604	2.30089	-2.23831	0	-1.41093	-2.03883	-2.24944	0	0	2.41467	-2.24854	2.08501	-1.74815	0	0	0	-2.32551	2.392	-2.09946	-1.61918	-1.63505	0	0	2.70085	0	-1.6338	0	0	2.24503	0	-2.19531	0	0	2.62865	-1.98512	-1.56294	-2.03321	-2.20521	0	-1.51428
DELAYED_RECTIFIER_POTASSIUM_CHANNEL_ACTIVITY	1.98222	-2.29378	-1.86663	-1.73599	1.88182	-1.97547	-1.52571	2.01843	1.93849	1.9466	2.07276	-2.04826	0	-1.72433	-1.90849	-2.04034	0	-1.586	2.22289	-2.19347	1.96589	-1.97077	-1.78641	-1.61053	0	-1.87337	1.98184	-2.16596	-1.87615	-1.83756	0	0	2.13391	0	-1.79864	-1.46559	-1.65988	1.9329	-1.4617	-1.88036	-1.54154	-1.49057	2.21293	-2.07499	-1.73477	-2.08051	-1.92444	-1.65722	-1.78515
ATP_HYDROLYSIS_COUPLED_PROTON_TRANSPORT	1.98088	-2.00814	-1.98365	-1.98543	2.12313	-1.91577	-1.94537	2.1742	2.16276	2.09339	2.24713	-2.04551	-1.87698	-2.04312	-2.09798	-2.1978	-1.80604	-1.95812	2.24873	-2.09097	2.16887	-1.94806	-1.75815	-1.84019	-2.05013	-1.91138	2.27289	-2.01979	-1.98816	-2.03994	-1.88966	-1.9662	2.05852	-2.02866	-2.01631	-1.93803	-2.01802	2.0047	-1.95459	-2.11344	-1.93503	-1.94857	2.11026	-2.00513	-1.93411	-2.0668	-1.95567	-1.8943	-1.92204
DOPAMINE_TRANSPORT	1.97835	-1.88718	-1.74177	-1.65541	1.93739	-1.93076	-1.51905	2.02544	1.86287	1.99012	2.03255	-2.08934	0	-1.46482	-2.05228	-1.98735	0	-1.48696	1.9955	-2.10418	2.04782	-1.76922	-1.69069	-1.54327	0	-1.74211	1.9713	-2.02252	-1.65657	-1.723	0	0	1.86158	0	-1.67357	0	-1.60838	1.8506	-1.47608	-2.02097	-1.47524	-1.52731	1.90862	-2.10504	-1.55216	-1.97415	-1.94502	-1.59629	-1.66319
AMINE_TRANSPORT	1.97702	-2.21636	-1.8137	-1.70999	1.93322	-2.03089	-1.53444	2.01409	1.90897	2.01014	2.14245	-2.01893	0	-1.73957	-2.0208	-2.15823	0	-1.65123	2.24281	-2.17505	1.9939	-1.85224	-1.7986	-1.57325	0	-1.92197	2.12845	-2.10535	-1.85858	-1.81731	0	0	2.2156	-1.48467	-1.78595	-1.5051	-1.68804	2.18428	-1.54244	-1.9588	-1.54445	-1.53495	2.28484	-1.98019	-1.61756	-1.94362	-2.11118	-1.59247	-1.70003
GATED_CHANNEL_ACTIVITY	1.97504	-2.49168	-1.69417	-1.63618	1.90725	-1.91728	0	2.06297	1.89439	1.9831	2.24671	-2.21541	0	0	-2.01012	-2.05037	0	0	2.44496	-2.15301	2.00512	-1.82583	-1.50919	-1.51697	0	-2.20425	2.19716	-2.10585	-1.8137	-1.66709	0	0	2.49905	0	-1.50791	0	0	2.30313	0	-2.02682	0	0	2.54612	-2.22965	-1.58856	-1.98062	0	0	-1.51628
STEROL_BIOSYNTHETIC_PROCESS	1.97348	-1.31934	-2.07539	-1.99553	1.9005	-1.98073	-1.91916	1.84133	1.91395	1.86555	1.90554	-1.75904	-1.81138	-2.0525	-2.00275	-1.92194	-1.97632	-1.99545	1.74446	-1.8502	1.9775	-2.10624	-2.28121	-2.03201	-1.85753	0	1.72711	-2.1639	-2.02026	-1.87971	-2.08429	-1.93355	0	-1.9292	-1.91742	-1.8439	-1.90402	1.96364	-1.86515	-1.70359	-1.95682	-1.88544	1.51508	-2.06923	-1.69569	-1.95661	-2.09046	-1.98119	-1.9769
CELLULAR_RESPONSE_TO_PH	1.97317	-2.23315	-1.79417	-1.83131	1.99365	-1.91673	-1.72281	1.90973	1.98868	1.97424	2.03578	-2.012	-1.51546	-1.58061	-1.95546	-1.84214	0	-1.74101	2.09722	-1.90515	2.00173	-1.96524	-1.65016	-1.73823	-1.55937	-2.15543	2.07534	-2.03742	-1.8593	-1.76038	-1.57166	-1.44028	2.14693	-1.48984	-1.8396	-1.56547	-1.69447	2.06623	-1.59531	-2.08127	-1.71783	-1.6319	2.01417	-1.986	-1.85296	-2.01473	-1.87726	-1.67213	-1.79863
PRESYNAPTIC_ACTIVE_ZONE	1.9711	-2.30042	-1.94576	-1.85594	2.08496	-2.1593	-1.78875	2.23121	2.05048	2.09846	2.09045	-2.15096	-1.68816	-1.73675	-2.01509	-2.12463	0	-1.7184	2.27895	-2.15713	2.11445	-1.89548	-1.7262	-1.81935	-1.64146	-2.04359	2.13936	-2.01522	-1.87507	-1.78366	-1.53611	-1.55103	2.22394	-1.7537	-1.819	-1.79808	-1.77611	2.02341	-1.72928	-2.06713	-1.7567	-1.7694	2.4269	-2.09918	-1.85858	-2.08231	-2.06397	-1.75778	-1.80394
DOPAMINE_SECRETION	1.97075	-1.91401	-1.71506	-1.55771	1.77299	-1.88239	0	1.90805	1.84581	1.84779	1.98827	-1.95636	0	-1.45326	-2.02391	-2.01359	0	0	2.05336	-1.99558	1.99452	-1.75697	-1.70215	-1.48754	0	-1.64223	1.94554	-2.01473	-1.67779	-1.64506	0	0	1.98578	0	-1.61455	0	-1.48901	1.8644	0	-1.86566	0	0	1.91891	-2.01907	-1.44565	-1.90469	-1.87871	0	-1.60259
OXIDATIVE_PHOSPHORYLATION	1.96939	0	-1.99875	-2.00372	2.07567	-1.86971	-2.13245	1.86071	2.02339	1.94718	1.82999	-1.91561	-2.02525	-2.20957	-2.00029	-1.90932	-2.14161	-2.11653	1.68956	-1.78825	1.99768	-1.91159	-2.03517	-2.09023	-2.17951	0	1.83946	-1.91855	-1.99867	-2.08419	-2.19433	-2.28437	0	-2.17848	-2.10131	-1.98278	-2.12698	1.91417	-2.18946	-1.88919	-2.16666	-2.12999	1.494	-1.89701	-1.76056	-1.85326	-1.75619	-2.08747	-2.05901
ENERGY_COUPLED_PROTON_TRANSMEMBRANE_TRANSPORT_AGAINST_ELECTROCHEMICAL_GRADIENT	1.96553	-1.83956	-1.8993	-1.89702	2.09267	-1.92427	-1.8731	2.0707	2.05109	2.09777	2.15346	-2.02469	-2.00742	-2.01832	-2.0914	-2.10937	-1.78272	-1.88586	2.06112	-1.99903	2.08107	-1.86715	-1.76537	-1.7862	-2.01376	-1.79186	2.13918	-2.01446	-1.94265	-1.95026	-1.91148	-1.97966	1.98798	-1.9584	-2.01464	-1.89749	-1.92119	1.92431	-1.92928	-2.01299	-1.90297	-1.9137	2.03461	-1.95982	-1.871	-1.95938	-1.86428	-1.87187	-1.87199
SYNAPTIC_TRANSMISSION_DOPAMINERGIC	1.96162	-1.6579	-1.6671	-1.76199	1.90582	-1.8344	-1.77178	1.98762	1.83764	1.97309	1.88218	-1.83514	-1.88042	-1.73538	-2.05975	-1.98774	-1.68654	-1.68242	1.80368	-1.90131	1.98451	-1.74957	-1.60599	-1.60774	-1.85727	-1.65689	1.92504	-1.75813	-1.76576	-1.81713	-1.52121	-1.85585	1.63714	-1.8945	-1.83024	-1.76005	-1.76088	1.87928	-1.89455	-1.93974	-1.66548	-1.8389	1.72039	-1.76356	-1.74762	-1.84057	-1.8542	-1.80317	-1.77055
REACTOME_IONOTROPIC_ACTIVITY_OF_KAINATE_RECEPTORS	1.94479	-1.90849	-1.81588	-1.72108	1.73754	-1.99449	-1.47702	2.01876	1.90978	2.02273	1.98362	-2.12286	0	-1.75536	-1.91921	-2.01936	0	-1.52894	1.92878	-2.06649	1.86161	-1.94164	-1.79732	-1.56556	0	-1.96927	1.97663	-1.96882	-1.9433	-1.67633	0	0	2.04863	0	-1.67892	0	-1.5446	1.93133	-1.51024	-2.17897	-1.5248	-1.4728	2.02102	-1.82554	-1.52709	-2.00466	-2.19023	-1.63451	-1.67158
MITOCHONDRIAL_ELECTRON_TRANSPORT_NADH_TO_UBIQUINONE	1.944	-1.41193	-1.88363	-1.80991	1.91541	-1.75229	-1.81132	1.92961	1.93412	1.94019	2.04679	-1.93169	-1.73542	-1.90868	-1.94584	-1.95302	-1.7474	-1.86029	2.01388	-1.89682	1.91695	-1.81164	-1.82257	-1.81529	-1.87427	0	2.07901	-1.85937	-1.86155	-1.84091	-1.7869	-1.76399	1.48576	-1.80313	-1.86889	-1.83286	-1.83296	1.86592	-1.78456	-1.87366	-1.79836	-1.77789	1.73145	-1.7656	-1.72914	-1.89871	-1.87744	-1.77155	-1.86102
POTASSIUM_ION_TRANSMEMBRANE_TRANSPORTER_ACTIVITY	1.93874	-2.2666	-1.72378	-1.61851	1.94529	-1.90178	0	1.94685	1.82031	2.01231	2.14213	-1.99988	0	-1.56881	-1.93672	-2.04432	0	-1.57915	2.28555	-2.08462	1.93362	-1.89702	-1.80781	-1.62038	0	-1.93441	2.11146	-2.10975	-1.88846	-1.70916	0	0	2.22669	0	-1.75366	0	-1.53729	2.16284	0	-1.81875	0	0	2.28244	-2.00708	-1.64633	-1.95716	-2.06713	-1.49931	-1.65785
AXON	1.93789	0	0	-1.5012	1.78908	0	0	2.00423	1.85114	1.94081	2.16885	0	0	0	-1.97617	0	0	0	2.28274	-2.05974	1.9571	-1.69667	0	0	0	-2.17113	2.14844	-1.95969	0	-1.63178	0	0	2.59422	0	-1.57747	0	0	2.04847	0	-1.96519	0	0	2.55456	-1.88947	-1.54424	-2.0438	0	0	0
ORGANELLE_INNER_MEMBRANE	1.93592	0	-2.0506	-1.99203	2.04719	0	0	1.86487	1.99545	1.9906	1.93499	-1.78747	-2.06388	-2.23292	-2.09212	-1.88138	-2.02785	-2.18485	1.71738	-1.76162	2.07127	-1.78451	-2.10717	-1.93887	-2.33522	0	1.88595	-1.70532	-2.02164	-2.09403	-2.13241	-2.26522	1.34922	-2.34173	-1.98142	-2.06772	-2.11649	1.94056	-2.25877	-1.69299	-1.9538	-2.10257	1.55313	-1.87162	-1.82709	-1.85471	-1.74276	0	-2.00903
HYDROGEN_EXPORTING_ATPASE_ACTIVITY	1.93425	-1.72182	-1.81235	-1.85075	2.14135	-1.89158	-1.80044	2.04361	2.15009	2.17067	1.99135	-2.02779	-1.87138	-2.00405	-2.04299	-2.06098	-1.7413	-2.01003	1.98577	-2.06888	2.09922	-1.82933	-1.6537	-1.67935	-2.00556	-1.67456	1.99624	-1.88631	-1.88527	-2.01864	-1.80583	-2.01525	1.80839	-1.93407	-1.98784	-1.83554	-1.90394	1.90366	-1.95342	-1.99014	-1.83069	-1.85472	1.89827	-1.87533	-1.81778	-2.04182	-1.72181	-1.74448	-1.76279
REACTOME_GLUTAMATE_NEUROTRANSMITTER_RELEASE_CYCLE	1.93196	-2.16426	-1.84877	-1.8552	1.91563	-1.91092	-1.73873	1.91154	1.86437	1.84105	1.90687	-1.94781	-1.56266	-1.79589	-1.85334	-1.90881	0	-1.81075	2.08101	-1.96865	1.8989	-1.93115	-1.81114	-1.73079	-1.63702	-1.93249	1.98047	-1.93928	-1.92309	-1.84492	-1.47676	-1.50743	2.07523	-1.61966	-1.876	-1.59752	-1.80265	1.98362	-1.66654	-1.87768	-1.63086	-1.73283	2.16045	-1.9072	-1.80386	-1.83853	-1.91877	-1.73302	-1.86953
MITOCHONDRIAL_ATP_SYNTHESIS_COUPLED_ELECTRON_TRANSPORT	1.92789	-1.32815	-2.17216	-2.11548	2.10153	-1.99332	-2.16088	1.89075	2.12468	2.01645	1.87292	-2.01137	-2.16296	-2.13741	-1.9608	-1.96283	-2.26438	-2.27164	1.72231	-1.90622	1.98212	-2.00997	-2.04929	-2.16786	-2.20708	0	1.88671	-1.9782	-2.10577	-2.09362	-2.18933	-2.32546	0	-2.20208	-2.23912	-2.22892	-2.19957	1.88883	-2.23115	-1.92741	-2.16304	-2.20946	1.44914	-1.96951	-1.98906	-1.93167	-1.85742	-2.1039	-2.20267
KEGG_CITRATE_CYCLE_TCA_CYCLE	1.92325	-1.49778	-1.70591	-1.64009	1.89575	-1.60605	-1.57507	1.75687	1.89304	1.84166	1.91994	-1.7091	0	-1.97566	-1.98541	-1.89316	0	-1.82433	1.93208	-1.71544	1.99348	-1.77899	-1.73978	-1.51881	-1.6192	-1.46221	1.99253	-1.76945	-1.86186	-1.8609	-1.49924	-1.57708	1.87067	-1.57523	-1.83636	0	-1.71869	2.00244	-1.62458	-1.69876	-1.67704	-1.64036	1.96003	-1.73573	0	-1.7056	-1.68888	-1.54165	-1.69125
PROTON_TRANSPORTING_TWO_SECTOR_ATPASE_COMPLEX_PROTON_TRANSPORTING_DOMAIN	1.9198	0	-1.85171	-1.99031	1.99274	-1.86352	-2.03388	1.91851	1.98598	1.97211	1.91799	-1.81582	-2.18934	-2.07984	-1.8395	-1.86742	-2.10257	-2.11265	1.74008	-1.78454	1.87982	-1.80347	-1.596	-1.97504	-2.26101	-1.55576	1.79379	-1.72391	-1.9502	-2.00079	-2.02961	-2.23109	1.47751	-2.25356	-2.06488	-2.15128	-2.15977	1.808	-2.17392	-1.98926	-2.1038	-2.14964	1.6144	-1.74221	-2.00515	-1.8069	-1.77855	-1.97127	-1.9123
PHEROMONE_BINDING	1.90212	-1.83359	-1.56698	-1.87156	1.86531	-1.79299	-1.82967	1.84487	1.82617	1.83662	1.78885	-1.80097	-1.86837	-1.84994	-1.68005	-1.68134	-1.84579	-1.8548	1.66787	-1.37202	1.56932	-1.86482	-1.53726	-1.85383	-1.91246	-1.81898	1.7873	0	-1.81919	-1.74024	-1.76609	-1.90498	1.674	-1.87372	-1.85254	-1.81368	-1.83439	1.88753	-1.89038	-1.84039	-1.89036	-1.90108	1.42332	0	-1.91791	-1.72823	-1.85368	-1.90106	-1.95737
ELECTRON_TRANSPORT_CHAIN	1.89953	0	-1.95254	-1.79033	1.88602	-1.79902	-1.9183	1.76497	1.9346	1.89332	1.83486	-1.72805	-1.83249	-2.05229	-2.00131	-1.88596	-2.03479	-1.92748	1.73462	-1.77589	2.01535	-1.81149	-2.0526	-1.84382	-1.93955	0	1.79426	-1.86935	-1.94157	-1.88427	-1.92436	-1.99976	1.38951	-1.9832	-2.01733	-1.77327	-1.93777	1.95653	-1.93631	-1.70328	-1.95194	-1.89489	1.59211	-1.88718	-1.60446	-1.76085	-1.77453	-1.87591	-1.93114
CELLULAR_RESPIRATION	1.89734	-1.34884	-1.87225	-1.79311	1.8959	-1.77277	-1.7787	1.75783	1.92538	1.88153	1.81835	-1.77286	-1.56042	-2.00977	-2.0463	-1.95551	-1.59033	-1.94435	1.83724	-1.73551	1.97676	-1.90983	-1.90782	-1.67948	-1.87591	-1.43379	1.95894	-1.84583	-1.8911	-1.85315	-1.73569	-1.75525	1.81791	-1.73989	-1.96718	-1.58481	-1.86704	1.95962	-1.76067	-1.83581	-1.87988	-1.76825	1.87861	-1.83457	-1.50585	-1.78783	-1.73203	-1.72643	-1.77396
TYPE_I_INTERFERON_RECEPTOR_BINDING	1.89653	-1.41223	0	-1.67319	1.6828	0	0	1.89875	2.01201	1.83765	1.81074	-1.91361	0	0	-1.85924	0	0	-1.50483	1.51237	0	1.93673	0	0	0	-1.79262	-1.49533	1.67276	0	0	-1.9856	0	-1.57327	0	0	-1.75138	0	-1.81893	0	-1.4475	-1.66908	0	-1.66195	0	-1.80808	-1.66396	-1.68668	0	0	-1.44835
AXON_CARGO_TRANSPORT	1.89646	-2.00607	-1.86652	-1.87858	1.82316	-1.95767	-1.6814	1.9682	1.90914	1.90632	1.9596	-2.0613	-1.62625	-1.92546	-2.05707	-2.06099	-1.49557	-1.92514	1.95047	-2.02658	1.91932	-1.95759	-1.78844	-1.81611	-1.70387	-2.09466	1.97628	-1.99608	-1.85651	-1.84552	-1.64743	-1.61474	2.17279	-1.68902	-1.95146	-1.6561	-1.85284	1.8939	-1.75103	-2.06628	-1.78867	-1.79114	2.15794	-1.93604	-1.79639	-1.96962	-1.99197	-1.87865	-1.86716
REACTOME_POTASSIUM_CHANNELS	1.89633	-2.40767	-1.83951	-1.80722	1.94283	-1.94546	-1.51968	1.98608	1.84478	1.94533	2.12169	-2.19282	0	-1.68867	-1.96874	-2.15236	0	-1.63963	2.30419	-2.23065	1.97621	-1.99203	-1.82187	-1.59462	0	-2.05285	2.14208	-2.09532	-1.86541	-1.83089	0	0	2.31273	0	-1.83938	0	-1.62496	2.08356	0	-2.03759	-1.50663	-1.47918	2.37775	-1.98807	-1.72612	-2.00757	-2.04546	-1.52321	-1.78177
REGULATION_OF_NEUROTRANSMITTER_LEVELS	1.88963	-2.28632	-1.55132	-1.4497	1.83052	-1.80693	0	2.02171	1.84702	1.96308	2.07527	-1.92902	0	0	-1.90672	-2.12364	0	0	2.20401	-2.03199	1.94316	-1.66763	0	0	0	-2.18891	2.10776	-1.85215	-1.61965	-1.4879	0	0	2.4142	0	-1.54949	0	0	2.10165	0	-1.94836	0	0	2.37975	-1.88112	-1.44504	-1.83186	-1.91921	0	0
PURINE_NUCLEOSIDE_TRIPHOSPHATE_METABOLIC_PROCESS	1.8856	0	-1.98315	-1.95449	2.02145	-1.87446	-2.14382	1.87316	2.07034	1.93643	1.82015	-1.73832	-2.14949	-2.24734	-2.02791	-1.91479	-2.27832	-2.08392	1.69637	-1.82528	1.99609	-1.89065	-2.01168	-2.037	-2.20968	0	1.76604	-1.84859	-1.94148	-2.05884	-2.10832	-2.31459	0	-2.32018	-1.99801	-2.09202	-2.20185	1.90047	-2.22008	-1.7709	-2.1389	-2.24333	1.47953	-1.84168	-1.74629	-1.83047	-1.72821	-2.08912	-1.99911
BIOCARTA_CACAM_PATHWAY	1.88501	-1.90149	-1.71205	-1.64678	1.85741	-1.78759	-1.53843	1.78077	1.87696	1.86661	1.77598	-1.72965	0	-1.64017	-1.83526	-1.7585	0	-1.6383	1.78968	-1.70216	1.78536	-1.76213	-1.54559	-1.56475	-1.52155	-1.8826	1.7859	-1.73368	-1.73539	-1.62918	0	0	1.97577	-1.44738	-1.77394	0	-1.61185	1.70721	-1.52506	-1.79643	-1.50792	-1.54268	1.93762	-1.66792	-1.71667	-1.78785	-1.75297	-1.58772	-1.65361
PROTON_TRANSPORTING_ATPASE_ACTIVITY_ROTATIONAL_MECHANISM	1.88402	-1.74921	-1.83878	-1.8522	2.13965	-1.87446	-1.87798	1.97503	2.0687	2.02979	1.92251	-1.8785	-1.95915	-1.8669	-2.02481	-1.99858	-1.83347	-1.94016	1.88198	-1.9515	2.07953	-1.86087	-1.73532	-1.71862	-2.06038	-1.76752	1.94215	-1.87243	-1.95732	-1.93124	-1.83276	-2.00686	1.7471	-1.93291	-1.91237	-1.87882	-1.89749	1.89063	-1.88031	-2.03968	-1.76134	-1.91367	1.82451	-1.80259	-1.92039	-2.03854	-1.76425	-1.75093	-1.81525
MACROMOLECULE_TRANSMEMBRANE_TRANSPORTER_ACTIVITY	1.88386	-1.86633	-1.9941	-2.09027	2.05858	-2.00301	-1.89024	1.87032	2.00881	1.95878	1.73024	-2.16382	-1.86028	-2.02285	-2.23059	-2.07709	-1.68777	-2.03503	1.80471	-2.04818	1.88483	-2.13468	-1.67423	-1.7275	-2.06952	-2.03423	1.8333	-1.73707	-2.21709	-2.15968	-1.66392	-1.98528	1.74144	-1.90563	-2.13105	-1.87266	-1.98542	1.60209	-1.89889	-2.16868	-1.84167	-1.9077	1.76756	-1.92319	-1.99253	-2.1161	-1.63416	-1.87509	-1.91941
REACTOME_AMINE_DERIVED_HORMONES	1.88275	-1.47657	-1.79504	-1.54914	1.88113	-1.77212	-1.50753	1.63834	1.60709	1.68854	1.92442	-1.65468	-1.47094	-1.58516	-1.80579	-1.76013	0	-1.4966	2.01256	-1.84578	1.97327	-1.75507	-1.76119	-1.69309	0	0	1.82445	-1.91744	-1.89957	-1.77711	-1.49567	0	1.50847	0	-1.81086	-1.67129	-1.55984	1.9488	-1.47164	-1.43524	-1.51369	-1.48355	1.68099	-1.86121	0	-1.75787	-1.87172	-1.69008	-1.84231
REACTOME_LIGAND_GATED_ION_CHANNEL_TRANSPORT	1.87949	-2.54111	-1.41801	-1.42968	1.8722	-2.0511	0	2.17706	1.82103	2.11913	2.15058	-2.16121	0	0	-2.10493	-2.20771	0	0	2.20504	-2.22879	2.00729	-1.63598	0	0	0	-2.07602	2.18578	-1.96256	-1.6285	-1.56801	0	0	2.21521	0	0	0	0	1.93852	0	-2.23547	0	0	2.312	-1.97951	-1.64247	-2.03772	-1.99204	0	0
NEUROTRANSMITTER_BINDING	1.87838	-2.29373	-1.82437	-1.63149	1.7653	-2.08341	0	2.03407	1.79673	1.97665	2.1654	-2.06031	0	-1.52958	-1.872	-1.98713	0	-1.48761	2.1733	-2.04185	1.86994	-1.90515	-1.60432	-1.52937	0	-2.109	2.17775	-2.09409	-1.71753	-1.54384	0	0	2.1403	0	-1.57947	0	-1.43233	1.96506	0	-1.88027	0	0	2.16102	-1.94674	-1.66824	-2.09717	-2.20716	-1.41989	-1.63597
REACTOME_GLUCOSE_METABOLISM	1.87589	-1.57425	-1.74435	-1.73709	1.80003	-1.74743	-1.6495	1.83025	1.89069	1.87054	1.85041	-1.75169	-1.58151	-1.79921	-1.92196	-1.88195	-1.56673	-1.74548	1.893	-1.76315	1.88622	-1.79114	-1.6541	-1.58007	-1.77544	-1.52117	1.92916	-1.78975	-1.81637	-1.74307	-1.69696	-1.69618	1.69941	-1.67568	-1.76048	-1.58972	-1.72751	1.86234	-1.60486	-1.75554	-1.65222	-1.73794	1.7628	-1.69971	-1.54067	-1.80154	-1.75253	-1.6317	-1.65943
NEUROTRANSMITTER_TRANSPORT	1.86671	-2.30796	-1.48443	-1.52038	1.89252	-1.68438	0	2.0113	1.81128	1.93374	2.06576	-2.04088	0	-1.42297	-1.86309	-1.98744	0	0	2.20738	-2.11178	1.95387	-1.67131	0	0	0	-2.13719	2.10889	-1.92812	-1.54896	-1.5115	0	0	2.38258	0	-1.54852	0	0	2.13634	0	-1.93181	0	0	2.32536	-1.92147	-1.43825	-1.81156	-1.89991	0	0
TRIGLYCERIDE_LIPASE_ACTIVITY	1.86658	-1.78067	-1.70052	-1.70841	1.82887	-1.66176	-1.67259	1.65205	1.81472	1.74602	1.82002	-1.76121	-1.57077	-1.63189	-1.76015	-1.56806	-1.50256	-1.76208	1.75487	-1.52153	1.83215	-1.78654	-1.58913	-1.72975	-1.74998	-2.19252	1.87363	-1.68136	-1.69626	-1.73124	-1.58621	-1.66579	1.64382	-1.63637	-1.76202	-1.59325	-1.72365	1.87809	-1.66887	-1.73959	-1.71324	-1.68603	1.69744	-1.77064	-1.90805	-1.74289	-1.62869	-1.59976	-1.76305
GAMMA_AMINOBUTYRIC_ACID_SECRETION	1.85759	-2.14324	-1.56233	-1.56378	1.66906	-1.72989	0	1.8742	1.71069	1.87067	2.04576	-1.95145	0	-1.44353	-1.87904	-2.00053	0	-1.44112	2.07806	-2.0027	1.8519	-1.72706	0	0	0	-1.91112	2.01235	-1.82304	-1.69042	-1.54081	0	0	2.15226	0	-1.56699	0	-1.49402	2.05212	0	-1.90944	0	0	2.06682	-1.88306	-1.48495	-1.91718	-1.91631	0	-1.55579
MITOCHONDRIAL_INNER_MEMBRANE_PRESEQUENCE_TRANSLOCASE_COMPLEX	1.85679	0	-1.76053	-1.9939	1.88124	-1.74946	-1.94275	1.88471	1.95308	1.98983	1.89639	-1.79802	-1.80455	-2.10199	-2.02927	-1.80073	-1.95461	-1.92006	1.89577	-1.70059	1.99148	-1.93302	-1.79989	-1.80404	-2.00222	-1.67927	1.81797	-1.75186	-1.95485	-1.96629	-1.85179	-2.0636	1.73755	-1.98882	-1.98405	-1.80278	-1.95713	1.77958	-2.11086	-1.79015	-1.97694	-2.02872	1.86183	-1.77531	-1.63113	-1.8488	-1.77829	-1.87162	-1.93199
REGULATION_OF_AMINO_ACID_TRANSPORT	1.85534	-2.15565	-1.77936	-1.68124	1.7359	-1.85358	-1.55697	1.91623	1.73148	1.87349	2.0689	-1.93407	-1.44988	-1.61754	-1.84042	-1.95822	0	-1.69524	2.05089	-1.95432	1.87452	-1.78528	-1.62185	-1.60675	-1.54788	-1.72401	1.96759	-2.01327	-1.68421	-1.77038	0	0	2.06167	-1.48912	-1.60956	-1.51979	-1.64633	1.93213	-1.56502	-1.90687	-1.56439	-1.61342	2.05999	-1.85298	-1.56266	-1.80682	-1.93463	-1.62391	-1.66334
REACTOME_TRAFFICKING_OF_GLUR2_CONTAINING_AMPA_RECEPTORS	1.84976	-2.00503	-1.56164	-1.51587	1.81499	-1.89069	0	2.04251	1.89398	1.97945	2.00005	-2.03838	0	0	-1.91254	-1.9708	0	0	2.00403	-2.07499	1.90917	-1.74516	-1.47524	0	0	-1.82913	1.96609	-1.88082	-1.55868	-1.49389	0	0	1.99971	0	-1.55109	0	-1.46085	1.88778	0	-2.06754	0	0	2.03687	-1.94473	-1.65169	-2.06451	-1.90095	0	-1.49508
REGULATION_OF_SYNAPTIC_TRANSMISSION_DOPAMINERGIC	1.84926	-1.46515	-1.47806	-1.57456	1.82556	-1.63443	-1.526	1.62801	1.79578	1.71954	1.68871	-1.56016	-1.62462	-1.5499	-1.82451	-1.69316	-1.48117	-1.54405	1.68119	-1.53628	1.7655	-1.61712	-1.71231	-1.46544	-1.61535	-1.41919	1.68572	-1.70926	-1.60514	-1.65284	0	-1.6713	1.58436	-1.61148	-1.68972	-1.55997	-1.56224	1.84075	-1.63024	-1.64076	-1.48671	-1.69431	1.49788	-1.6164	-1.43865	-1.69282	-1.76461	-1.49347	-1.51793
POSITIVE_REGULATION_OF_AMINE_TRANSPORT	1.84592	-1.92983	-1.57943	-1.47425	1.703	-1.71551	0	1.86534	1.68172	1.78156	1.90955	-1.80456	0	-1.4275	-1.79826	-1.85677	0	0	2.03264	-1.99202	1.76476	-1.68507	-1.49808	0	0	-1.67687	1.8889	-1.90887	-1.59209	-1.55655	0	0	1.96068	0	-1.52516	0	0	2.01415	0	-1.77839	0	0	1.92257	-1.87613	0	-1.79403	-1.88127	0	-1.46398
REGULATION_OF_CATECHOLAMINE_SECRETION	1.84455	-1.81142	-1.67426	-1.56174	1.70196	-1.64788	0	1.78161	1.75723	1.7336	1.90574	-1.86881	0	-1.49209	-1.85164	-1.91648	0	-1.47068	1.95588	-1.96362	1.77888	-1.67891	-1.66993	0	0	-1.57105	1.88989	-1.85436	-1.66263	-1.60742	0	0	1.97779	0	-1.64529	0	-1.45304	1.93556	0	-1.76529	0	0	1.97339	-1.77662	0	-1.71782	-1.83257	-1.42096	-1.53445
KEGG_STEROID_BIOSYNTHESIS	1.84301	-1.51766	-1.86272	-1.84274	1.70822	-1.79993	-1.70679	1.70174	1.72227	1.65418	1.84157	-1.74742	-1.55617	-1.85737	-1.88569	-1.84691	-1.69477	-1.72615	1.7451	-1.7723	1.83533	-1.83456	-2.14421	-1.74345	-1.66248	0	1.70063	-1.91371	-2.02665	-1.78087	-1.80085	-1.65934	1.41714	-1.6817	-1.7535	-1.70469	-1.6907	1.8589	-1.69299	-1.59212	-1.71856	-1.66119	1.66307	-1.85289	0	-1.8189	-1.91173	-1.77752	-1.79325
REACTOME_NEUROTRANSMITTER_RECEPTOR_BINDING_AND_DOWNSTREAM_TRANSMISSION_IN_THE_POSTSYNAPTIC_CELL	1.84166	-2.48036	-1.46182	-1.44482	1.84803	-1.89613	0	1.99924	1.84305	2.00901	2.12845	-2.08962	0	0	-1.98077	-1.99528	0	0	2.18977	-2.14597	1.96314	-1.69581	0	0	0	-2.16856	2.17888	-1.99151	-1.55339	-1.54257	0	0	2.57137	0	-1.54517	0	0	2.01446	0	-2.06518	0	0	2.44336	-1.89283	-1.52127	-1.93153	-2.00727	0	0
REACTOME_ACTIVATION_OF_NMDA_RECEPTOR_UPON_GLUTAMATE_BINDING_AND_POSTSYNAPTIC_EVENTS	1.83802	-2.34992	-1.44423	0	1.79712	-1.83546	0	2.00914	1.80514	1.98703	2.05504	-2.02383	0	0	-1.85384	-2.0325	0	0	2.09434	-2.0644	1.82639	-1.62885	0	0	0	-2.21106	2.15249	-1.80732	-1.50309	0	0	0	2.31878	0	-1.46466	0	0	1.96113	0	-2.04394	0	0	2.2491	-1.84936	-1.6284	-1.88388	-1.93227	0	0
RESPIRATORY_ELECTRON_TRANSPORT_CHAIN	1.8331	0	-1.96666	-1.81028	1.93947	-1.87039	-1.89361	1.78177	1.91591	1.8486	1.82616	-1.73378	-1.83711	-2.05211	-1.98691	-1.843	-1.99156	-1.95899	1.71391	-1.80349	1.95636	-1.86524	-1.98873	-1.83114	-1.89834	0	1.80224	-1.85438	-1.84919	-1.86171	-1.90867	-2.02399	1.42769	-1.89682	-1.97727	-1.84808	-1.91392	1.88128	-1.93386	-1.78843	-1.87247	-1.86314	1.53536	-1.82904	-1.60631	-1.78073	-1.76303	-1.86646	-1.89364
REACTOME_NEUROTRANSMITTER_RELEASE_CYCLE	1.82683	-2.38801	-1.60545	-1.56204	1.80657	-1.80394	0	2.05124	1.75491	1.94889	2.08298	-2.03773	0	-1.48561	-1.79785	-1.96214	0	-1.44906	2.29949	-1.99093	1.85898	-1.70237	-1.54692	-1.43545	0	-2.11245	2.27993	-1.85462	-1.59587	-1.54362	0	0	2.37829	0	-1.57636	0	-1.48066	2.26223	0	-1.91062	0	0	2.42968	-1.75308	-1.46292	-1.89952	-2.0576	0	-1.50512
PURINE_RIBONUCLEOSIDE_MONOPHOSPHATE_METABOLIC_PROCESS	1.82518	0	-1.78704	-1.86744	1.91578	-1.7381	-1.89335	1.73592	1.92915	1.81067	1.62621	-1.69557	-1.86729	-2.00025	-1.89134	-1.81579	-2.02743	-1.96732	1.58519	-1.6806	1.938	-1.73083	-1.77458	-1.77048	-2.06884	0	1.64232	-1.70706	-1.84872	-1.93511	-1.95561	-2.09197	0	-1.99307	-1.94491	-1.86543	-1.92866	1.74102	-2.02641	-1.80868	-1.98455	-2.02173	1.45573	-1.79269	-1.65873	-1.71818	-1.61202	-1.8462	-1.79087
CELLULAR_POTASSIUM_ION_TRANSPORT	1.82438	-2.07065	-1.51679	0	1.72752	-1.69435	0	1.71748	1.72202	1.82431	1.89507	-1.76949	0	0	-1.7743	-1.70768	0	0	2.07167	-1.87156	1.76561	-1.6612	-1.50335	0	0	-1.71007	1.92575	-1.83386	-1.57112	-1.49947	0	0	2.13247	0	-1.47732	0	0	1.97529	0	-1.67633	0	0	2.13885	-1.80936	0	-1.67805	-1.85433	0	-1.41576
REACTOME_CREB_PHOSPHORYLATION_THROUGH_THE_ACTIVATION_OF_CAMKII	1.81598	-2.10225	-1.55878	-1.5776	1.81009	-1.89458	-1.47589	1.96185	1.82184	1.96613	1.9256	-1.95419	0	-1.43724	-1.82907	-2.03168	0	-1.58231	1.99944	-2.03697	1.85215	-1.68003	-1.51729	-1.55128	0	-2.14906	1.9915	-1.7661	-1.5609	-1.54876	0	0	2.11945	0	-1.68391	0	-1.60057	1.88035	-1.45665	-2.02233	0	-1.5509	2.10424	-1.83589	-1.64882	-1.88094	-1.95984	-1.5109	-1.61517
KEGG_PROTEASOME	1.81576	0	-1.94166	-2.04035	2.0291	-1.84978	-2.1155	1.83938	2.05034	1.89955	1.66089	-1.64852	-2.10281	-2.37025	-2.04506	-1.93528	-2.12443	-2.27979	1.53247	-1.71206	2.06724	-1.86443	-1.76367	-1.96281	-2.36933	0	1.67373	-1.68747	-2.04118	-2.19442	-2.09398	-2.37175	0	-2.28177	-2.16927	-2.09251	-2.3826	1.45909	-2.26842	-1.80208	-2.16898	-2.24975	1.4366	-1.77207	-1.76402	-1.80293	-1.37815	-2.15046	-1.99845
GAMMA_AMINOBUTYRIC_ACID_TRANSPORT	1.81526	-1.99719	-1.56538	-1.48095	1.67986	-1.72606	0	1.83207	1.6482	1.76335	1.9349	-1.78382	0	-1.41023	-1.73565	-1.91972	0	0	2.06927	-1.85897	1.78611	-1.63313	-1.48886	-1.44144	0	-1.79321	1.95029	-1.90196	-1.60775	-1.48494	0	0	2.00138	0	-1.48032	0	0	2.06833	0	-1.74533	0	0	1.96309	-1.76224	0	-1.78053	-1.97223	0	-1.479
CALCIUM_ION_DEPENDENT_EXOCYTOSIS_OF_NEUROTRANSMITTER	1.80921	-2.1288	-1.51511	-1.56679	1.75529	-1.69778	0	1.9219	1.75019	1.87692	1.94688	-1.90526	0	0	-1.78775	-1.9586	0	0	2.01208	-1.97583	1.85635	-1.59413	0	0	0	-2.09737	2.00288	-1.70277	-1.61484	-1.49676	0	0	2.14549	0	-1.61341	0	-1.43562	1.96445	0	-1.90373	0	0	2.09056	-1.82143	-1.59432	-1.8223	-1.87088	0	-1.5058
NEUROMUSCULAR_PROCESS_CONTROLLING_POSTURE	1.80698	-1.99454	-1.69455	-1.55063	1.77672	-1.81704	-1.55835	1.80259	1.7629	1.86014	1.72863	-1.83022	-1.48081	-1.58127	-1.81825	-1.8344	0	-1.46827	1.85805	-1.95121	1.76085	-1.80167	0	-1.63418	0	-1.71609	1.78172	-1.88925	-1.78132	-1.60932	0	0	1.91586	-1.44533	-1.59298	-1.58122	-1.53497	1.72891	-1.48496	-1.89149	0	-1.512	1.88177	-1.78873	-1.74353	-1.8106	-1.81325	-1.6102	-1.68618
AGGRESSIVE_BEHAVIOR	1.80687	-1.75548	-1.82702	-1.78441	1.75528	-1.81129	-1.5444	1.87403	1.82263	1.82177	1.89541	-1.84949	-1.49511	-1.67021	-1.84737	-1.82212	0	-1.52343	1.86616	-2.02389	1.9628	-1.84178	-1.65975	-1.6815	0	-1.7949	1.82262	-1.90106	-1.76038	-1.74809	0	0	1.76764	-1.49286	-1.77526	-1.64682	-1.61881	1.68139	-1.60037	-1.83239	-1.58797	-1.56564	1.89583	-2.00387	-1.73244	-1.83482	-1.77003	-1.6082	-1.81111
LIGAND_GATED_ION_CHANNEL_ACTIVITY	1.80242	-2.26072	-1.58641	-1.46212	1.72955	-1.8478	0	1.86527	1.77573	1.86384	1.95124	-1.8061	0	0	-1.8135	-1.83674	0	0	2.07309	-1.91106	1.78051	-1.66315	0	0	0	-1.82025	1.99339	-1.96306	-1.63983	-1.47992	0	0	2.19655	0	-1.51552	0	0	1.99544	0	-1.75257	0	0	2.19411	-1.76435	0	-1.83404	-2.03895	0	-1.43181
ELECTRON_CARRIER_ACTIVITY	1.80186	0	-1.77943	-1.93596	1.94582	-1.69876	-2.05764	1.67923	1.83586	1.80679	1.60481	-1.56197	-2.09069	-2.09907	-1.88228	-1.63188	-2.12685	-1.99604	1.41254	-1.54595	1.7907	-1.80333	-1.80683	-1.85907	-2.18613	0	1.59849	-1.66631	-1.87797	-1.98973	-2.16135	-2.2153	0	-2.12403	-1.95622	-1.96128	-2.01233	1.6571	-2.12194	-1.74386	-2.00156	-2.04298	0	-1.66865	-1.81101	-1.74692	-1.54808	-1.97938	-1.92278
PROTEIN_INSERTION_INTO_MEMBRANE	1.79939	0	-1.55891	-1.73533	1.70849	-1.64354	-1.68294	1.81502	1.89842	1.88201	1.70786	-1.73006	-1.674	-1.60632	-1.69493	-1.7112	-1.49865	-1.76294	1.57557	-1.67043	1.73788	-1.67618	0	-1.54265	-1.8329	-1.64923	1.80927	-1.49355	-1.59234	-1.67097	-1.56979	-1.74998	1.49631	-1.71832	-1.65886	-1.58757	-1.78564	1.44788	-1.77748	-1.80157	-1.72462	-1.82666	1.61064	-1.5994	-1.61016	-1.75081	-1.39192	-1.63891	-1.58405
REACTOME_REGULATION_OF_ORNITHINE_DECARBOXYLASE_ODC	1.79815	0	-1.87574	-1.99451	2.01893	-1.78173	-2.05482	1.76907	2.00892	1.9046	1.56434	-1.5494	-2.00144	-2.29146	-2.02729	-1.81479	-2.07588	-2.18789	1.38359	-1.68135	2.03853	-1.83755	-1.7014	-1.85	-2.33944	0	1.53323	-1.62209	-2.01638	-2.17547	-2.09609	-2.27869	0	-2.18197	-2.12645	-1.93105	-2.19233	1.40318	-2.16291	-1.68926	-2.06631	-2.18295	1.36623	-1.77534	-1.62069	-1.72821	0	-2.00164	-1.92801
SYNAPTIC_TRANSMISSION_GABAERGIC	1.7981	-2.38144	-1.49474	0	1.70568	-1.88344	0	2.08967	1.74237	1.97996	1.96429	-2.11618	0	0	-1.87559	-2.08471	0	0	2.16965	-2.09102	1.93577	-1.68382	0	0	0	-2.09745	2.05342	-1.89399	-1.61153	-1.46043	0	0	2.40453	0	-1.4792	0	0	1.97202	0	-2.02186	0	0	2.396	-1.92185	-1.50947	-1.89137	-1.91791	0	0
DIACYLGLYCEROL_METABOLIC_PROCESS	1.79765	-1.7037	-1.66315	-1.83061	1.85941	-1.66954	-1.85326	1.88756	1.91766	1.95249	1.75291	-1.81333	-1.83411	-1.74106	-1.74123	-1.62799	-1.62525	-1.94732	1.77547	-1.82375	1.88613	-1.7539	0	-1.80433	-1.85161	-1.92933	1.83275	-1.59249	-1.73663	-1.79195	-1.62703	-1.75868	1.91037	-1.74221	-1.92436	-1.7873	-1.80304	1.90981	-1.80534	-1.9778	-1.83828	-1.81744	1.7943	-1.72595	-1.99144	-1.73328	-1.49933	-1.74819	-1.78901
REACTOME_VIF_MEDIATED_DEGRADATION_OF_APOBEC3G	1.78837	0	-1.86087	-2.00437	1.98054	-1.83372	-2.0556	1.78801	2.01522	1.86954	1.63537	-1.60042	-2.09633	-2.3634	-2.01775	-1.91411	-2.0569	-2.1785	1.38009	-1.74673	2.03687	-1.85057	-1.70413	-1.89738	-2.33816	0	1.61573	-1.58549	-2.051	-2.084	-2.05046	-2.2854	0	-2.20812	-2.09571	-1.94007	-2.24268	1.41444	-2.23488	-1.798	-2.14638	-2.18097	1.36114	-1.77293	-1.68238	-1.75191	-1.38676	-2.00814	-1.91797
NEUROTRANSMITTER_SECRETION	1.78648	-2.26207	-1.44519	0	1.78189	-1.66885	0	1.88917	1.76904	1.8252	1.9808	-1.96284	0	0	-1.86722	-2.02686	0	0	2.16866	-1.99819	1.88815	-1.61156	0	0	0	-2.24595	2.08797	-1.83658	-1.50626	-1.48883	0	0	2.41028	0	-1.49307	0	0	2.00061	0	-1.93769	0	0	2.30252	-1.86526	-1.44477	-1.82822	-1.88384	0	0
REACTOME_CDK_MEDIATED_PHOSPHORYLATION_AND_REMOVAL_OF_CDC6	1.78635	0	-1.74467	-1.92594	1.90323	-1.72249	-1.9891	1.69939	2.02098	1.8067	1.48411	-1.57657	-1.98446	-2.3025	-1.9668	-1.86423	-2.03689	-2.14552	0	-1.65202	1.99396	-1.75084	-1.59398	-1.85314	-2.28103	0	1.49826	-1.52439	-1.91571	-2.05567	-1.99076	-2.27392	0	-2.14772	-2.0394	-1.93353	-2.19979	0	-2.11206	-1.76216	-2.0169	-2.18406	0	-1.6759	-1.62116	-1.67776	0	-1.97136	-1.80488
IONOTROPIC_GLUTAMATE_RECEPTOR_SIGNALING_PATHWAY	1.77998	-2.15855	0	0	1.60212	-1.6902	0	1.89769	1.68069	1.86783	1.94832	-1.91639	0	0	-1.84112	-1.96532	0	0	1.90731	-2.02138	1.77982	-1.52714	0	0	0	-2.0984	1.89413	-1.80105	0	0	0	0	2.21829	0	0	0	0	1.8266	0	-1.88633	0	0	2.07358	-1.70937	0	-1.73689	-1.93972	0	0
REACTOME_FORMATION_OF_TUBULIN_FOLDING_INTERMEDIATES_BY_CCT_TRIC	1.77694	-1.37521	-1.6935	-1.79902	1.83605	-1.85965	-1.73005	1.88129	1.84267	1.91824	1.77248	-1.97631	-1.62488	-2.18828	-2.24335	-2.19929	-1.47139	-1.87605	1.77869	-2.21134	2.06037	-1.72006	-1.45579	-1.51765	-1.91852	0	1.7284	-1.93732	-1.9982	-2.0933	-1.49247	-1.80856	1.70254	-1.78481	-2.01404	-1.60871	-1.95974	1.54008	-1.84296	-2.04975	-1.75937	-1.89873	1.97566	-1.98354	-1.53401	-1.89725	-1.62997	-1.76701	-1.72028
NUCLEOSIDE_TRIPHOSPHATE_METABOLIC_PROCESS	1.77629	0	-1.82259	-1.80582	1.86142	-1.64252	-1.88859	1.69654	1.95731	1.76961	1.68651	-1.60537	-1.88073	-2.00423	-1.82344	-1.7928	-1.97723	-1.9311	1.57587	-1.62165	1.84026	-1.77069	-1.77619	-1.89139	-2.06398	0	1.6661	-1.628	-1.76162	-1.8992	-1.99661	-2.08541	0	-2.01559	-1.83502	-1.86199	-2.01086	1.82747	-1.98022	-1.65594	-1.92872	-2.00607	1.37744	-1.69218	-1.56598	-1.69734	-1.57314	-1.86355	-1.81922
NEUROMUSCULAR_PROCESS	1.77412	-2.29621	-1.53198	0	1.70305	-1.80049	0	1.88404	1.79508	1.87569	2.01428	-1.96141	0	0	-1.70904	-1.89487	0	0	2.18751	-1.97304	1.84137	-1.64428	0	0	0	-2.0763	2.08162	-1.88479	-1.53921	-1.46477	0	0	2.33886	0	-1.48177	0	0	1.95329	0	-1.89893	0	0	2.33629	-1.84735	-1.4892	-1.805	-1.89566	0	-1.44821
REACTOME_TRAFFICKING_OF_AMPA_RECEPTORS	1.76688	-2.08586	0	0	1.68623	-1.71824	0	2.00358	1.73307	1.88159	1.91398	-1.9842	0	0	-1.78504	-1.92498	0	0	1.89366	-2.03791	1.80401	-1.58796	0	0	0	-1.93208	1.86478	-1.72326	-1.4155	0	0	0	2.03781	0	0	0	0	1.85483	0	-1.93636	0	0	2.0677	-1.73182	0	-1.85029	-1.76174	0	0
CATION_CHANNEL_ACTIVITY	1.76512	-2.1855	-1.61918	0	1.68478	-1.70287	0	1.79823	1.62757	1.76275	1.89031	-1.82572	0	0	-1.75525	-1.82423	0	0	2.08999	-1.86863	1.6931	-1.59897	-1.5257	0	0	-1.87175	1.97985	-1.75722	-1.53392	0	0	0	2.15932	0	-1.4576	0	0	2.01925	0	-1.69165	0	0	2.18762	-1.76238	-1.49288	-1.74629	-2.04771	0	-1.44164
REACTOME_GABA_SYNTHESIS_RELEASE_REUPTAKE_AND_DEGRADATION	1.76447	-2.24912	-1.51265	0	1.72466	-1.75705	0	1.93557	1.61919	1.86847	2.0241	-1.91556	0	0	-1.80895	-1.98176	0	0	2.29121	-2.01763	1.84386	-1.54939	-1.4687	0	0	-1.8996	2.15651	-1.99378	-1.48675	0	0	0	2.17395	0	0	0	0	2.21498	0	-1.81936	0	0	2.2741	-1.76068	0	-1.79359	-1.95169	0	0
INORGANIC_CATION_TRANSMEMBRANE_TRANSPORTER_ACTIVITY	1.76386	-1.97258	0	-1.52809	1.74835	0	0	1.73234	1.74934	1.78505	1.83851	0	0	0	0	-1.79868	0	-1.50226	2.0417	0	1.77966	-1.63032	0	0	0	-1.70803	1.95668	0	-1.52535	-1.47446	0	0	2.05055	0	-1.60257	0	0	1.96792	0	-1.74116	0	0	2.05501	-1.76068	0	0	-1.80026	0	-1.51502
REGULATION_OF_SHORT_TERM_NEURONAL_SYNAPTIC_PLASTICITY	1.76101	-1.77686	0	0	1.74217	-1.71137	0	1.78162	1.6883	1.74327	1.79707	-1.78665	0	0	-1.74004	-1.74859	0	0	1.80738	-1.72806	1.78225	-1.58829	0	0	0	-1.65715	1.79364	-1.7494	-1.52972	0	0	0	2.02014	0	0	0	0	1.85509	0	-1.74311	0	0	1.97777	-1.61691	0	-1.67872	-1.76036	0	0
MITOCHONDRIAL_MATRIX	1.75383	0	-1.75068	-1.68599	1.86529	-1.48969	-1.86893	1.54752	1.80699	1.7276	1.59064	-1.3784	-1.90591	-2.07722	-1.74631	-1.60974	-1.94953	-1.95958	1.40005	-1.35882	1.9268	-1.79586	-1.79695	-1.66518	-2.06949	0	1.57337	-1.59203	-1.76422	-1.78048	-2.00198	-2.12506	0	-1.92786	-1.86132	-1.73548	-1.94787	1.59656	-1.92955	-1.49512	-1.77804	-2.0277	0	-1.66443	-1.54736	-1.57462	0	-1.67645	-1.72845
SYNAPTIC_TRANSMISSION_GLUTAMATERGIC	1.7538	-2.3504	0	0	1.67883	-1.84338	0	1.95291	1.66285	1.92601	2.04658	-2.01566	0	0	-1.88073	-1.96287	0	0	2.13754	-2.07879	1.80098	-1.62954	0	0	0	-2.12785	2.10533	-1.88637	-1.50113	0	0	0	2.55103	0	0	0	0	2.01589	0	-1.94527	0	0	2.46785	-1.78194	0	-1.93391	-1.97823	0	0
REGULATION_OF_INHIBITORY_POSTSYNAPTIC_MEMBRANE_POTENTIAL	1.75313	-1.9214	-1.44607	0	1.61351	-1.64382	0	1.77714	1.56645	1.79091	1.91155	-1.76361	0	0	-1.75137	-1.80276	0	0	2.0239	-1.81137	1.61088	-1.59271	0	0	0	-1.64847	1.91633	-1.76038	-1.4973	0	0	0	1.90472	0	0	0	0	1.98172	0	-1.83285	0	0	1.95421	-1.62769	0	-1.68939	-1.94109	0	0
ION_CHANNEL_ACTIVITY	1.74909	-2.32658	0	0	1.65959	0	0	1.84431	1.64557	1.69705	1.86388	-1.85096	0	0	-1.69122	-1.77396	0	0	2.02916	-1.74447	1.67216	-1.56799	0	0	0	-1.87874	1.92959	0	-1.57292	0	0	0	2.18743	0	0	0	0	1.92821	0	-1.66245	0	0	2.21919	-1.71068	0	-1.73728	-1.88424	0	0
PURINE_NUCLEOSIDE_MONOPHOSPHATE_METABOLIC_PROCESS	1.74603	0	-1.80759	-1.813	1.87215	-1.72259	-1.91918	1.75548	1.85409	1.80771	1.63669	-1.65801	-1.87962	-2.03077	-1.90783	-1.80561	-1.88531	-1.90121	1.54717	-1.67058	1.9059	-1.74593	-1.77263	-1.78649	-2.0687	0	1.63693	-1.73456	-1.79785	-1.94603	-1.95691	-2.01625	0	-2.00864	-1.90799	-1.805	-1.93102	1.76327	-1.9487	-1.69147	-1.86721	-1.9661	1.41461	-1.77533	-1.62861	-1.7118	-1.55534	-1.86891	-1.80246
REACTOME_AMINO_ACID_SYNTHESIS_AND_INTERCONVERSION_TRANSAMINATION	1.74506	-1.33955	-1.66503	-1.58544	1.72981	-1.7101	-1.47751	1.60222	1.65821	1.62109	1.62005	-1.43775	0	-1.7375	-1.64406	-1.60422	0	-1.61432	1.67348	-1.49273	1.66756	-1.73354	-1.61069	-1.47016	-1.49082	0	1.67161	-1.79157	-1.70016	-1.63135	0	0	1.73114	0	-1.7508	0	-1.61331	1.6808	-1.47715	-1.44996	-1.4575	-1.49771	1.74959	-1.7306	0	-1.69531	-1.57177	-1.51863	-1.57634
OXIDOREDUCTASE_ACTIVITY_ACTING_ON_NAD_P_H_QUINONE_OR_SIMILAR_COMPOUND_AS_ACCEPTOR	1.74498	0	-1.94082	-2.02912	1.84015	-1.74319	-2.1915	1.53003	1.77197	1.65063	1.59517	-1.46751	-2.14919	-2.25117	-1.93399	-1.75191	-2.35025	-2.11596	0	-1.57698	1.89679	-1.76019	-2.11212	-2.05225	-2.25655	0	1.37665	-1.77597	-1.95685	-2.10113	-2.29735	-2.3673	0	-2.34821	-2.08387	-2.18678	-2.20616	1.60196	-2.31156	-1.51482	-2.19909	-2.30779	0	-1.80387	-1.57075	-1.60847	-1.59967	-2.16713	-2.00508
ATPASE_ACTIVITY_COUPLED_TO_TRANSMEMBRANE_MOVEMENT_OF_IONS	1.74491	-1.4914	-1.45224	-1.50201	1.73413	-1.66995	0	1.77551	1.76442	1.76145	1.81831	-1.74311	0	-1.52815	-1.74939	-1.83013	0	-1.52115	1.71744	-1.81735	1.86108	-1.62997	0	0	0	-1.4335	1.82491	-1.60204	-1.57926	-1.52236	0	0	1.68208	0	-1.50251	0	-1.49492	1.70596	-1.45901	-1.75524	0	-1.46498	1.74279	-1.6929	0	-1.65113	-1.60857	0	-1.45573
MAIN_AXON	1.74062	-2.2473	-1.46401	0	1.62974	-1.82476	0	1.83619	1.68769	1.80312	1.90107	-1.90885	0	0	-1.73226	-2	0	0	2.05788	-1.91996	1.83115	-1.56177	0	0	0	-1.75745	1.94573	-1.7491	-1.4791	0	0	0	2.16573	0	0	0	0	1.88837	0	-1.74599	0	0	2.25199	-1.747	0	-1.82213	-1.83425	0	0
REACTOME_POST_NMDA_RECEPTOR_ACTIVATION_EVENTS	1.74	-2.23681	0	-1.43638	1.75232	-1.72393	0	1.84084	1.72115	1.86105	1.88756	-1.86066	0	0	-1.72632	-1.86822	0	0	2.07932	-1.96103	1.72494	-1.53531	0	0	0	-2.01039	1.98151	-1.74773	-1.44037	-1.4581	0	0	2.15425	0	-1.4575	0	0	1.82993	0	-1.93376	0	0	2.06218	-1.71921	-1.5728	-1.75761	-1.83192	0	0
NEURON_FATE_SPECIFICATION	1.73825	-1.9837	-1.65822	-1.689	1.8269	-1.85027	-1.5976	1.91453	1.78824	1.82636	1.77589	-1.9191	-1.47456	-1.5949	-1.85441	-1.91146	0	-1.63601	1.88709	-1.75223	1.79143	-1.80788	0	-1.61829	-1.49893	-1.79918	1.8701	-1.87043	-1.73135	-1.7666	0	-1.43675	1.78356	-1.50141	-1.68022	-1.59819	-1.67043	1.60976	-1.46536	-1.77542	-1.63184	-1.57854	1.74121	-1.75409	-1.85389	-1.93719	-1.65836	-1.60721	-1.76107
PROTEIN_TRANSMEMBRANE_TRANSPORT	1.73706	0	-1.96523	-2.03386	1.70483	-1.91976	-2.02531	1.61438	1.79333	1.71532	1.68937	-1.78254	-2.07892	-2.19655	-1.92159	-1.79049	-2.03346	-2.21751	1.44542	-1.67945	1.74928	-1.94549	-1.87676	-1.99213	-2.28072	0	1.54392	-1.80031	-2.0178	-2.07895	-2.0105	-2.27188	0	-2.17067	-2.02872	-2.02415	-2.17081	1.52785	-2.09842	-1.77318	-2.13682	-2.16436	0	-1.85074	-1.78302	-1.8755	-1.67898	-2.11137	-2.0145
REACTOME_GLYCOLYSIS	1.7368	-1.31577	-1.73627	-1.72849	1.75964	-1.7316	-1.68099	1.72061	1.86875	1.85138	1.8418	-1.81416	-1.60243	-1.7635	-1.8977	-1.84141	-1.62119	-1.74924	1.75977	-1.82833	1.74385	-1.77029	-1.61622	-1.59572	-1.69801	0	1.84465	-1.74211	-1.75631	-1.66924	-1.67588	-1.7406	1.56876	-1.71178	-1.71221	-1.5914	-1.75209	1.68435	-1.67002	-1.77675	-1.67453	-1.69856	1.6332	-1.69442	-1.59755	-1.79378	-1.65853	-1.62459	-1.63525
POSITIVE_REGULATION_OF_CALCIUM_ION_DEPENDENT_EXOCYTOSIS	1.73677	-2.30993	0	0	1.74755	-1.72962	0	1.90889	1.69708	1.87045	2.03728	-2.10754	0	0	-1.78783	-1.92077	0	0	2.15911	-2.00766	1.89068	-1.54767	0	0	0	-2.20094	2.16974	-1.67255	-1.43327	-1.43109	0	0	2.27537	0	0	0	0	1.99453	0	-1.91228	0	0	2.25834	-1.72005	-1.49292	-1.7501	-1.83583	0	0
TRICARBOXYLIC_ACID_CYCLE	1.73657	-1.39258	-1.57256	-1.45911	1.65952	-1.51533	0	1.57697	1.70877	1.67454	1.75658	-1.58257	0	-1.75608	-1.77145	-1.66796	0	-1.63502	1.74081	-1.53218	1.83916	-1.64407	-1.5703	0	-1.52823	0	1.73488	-1.61362	-1.63766	-1.5659	0	0	1.70035	-1.43373	-1.63767	0	-1.51847	1.83007	0	-1.60154	-1.46724	-1.45489	1.8572	-1.46917	0	-1.5079	-1.48525	0	-1.44064
REGULATION_OF_NEUROTRANSMITTER_TRANSPORT	1.73504	-2.02574	0	0	1.63936	-1.63128	0	1.80102	1.62906	1.72408	1.87497	-1.82547	0	0	-1.79759	-1.8635	0	0	1.98152	-1.89702	1.85628	-1.55653	0	0	0	-1.86121	1.92492	-1.71575	0	0	0	0	2.17075	0	0	0	0	1.88685	0	-1.7847	0	0	2.08599	-1.69289	0	-1.73883	-1.73821	0	0
DETECTION_OF_TEMPERATURE_STIMULUS_INVOLVED_IN_SENSORY_PERCEPTION	1.7333	-1.61936	-1.64199	-1.6945	1.74688	-1.7093	-1.61445	1.80167	1.72921	1.78929	1.77282	-1.76506	-1.60566	-1.7278	-1.80642	-1.84746	-1.55584	-1.61058	1.61789	-1.8358	1.69284	-1.71844	-1.66314	-1.57864	-1.55159	-1.56154	1.67254	-1.78214	-1.67704	-1.69218	-1.50778	-1.61423	1.57723	-1.59844	-1.65265	-1.62019	-1.60682	1.69375	-1.62181	-1.69896	-1.67196	-1.53003	1.60536	-1.65346	-1.7323	-1.72398	-1.87934	-1.63284	-1.62599
REACTOME_DIGESTION_OF_DIETARY_CARBOHYDRATE	1.73317	0	-1.7677	-1.82016	1.68457	-1.68184	-1.79154	1.63017	1.7092	1.74323	1.73614	-1.64668	-1.77952	-1.84951	-1.70292	-1.65812	-1.89005	-1.86246	1.67281	-1.5954	1.6747	-1.79226	-1.71656	-1.78973	-1.89228	0	1.65471	-1.67963	-1.80848	-1.76794	-1.92903	-1.86532	0	-1.79935	-1.76124	-1.75363	-1.82767	1.66469	-1.79186	-1.64075	-1.8196	-1.83117	1.45546	-1.72496	-1.74496	-1.71697	-1.73294	-1.75894	-1.79547
REACTOME_REGULATION_OF_APOPTOSIS	1.7329	0	-1.7815	-1.95868	1.85901	-1.75077	-1.95839	1.68401	1.93226	1.81655	1.56019	-1.5991	-1.95599	-2.18001	-1.94366	-1.82746	-1.95693	-2.07061	1.44255	-1.68752	1.96293	-1.83414	-1.61514	-1.90453	-2.10079	0	1.59265	-1.59326	-1.99593	-2.01403	-1.92287	-2.09015	0	-1.97445	-1.95532	-1.8918	-2.00651	1.4238	-1.99022	-1.80024	-1.94471	-2.05039	1.34194	-1.74296	-1.77601	-1.74947	-1.35204	-1.912	-1.8961
REGULATION_OF_SYNAPTIC_TRANSMISSION	1.7315	-2.1825	0	0	1.69405	-1.74049	0	1.94879	1.69308	1.86899	1.9897	-1.96015	0	0	-1.78956	-1.72515	0	0	2.08345	0	1.80944	-1.57089	0	0	0	-2.04953	2.04344	-1.53561	-1.46911	0	0	0	2.43902	0	0	0	0	1.95019	0	-1.82215	0	0	2.37133	-1.63601	0	-1.80115	-1.81185	0	0
REACTOME_P53_INDEPENDENT_G1_S_DNA_DAMAGE_CHECKPOINT	1.7274	0	-1.70556	-1.94512	1.88615	-1.67242	-1.96152	1.69082	1.97168	1.81818	1.53107	-1.49238	-1.93252	-2.19467	-1.89101	-1.82472	-2.00918	-2.09219	0	-1.58215	1.94734	-1.7084	-1.56479	-1.7582	-2.2688	0	1.45341	-1.47065	-1.84689	-2.00123	-1.90637	-2.16488	0	-2.13909	-1.99905	-1.82011	-2.11159	0	-2.06986	-1.72114	-1.96485	-2.08427	0	-1.67984	-1.57785	-1.61757	0	-1.82497	-1.77523
SODIUM_CHANNEL_ACTIVITY	1.72443	-2.23252	-1.62416	-1.46696	1.63356	-1.74735	0	1.80012	1.63478	1.7548	1.92346	-1.82778	0	-1.4119	-1.76011	-1.84426	0	0	1.95522	-1.92309	1.69814	-1.66961	-1.58697	-1.49678	0	-1.92889	1.92905	-1.86988	-1.62083	0	0	0	1.93481	0	0	0	0	2.0504	0	-1.76176	0	0	2.03239	-1.72936	-1.53695	-1.72013	-1.86899	-1.42237	-1.47441
MITOCHONDRIAL_TRANSLATION	1.72341	0	-1.72177	-1.55107	1.75279	-1.51714	-1.69614	1.54399	1.62414	1.64298	1.51547	0	-1.69526	-1.88869	-1.75736	-1.63983	-1.78198	-1.61517	1.36181	-1.46914	1.94184	-1.60182	-1.77888	-1.61107	-1.75694	0	1.49861	-1.64737	-1.66192	-1.69256	-1.71125	-1.80405	0	-1.76653	-1.65777	-1.62874	-1.82832	1.54559	-1.70208	-1.3871	-1.70571	-1.68542	0	-1.69254	0	-1.48452	-1.35397	-1.70444	-1.59354
CYTOCHROME_COMPLEX_ASSEMBLY	1.71818	0	-1.69872	-1.80907	1.74611	-1.71027	-1.78703	1.84235	1.91778	1.90721	1.75415	-1.74256	-1.83767	-1.74902	-1.74599	-1.65616	-1.67234	-1.8378	1.65585	-1.64915	1.75526	-1.80922	-1.49797	-1.7294	-1.85274	-1.52172	1.76956	-1.50453	-1.81171	-1.75423	-1.78925	-1.87284	1.44064	-1.86369	-1.82098	-1.81456	-1.83928	1.51798	-1.82943	-1.72599	-1.83681	-1.85459	1.60048	-1.6926	-1.63442	-1.84697	-1.39977	-1.74744	-1.74031
CATECHOLAMINE_TRANSPORT	1.71662	-1.74209	-1.48966	-1.42362	1.62305	-1.56329	0	1.74973	1.59533	1.67271	1.74108	-1.75234	0	0	-1.67094	-1.69628	0	0	1.82799	-1.81944	1.69379	-1.53447	-1.50094	0	0	-1.60897	1.7767	-1.6028	-1.45829	-1.51289	0	0	1.87056	0	-1.58118	0	0	1.76131	0	-1.68589	0	0	1.85771	-1.66221	0	-1.57462	-1.60864	0	-1.43543
AXOLEMMA	1.70887	-1.79212	-1.41335	0	1.52603	-1.6975	0	1.73425	1.6037	1.76148	1.69039	-1.67739	0	0	-1.62134	-1.73883	0	0	1.78714	-1.71343	1.71241	-1.49587	0	0	0	-1.61046	1.71839	-1.7031	0	0	0	0	1.73611	0	0	0	0	1.72435	0	-1.57565	0	0	1.7912	-1.67832	0	-1.73827	-1.74481	0	0
CATION_TRANSPORTING_ATPASE_ACTIVITY	1.70851	-1.44249	-1.50735	-1.49847	1.71374	-1.6446	-1.44485	1.7529	1.75429	1.75856	1.79428	-1.71777	0	-1.55619	-1.76746	-1.73733	0	-1.48646	1.71779	-1.80483	1.77602	-1.58186	0	0	0	-1.44419	1.79776	-1.61798	-1.5569	-1.55544	0	0	1.65533	0	-1.53789	0	-1.45824	1.67277	0	-1.69732	0	-1.45851	1.70279	-1.62816	0	-1.60632	-1.60583	0	-1.45241
REACTOME_SCF_BETA_TRCP_MEDIATED_DEGRADATION_OF_EMI1	1.70798	0	-1.75883	-1.94389	1.89345	-1.65207	-1.92949	1.70014	1.95456	1.81545	1.57677	-1.58677	-1.90033	-2.23479	-1.90553	-1.79418	-1.95998	-2.10046	1.37302	-1.60999	1.98436	-1.72015	-1.5953	-1.76276	-2.13486	0	1.5726	-1.51914	-1.93327	-1.99799	-1.99073	-2.1407	0	-2.07867	-1.99721	-1.84188	-2.17265	1.38261	-2.14596	-1.70776	-2.01457	-2.05128	1.44902	-1.65638	-1.59598	-1.59512	0	-1.8616	-1.79241
GLUTAMATE_SECRETION	1.70688	-2.10544	-1.42312	-1.47434	1.55188	-1.60269	0	1.71946	1.57318	1.61866	1.81243	-1.82787	0	0	-1.73899	-1.80456	0	0	1.96017	-1.87725	1.77265	-1.57336	0	0	0	-1.8585	1.85584	-1.70107	-1.52756	-1.53028	0	0	2.03916	0	-1.47463	0	-1.44931	1.65175	0	-1.6809	0	0	1.99051	-1.61553	-1.46421	-1.63236	-1.72735	0	-1.42424
CATECHOLAMINE_SECRETION	1.70603	-1.82782	-1.54909	-1.43064	1.54116	-1.53724	0	1.68302	1.57212	1.62499	1.71213	-1.72819	0	0	-1.69103	-1.73673	0	0	1.89697	-1.77952	1.66762	-1.51221	-1.46154	0	0	-1.63922	1.81378	-1.6267	-1.47932	-1.44419	0	0	1.9971	0	-1.52639	0	0	1.75864	0	-1.66477	0	0	1.92515	-1.64489	0	-1.52234	-1.62641	0	0
REACTOME_CROSS_PRESENTATION_OF_SOLUBLE_EXOGENOUS_ANTIGENS_ENDOSOMES	1.70454	0	-1.71746	-1.88094	1.87637	-1.71569	-1.94821	1.59627	1.87763	1.77768	1.46524	-1.42449	-1.93766	-2.26115	-1.86539	-1.73462	-2.09163	-2.11294	0	-1.57069	1.91696	-1.7369	-1.59298	-1.76038	-2.2743	0	1.42368	-1.50022	-1.93909	-2.01771	-2.01195	-2.27732	0	-2.08715	-2.00266	-1.88982	-2.18264	0	-2.09008	-1.66701	-2.06853	-2.0832	0	-1.59305	-1.46027	-1.59739	0	-1.85056	-1.85591
REGULATION_OF_NEUROTRANSMITTER_SECRETION	1.70346	-2.10712	0	0	1.61918	-1.63255	0	1.79082	1.64221	1.73475	1.84508	-1.86127	0	0	-1.77527	-1.82426	0	0	2.00125	-1.88445	1.79453	-1.54075	0	0	0	-1.88834	1.91969	-1.72737	0	0	0	0	2.22344	0	0	0	0	1.71694	0	-1.71356	0	0	2.19827	-1.67049	0	-1.73625	-1.67548	0	0
SYNAPTIC_VESICLE_PRIMING	1.7028	-2.10872	0	0	1.67713	-1.60622	0	1.71677	1.63607	1.75774	1.77527	-1.71467	0	0	-1.67522	-1.85333	0	0	1.90075	-1.9076	1.72083	-1.48021	0	0	0	-1.95818	1.83251	-1.60626	-1.51134	0	0	0	2.13507	0	0	0	0	1.90514	0	-1.7213	0	0	2.11057	-1.61207	0	-1.62241	-1.808	0	0
REACTOME_SCFSKP2_MEDIATED_DEGRADATION_OF_P27_P21	1.70149	0	-1.68016	-1.83607	1.91938	-1.64428	-1.89807	1.71275	1.92705	1.84831	1.53659	-1.52436	-1.89284	-2.1357	-1.93705	-1.80011	-1.92301	-2.05567	1.33718	-1.59184	2.01555	-1.74084	-1.47894	-1.70044	-2.16266	0	1.54161	-1.43589	-1.84181	-1.98305	-1.84201	-2.10748	0	-2.04773	-1.947	-1.79176	-2.09238	1.35348	-2.00348	-1.75635	-1.96028	-2.02244	1.41469	-1.62883	-1.6126	-1.64555	0	-1.9189	-1.76534
RIBONUCLEOSIDE_MONOPHOSPHATE_METABOLIC_PROCESS	1.70088	0	-1.63827	-1.74203	1.79559	-1.62535	-1.88487	1.69194	1.85672	1.73398	1.59922	-1.57631	-1.79913	-1.91459	-1.80648	-1.75599	-1.92226	-1.8561	1.48473	-1.61392	1.85641	-1.67048	-1.66154	-1.6861	-1.97213	0	1.60574	-1.59442	-1.75315	-1.83422	-1.89079	-1.99766	0	-1.89123	-1.88025	-1.76293	-1.86255	1.64248	-1.90109	-1.65499	-1.86682	-1.94354	1.365	-1.6053	-1.47215	-1.59594	-1.47404	-1.74661	-1.73927
DETECTION_OF_TEMPERATURE_STIMULUS	1.69968	-1.77059	-1.50229	-1.56131	1.71854	-1.73243	-1.44022	1.81497	1.64531	1.75527	1.70444	-1.7984	0	-1.50864	-1.79551	-1.83632	0	0	1.70662	-1.8215	1.69287	-1.56941	0	-1.43877	0	-1.63499	1.75575	-1.75464	-1.58602	-1.53358	0	0	1.72703	0	-1.51926	0	-1.44373	1.71433	0	-1.69869	0	0	1.76467	-1.67593	-1.53937	-1.6785	-1.83992	-1.45162	-1.46176
NEUROPEPTIDE_BINDING	1.69855	-2.0559	-1.67801	-1.50185	1.6129	-1.86587	0	1.94095	1.61134	1.83246	2.07198	-1.85957	0	-1.41781	-1.86194	-2.01732	0	0	2.00021	-1.9581	1.89838	-1.66847	-1.45705	-1.48246	0	-1.49596	1.96678	-2.03735	-1.57197	-1.49392	0	0	1.73086	0	0	0	0	1.96528	0	-1.78643	0	0	1.88447	-1.91965	-1.52658	-1.94312	-1.89386	0	-1.52573
REGULATION_OF_GLUTAMATE_SECRETION	1.69471	-2.15519	-1.51092	-1.59588	1.60245	-1.67615	-1.47379	1.73986	1.61922	1.71011	1.85329	-1.89992	0	-1.46366	-1.77792	-1.84565	0	-1.50468	1.95643	-1.91637	1.71192	-1.62199	0	-1.51027	0	-1.9951	1.84872	-1.72832	-1.64248	-1.55477	0	0	2.04258	0	-1.58004	-1.48588	-1.54212	1.66111	0	-1.74297	-1.52723	-1.45997	2.06619	-1.72773	-1.50543	-1.68062	-1.70898	-1.44081	-1.53888
SUBSTRATE_SPECIFIC_CHANNEL_ACTIVITY	1.69448	-2.20028	0	0	1.55119	-1.87682	0	1.78953	1.60497	1.60436	1.85344	-1.66704	0	0	-1.66615	-1.8113	0	0	1.98332	-1.96888	1.75131	-1.51179	0	0	0	-1.81434	1.90277	0	0	0	0	0	2.13449	0	0	0	0	1.90768	0	-1.7528	0	0	2.14803	-1.74974	0	0	0	0	0
JUXTAPARANODE_REGION_OF_AXON	1.68861	-2.05338	0	0	1.57759	-1.75809	0	1.82205	1.50577	1.70217	1.90559	-1.96708	0	0	-1.63773	-1.84642	0	0	1.8508	-1.90775	1.65169	-1.52609	0	0	0	-1.92471	1.82058	-1.74026	-1.41642	0	0	0	1.79301	0	0	0	0	1.77068	0	-1.77421	0	0	1.77955	-1.8373	0	-1.81558	-1.86551	0	0
2_IRON_2_SULFUR_CLUSTER_BINDING	1.68704	0	-1.64787	-1.7389	1.77653	-1.57637	-1.67084	1.69994	1.78067	1.74588	1.68908	-1.628	-1.69621	-1.81128	-1.74731	-1.66535	-1.75989	-1.81711	1.42297	-1.59319	1.7399	-1.6283	-1.68307	-1.6539	-1.82505	0	1.60997	-1.55379	-1.65904	-1.80096	-1.83524	-1.75197	0	-1.78965	-1.78924	-1.58354	-1.83758	1.55576	-1.77875	-1.5901	-1.76353	-1.80043	0	-1.6335	-1.65513	-1.62681	-1.43849	-1.65543	-1.58823
REGULATION_OF_CALCIUM_ION_DEPENDENT_EXOCYTOSIS	1.68216	-2.29688	0	0	1.66471	-1.56923	0	1.90705	1.63619	1.76648	1.77974	-1.87959	0	0	-1.65128	-1.80096	0	0	2.00816	-1.87299	1.70274	-1.53269	0	0	0	-2.11064	1.97479	-1.55674	0	0	0	0	2.16318	0	0	0	0	1.93816	0	-1.89199	0	0	2.12571	-1.62745	-1.52342	-1.69775	-1.5837	0	0
TRICARBOXYLIC_ACID_CYCLE_ENZYME_COMPLEX	1.68001	-1.44415	-1.62991	-1.51839	1.65245	-1.57644	-1.48662	1.57326	1.62679	1.59909	1.67539	-1.45057	0	-1.72449	-1.63064	-1.54887	0	-1.66723	1.60936	-1.47834	1.6956	-1.63625	-1.58991	-1.48491	-1.596	0	1.67513	-1.57061	-1.61847	-1.64485	0	-1.53764	1.65236	-1.48802	-1.64572	0	-1.57395	1.66331	-1.50229	-1.46276	-1.53537	-1.54249	1.72732	-1.57294	0	-1.58237	-1.52179	-1.49899	-1.51878
ANTEROGRADE_AXON_CARGO_TRANSPORT	1.67835	-1.52951	-1.56116	-1.64646	1.63053	-1.59564	-1.62433	1.59098	1.75619	1.71276	1.62888	-1.62001	-1.48369	-1.71076	-1.64022	-1.64043	-1.52421	-1.73039	1.59697	-1.58534	1.66038	-1.68717	-1.51595	-1.61604	-1.67398	-1.75288	1.64303	-1.54804	-1.69404	-1.61946	-1.61687	-1.67425	1.70937	-1.6414	-1.69992	-1.52313	-1.72123	1.63139	-1.62798	-1.65556	-1.57128	-1.64891	1.67793	-1.52618	-1.71795	-1.66866	-1.48651	-1.66318	-1.6296
BIOCARTA_NDKDYNAMIN_PATHWAY	1.67778	-1.84986	-1.59925	-1.59618	1.74149	-1.70375	0	1.86178	1.74579	1.81378	1.9119	-1.90655	0	-1.48373	-1.66922	-1.85455	0	-1.52472	1.91747	-1.82342	1.69117	-1.65567	-1.50353	-1.46968	-1.47913	-1.94112	1.93285	-1.59205	-1.64111	-1.58344	0	0	2.04889	0	-1.60237	0	-1.5391	1.74123	0	-1.90762	0	-1.47484	2.09519	-1.58133	-1.5474	-1.67191	-1.57876	-1.43583	-1.56725
ADULT_BEHAVIOR	1.67775	-2.29303	0	0	1.57584	-1.60399	0	1.78372	1.62445	1.65449	1.80373	-1.87993	0	0	-1.81404	-1.8787	0	0	2.1205	-1.89225	1.82201	-1.55664	0	0	0	-1.95608	2.02182	-1.70858	-1.45078	0	0	0	2.28075	0	0	0	0	1.81126	0	-1.78358	0	0	2.30135	-1.78134	0	-1.75523	-1.70265	0	0
BIOCARTA_PROTEASOME_PATHWAY	1.67572	0	-1.59397	-1.78958	1.87809	-1.59912	-1.83206	1.63333	1.9174	1.77978	1.57034	-1.47306	-1.77216	-2.04152	-1.89354	-1.73864	-1.81165	-1.97615	1.43617	-1.60931	1.93551	-1.65381	-1.50362	-1.64842	-2.06549	0	1.60162	-1.48005	-1.79242	-1.87604	-1.81683	-2.02637	0	-2.00887	-1.90161	-1.73047	-1.94255	0	-1.9044	-1.618	-1.87536	-2.00789	1.52014	-1.62965	0	-1.54269	0	-1.79293	-1.66699
ISOPRENOID_BIOSYNTHETIC_PROCESS	1.67329	0	-1.73595	-1.81095	1.5603	-1.67503	-1.59548	1.50188	1.63369	1.48622	1.57273	-1.36237	0	-1.81987	-1.61893	-1.50173	-1.5447	-1.6131	1.45547	-1.35187	1.65046	-1.74766	-1.89321	-1.68108	-1.47934	0	1.47529	-1.67409	-1.74293	-1.74363	-1.71306	-1.54147	0	-1.56926	-1.68291	-1.47987	-1.6965	1.55953	-1.62679	0	-1.69773	-1.59956	0	-1.67292	0	-1.67431	-1.64141	-1.70783	-1.78308
EXPLORATION_BEHAVIOR	1.66815	-2.00403	-1.45532	0	1.4981	-1.66337	0	1.70774	1.57888	1.62578	1.8706	-1.80875	0	0	-1.61434	-1.7616	0	0	1.96719	-1.88659	1.68295	-1.47855	0	0	0	-1.70349	1.79156	-1.67675	-1.48548	0	0	0	2.02959	0	0	0	0	1.84419	0	-1.77747	0	0	1.97373	-1.66837	0	-1.62635	-1.79856	0	0
VENTRAL_SPINAL_CORD_DEVELOPMENT	1.66189	-1.92036	-1.46973	-1.52289	1.5759	-1.60199	0	1.64467	1.6269	1.65518	1.62739	-1.60931	0	-1.45329	-1.6869	-1.64874	0	-1.44966	1.7169	-1.64736	1.64775	-1.68318	0	0	0	-1.77593	1.63634	-1.63088	-1.62633	-1.63813	0	0	1.92183	0	-1.53725	0	-1.4983	1.42776	0	-1.66177	0	0	1.82631	-1.57707	-1.541	-1.67959	-1.53619	0	-1.49969
NUCLEOSIDE_MONOPHOSPHATE_METABOLIC_PROCESS	1.66187	0	-1.69127	-1.76121	1.80362	-1.62662	-1.88059	1.65823	1.78491	1.75024	1.5761	-1.56308	-1.85538	-1.93287	-1.82932	-1.76072	-1.90234	-1.89614	1.49863	-1.59307	1.78912	-1.67409	-1.61503	-1.78524	-2.05932	0	1.60749	-1.62113	-1.81308	-1.86288	-1.94039	-2.05221	0	-1.94966	-1.81426	-1.75108	-1.85348	1.64536	-1.95235	-1.72112	-1.89903	-2.01271	1.35796	-1.65166	-1.57056	-1.6469	-1.55283	-1.81094	-1.74832
REACTOME_AUTODEGRADATION_OF_THE_E3_UBIQUITIN_LIGASE_COP1	1.66128	0	-1.7872	-1.87144	1.90873	-1.74229	-1.89535	1.65678	1.92062	1.80083	1.47673	-1.50546	-1.94262	-2.31432	-1.85774	-1.76744	-2.00113	-2.10608	0	-1.6273	1.90606	-1.73264	-1.57284	-1.80377	-2.22493	0	1.46211	-1.50778	-1.92673	-2.00169	-1.93565	-2.19182	0	-2.15698	-2.01524	-1.81641	-2.11527	0	-2.00212	-1.68167	-2.02312	-2.10457	0	-1.6347	-1.61008	-1.63807	0	-1.90808	-1.82872
AEROBIC_RESPIRATION	1.661	0	-1.44709	0	1.64039	-1.45998	0	1.58205	1.6458	1.63264	1.64892	-1.52478	0	-1.72857	-1.66556	-1.62268	0	-1.57474	1.68932	-1.52349	1.73491	-1.51291	0	0	-1.45088	0	1.68464	-1.5229	-1.55179	-1.58745	0	0	1.74366	0	-1.55835	0	-1.47071	1.67379	0	-1.62015	0	0	1.8223	-1.46042	0	-1.50137	-1.40968	0	-1.42776
NEGATIVE_REGULATION_OF_SYNAPTIC_TRANSMISSION_GLUTAMATERGIC	1.65854	-1.62369	0	0	1.6112	-1.52686	0	1.72773	1.45722	1.68162	1.83343	-1.65529	0	0	-1.70594	-1.72446	0	0	1.68672	-1.65475	1.59175	-1.41985	0	0	0	-1.4519	1.72197	-1.74885	0	0	0	0	1.77995	0	0	0	0	1.81029	0	-1.62329	0	0	1.76691	-1.51895	0	-1.6196	-1.78189	0	0
EATING_BEHAVIOR	1.65298	-1.83508	-1.65211	-1.60617	1.59235	-1.62878	-1.46413	1.7189	1.58983	1.66642	1.7425	-1.74056	0	-1.6113	-1.68758	-1.68088	0	-1.46506	1.79368	-1.77061	1.74385	-1.63082	-1.57454	-1.52002	0	-1.6185	1.70857	-1.73564	-1.6355	-1.55697	0	0	1.70534	0	-1.59992	-1.48997	-1.59207	1.65076	0	-1.56816	-1.47468	-1.44513	1.72161	-1.68873	-1.45381	-1.67855	-1.7255	-1.47728	-1.6149
DENSE_CORE_GRANULE	1.6519	-1.76674	0	0	1.62378	-1.39797	0	1.75339	1.53249	1.65387	1.65926	-1.66843	0	0	-1.58105	-1.66366	0	0	1.69249	-1.6424	1.58319	0	0	0	0	-1.54369	1.5742	-1.37736	0	0	0	0	1.76819	0	0	0	0	1.66775	0	-1.57862	0	0	1.78925	-1.35246	0	-1.46681	-1.50487	0	0
NEGATIVE_REGULATION_OF_AMINE_TRANSPORT	1.64651	-1.78691	0	0	1.47777	-1.45032	0	1.61949	1.45879	1.56725	1.67228	-1.66257	0	0	-1.61658	-1.67759	0	0	1.74792	-1.63884	1.54767	-1.42643	0	0	0	-1.58909	1.63776	-1.49629	-1.41931	0	0	0	2.00611	0	0	0	0	1.68694	0	-1.57619	0	0	1.83281	-1.42349	0	-1.48562	-1.59737	0	0
ACETYLCHOLINE_BINDING	1.64574	-2.03715	-1.47924	0	1.66914	-1.87226	0	1.93251	1.69647	1.89228	1.97042	-1.91217	0	0	-1.71234	-1.73342	0	0	1.85702	-1.8335	1.69529	-1.70086	0	0	0	-1.78464	2.00429	-1.78371	-1.59022	0	0	0	1.90799	0	0	0	0	1.55038	0	-1.80021	0	0	1.94914	-1.69138	-1.43946	-1.98897	-1.77717	0	0
NEUROTRANSMITTER_RECEPTOR_ACTIVITY	1.64349	-2.16597	-1.47159	0	1.62534	-1.87722	0	1.91369	1.61005	1.80047	2.02624	-1.89918	0	0	-1.85206	-1.92326	0	0	2.05951	-1.97635	1.71027	-1.64939	0	0	0	-1.54598	2.00229	-1.90207	-1.56208	0	0	0	2.04104	0	0	0	0	1.75732	0	-1.7834	0	0	2.14865	-1.77979	0	-1.94716	-1.80494	0	0
PERIKARYON	1.64181	-1.95986	0	-1.42023	1.63851	-1.65901	0	1.82598	1.62226	1.74442	1.69514	-1.79761	0	0	-1.78287	-1.75793	0	0	1.83299	-1.89869	1.76493	-1.52011	0	0	0	-1.75043	1.74404	-1.61087	-1.4781	-1.46124	0	0	1.96208	0	0	0	0	1.72485	0	-1.76603	0	0	1.92682	-1.5953	-1.50134	-1.73215	-1.61677	0	0
PROTEASOME_COMPLEX	1.64176	0	-1.75701	-1.84909	1.81673	-1.64309	-1.8926	1.60113	1.84567	1.69202	1.54894	-1.43231	-1.90552	-2.00821	-1.74908	-1.64515	-1.94169	-2.0498	1.38962	-1.47022	1.8441	-1.72255	-1.64335	-1.73094	-2.06504	0	1.53316	-1.53065	-1.84627	-1.97584	-1.9451	-2.05622	0	-2.0238	-1.93112	-1.85412	-2.05732	1.3981	-1.92294	-1.60552	-2.00094	-1.98332	1.37271	-1.57936	-1.52001	-1.57781	0	-1.83365	-1.78717
MACROLIDE_BINDING	1.64151	0	-1.50577	-1.59984	1.69424	-1.6051	-1.57222	1.56616	1.70041	1.62341	1.46164	-1.45425	-1.5709	-1.63766	-1.6362	-1.51275	0	-1.63102	1.3237	-1.56301	1.69936	-1.55818	-1.48386	-1.52422	-1.61093	0	1.49265	-1.42003	-1.60436	-1.60154	-1.49966	-1.57943	0	-1.52388	-1.65333	-1.5095	-1.63146	1.53336	-1.6178	-1.45135	-1.58573	-1.5639	0	-1.4994	-1.47649	-1.57635	-1.39022	-1.51104	-1.58366
ATP_BIOSYNTHETIC_PROCESS	1.64003	0	-1.73977	-1.70663	1.68944	-1.63081	-1.79939	1.62637	1.69128	1.71634	1.61978	-1.47863	-1.83423	-2.0087	-1.72447	-1.67422	-1.88569	-1.86743	1.49037	-1.55383	1.64339	-1.69961	-1.76155	-1.6808	-1.96918	0	1.52629	-1.54518	-1.8167	-1.84567	-1.85958	-1.89924	0	-1.85759	-1.88169	-1.78311	-1.89499	1.51048	-1.85808	-1.53245	-1.84313	-1.90312	0	-1.58704	-1.49594	-1.55108	-1.52825	-1.75405	-1.69883
REACTOME_PREFOLDIN_MEDIATED_TRANSFER_OF_SUBSTRATE_TO_CCT_TRIC	1.63989	-1.34788	-1.57493	-1.8206	1.70322	-1.68173	-1.69712	1.68533	1.68822	1.75307	1.75637	-1.91435	-1.7477	-1.98085	-1.90625	-1.98962	-1.72669	-1.88341	1.62252	-1.94171	1.84538	-1.60001	0	-1.5043	-2.04584	0	1.67924	-1.73854	-1.7996	-1.90476	-1.64554	-2.00387	1.68647	-1.81887	-1.87427	-1.66226	-1.93833	1.55447	-1.84165	-1.87581	-1.66562	-1.84669	1.87281	-1.78601	-1.66256	-1.69852	-1.46792	-1.67111	-1.5742
PASSIVE_TRANSMEMBRANE_TRANSPORTER_ACTIVITY	1.63949	-2.20324	0	0	1.55423	-1.56966	0	1.76539	1.56371	1.60456	1.72933	-1.7019	0	0	-1.69911	0	0	0	1.9695	-1.90544	1.61604	-1.45735	0	0	0	-1.74508	1.89756	0	0	0	0	0	2.12136	0	0	0	0	1.86155	0	-1.53541	0	0	2.06539	-1.66091	0	-1.58689	-1.72001	0	0
PROTON_TRANSPORTING_V_TYPE_ATPASE_V1_DOMAIN	1.63771	-1.69282	-1.49848	-1.42841	1.72383	-1.68627	0	1.89896	1.72334	1.7977	1.95348	-1.89776	0	-1.53842	-1.85396	-1.95465	0	-1.45878	1.89113	-1.9286	1.96889	-1.52333	0	0	0	-1.53555	1.90132	-1.83093	-1.47862	-1.59247	0	0	1.79677	0	-1.54256	0	0	1.76249	0	-1.81043	0	0	1.9585	-1.74629	0	-1.81605	-1.60743	0	0
CELL_DIFFERENTIATION_IN_SPINAL_CORD	1.63372	-1.92211	-1.54625	-1.62459	1.57886	-1.72777	-1.46825	1.69462	1.6046	1.67089	1.62759	-1.7295	0	-1.5192	-1.64743	-1.73963	0	-1.52558	1.82948	-1.7477	1.67763	-1.63857	0	-1.49766	0	-1.70668	1.72038	-1.68117	-1.60922	-1.61749	0	0	1.86767	0	-1.55543	0	-1.51735	1.46619	0	-1.76753	0	0	1.81689	-1.63748	-1.57347	-1.75363	-1.63237	-1.48239	-1.58865
QUINONE_METABOLIC_PROCESS	1.63361	0	-1.88369	-1.79833	1.62667	-1.54417	-1.93169	0	1.56812	0	1.33827	0	-1.86024	-2.05989	-1.55623	-1.38231	-2.2443	-2.02757	0	0	1.64236	-1.74032	-2.10301	-1.79153	-2.05798	0	0	-1.54204	-1.86599	-1.9948	-2.31625	-2.23009	0	-2.07152	-2.01274	-1.91505	-2.05861	1.42877	-2.06753	0	-2.00668	-2.06153	0	-1.68258	0	-1.45626	-1.38056	-1.96975	-1.90668
POSITIVE_REGULATION_OF_SYNAPSE_ASSEMBLY	1.63199	-2.26249	0	0	1.66246	-1.66029	0	1.84417	1.59354	1.75938	1.86573	-1.86397	0	0	-1.69499	-1.93487	0	0	2.10325	-1.93175	1.64203	-1.51469	0	0	0	-2.02422	1.94165	-1.73265	-1.43637	0	0	0	2.35697	0	0	0	0	1.88914	0	-1.77386	0	0	2.32336	-1.71879	0	-1.75232	-1.77927	0	0
NEGATIVE_REGULATION_OF_AMINO_ACID_TRANSPORT	1.63197	-1.94797	-1.41665	-1.66534	1.54689	-1.49464	0	1.67693	1.61758	1.69346	1.66593	-1.75376	0	0	-1.62756	-1.6189	0	-1.56334	1.67157	-1.69309	1.57734	-1.52556	0	0	0	-1.8206	1.6925	-1.46429	-1.49612	-1.51066	0	0	1.94017	0	-1.4962	0	-1.56139	1.61515	0	-1.76591	0	-1.53674	1.81755	-1.70628	-1.67323	-1.59916	-1.58057	-1.42003	-1.49409
PROTON_TRANSPORTING_V_TYPE_ATPASE_COMPLEX	1.63179	-1.73261	0	-1.46426	1.79192	-1.60052	0	1.93787	1.77177	1.90252	1.91077	-1.86082	0	-1.52894	-1.84997	-1.80293	0	-1.47565	1.81427	-1.78482	1.79282	-1.53604	0	0	-1.52607	-1.91559	1.95401	-1.5877	-1.48718	-1.55882	0	0	1.893	0	-1.51264	0	-1.46957	1.65957	0	-1.83441	0	0	1.86377	-1.57753	-1.55897	-1.73065	-1.51594	0	0
SYNAPTIC_VESICLE_TRANSPORT	1.62929	-2.10789	0	0	1.53872	-1.49762	0	1.68086	1.6151	1.68013	1.75597	-1.79681	0	0	-1.58926	-1.68297	0	0	1.94818	-1.79117	1.61188	-1.43979	0	0	0	-2.17435	1.87086	-1.492	0	0	0	0	2.28943	0	0	0	0	1.87715	0	-1.71456	0	0	2.14688	-1.62776	0	-1.59528	-1.62425	0	0
INHIBITORY_EXTRACELLULAR_LIGAND_GATED_ION_CHANNEL_ACTIVITY	1.62806	-2.10443	0	0	1.66495	-1.79565	0	2.04305	1.68941	1.91062	1.92412	-1.9659	0	0	-1.86164	-1.9516	0	0	1.82718	-1.89374	1.7805	-1.45462	0	0	0	-1.82497	1.983	-1.64713	-1.45202	0	0	0	1.97633	0	0	0	0	1.59528	0	-2.07347	0	0	1.9301	-1.75599	-1.54339	-1.84445	-1.67289	0	0
REACTOME_DESTABILIZATION_OF_MRNA_BY_AUF1_HNRNP_D0	1.62543	0	-1.6166	-1.79383	1.78466	-1.56914	-1.83092	1.54261	1.84223	1.72171	1.38769	-1.38792	-1.8631	-2.09383	-1.83861	-1.69955	-1.91871	-1.99237	0	-1.4815	1.87909	-1.61435	-1.46364	-1.68568	-2.1246	0	1.4206	-1.35051	-1.79763	-1.90334	-1.84886	-2.11159	0	-2.07696	-1.88971	-1.81882	-2.05859	0	-1.96499	-1.54688	-1.89337	-1.92996	0	-1.56252	-1.48769	-1.5181	0	-1.72625	-1.74574
CITRATE_METABOLIC_PROCESS	1.6245	-1.37977	0	0	1.57305	0	0	1.5164	1.54442	1.51569	1.56568	-1.54947	0	-1.5984	-1.60211	-1.59096	0	-1.48093	1.58401	-1.45658	1.65014	-1.47641	0	0	0	0	1.61716	-1.42863	-1.46576	-1.45126	0	0	1.60927	0	-1.47406	0	0	1.6647	0	-1.49539	0	0	1.70629	-1.36202	0	-1.4013	-1.36242	0	0
GROWTH_CONE	1.62243	-1.84244	0	0	1.56104	-1.43378	0	1.63004	1.58128	1.60386	1.70048	-1.61165	0	0	-1.58406	-1.58991	0	0	1.78922	-1.55582	1.61391	-1.41827	0	0	0	-1.84761	1.80892	-1.49902	0	0	0	0	2.08295	0	0	0	0	1.66119	0	-1.56233	0	0	2.03306	-1.51165	0	-1.54537	-1.49345	0	0
CEREBELLAR_PURKINJE_CELL_LAYER_MORPHOGENESIS	1.61976	-2.18063	0	0	1.50987	-1.7375	0	1.78573	1.59424	1.7138	1.84824	-1.93911	0	0	-1.73375	-1.79334	0	0	2.02172	-1.93372	1.59118	-1.53751	0	0	0	-1.95702	1.90048	-1.59962	-1.48037	-1.42805	0	0	1.9617	0	0	0	0	1.66693	0	-1.86949	0	0	1.95486	-1.66967	-1.52289	-1.78633	-1.69429	0	0
IRON_SULFUR_CLUSTER_ASSEMBLY	1.61967	0	-1.53255	-1.66306	1.62231	-1.39505	-1.75076	1.39381	1.66056	1.51492	0	0	-1.74615	-1.83894	-1.56775	-1.42298	-1.78157	-1.83387	0	-1.32515	1.69791	-1.53084	-1.61658	-1.63885	-1.94563	0	0	0	-1.57854	-1.84993	-1.71584	-1.92509	0	-1.81324	-1.69954	-1.64923	-1.79518	0	-1.77568	-1.40463	-1.75848	-1.82971	0	-1.46876	-1.42789	-1.38165	0	-1.63479	-1.58617
SPINAL_CORD_MOTOR_NEURON_DIFFERENTIATION	1.61812	-1.83815	-1.4513	-1.49607	1.54432	-1.5375	-1.44545	1.58032	1.59933	1.6538	1.55041	-1.65083	0	-1.50598	-1.61493	-1.61328	0	-1.48555	1.67863	-1.67102	1.60891	-1.61617	0	-1.49282	0	-1.68441	1.57441	-1.52625	-1.60495	-1.56993	0	0	1.74572	0	-1.57967	0	-1.52082	1.43983	0	-1.69799	0	-1.45697	1.75663	-1.54135	-1.55417	-1.57314	-1.58493	-1.47824	-1.45746
GABA_RECEPTOR_ACTIVITY	1.61798	-2.43556	0	0	1.77091	-1.65121	0	1.96789	1.7061	1.98797	1.86317	-1.95507	0	0	-1.76064	-1.86763	0	0	1.92529	-1.95362	1.8903	0	0	0	0	-1.92531	1.97947	-1.54848	0	0	0	0	2.13941	0	0	0	0	1.72594	0	-2.02242	0	0	2.24948	-1.65014	0	-1.68125	-1.69562	0	0
ACID_SECRETION	1.61701	-1.7419	0	0	1.58423	-1.53675	0	1.64104	1.54765	1.58788	1.68332	-1.6044	0	0	-1.6806	-1.6961	0	0	1.84509	-1.58472	1.69081	-1.53896	0	0	0	-1.63731	1.8033	-1.61545	-1.42652	-1.44671	0	0	1.90057	0	0	0	0	1.71783	0	-1.54775	0	0	1.91519	-1.56423	0	-1.6042	-1.64153	0	0
REGULATION_OF_POSTSYNAPTIC_MEMBRANE_POTENTIAL	1.61351	-2.16125	-1.44587	0	1.58863	-1.61861	0	1.8439	1.557	1.72636	1.90699	-1.87123	0	0	-1.70073	-1.88916	0	0	2.07636	-1.95349	1.62718	-1.42075	0	0	0	-1.85188	1.88513	-1.67898	0	0	0	0	2.12554	0	0	0	0	1.86882	0	-1.80066	0	0	2.13699	-1.6818	0	-1.69935	-1.80816	0	0
PEPTIDE_HORMONE_RECEPTOR_BINDING	1.61253	-1.77866	0	0	1.45517	-1.54221	0	1.68074	1.52482	1.64141	1.76726	-1.74992	0	0	-1.70964	-1.78015	0	0	1.92982	-1.86419	1.56866	0	0	0	0	-1.59909	1.84984	-1.44204	-1.44028	0	0	0	1.96807	0	0	0	0	1.74863	0	-1.74556	0	0	1.94222	-1.42819	0	-1.4869	-1.6054	0	0
REACTOME_P53_DEPENDENT_G1_DNA_DAMAGE_RESPONSE	1.61191	0	-1.58025	-1.78358	1.76154	-1.54857	-1.84401	1.55752	1.78585	1.67562	1.35442	-1.36954	-1.8435	-2.02609	-1.80544	-1.6682	-1.86043	-1.96725	0	-1.49913	1.81748	-1.59999	0	-1.63963	-2.1319	0	1.33472	-1.39156	-1.76256	-1.85224	-1.76719	-2.05469	0	-1.97833	-1.89548	-1.70895	-2.06863	0	-1.93465	-1.5917	-1.9075	-1.92679	0	-1.51461	-1.47725	-1.51212	0	-1.76259	-1.65588
RESPIRATORY_SYSTEM_PROCESS	1.61166	-1.86235	0	0	1.58436	-1.42772	0	1.62961	1.53579	1.5964	1.64752	-1.63072	0	0	-1.56649	-1.51921	0	0	1.79348	-1.66376	1.64984	-1.43631	0	0	0	-1.69782	1.67469	-1.55991	-1.43362	-1.5387	0	0	1.97044	0	-1.54826	0	0	1.61823	0	-1.5585	0	0	1.98019	-1.63751	-1.4335	-1.52012	-1.57287	0	-1.44773
POSITIVE_REGULATION_OF_DOPAMINE_SECRETION	1.61135	-1.6223	0	0	1.50235	-1.47456	0	1.6848	1.46459	1.62352	1.72885	-1.77022	0	0	-1.65498	-1.61365	0	0	1.76972	-1.83158	1.63794	0	0	0	0	0	1.6737	-1.60854	0	0	0	0	1.67628	0	0	0	0	1.5747	0	-1.63334	0	0	1.7632	-1.66121	0	-1.57917	-1.53531	0	0
REACTOME_CDT1_ASSOCIATION_WITH_THE_CDC6_ORC_ORIGIN_COMPLEX	1.61095	0	-1.54577	-1.7647	1.77332	-1.5202	-1.78951	1.53476	1.83892	1.69654	1.40009	-1.43544	-1.73782	-2.0746	-1.77867	-1.70638	-1.76105	-1.82703	0	-1.50552	1.78121	-1.53272	0	-1.58898	-1.94368	0	1.44732	-1.37291	-1.70361	-1.85915	-1.68383	-1.92095	0	-1.93898	-1.85596	-1.69454	-1.9876	0	-1.79697	-1.62197	-1.74923	-1.87246	0	-1.55109	-1.45048	-1.55049	0	-1.72255	-1.61996
CALCIUM_CHANNEL_COMPLEX	1.61083	-1.99629	0	0	1.47611	-1.4321	0	1.6622	1.49032	1.62418	1.73503	-1.65241	0	0	-1.60425	-1.62409	0	0	1.93488	-1.7012	1.57259	0	0	0	0	-1.83496	1.91637	-1.41392	0	0	0	0	2.16366	0	0	0	0	1.69446	0	-1.67926	0	0	2.02762	-1.47128	0	-1.47797	-1.46831	0	0
GLUCOCORTICOID_SECRETION	1.60809	0	-1.44686	0	1.4964	-1.45572	0	1.49966	1.47761	1.50419	1.6473	-1.47955	0	0	-1.51204	-1.51248	0	0	1.50883	-1.55706	1.53906	0	-1.49185	0	0	0	1.57808	-1.58483	-1.48253	0	0	0	0	0	0	0	0	1.82862	0	-1.39408	0	0	1.42917	-1.49571	0	-1.4786	-1.79465	0	0
NEUROFILAMENT_CYTOSKELETON_ORGANIZATION	1.60488	-1.81819	0	0	1.57224	-1.57188	0	1.63336	1.54896	1.60294	1.56239	-1.58851	0	0	-1.58237	-1.57318	0	0	1.71537	-1.57653	1.66077	-1.465	0	0	0	-1.91911	1.58403	-1.5389	-1.44195	0	0	0	1.74111	0	0	0	0	1.51614	0	-1.64058	0	0	1.72603	-1.47708	-1.50807	-1.53781	-1.40551	0	0
THIOLESTER_HYDROLASE_ACTIVITY	1.60465	0	-1.44653	0	1.53802	0	-1.44999	1.44012	1.55708	1.52032	1.59624	0	0	-1.48536	-1.53236	-1.40515	0	-1.44118	1.43928	0	1.6523	-1.43453	-1.53377	-1.4648	0	0	1.52323	-1.46218	-1.40842	0	0	0	1.4224	0	0	0	0	1.54568	0	0	0	0	1.41504	-1.39683	0	-1.44827	0	-1.42753	-1.49008
SYNAPTIC_VESICLE_LOCALIZATION	1.60382	-2.12073	0	0	1.50613	-1.50381	0	1.67294	1.57557	1.61457	1.76786	-1.79395	0	0	-1.61367	-1.67005	0	0	1.90722	-1.79382	1.565	-1.40672	0	0	0	-2.18059	1.85363	-1.5254	0	0	0	0	2.32393	0	0	0	0	1.8614	0	-1.75044	0	0	2.15678	-1.59097	0	-1.60356	-1.62638	0	0
REACTOME_METABOLISM_OF_AMINO_ACIDS_AND_DERIVATIVES	1.60354	0	-1.48228	-1.52017	1.6333	-1.42419	-1.63499	1.41136	1.61232	1.47345	1.43416	0	-1.53219	-1.78335	-1.53525	-1.45872	-1.45656	-1.70422	0	0	1.57434	-1.58464	-1.59024	-1.56018	-1.67189	0	1.37543	-1.57105	-1.6588	-1.63191	-1.58961	-1.64719	0	-1.6316	-1.69853	0	-1.70379	1.48191	-1.6448	0	-1.57232	-1.62436	0	-1.48446	0	-1.38693	-1.38403	-1.65888	-1.57794
REACTOME_AUTODEGRADATION_OF_CDH1_BY_CDH1_APC_C	1.60352	0	-1.5721	-1.85944	1.77865	-1.56827	-1.94248	1.64449	1.87707	1.78797	1.43382	-1.44826	-1.86927	-2.0305	-1.74246	-1.67131	-1.8165	-2.06087	0	-1.41708	1.75898	-1.72088	0	-1.68333	-2.21918	0	1.45833	-1.37223	-1.75257	-1.92154	-1.83169	-2.10121	0	-1.94921	-1.87693	-1.79289	-1.98929	0	-1.97421	-1.64502	-1.92247	-1.99912	0	-1.49543	-1.6314	-1.56179	0	-1.82139	-1.65157
VOCALIZATION_BEHAVIOR	1.60004	-1.70049	0	0	1.60719	-1.47208	0	1.4976	1.53443	1.54266	1.52117	-1.5021	0	0	-1.42887	-1.49065	0	0	1.68928	-1.55429	1.63967	-1.43882	0	0	0	-1.68525	1.55448	-1.4481	-1.4063	0	0	0	1.71183	0	0	0	0	1.51069	0	-1.52252	0	0	1.59891	-1.60635	0	-1.51844	-1.50976	0	0
FEEDING_BEHAVIOR	1.59535	-1.90982	-1.45137	0	1.60535	-1.56633	0	1.67469	1.54202	1.71693	1.80272	-1.70456	0	0	-1.65076	-1.76673	0	0	1.87058	-1.78627	1.71307	-1.57324	-1.47881	0	0	-1.64919	1.76859	-1.76693	-1.52771	-1.48224	0	0	2.05891	0	-1.44088	0	0	1.79905	0	-1.64384	0	0	2.06602	-1.64362	0	-1.64174	-1.6992	0	0
PURINE_NUCLEOSIDE_METABOLIC_PROCESS	1.59479	0	-1.54198	-1.56861	1.65503	-1.50341	-1.74803	1.43429	1.663	1.53976	1.44691	-1.39413	-1.67552	-1.81309	-1.62342	-1.46511	-1.77069	-1.71776	1.40379	-1.36072	1.6718	-1.57134	-1.75238	-1.61321	-1.82325	0	1.50956	-1.40299	-1.6211	-1.63789	-1.82465	-1.9033	0	-1.79997	-1.66374	-1.67855	-1.761	1.59356	-1.80642	-1.41538	-1.74618	-1.69678	0	-1.51281	0	-1.43683	-1.39996	-1.60278	-1.57934
SYNAPSE_ASSEMBLY	1.59423	-2.35989	0	0	1.51049	-1.63792	0	1.84654	1.48259	1.68666	1.81548	-1.8949	0	0	-1.58481	-1.80101	0	0	2.13826	-1.90128	1.63405	0	0	0	0	-2.05922	2.00952	-1.66598	0	0	0	0	2.4517	0	0	0	0	1.80305	0	-1.79426	0	0	2.40066	-1.5782	0	-1.6909	-1.69387	0	0
REGULATION_OF_PROTON_TRANSPORT	1.58936	0	-1.46882	-1.53906	1.60169	-1.46454	-1.51944	1.46001	1.61599	1.56754	1.49467	-1.37278	-1.48075	-1.56064	-1.53974	-1.4113	-1.71019	-1.6857	1.49293	-1.34532	1.56632	-1.53147	-1.71893	-1.51281	-1.6808	0	1.5429	-1.47086	-1.54519	-1.70309	-1.70281	-1.68713	0	-1.53732	-1.61372	0	-1.54909	1.44468	-1.50529	-1.35763	-1.59387	-1.58772	0	-1.40388	0	-1.49401	-1.38578	-1.48116	-1.53279
ADULT_LOCOMOTORY_BEHAVIOR	1.58794	-2.07956	0	0	1.64865	-1.6071	0	1.6711	1.58846	1.63657	1.7217	-1.72669	0	0	-1.77524	-1.75571	0	0	1.86205	-1.74876	1.75842	-1.52004	0	0	0	-1.79841	1.77017	-1.64602	-1.45139	0	0	0	2.16044	0	0	0	0	1.68689	0	-1.68579	0	0	2.14846	-1.67383	0	-1.63216	-1.59909	0	0
REGULATION_OF_SYNAPSE_ASSEMBLY	1.58706	-2.31712	0	0	1.5251	-1.57882	0	1.74963	1.47817	1.72444	1.82687	-1.83467	0	0	-1.65517	-1.81734	0	0	2.09597	-1.86482	1.56548	-1.43549	0	0	0	-1.99773	1.93018	-1.68164	0	0	0	0	2.34725	0	0	0	0	1.80209	0	-1.7621	0	0	2.32026	-1.59777	0	-1.63243	-1.71214	0	0
REGULATION_OF_LYASE_ACTIVITY	1.58569	-1.94531	-1.46909	-1.46255	1.61824	-1.70672	0	1.76735	1.55715	1.70294	1.71804	-1.75225	0	0	-1.65009	-1.80771	0	0	1.77577	-1.83459	1.64568	-1.51754	0	-1.43199	0	-1.54578	1.73168	-1.66721	-1.48296	-1.49178	0	0	1.83701	0	0	0	0	1.63393	0	-1.7613	0	0	1.9071	-1.72149	-1.47954	-1.72021	-1.62082	-1.45784	-1.43297
PIRNA_METABOLIC_PROCESS	1.58402	-1.47152	0	0	0	-1.52493	0	1.403	1.44142	1.49253	1.64431	0	0	0	-1.44495	-1.35456	0	0	1.48284	0	0	-1.54037	-1.69402	0	0	0	1.56671	-1.47908	-1.43018	0	0	0	0	0	0	0	0	1.77576	0	0	0	0	1.3825	-1.45173	0	-1.45244	-1.78318	0	0
SITE_OF_POLARIZED_GROWTH	1.5828	-1.82464	0	0	1.57848	-1.38093	0	1.62426	1.57425	1.59712	1.6921	-1.55862	0	0	-1.58067	-1.56066	0	0	1.77914	-1.51485	1.61759	-1.42048	0	0	0	-1.80495	1.78898	-1.51756	-1.43493	0	0	0	2.10268	0	0	0	0	1.72202	0	-1.46986	0	0	2.05812	-1.49752	0	-1.56261	-1.53152	0	0
NEGATIVE_REGULATION_OF_CATION_CHANNEL_ACTIVITY	1.58062	-1.62465	0	0	1.5057	-1.3971	0	1.45281	1.49176	1.50485	1.59333	-1.40862	0	0	-1.47798	-1.53305	0	0	1.62285	-1.40225	1.48342	-1.46604	0	0	0	-1.44346	1.58502	-1.47429	0	0	0	0	1.594	0	0	0	0	1.72001	0	-1.35366	0	0	1.63852	0	0	-1.40661	-1.53817	0	0
REACTOME_SIGNALING_BY_WNT	1.57816	0	-1.59851	-1.70445	1.6715	-1.56455	-1.74797	1.5059	1.76727	1.6491	1.48936	-1.39764	-1.7526	-2.08998	-1.70543	-1.60395	-1.75128	-1.93137	1.32132	-1.47374	1.74016	-1.54504	-1.50106	-1.65422	-1.99304	0	1.50856	-1.38092	-1.70078	-1.81213	-1.79517	-1.94421	0	-1.85381	-1.79284	-1.65403	-1.99568	0	-1.92296	-1.53643	-1.83237	-1.90636	1.32831	-1.51049	0	-1.45154	0	-1.70921	-1.65539
TRICARBOXYLIC_ACID_METABOLIC_PROCESS	1.57498	0	-1.43419	0	1.55411	0	0	1.38843	1.59575	1.51523	1.60026	-1.34098	0	-1.68581	-1.61938	-1.5265	0	-1.47761	1.5306	-1.35059	1.69946	-1.51258	-1.48373	0	0	0	1.559	-1.51782	-1.51885	-1.47151	0	0	1.44781	0	-1.55322	0	0	1.66724	0	-1.40361	0	0	1.54067	-1.37232	0	-1.36012	-1.39242	0	0
CALCIUM_ACTIVATED_POTASSIUM_CHANNEL_ACTIVITY	1.57296	-1.61763	0	0	1.49812	-1.47505	0	1.5936	1.4772	1.60945	1.71941	-1.62221	0	0	-1.57963	-1.57322	0	0	1.77115	-1.71681	1.67963	0	0	0	0	0	1.62811	-1.58891	0	0	0	0	1.78116	0	0	0	0	1.79469	0	-1.42967	0	0	1.89366	-1.57801	0	-1.50805	-1.66251	0	0
POTASSIUM_ION_TRANSPORT	1.57158	-1.96247	0	0	1.53408	-1.42667	0	1.64062	1.51358	1.60294	1.71444	-1.66731	0	0	-1.54709	-1.58344	0	0	1.90216	-1.5939	1.59854	-1.40542	0	0	0	-1.64976	1.77642	-1.56458	0	0	0	0	2.05822	0	0	0	0	1.78242	0	-1.58107	0	0	2.01676	-1.53352	0	-1.566	-1.54455	0	0
REACTOME_CITRIC_ACID_CYCLE_TCA_CYCLE	1.57084	0	-1.4361	0	1.48156	0	0	1.34225	1.54638	1.4379	1.6111	0	0	-1.66257	-1.54688	-1.49621	0	-1.47797	1.52242	0	1.57526	-1.48872	0	0	0	0	1.55773	-1.41693	-1.52784	0	0	0	1.55431	0	-1.45024	0	0	1.72826	0	-1.37956	0	0	1.62924	0	0	0	0	0	0
VOLTAGE_GATED_SODIUM_CHANNEL_ACTIVITY	1.56986	-2.17705	0	0	1.46524	-1.57551	0	1.67922	1.4248	1.61007	1.74584	-1.72586	0	0	-1.59697	-1.69191	0	0	1.91467	-1.84013	1.62832	-1.44635	0	0	0	-1.66792	1.84606	-1.75033	0	0	0	0	1.93061	0	0	0	0	1.80755	0	-1.70221	0	0	2.07565	-1.61233	0	-1.56687	-1.76439	0	0
ADENYLATE_CYCLASE_INHIBITING_G_PROTEIN_COUPLED_RECEPTOR_SIGNALING_PATHWAY	1.56986	-2.09697	-1.49283	0	1.40548	-1.63161	0	1.6535	1.46267	1.61953	1.78774	-1.73966	0	0	-1.53453	-1.67798	0	0	1.77136	-1.71787	1.54171	-1.55014	0	0	0	-1.689	1.78238	-1.70692	-1.59632	0	0	0	1.86716	0	0	0	0	1.66722	0	-1.60977	0	0	1.8498	-1.60577	0	-1.60089	-1.73388	0	-1.43846
N_METHYL_D_ASPARTATE_SELECTIVE_GLUTAMATE_RECEPTOR_COMPLEX	1.5697	-2.05251	0	0	1.51426	-1.51528	0	1.73188	1.50205	1.63858	1.68677	-1.70568	0	0	-1.48275	-1.56121	0	0	1.735	-1.75609	1.55301	0	0	0	0	-1.82094	1.65641	-1.60903	0	0	0	0	1.77469	0	0	0	0	1.67238	0	-1.70422	0	0	1.90282	-1.55458	0	-1.52218	-1.66452	0	0
AXON_INITIAL_SEGMENT	1.56818	-2.29454	0	0	1.48521	-1.63454	0	1.70737	1.47178	1.66086	1.83455	-1.96579	0	0	-1.61697	-1.80992	0	0	2.01957	-2.01776	1.61348	-1.39908	0	0	0	-2.10098	1.92748	-1.7154	0	0	0	0	2.16852	0	0	0	0	1.78979	0	-1.77418	0	0	2.18097	-1.74775	0	-1.64171	-1.80246	0	0
REGULATION_OF_ALPHA_AMINO_3_HYDROXY_5_METHYL_4_ISOXAZOLE_PROPIONATE_SELECTIVE_GLUTAMATE_RECEPTOR_ACTIVITY	1.56317	-1.93925	0	0	1.5596	-1.58797	0	1.81665	1.57047	1.74146	1.75886	-1.7898	0	0	-1.59286	-1.71207	0	0	1.84002	-1.82733	1.67011	-1.43909	0	0	0	-1.73668	1.8363	-1.57094	0	0	0	0	2.00443	0	0	0	0	1.7274	0	-1.7493	0	0	1.96788	-1.57433	0	-1.64027	-1.61545	0	0
BIOCARTA_NEUROTRANSMITTERS_PATHWAY	1.56169	0	-1.75116	0	1.56942	-1.55779	0	1.43563	0	0	1.5148	0	0	-1.50813	-1.49768	-1.45097	0	0	1.43603	-1.44394	1.42797	-1.49323	-1.72826	0	0	0	1.33584	-1.59945	-1.71198	-1.52517	0	0	0	0	-1.60362	0	0	1.5564	0	0	0	0	0	-1.67705	0	-1.37266	-1.51143	0	-1.61374
REACTOME_NOREPINEPHRINE_NEUROTRANSMITTER_RELEASE_CYCLE	1.56153	-1.91992	-1.50684	-1.43336	1.65953	-1.58506	-1.44804	1.75537	1.58262	1.76171	1.79347	-1.7257	0	-1.42867	-1.58754	-1.70039	0	-1.45185	1.84318	-1.70755	1.59261	-1.51054	-1.52374	-1.42966	0	-1.82253	1.8307	-1.61672	-1.50334	-1.45388	0	0	1.81275	0	-1.44657	0	-1.46293	1.72176	0	-1.71192	0	0	1.85227	-1.5681	-1.44157	-1.68179	-1.71905	-1.44712	-1.50319
PROTEASOME_ASSEMBLY	1.56019	0	-1.49296	-1.65502	1.67052	-1.60792	-1.58658	1.65048	1.66557	1.69424	1.50759	-1.5604	-1.50058	-1.72587	-1.64623	-1.63515	-1.43852	-1.75711	1.36301	-1.55779	1.65792	-1.56588	0	0	-1.70525	0	1.47244	-1.48961	-1.65518	-1.70902	0	-1.55258	1.43506	-1.49954	-1.73299	0	-1.67617	1.44929	-1.56871	-1.70104	-1.58065	-1.62117	1.50075	-1.43612	-1.48436	-1.62966	-1.36657	-1.46942	-1.54072
PROTEIN_DENEDDYLATION	1.56	0	0	0	1.51182	-1.45782	0	1.42454	1.50193	1.42609	1.39222	-1.37199	0	-1.48367	-1.48106	-1.39489	0	-1.4392	0	-1.37686	1.52941	-1.43569	0	0	0	0	1.38106	-1.33642	-1.48404	-1.51853	0	-1.48926	1.40479	0	-1.47956	0	-1.48626	0	0	-1.4638	0	-1.48053	1.49003	-1.42426	0	-1.49625	0	0	0
LOCOMOTORY_BEHAVIOR	1.55818	-2.08795	0	0	1.4526	-1.47042	0	1.69537	1.48335	1.61813	1.63699	-1.73291	0	0	-1.62772	-1.74826	0	0	1.90776	-1.7608	1.60882	0	0	0	0	-1.84715	1.84594	-1.51517	0	0	0	0	2.21099	0	0	0	0	1.717	0	-1.59814	0	0	2.21071	-1.58553	0	-1.57568	-1.68235	0	0
MITOCHONDRIAL_RESPIRATORY_CHAIN_COMPLEX_I_BIOGENESIS	1.55719	0	0	-1.47575	1.43505	-1.35804	0	1.41638	1.52575	1.48833	1.36247	-1.35081	-1.4738	-1.62608	-1.52898	-1.43983	-1.44861	-1.57921	0	-1.34126	1.60407	-1.40843	0	0	-1.52718	0	1.39739	0	-1.52135	-1.64272	0	-1.66222	0	-1.57248	-1.56445	0	-1.55846	1.3772	-1.54583	-1.35334	-1.45282	-1.53308	1.33857	-1.41046	0	0	0	-1.50927	-1.44613
REGULATION_OF_ORGANIC_ACID_TRANSPORT	1.55635	-1.63668	0	0	1.49174	-1.52654	0	1.54328	1.47259	1.51225	1.64305	-1.53127	0	0	-1.54376	-1.58072	0	0	1.68807	-1.53368	1.6168	-1.44449	0	0	0	-1.55886	1.65545	-1.50257	-1.47082	-1.43271	0	0	1.76736	0	0	0	0	1.60771	0	-1.49742	0	0	1.78527	-1.43445	0	-1.46155	-1.50756	0	0
REGULATION_OF_VOLTAGE_GATED_CALCIUM_CHANNEL_ACTIVITY	1.55591	-1.59613	0	0	1.46809	-1.42209	0	1.56801	1.4806	1.54644	1.72253	-1.6199	0	0	-1.5755	-1.61369	0	0	1.84503	-1.55055	1.60789	0	-1.5227	0	0	0	1.79404	-1.54853	0	0	0	0	1.7794	0	0	0	0	1.76115	0	-1.5383	0	0	1.82783	-1.44826	0	-1.48587	-1.53511	0	0
DENDRITE_MEMBRANE	1.55327	-1.95229	0	0	1.49236	-1.49507	0	1.63274	1.48953	1.57583	1.58242	-1.70006	0	0	-1.52103	-1.61342	0	0	1.80034	-1.66282	1.55703	-1.44266	0	0	0	-1.74089	1.71073	-1.66084	0	0	0	0	1.97562	0	0	0	0	1.51432	0	-1.52202	0	0	1.89889	-1.61583	0	-1.62196	-1.51295	0	0
STARTLE_RESPONSE	1.55314	-2.12261	-1.40919	0	1.54469	-1.60273	0	1.72282	1.50081	1.60033	1.76206	-1.85185	0	0	-1.51009	-1.68517	0	0	1.93512	-1.925	1.67683	-1.44417	0	0	0	-1.83374	1.78576	-1.78419	0	0	0	0	1.94677	0	0	0	0	1.66348	0	-1.61686	0	0	2.04	-1.68384	0	-1.5296	-1.81016	0	0
PROTEASOME_BINDING	1.55256	0	0	-1.50505	1.5089	0	-1.4858	0	1.53897	1.40697	1.37932	0	0	-1.53391	-1.45804	0	0	-1.77375	0	0	1.55335	0	0	0	-1.72781	0	1.45185	0	0	-1.67163	-1.61168	-1.64187	0	-1.55832	-1.6837	0	-1.77207	1.37301	-1.58891	0	-1.64339	-1.60788	0	0	0	0	0	0	-1.47641
SYNAPSE_ORGANIZATION	1.55183	-2.15234	0	0	1.49407	-1.47386	0	1.66074	1.45166	1.54132	1.74223	-1.66402	0	0	-1.50497	-1.64755	0	0	1.95279	-1.68387	1.59397	0	0	0	0	-1.83638	1.82961	-1.61867	0	0	0	0	2.30347	0	0	0	0	1.72772	0	-1.58625	0	0	2.21112	-1.57885	0	-1.56258	-1.58793	0	0
CALCIUM_ION_DEPENDENT_EXOCYTOSIS	1.54956	-2.17959	0	0	1.54925	-1.52767	0	1.73019	1.52675	1.64992	1.74542	-1.75398	0	0	-1.49224	-1.60193	0	0	1.91464	-1.70409	1.53159	0	0	0	0	-2.02793	1.87422	-1.40463	0	0	0	0	2.15969	0	0	0	0	1.83146	0	-1.73706	0	0	2.07878	-1.45079	0	-1.53438	-1.54905	0	0
CELL_BODY_FIBER	1.54737	-1.32332	-1.39997	0	1.40177	-1.36435	0	0	1.41722	1.38444	1.42526	-1.36993	0	0	0	0	0	0	1.35431	0	1.42801	-1.44957	0	0	0	0	1.36283	-1.42031	0	0	0	0	0	0	0	0	0	1.53284	0	0	0	0	0	-1.48152	0	-1.40545	-1.4987	0	0
INTRINSIC_COMPONENT_OF_MITOCHONDRIAL_MEMBRANE	1.54359	0	0	-1.42361	1.52494	-1.34982	-1.6124	0	1.51606	1.37423	1.36095	0	-1.56392	-1.52689	-1.539	-1.35091	-1.57044	-1.61825	0	0	1.49114	-1.42309	0	-1.43396	-1.72811	0	0	0	-1.43629	-1.47118	-1.54309	-1.68982	0	-1.57556	-1.55567	-1.51579	-1.5614	0	-1.54112	0	-1.58012	-1.5647	0	-1.37508	0	-1.46092	0	0	-1.46738
PURINE_NUCLEOSIDE_TRIPHOSPHATE_BIOSYNTHETIC_PROCESS	1.54272	0	-1.64008	-1.5931	1.55307	-1.53417	-1.79052	1.51833	1.58689	1.55864	1.51504	-1.39583	-1.78344	-1.86425	-1.58831	-1.50892	-1.88375	-1.7289	0	-1.35641	1.53007	-1.55691	-1.69313	-1.64418	-1.87371	0	1.38739	-1.44147	-1.71522	-1.7844	-1.81116	-1.95765	0	-1.8893	-1.80023	-1.7593	-1.75247	1.47585	-1.76944	-1.41576	-1.73514	-1.75901	0	-1.4927	0	-1.47232	-1.37004	-1.68379	-1.63121
POSITIVE_REGULATION_OF_AMINO_ACID_TRANSPORT	1.54206	-1.85912	0	0	0	-1.48788	0	1.49457	1.42797	1.4642	1.73525	-1.60753	0	0	-1.55787	-1.56433	0	0	1.88316	-1.66107	1.54796	-1.45463	0	0	0	-1.63147	1.67207	-1.66311	0	0	0	0	1.73254	0	0	0	0	1.61184	0	-1.52078	0	0	1.82932	-1.65743	0	-1.57757	-1.61434	0	0
MITOCHONDRIAL_TRANSPORT	1.54197	0	-1.47682	-1.51578	1.52676	-1.39985	-1.45064	1.38796	1.58278	1.44454	1.42583	-1.35623	-1.49444	-1.59359	-1.62704	-1.51404	0	-1.55867	1.32005	-1.38566	1.56195	-1.57404	-1.47835	-1.44712	-1.57999	0	1.40923	-1.34994	-1.55539	-1.55493	-1.4942	-1.53136	1.32904	-1.50349	-1.59211	0	-1.59317	1.37416	0	-1.42252	-1.45967	-1.49633	0	-1.48283	0	-1.54722	0	-1.43089	-1.55926
PURINE_RIBONUCLEOSIDE_METABOLIC_PROCESS	1.54132	0	-1.53175	-1.57837	1.64103	-1.5141	-1.72063	1.45851	1.64516	1.52036	1.46546	-1.40463	-1.691	-1.71422	-1.60858	-1.47107	-1.93277	-1.69836	1.40561	-1.3775	1.6684	-1.53734	-1.68004	-1.64947	-1.87833	0	1.49805	-1.48449	-1.57641	-1.67001	-1.75056	-1.8989	0	-1.81559	-1.67517	-1.7083	-1.74973	1.58939	-1.71488	-1.46255	-1.76634	-1.73933	0	-1.49753	0	-1.47445	0	-1.68104	-1.63007
BIOCARTA_ETC_PATHWAY	1.54011	0	-1.61906	-1.51737	1.39286	-1.40458	-1.51027	0	1.46873	0	1.37508	-1.34877	0	-1.83612	-1.66278	-1.4107	-1.58817	-1.69523	0	-1.42061	1.41938	-1.60633	-1.68361	-1.51493	-1.70981	0	1.3479	-1.56694	-1.65393	-1.51	-1.66417	-1.68566	0	-1.61826	-1.55005	0	-1.63491	1.52388	-1.66205	-1.37068	-1.59904	-1.6029	0	-1.39925	0	-1.42107	-1.51953	-1.53953	-1.54581
DORSAL_SPINAL_CORD_DEVELOPMENT	1.53995	-1.84427	-1.42845	-1.46972	1.48053	-1.66325	0	1.69774	1.50245	1.59727	1.60657	-1.70778	0	0	-1.57438	-1.74495	0	0	1.66715	-1.74801	1.5014	-1.42949	0	0	0	-1.54569	1.62748	-1.65316	-1.46563	0	0	0	1.63474	0	0	0	0	1.53513	0	-1.6162	0	0	1.71241	-1.60412	-1.45997	-1.6266	-1.6589	0	0
POSITIVE_REGULATION_OF_POTASSIUM_ION_TRANSMEMBRANE_TRANSPORT	1.53958	-1.43398	0	0	1.48658	-1.38203	0	1.60577	1.45683	1.52753	1.48941	-1.50627	0	0	-1.46973	-1.49475	0	0	1.55519	-1.56097	1.52603	0	0	0	0	0	1.61742	0	0	0	0	0	1.68985	0	0	0	0	1.49315	0	-1.53334	0	0	1.55557	-1.45961	0	-1.45926	0	0	0
MICROBODY_LUMEN	1.53903	0	-1.46332	-1.58467	1.47801	-1.51406	-1.52922	1.50138	1.58093	1.51079	0	-1.39749	-1.60971	-1.55014	-1.35859	0	-1.58543	-1.60861	0	0	1.39076	-1.52507	0	-1.44495	-1.70242	0	0	-1.38699	-1.4925	-1.56444	-1.60942	-1.71756	0	-1.64998	-1.61393	-1.54933	-1.66329	0	-1.59712	-1.50481	-1.57335	-1.58824	0	-1.38977	-1.64427	-1.5381	0	-1.48293	-1.50264
POSITIVE_REGULATION_OF_CELLULAR_AMINE_METABOLIC_PROCESS	1.53501	0	-1.46019	-1.43767	1.44377	-1.51925	0	1.4394	1.48516	1.47419	1.46809	-1.54551	0	0	-1.55522	-1.53722	0	-1.51934	1.3287	-1.45857	1.44611	-1.57523	0	-1.4454	0	-1.4404	1.4583	-1.379	-1.4877	-1.43112	0	-1.47061	0	0	-1.48077	0	-1.52062	1.41713	0	-1.54001	0	0	0	-1.44091	-1.46241	-1.53845	-1.52791	0	-1.48226
RIBONUCLEOSIDE_METABOLIC_PROCESS	1.5348	0	-1.48786	-1.50181	1.54724	-1.36366	-1.61244	1.37899	1.60893	1.47746	1.3793	0	-1.66283	-1.68988	-1.50748	-1.44839	-1.60738	-1.64171	1.35773	0	1.5789	-1.47523	-1.54391	-1.46834	-1.72398	0	1.42031	-1.38139	-1.47605	-1.5871	-1.58609	-1.75048	0	-1.6506	-1.58581	-1.50368	-1.68118	1.5205	-1.69865	-1.37413	-1.64496	-1.69355	0	-1.44154	0	-1.44388	0	-1.45118	-1.43972
ION_GATED_CHANNEL_ACTIVITY	1.53139	-1.53881	0	0	1.42102	-1.42502	0	1.45023	0	1.49385	1.6185	-1.4883	0	0	-1.48604	-1.46378	0	0	1.76731	-1.51993	1.5895	-1.39836	-1.58016	0	0	0	1.68264	-1.72099	0	0	0	0	1.64146	0	0	0	0	1.71811	0	0	0	0	1.74184	-1.56701	0	-1.5125	-1.61171	0	0
REGULATION_OF_ADENYLATE_CYCLASE_ACTIVITY	1.531	-2.08838	0	0	1.49219	-1.5705	0	1.80378	1.45308	1.6937	1.8152	-1.84193	0	0	-1.60066	-1.81847	0	0	1.82638	-1.8182	1.6116	-1.3943	0	0	0	-1.70024	1.8296	-1.56237	0	0	0	0	2.02033	0	0	0	0	1.70489	0	-1.77668	0	0	2.03066	-1.52904	0	-1.65799	-1.59613	0	0
ADULT_WALKING_BEHAVIOR	1.53077	-2.14473	0	0	1.43154	-1.5054	0	1.6638	1.43761	1.59514	1.66343	-1.80777	0	0	-1.62473	-1.69039	0	0	1.80807	-1.8186	1.59845	-1.41813	0	0	0	-1.87437	1.7476	-1.63875	0	0	0	0	2.14914	0	0	0	0	1.60848	0	-1.72457	0	0	2.06603	-1.61989	0	-1.57617	-1.60538	0	0
POSITIVE_REGULATION_OF_ANION_TRANSPORT	1.5262	-1.44077	0	0	0	-1.371	0	1.46023	1.39679	1.48849	1.67251	-1.50959	0	0	-1.47592	-1.53627	0	0	1.68105	-1.49045	1.47164	0	0	0	0	0	1.58592	-1.5448	0	0	0	0	1.52291	0	0	0	0	1.61055	0	-1.37995	0	0	1.60379	-1.39619	0	-1.40991	-1.51788	0	0
REGULATION_OF_EXCITATORY_POSTSYNAPTIC_MEMBRANE_POTENTIAL	1.52592	-2.11948	0	0	1.52857	-1.5781	0	1.75174	1.50516	1.61604	1.81227	-1.74488	0	0	-1.58406	-1.82728	0	0	1.98213	-1.81813	1.59023	-1.39272	0	0	0	-1.78966	1.80871	-1.69353	0	0	0	0	2.08501	0	0	0	0	1.79754	0	-1.65211	0	0	2.01346	-1.67125	0	-1.64092	-1.74151	0	0
REGULATION_OF_TRANSMEMBRANE_TRANSPORT	1.52261	-1.86305	0	0	1.47312	0	0	1.48555	1.48233	1.54491	1.60983	-1.53097	0	0	-1.49292	-1.53942	0	0	1.76545	-1.36027	1.53326	0	0	0	0	-1.66322	1.72194	-1.3484	0	0	0	0	2.04252	0	0	0	0	1.75672	0	-1.40211	0	0	1.95357	-1.40974	0	-1.40201	0	0	0
REACTOME_CREB_PHOSPHORYLATION_THROUGH_THE_ACTIVATION_OF_RAS	1.52254	-1.93975	0	0	1.54683	-1.45918	0	1.67552	1.54351	1.64787	1.65264	-1.6548	0	0	-1.50781	-1.60743	0	0	1.76784	-1.63911	1.56451	0	0	0	0	-1.97245	1.78723	-1.398	0	0	0	0	1.91513	0	0	0	0	1.55353	0	-1.74309	0	0	1.84543	-1.44276	0	-1.52505	-1.55171	0	0
SYNAPTIC_VESICLE_EXOCYTOSIS	1.52113	-2.12722	0	0	1.54376	-1.41866	0	1.70629	1.45769	1.60327	1.71412	-1.78218	0	0	-1.53874	-1.69107	0	0	1.91773	-1.79708	1.58202	0	0	0	0	-2.1488	1.89455	-1.49257	0	0	0	0	2.18889	0	0	0	0	1.81267	0	-1.67246	0	0	2.08777	-1.54358	0	-1.50817	-1.54285	0	0
SMALL_NUCLEOLAR_RIBONUCLEOPROTEIN_COMPLEX	1.5151	0	0	-1.46893	1.4891	0	0	0	1.45246	1.40096	0	0	-1.53093	-1.61957	-1.50741	-1.4074	-1.61801	-1.44232	0	0	1.57338	0	0	0	-1.65301	0	0	0	-1.43998	-1.51097	-1.51699	-1.71903	0	-1.6229	-1.51506	-1.44787	-1.58517	0	-1.52154	0	-1.48001	-1.55557	0	-1.37508	0	0	0	-1.50186	-1.43333
ESTABLISHMENT_OF_PROTEIN_LOCALIZATION_TO_MITOCHONDRION	1.51479	0	-1.60805	-1.53101	1.57662	-1.5303	-1.60258	1.4101	1.63007	1.56314	1.40759	-1.48987	-1.58603	-1.62529	-1.63503	-1.57075	-1.50556	-1.63705	0	-1.47806	1.61537	-1.5862	-1.49612	-1.52277	-1.68194	0	1.38923	-1.46359	-1.57145	-1.64847	-1.5185	-1.67345	1.32826	-1.60904	-1.72832	-1.55065	-1.66612	0	-1.57834	-1.49942	-1.61544	-1.64404	0	-1.55939	-1.49458	-1.56553	0	-1.45214	-1.61835
PROTEIN_CHROMOPHORE_LINKAGE	1.51396	0	-1.43708	-1.5855	1.49161	-1.35806	-1.50137	1.44843	1.55986	1.53403	1.6198	-1.36456	0	-1.56831	-1.50349	-1.44599	0	-1.5598	1.5612	-1.40496	1.41862	0	-1.53402	-1.52568	-1.61851	0	1.58205	-1.46384	-1.54796	-1.64967	-1.49501	0	0	0	-1.59084	0	-1.49834	1.60583	-1.62525	-1.37488	0	-1.50986	1.38562	-1.55745	0	-1.42265	-1.62703	-1.50413	-1.58808
REGULATION_OF_ION_TRANSMEMBRANE_TRANSPORT	1.51347	-1.87067	0	0	1.40873	-1.33885	0	1.52407	1.46898	1.50911	1.5775	-1.58619	0	0	-1.46071	-1.52365	0	0	1.82333	-1.52628	1.46282	0	0	0	0	-1.64051	1.73661	0	0	0	0	0	2.04709	0	0	0	0	1.74308	0	-1.43597	0	0	2.0101	-1.42562	0	-1.38324	0	0	0
PROLINE_METABOLIC_PROCESS	1.51184	0	-1.65401	-1.50982	1.50171	-1.36869	-1.57126	0	1.4	1.36743	0	0	-1.5517	-1.72907	-1.54866	0	-1.65512	-1.58407	0	0	1.54599	-1.50269	-1.606	-1.5553	-1.60927	0	0	-1.51381	-1.66389	-1.73489	-1.64257	-1.59068	0	-1.58871	-1.64829	-1.48074	-1.66177	1.50563	-1.5592	0	-1.57511	-1.56334	0	-1.41475	0	0	-1.35215	-1.4789	-1.5161
RESPONSE_TO_ACIDIC_PH	1.51146	-1.7933	0	0	1.5109	-1.51074	0	1.56435	1.47604	1.57937	1.56024	-1.65301	0	0	-1.51862	-1.64123	0	0	1.60098	-1.64762	1.48433	-1.57153	0	0	0	-1.90576	1.62217	-1.46505	-1.52779	0	0	0	1.87791	0	0	0	0	1.49554	0	-1.74817	0	0	1.81155	-1.44498	-1.45274	-1.52942	-1.39002	0	0
NEURON_FATE_COMMITMENT	1.51067	-1.9398	-1.47169	-1.47528	1.493	-1.627	0	1.65637	1.50333	1.60596	1.62625	-1.71203	0	0	-1.62375	-1.72797	0	0	1.75467	-1.62095	1.48896	-1.59374	0	0	0	-1.73208	1.68862	-1.61633	-1.48508	-1.49114	0	0	1.67836	0	-1.4292	0	0	1.42021	0	-1.63817	0	0	1.60219	-1.58845	-1.63498	-1.73401	-1.52926	0	-1.46927
POSITIVE_REGULATION_OF_OXIDATIVE_STRESS_INDUCED_CELL_DEATH	1.50789	0	-1.73633	-1.88017	1.73654	-1.75072	-1.87631	1.59636	1.74714	1.6718	1.48904	-1.58142	-1.84888	-1.90061	-1.72602	-1.69281	-1.68157	-1.86045	1.3677	-1.66692	1.5482	-1.74663	-1.70971	-1.9499	-1.76483	0	1.5562	-1.61449	-1.81466	-1.83933	-1.63693	-1.7193	0	-1.85398	-1.79964	-1.91297	-1.85607	1.36333	-1.86216	-1.57098	-1.8842	-1.85274	0	-1.56479	-1.68511	-1.7362	-1.49181	-1.91399	-1.85622
TOXIC_SUBSTANCE_BINDING	1.50766	0	0	0	0	0	0	0	0	0	1.41017	0	0	0	0	0	0	0	1.42621	0	1.38267	0	0	0	0	0	1.36795	0	0	0	0	0	1.40008	0	0	0	0	1.45989	0	0	0	0	1.44948	-1.45023	0	0	-1.38639	0	0
NUCLEOSIDE_METABOLIC_PROCESS	1.50506	0	-1.40212	-1.46001	1.53064	0	-1.65854	1.39092	1.57735	1.41847	1.34146	0	-1.62727	-1.65248	-1.52516	-1.47478	-1.6688	-1.60516	0	0	1.59063	-1.42515	-1.57142	-1.49654	-1.77461	0	1.39627	-1.32493	-1.49011	-1.55739	-1.71692	-1.77888	0	-1.70019	-1.57485	0	-1.61707	1.4554	-1.65526	-1.34697	-1.65842	-1.60052	0	-1.40051	0	-1.3738	0	-1.60203	-1.45813
PURINE_RIBONUCLEOSIDE_TRIPHOSPHATE_BIOSYNTHETIC_PROCESS	1.50433	0	-1.63745	-1.64119	1.6015	-1.52356	-1.79547	1.49033	1.57031	1.56455	1.50401	-1.39223	-1.81394	-1.90956	-1.64073	-1.53782	-1.85651	-1.76686	0	-1.37972	1.52594	-1.57644	-1.69841	-1.67481	-1.90963	0	1.38036	-1.41613	-1.73005	-1.7679	-1.8006	-1.97628	0	-1.8731	-1.80123	-1.78212	-1.77578	1.39106	-1.82449	-1.42814	-1.76172	-1.80024	0	-1.52221	0	-1.44343	-1.33396	-1.69184	-1.6326
MITOCHONDRIAL_INTERMEMBRANE_SPACE	1.50358	0	-1.67473	-1.71306	1.59236	-1.66962	-1.7889	1.39161	1.63849	1.50363	1.43293	-1.60558	-1.75748	-2.04498	-1.79634	-1.65995	-1.68721	-1.92533	0	-1.54746	1.65963	-1.79911	-1.55447	-1.64055	-1.98453	0	1.36046	-1.63108	-1.79051	-1.81289	-1.74958	-1.86627	0	-1.84149	-1.84539	-1.6808	-1.87468	1.35349	-1.78533	-1.59837	-1.8557	-1.81362	0	-1.64561	-1.55168	-1.64079	-1.45783	-1.67511	-1.72722
NEURAL_NUCLEUS_DEVELOPMENT	1.50079	-1.4138	0	0	1.5026	-1.45702	0	1.46688	1.46922	1.52396	1.51129	-1.47593	0	0	-1.51367	-1.54531	0	0	1.55244	-1.56895	1.51344	0	0	0	0	-1.46592	1.55942	-1.42348	0	0	0	0	1.61464	0	0	0	0	1.58418	0	-1.55503	0	0	1.67645	-1.45087	0	-1.52352	-1.41674	0	0
REGULATION_OF_OXIDATIVE_PHOSPHORYLATION	1.49656	0	-1.43456	0	1.48189	-1.36321	-1.56227	1.42587	1.54818	1.47246	1.43289	-1.34701	-1.56367	-1.61675	-1.50233	-1.37999	-1.67743	-1.51705	1.36017	-1.41441	1.52961	-1.42108	-1.49459	-1.49326	-1.61762	0	1.46645	-1.4096	-1.49121	-1.52425	-1.59632	-1.67802	0	-1.61602	-1.43972	-1.52421	-1.54037	1.42964	-1.62411	-1.42477	-1.50601	-1.53545	0	-1.38731	0	-1.35691	0	-1.53617	-1.51891
NEURONAL_POSTSYNAPTIC_DENSITY	1.49446	-2.08982	0	0	1.44295	-1.47159	0	1.72689	1.49538	1.66993	1.63973	-1.75326	0	0	-1.55202	-1.71374	0	0	1.9069	-1.85859	1.5723	0	0	0	0	-1.76632	1.70381	-1.53328	0	0	0	0	2.15891	0	0	0	0	1.66991	0	-1.74754	0	0	2.10718	-1.50473	0	-1.54636	-1.66897	0	0
REGULATION_OF_GLUTAMATE_RECEPTOR_SIGNALING_PATHWAY	1.49405	-2.03216	0	0	1.53889	-1.56161	0	1.78671	1.54749	1.6999	1.69959	-1.83059	0	0	-1.58325	-1.75275	0	0	1.87347	-1.89309	1.64328	0	0	0	0	-1.82259	1.81813	-1.49341	0	0	0	0	1.99457	0	0	0	0	1.74267	0	-1.88269	0	0	1.9982	-1.60409	0	-1.57248	-1.62085	0	0
GENERATION_OF_PRECURSOR_METABOLITES_AND_ENERGY	1.49299	0	-1.41823	0	1.46562	-1.41416	0	1.37317	1.49471	1.46859	1.41658	-1.36492	0	-1.4766	-1.53776	-1.47684	0	0	1.36439	-1.35632	1.51214	-1.43751	0	0	0	0	1.40886	-1.43286	-1.42675	0	0	0	1.33717	0	-1.46577	0	0	1.49229	0	-1.37944	0	0	1.41417	0	0	-1.35222	0	0	0
MITOCHONDRIAL_ELECTRON_TRANSPORT_UBIQUINOL_TO_CYTOCHROME_C	1.49222	-1.4804	-1.69387	-1.68527	1.65119	-1.60134	-1.79307	1.47276	1.61213	1.58637	1.33137	-1.60771	-1.79701	-1.69919	-1.5965	-1.49729	-1.79144	-1.76226	0	-1.55111	1.45921	-1.58446	-1.57764	-1.70986	-1.91907	-1.49981	1.37054	-1.44708	-1.66504	-1.68044	-1.67544	-1.83694	0	-1.81674	-1.74508	-1.82731	-1.76992	0	-1.85685	-1.61982	-1.77701	-1.88355	0	-1.58307	-1.72585	-1.61808	-1.44167	-1.74222	-1.71273
RIBONUCLEOSIDE_TRIPHOSPHATE_BIOSYNTHETIC_PROCESS	1.49109	0	-1.44354	-1.47918	1.48475	-1.47336	-1.60215	1.50239	1.54549	1.59338	1.5018	-1.34975	-1.63339	-1.78697	-1.5617	-1.55485	-1.72995	-1.61185	1.34678	-1.38999	1.53114	-1.47157	-1.53412	-1.51675	-1.71779	0	1.43385	-1.39084	-1.55712	-1.58715	-1.67078	-1.8466	0	-1.71739	-1.61983	-1.62616	-1.64845	1.39921	-1.64099	-1.46121	-1.60149	-1.74011	0	-1.45649	0	-1.45479	0	-1.52879	-1.54419
METAL_ION_TRANSMEMBRANE_TRANSPORTER_ACTIVITY	1.49019	-1.80238	0	0	0	0	0	1.56278	0	1.43356	1.57028	-1.5734	0	0	-1.44858	-1.46559	0	0	1.73475	0	1.41947	0	0	0	0	-1.58324	1.66967	-1.44363	0	0	0	0	1.96516	0	0	0	0	1.75288	0	-1.45201	0	0	1.97943	-1.45049	0	-1.52467	-1.39977	0	0
NEGATIVE_REGULATION_OF_NUCLEOTIDE_METABOLIC_PROCESS	1.4899	-1.63416	-1.44571	-1.42596	1.4665	-1.43653	0	1.42344	1.43087	1.39173	1.43177	-1.45412	0	0	-1.34709	-1.36338	0	0	1.60944	-1.41198	1.3749	-1.46111	0	0	0	0	1.48245	-1.45986	-1.52522	0	0	0	1.48062	0	0	0	0	1.57249	0	-1.35994	0	0	1.51672	-1.35313	0	-1.40164	-1.42141	0	0
NADH_METABOLIC_PROCESS	1.48892	0	-1.47275	0	1.41156	0	0	1.36078	1.38641	1.40175	1.4237	0	0	-1.4201	-1.50984	-1.41651	0	0	1.39252	-1.42605	1.57498	0	-1.60124	0	0	0	1.37573	-1.47523	0	0	-1.47558	0	0	0	0	0	0	1.64558	0	0	0	0	1.47164	-1.43866	0	-1.35604	-1.35711	0	0
INTEGRAL_COMPONENT_OF_MITOCHONDRIAL_MEMBRANE	1.48484	0	0	-1.44329	1.54708	-1.35597	-1.54132	0	1.51794	1.41645	1.36835	0	-1.55546	-1.52639	-1.5321	-1.34113	-1.53509	-1.63669	0	0	1.47302	-1.42141	0	-1.48167	-1.68707	0	0	0	-1.4044	-1.53215	-1.58822	-1.67835	0	-1.60911	-1.55317	-1.52034	-1.57587	0	-1.58607	0	-1.55049	-1.62499	0	-1.4015	-1.44954	-1.4791	0	0	0
CLATHRIN_BINDING	1.48481	-1.83811	0	0	1.5249	-1.42675	0	1.6145	1.45018	1.57979	1.59512	-1.62089	0	0	-1.47382	-1.60352	0	0	1.691	-1.66519	1.54674	-1.39504	0	0	0	-1.89779	1.69886	-1.45048	0	0	0	0	2.00131	0	0	0	0	1.69979	0	-1.6578	0	0	1.86104	-1.47911	0	-1.43373	-1.38805	0	0
SENSORY_PERCEPTION_OF_PAIN	1.48314	-2.10077	0	0	1.48234	-1.59052	0	1.69815	1.42466	1.64014	1.70936	-1.80664	0	0	-1.62998	-1.74272	0	0	1.85004	-1.82899	1.62531	0	0	0	0	-1.81881	1.78508	-1.53127	0	0	0	0	2.09585	0	0	0	0	1.75045	0	-1.72165	0	0	2.01168	-1.48743	0	-1.51449	-1.66453	0	0
INTRACELLULAR_CYCLIC_NUCLEOTIDE_ACTIVATED_CATION_CHANNEL_ACTIVITY	1.4824	0	0	0	0	0	0	0	0	0	1.36196	0	0	0	-1.4407	-1.38711	0	0	1.58738	0	1.42093	0	-1.49577	0	0	0	1.34114	-1.38584	0	0	0	0	1.34215	0	0	0	0	1.3777	0	0	0	0	1.52107	-1.41697	0	0	-1.32663	0	0
CEREBELLAR_PURKINJE_CELL_LAYER_DEVELOPMENT	1.4818	-2.17572	0	0	1.44459	-1.4062	0	1.52533	1.48297	1.54842	1.65993	-1.70187	0	0	-1.58341	-1.64647	0	0	1.93684	-1.6545	1.53495	-1.42189	0	0	0	-1.98506	1.7439	-1.39841	0	0	0	0	2.1469	0	0	0	0	1.56808	0	-1.69441	0	0	2.18173	-1.45003	-1.43697	-1.56997	-1.44814	0	0
REGULATION_OF_NEURONAL_SYNAPTIC_PLASTICITY	1.47996	-1.94024	0	0	1.4995	-1.46971	0	1.617	1.44137	1.58768	1.67403	-1.64537	0	0	-1.54741	-1.63231	0	0	1.7699	-1.69044	1.55859	0	0	0	0	-1.7452	1.67512	-1.46096	0	0	0	0	2.15283	0	0	0	0	1.60993	0	-1.62014	0	0	1.99035	-1.49797	0	-1.52055	-1.51221	0	0
KEGG_GLYOXYLATE_AND_DICARBOXYLATE_METABOLISM	1.47777	0	0	0	1.48466	0	0	1.53697	1.52642	1.51791	1.53213	-1.51435	0	-1.47601	-1.58382	-1.50392	0	0	1.59271	-1.57838	1.57994	0	-1.57586	0	0	0	1.55742	-1.42645	-1.45321	-1.47888	0	-1.47658	1.6198	-1.44335	-1.43241	0	0	1.42581	0	-1.50132	0	0	1.93674	-1.41682	0	-1.45158	-1.35366	-1.43081	0
KEGG_NEUROACTIVE_LIGAND_RECEPTOR_INTERACTION	1.47356	-2.14517	0	0	1.49432	-1.4477	0	1.56059	1.45668	1.48986	1.78533	-1.6955	0	0	-1.50813	-1.63108	0	0	1.92422	-1.61488	1.54281	0	0	0	0	-1.70227	1.82659	-1.58657	0	0	0	0	2.10697	0	0	0	0	1.6479	0	-1.50381	0	0	2.11013	-1.48592	0	-1.65495	-1.58427	0	0
PRIMARY_ACTIVE_TRANSMEMBRANE_TRANSPORTER_ACTIVITY	1.47309	0	0	0	1.39122	0	0	1.45247	0	1.4862	1.49138	-1.48725	0	0	-1.49113	-1.44525	0	0	1.45817	-1.44461	1.5209	0	0	0	0	0	1.52372	0	0	0	0	0	1.57268	0	0	0	0	1.40008	0	-1.42078	0	0	1.5776	0	0	-1.36141	0	0	0
POSITIVE_REGULATION_OF_CELLULAR_RESPONSE_TO_OXIDATIVE_STRESS	1.47085	0	-1.83716	-1.81502	1.60526	-1.66693	-1.85088	1.38531	1.53326	1.42725	1.38762	-1.41206	-1.88176	-1.97385	-1.63336	-1.6436	-1.79044	-1.8419	1.33597	-1.43018	1.56137	-1.73724	-1.84245	-1.81852	-1.7514	0	0	-1.70246	-1.84166	-1.81116	-1.75518	-1.76558	0	-1.82927	-1.77719	-1.94673	-1.75969	0	-1.86082	-1.38883	-1.8323	-1.82151	0	-1.50344	-1.52598	-1.59093	-1.4707	-1.88254	-1.77083
REGULATION_OF_APPETITE	1.47012	0	-1.54015	-1.45901	1.58421	-1.60431	-1.59699	1.46697	1.5265	1.4674	1.51702	-1.50006	-1.58554	-1.54838	-1.59117	-1.60176	-1.48973	-1.46137	1.47542	-1.57521	1.61674	-1.50762	-1.65613	-1.54384	-1.48975	0	1.33338	-1.6014	-1.52638	-1.52608	0	-1.45406	0	-1.57846	-1.52349	-1.5727	-1.50496	1.46224	-1.53652	-1.41723	-1.52703	-1.53961	1.33138	-1.62671	0	-1.57759	-1.60567	-1.52808	-1.57054
KEGG_PYRUVATE_METABOLISM	1.46906	0	-1.4514	0	0	0	0	0	0	0	0	0	0	-1.6448	-1.44204	0	-1.43672	-1.45244	0	0	1.4151	0	-1.68925	0	-1.53282	0	0	-1.38666	-1.44164	0	-1.5261	-1.55691	0	-1.52	-1.46014	0	-1.49238	1.38895	-1.52603	0	-1.56327	-1.52828	0	0	0	0	-1.32532	-1.48187	-1.44338
REGULATION_OF_CHOLESTEROL_BIOSYNTHETIC_PROCESS	1.46883	0	0	-1.50423	1.52674	-1.47167	0	1.45641	1.55828	1.48573	1.43861	-1.35	0	-1.48062	-1.50651	-1.45714	0	0	0	-1.44745	1.48587	-1.51587	0	0	-1.45199	0	0	-1.5895	-1.53949	-1.53009	-1.53404	-1.48919	0	0	-1.5185	0	-1.47558	1.4136	0	-1.41545	0	0	0	-1.48476	-1.45122	-1.4383	-1.42393	-1.43219	-1.42919
ORGANELLE_ENVELOPE_LUMEN	1.46758	0	-1.54068	-1.61218	1.5116	-1.57279	-1.62409	0	1.52154	1.38491	0	-1.42293	-1.55673	-1.86883	-1.68568	-1.56718	-1.56256	-1.77981	0	-1.38836	1.54376	-1.67729	-1.44553	-1.54095	-1.78805	0	0	-1.46515	-1.64244	-1.74844	-1.65976	-1.73647	0	-1.69078	-1.67242	-1.61221	-1.74413	0	-1.67288	-1.49256	-1.67948	-1.67444	0	-1.57571	-1.49029	-1.53005	-1.37719	-1.54332	-1.61631
GLUTAMATE_RECEPTOR_BINDING	1.46677	-1.90158	0	0	1.40101	-1.43784	0	1.58035	0	1.54091	1.59024	-1.62653	0	0	-1.4111	-1.56057	0	0	1.74167	-1.6093	1.45633	0	0	0	0	-1.73038	1.6515	-1.44678	0	0	0	0	1.92757	0	0	0	0	1.60979	0	-1.5582	0	0	1.87449	-1.35679	0	-1.49364	-1.52896	0	0
REACTOME_FATTY_ACYL_COA_BIOSYNTHESIS	1.46646	-1.61326	0	0	0	-1.37235	0	1.40813	0	1.38606	1.70094	-1.45475	0	0	-1.44999	-1.4729	0	0	1.68959	-1.39281	1.36309	-1.39693	0	0	0	-1.55051	1.64741	-1.56202	0	0	0	0	1.80858	0	0	0	0	1.77701	0	0	0	0	1.83641	0	0	-1.4412	-1.78119	0	0
REGULATION_OF_CELLULAR_AMINE_METABOLIC_PROCESS	1.46605	-1.48016	0	0	0	0	0	1.39127	1.40793	1.3724	1.50729	-1.44954	0	0	-1.52848	-1.55977	0	0	1.51831	-1.43002	1.4492	0	0	0	0	-1.52345	1.46233	-1.32399	0	0	0	0	1.59561	0	0	0	0	1.45958	0	-1.49824	0	0	1.53283	-1.37102	0	-1.39437	-1.38473	0	0
POSITIVE_REGULATION_OF_CATECHOLAMINE_SECRETION	1.46449	-1.48256	0	0	1.40084	-1.44646	0	1.62081	0	1.54975	1.55218	-1.59331	0	0	-1.51469	-1.55588	0	0	1.63085	-1.63073	1.47799	0	0	0	0	0	1.51404	-1.48773	0	0	0	0	1.6686	0	0	0	0	1.55329	0	-1.53491	0	0	1.71391	-1.49743	0	-1.41	-1.48684	0	0
ACTIVATION_OF_ADENYLATE_CYCLASE_ACTIVITY	1.46361	-1.89105	0	0	1.43355	-1.46012	0	1.63529	1.5243	1.63056	1.66329	-1.82221	0	0	-1.42305	-1.46831	0	0	1.69556	-1.64391	1.46516	0	0	0	0	-1.90246	1.73025	0	0	0	0	0	1.80579	0	0	0	0	1.40457	0	-1.77685	0	0	1.8685	-1.347	-1.61132	-1.5358	0	0	0
STRUCTURAL_CONSTITUENT_OF_CYTOSKELETON	1.46057	-1.50438	0	0	1.49087	-1.54699	0	1.48288	1.5119	1.53176	1.53441	-1.62624	0	0	-1.62419	-1.72272	0	0	1.52342	-1.65389	1.54639	0	0	0	0	0	1.49272	-1.45764	0	0	0	0	1.50885	0	0	0	0	1.38127	0	-1.57769	0	0	1.63226	-1.50189	0	-1.58621	-1.4379	0	0
MEMBRANE_DEPOLARIZATION	1.45961	-2.05623	0	0	1.43156	-1.43575	0	1.6579	1.38755	1.54077	1.68403	-1.69224	0	0	-1.47784	-1.72037	0	0	1.8896	-1.81825	1.58074	0	0	0	0	-1.68639	1.76833	-1.47228	0	0	0	0	2.08829	0	0	0	0	1.67612	0	-1.62355	0	0	2.03753	-1.51693	0	-1.51502	-1.63467	0	0
REGULATION_OF_SYNAPTIC_TRANSMISSION_GLUTAMATERGIC	1.45842	-2.1269	0	0	0	-1.49638	0	1.59397	0	1.5401	1.76439	-1.71534	0	0	-1.54784	-1.6922	0	0	1.88068	-1.77276	1.4326	0	0	0	0	-1.76347	1.80083	-1.54638	0	0	0	0	2.23296	0	0	0	0	1.67775	0	-1.66995	0	0	2.14818	-1.43685	0	-1.53657	-1.63923	0	0
SULFOTRANSFERASE_ACTIVITY	1.45743	-1.48028	0	0	0	-1.3578	0	0	0	0	1.50817	0	0	0	-1.35941	-1.3484	0	0	1.57192	0	0	0	0	0	0	0	1.4493	-1.40803	0	0	0	0	1.4697	0	0	0	0	1.57299	0	0	0	0	1.54668	-1.3596	0	0	-1.46467	0	0
PROTEIN_TARGETING_TO_MITOCHONDRION	1.45707	0	-1.53704	-1.57412	1.50453	-1.49793	-1.53136	1.40051	1.58159	1.45084	1.36175	-1.40687	-1.52061	-1.59698	-1.58459	-1.44526	-1.51867	-1.71352	0	-1.44373	1.50897	-1.60833	-1.53614	-1.53423	-1.71781	0	1.33017	-1.40764	-1.57583	-1.64917	-1.59657	-1.67734	0	-1.638	-1.71228	-1.4876	-1.69754	0	-1.56649	-1.48285	-1.59694	-1.61504	0	-1.56644	-1.45646	-1.54151	0	-1.49079	-1.57735
NEUROTRANSMITTER_UPTAKE	1.45637	0	0	0	1.42243	0	0	0	0	0	0	0	0	0	-1.36651	0	0	0	0	0	1.49374	0	0	0	0	0	0	-1.38582	0	0	0	0	0	0	0	0	0	1.60053	0	0	0	0	0	-1.35741	0	0	-1.32518	0	0
NEUROTRANSMITTER_TRANSPORTER_ACTIVITY	1.45538	0	0	0	0	-1.44364	0	0	0	1.37207	1.52981	0	0	0	-1.3823	0	0	0	1.48351	0	1.39265	0	0	0	0	0	1.52509	-1.60761	0	0	0	0	0	0	0	0	0	1.66309	0	0	0	0	0	-1.46503	0	-1.46037	-1.46051	0	0
REGULATION_OF_ANION_TRANSPORT	1.45402	-1.63173	0	0	0	0	0	1.48188	1.42093	1.44023	1.57733	-1.46876	0	0	-1.46871	-1.54877	0	0	1.71936	-1.53298	1.52486	0	0	0	0	-1.5264	1.6396	-1.40617	0	0	0	0	1.90764	0	0	0	0	1.61737	0	-1.43227	0	0	1.88572	-1.36746	0	0	-1.48341	0	0
BIOCARTA_NOS1_PATHWAY	1.45097	-2.09252	0	0	1.40364	-1.55354	0	1.69043	1.43719	1.60391	1.72822	-1.73297	0	0	-1.51714	-1.73442	0	0	1.87933	-1.79777	1.54582	0	0	0	0	-1.92272	1.88022	-1.54244	0	0	0	0	2.04006	0	0	0	0	1.71597	0	-1.7469	0	0	2.05044	-1.51759	0	-1.57233	-1.56691	0	0
SYNAPTIC_VESICLE_FUSION_TO_PRESYNAPTIC_MEMBRANE	1.45043	-1.48535	0	0	1.42059	0	0	1.43165	1.45691	1.45276	1.3861	-1.41047	0	0	-1.41205	-1.36807	0	0	1.52401	-1.37593	1.38862	0	0	0	0	0	1.3851	0	0	0	0	0	1.55524	0	0	0	0	1.54581	0	-1.45149	0	0	1.52606	0	0	-1.35519	-1.42556	0	0
ASPARTATE_FAMILY_AMINO_ACID_CATABOLIC_PROCESS	1.44966	0	-1.48773	0	0	-1.35384	-1.47478	0	0	0	0	0	-1.49698	-1.61744	-1.37372	0	-1.62707	0	0	0	1.42502	0	-1.81399	-1.54836	0	0	0	-1.50096	-1.46024	0	-1.59338	-1.55737	0	-1.4704	0	-1.50139	-1.47843	1.45569	0	0	-1.4786	-1.51105	0	-1.35523	0	0	-1.36836	-1.47521	-1.50956
PARANODE_REGION_OF_AXON	1.44889	-1.79522	0	0	1.40371	-1.42829	0	1.5137	1.38644	1.49779	1.66302	-1.61255	0	0	-1.49487	-1.60515	0	0	1.79195	-1.66594	1.56795	0	0	0	0	-1.51368	1.63981	-1.50106	0	0	0	0	1.68001	0	0	0	0	1.66515	0	-1.46923	0	0	1.86763	-1.53012	0	-1.4622	-1.59569	0	0
OMEGA_PEPTIDASE_ACTIVITY	1.44818	-1.48292	0	-1.43117	1.42316	-1.52234	0	1.46105	1.42677	1.51767	1.5834	-1.43561	0	0	-1.49297	-1.45994	0	0	1.50635	-1.48057	1.46906	-1.47415	-1.50476	0	0	-1.55778	1.60735	-1.69407	-1.45817	0	0	0	1.53117	0	-1.45172	0	0	1.45361	0	-1.46656	0	0	1.51189	-1.46585	0	-1.49576	-1.47115	0	0
COA_HYDROLASE_ACTIVITY	1.44567	0	0	0	0	0	0	0	0	0	1.47645	0	0	0	-1.36873	0	0	0	1.40393	0	1.51094	0	0	0	0	0	1.41672	0	0	0	0	0	1.34344	0	0	0	0	1.34192	0	0	0	0	1.4379	0	0	0	0	0	0
MITOCHONDRIAL_OUTER_MEMBRANE	1.44555	0	0	0	0	0	0	0	0	0	0	0	0	0	0	0	0	0	0	0	1.40476	0	0	0	0	0	0	0	0	0	0	0	0	0	0	0	0	1.34974	0	0	0	0	0	0	0	0	0	0	0
NEGATIVE_REGULATION_OF_CYCLASE_ACTIVITY	1.44478	-1.79708	-1.41834	-1.4945	0	-1.5036	0	1.49146	0	1.3955	1.51371	-1.57869	0	0	-1.39416	-1.48698	0	0	1.54624	-1.48272	1.41186	-1.47227	0	0	0	-1.44315	1.56311	-1.5024	-1.48409	0	0	0	1.49559	0	0	0	0	1.46104	0	-1.51068	0	0	1.48181	-1.48525	-1.51455	-1.47671	-1.47346	0	0
MONOAMINE_TRANSPORT	1.44304	-1.73054	0	0	1.40362	0	0	1.47346	0	1.40267	1.50869	-1.47047	0	0	-1.46012	-1.50088	0	0	1.6347	-1.5135	1.40277	0	0	0	0	-1.49604	1.56484	-1.33553	0	0	0	0	1.81867	0	0	0	0	1.49695	0	-1.46479	0	0	1.78895	0	0	-1.35272	-1.34797	0	0
CEREBELLAR_PURKINJE_CELL_LAYER_FORMATION	1.44241	-2.05811	0	0	0	-1.5662	0	1.64974	1.3913	1.56702	1.64362	-1.82314	0	0	-1.56821	-1.66396	0	0	1.85771	-1.7818	1.43597	0	0	0	0	-1.76805	1.77667	-1.51306	0	0	0	0	1.79075	0	0	0	0	1.57659	0	-1.78625	0	0	1.90262	-1.49377	0	-1.57517	-1.53498	0	0
REGULATION_OF_SYNAPTIC_TRANSMISSION_GABAERGIC	1.44229	-2.10077	0	0	1.40184	-1.51454	0	1.72694	0	1.61161	1.59755	-1.73017	0	0	-1.52284	-1.74229	0	0	1.82551	-1.80473	1.53535	0	0	0	0	-1.92978	1.77019	-1.49078	0	0	0	0	2.09335	0	0	0	0	1.59417	0	-1.70538	0	0	2.07964	-1.48238	0	-1.50677	-1.52813	0	0
REACTOME_ER_PHAGOSOME_PATHWAY	1.44176	0	-1.52299	-1.72188	1.66502	-1.38554	-1.77136	1.40545	1.66688	1.50593	0	0	-1.78295	-2.04919	-1.65613	-1.53962	-1.78986	-1.90105	0	-1.32509	1.70235	-1.50181	0	-1.55032	-2.06729	0	0	0	-1.69891	-1.76635	-1.76425	-2.05682	0	-1.95355	-1.76236	-1.66398	-1.98637	0	-1.89414	-1.45911	-1.79022	-1.86173	0	-1.39761	0	-1.40621	0	-1.73984	-1.5917
GAMMA_AMINOBUTYRIC_ACID_SIGNALING_PATHWAY	1.44153	-2.37091	0	0	1.65868	-1.6191	0	1.95875	1.6208	1.86575	1.81029	-1.94555	0	0	-1.76559	-1.88759	0	0	1.89866	-1.90043	1.65203	0	0	0	0	-1.96638	1.86258	-1.50759	0	0	0	0	2.20093	0	0	0	0	1.58734	0	-1.93008	0	0	2.25801	-1.52146	0	-1.65548	-1.5879	0	0
INTRACELLULAR_PROTEIN_TRANSMEMBRANE_TRANSPORT	1.44105	0	-1.73866	-1.75195	0	-1.66012	-1.83936	0	1.47753	1.41879	1.3841	-1.45032	-1.97409	-1.88624	-1.56565	-1.54266	-1.84712	-1.86778	0	-1.43188	1.4542	-1.65925	-1.66583	-1.76141	-1.99071	0	0	-1.53113	-1.66017	-1.78175	-1.8487	-1.94288	0	-1.9964	-1.81742	-1.87257	-1.86809	1.35634	-1.93648	-1.50289	-1.92928	-2.03908	0	-1.65428	-1.55419	-1.60147	-1.42222	-1.88565	-1.73571
SEROTONIN_METABOLIC_PROCESS	1.44018	-1.90718	0	0	0	-1.44397	0	1.63026	0	1.54263	1.65677	-1.6222	0	0	-1.52071	-1.79003	0	0	1.78617	-1.75678	1.5016	0	0	0	0	-1.47123	1.72701	-1.57936	0	0	0	0	1.79593	0	0	0	0	1.54045	0	-1.54342	0	0	1.78537	-1.46154	0	-1.48737	-1.66863	0	0
REGULATION_OF_RESPIRATORY_GASEOUS_EXCHANGE	1.43912	-1.68361	0	0	1.41219	0	0	1.42806	1.40633	1.41244	1.49148	-1.36773	0	0	-1.44974	-1.42316	0	0	1.69186	-1.35684	1.45899	-1.44411	0	0	0	-1.47016	1.53926	-1.44565	0	0	0	0	1.85478	0	0	0	0	1.50473	0	0	0	0	1.83995	-1.53636	0	-1.37931	-1.40433	0	0
INTRACELLULAR_PROTEIN_TRANSMEMBRANE_IMPORT	1.43856	0	-1.72372	-1.7186	0	-1.66533	-1.80357	0	1.45853	1.42507	0	-1.45509	-1.91868	-1.8847	-1.634	-1.4816	-1.90658	-1.86317	0	-1.43407	1.47877	-1.67268	-1.63867	-1.74764	-2.01349	0	0	-1.56643	-1.68451	-1.79489	-1.91356	-2.06829	0	-2.01115	-1.80925	-1.8387	-1.88244	0	-1.96015	-1.48196	-1.87071	-1.96995	0	-1.5873	-1.55064	-1.58175	-1.43337	-1.85218	-1.72419
POSITIVE_REGULATION_OF_SYNAPTIC_TRANSMISSION_GABAERGIC	1.43767	-1.93165	0	0	0	-1.6093	0	1.57496	0	1.51711	1.53498	-1.56816	0	0	-1.48579	-1.58238	0	0	1.6802	-1.62482	1.40416	-1.41614	0	0	0	-1.89534	1.64609	-1.63065	-1.41197	0	0	0	1.85502	0	0	0	0	1.50566	0	-1.59987	0	0	1.84773	-1.46352	0	-1.4744	-1.67801	0	0
REGULATION_OF_GLUCOCORTICOID_SECRETION	1.4372	-1.3145	0	0	0	0	0	1.35783	0	1.36452	1.53831	-1.39962	0	0	0	-1.36295	0	0	1.48149	-1.45331	1.42052	0	0	0	0	0	1.48197	-1.42423	0	0	0	0	0	0	0	0	0	1.80235	0	0	0	0	1.38662	-1.37701	0	0	-1.69142	0	0
ACYL_COA_HYDROLASE_ACTIVITY	1.43305	0	0	0	1.41477	0	0	1.38354	1.40584	1.42632	1.61659	0	0	0	-1.40188	-1.41688	0	0	1.55378	0	1.50741	0	-1.52523	0	0	0	1.55433	-1.45363	0	0	0	0	1.39353	0	0	0	0	1.48696	0	0	0	0	1.46369	0	0	-1.36521	-1.32162	0	0
NEGATIVE_REGULATION_OF_CYCLIC_NUCLEOTIDE_BIOSYNTHETIC_PROCESS	1.43086	-1.71542	0	0	1.39704	-1.42549	0	1.35985	0	0	1.37948	-1.39936	0	0	0	-1.3821	0	0	1.49779	-1.36668	1.39038	-1.39487	0	0	0	0	1.41	-1.41048	-1.41624	0	0	0	1.48673	0	0	0	0	1.47102	0	-1.34717	0	0	1.43508	0	0	-1.38668	-1.45865	0	0
REGULATION_OF_MEMBRANE_POTENTIAL	1.43055	-1.84997	0	0	1.41924	-1.42626	0	1.4653	1.38556	1.54614	1.62919	-1.54337	0	0	-1.38941	-1.47151	0	0	1.79312	-1.53879	1.50446	0	0	0	0	-1.58673	1.66498	-1.65922	0	0	0	0	2.00801	0	0	0	0	1.62666	0	-1.42559	0	0	1.93015	-1.35686	0	-1.3793	0	0	0
NEURON_PROJECTION_MEMBRANE	1.43047	-1.76925	0	0	0	0	0	1.47535	0	1.44403	1.48403	-1.47216	0	0	-1.38377	-1.41543	0	0	1.66715	-1.52174	1.44118	0	0	0	0	-1.43732	1.50959	-1.5291	0	0	0	0	1.84487	0	0	0	0	1.48296	0	0	0	0	1.73176	-1.46946	0	-1.49345	-1.44225	0	0
DETECTION_OF_MECHANICAL_STIMULUS_INVOLVED_IN_SENSORY_PERCEPTION_OF_SOUND	1.42925	0	0	0	0	-1.40482	0	1.37037	1.42243	0	1.35684	0	0	0	-1.39869	-1.34851	0	0	0	-1.33135	1.41543	0	0	0	0	0	1.33896	-1.39059	0	0	0	0	0	0	0	0	0	1.41951	0	-1.36689	0	0	0	-1.37123	0	0	-1.45373	0	0
GLYCOSYL_COMPOUND_METABOLIC_PROCESS	1.42826	0	-1.50015	-1.49772	1.54188	0	-1.6577	0	1.49243	1.40236	0	0	-1.59245	-1.65452	-1.47541	-1.41815	-1.73788	-1.63722	0	0	1.57037	0	-1.53725	-1.53776	-1.77808	0	1.35139	-1.36623	-1.49555	-1.62165	-1.71078	-1.79618	0	-1.72418	-1.53572	-1.49022	-1.65352	1.43199	-1.64843	-1.35272	-1.61055	-1.61179	0	-1.41221	0	0	0	-1.46811	-1.50107
REGULATION_OF_SYNAPTIC_VESICLE_TRANSPORT	1.42819	-2.07219	0	0	0	-1.39536	0	1.53872	0	1.4835	1.69534	-1.64122	0	0	-1.45205	-1.67381	0	0	1.97608	-1.73048	1.43411	0	0	0	0	-1.75509	1.75558	-1.48498	0	0	0	0	2.10355	0	0	0	0	1.61058	0	-1.53492	0	0	2.05014	-1.44237	0	-1.47349	-1.53843	0	0
POLYAMINE_METABOLIC_PROCESS	1.42749	-1.332	0	0	1.39641	-1.41201	0	1.54373	1.53352	1.56074	1.36375	-1.56142	0	0	-1.46234	-1.42776	0	0	0	-1.38567	1.40617	-1.44814	0	0	0	-1.43971	1.35537	0	0	0	0	0	1.35912	0	0	0	0	0	0	-1.61301	0	0	0	0	-1.47678	-1.48709	0	0	0
PROTEIN_LOCALIZATION_TO_MITOCHONDRION	1.42468	0	-1.46792	-1.52403	1.54274	-1.46027	-1.46377	1.34111	1.5787	1.51364	1.38197	-1.42569	-1.53756	-1.54024	-1.58783	-1.4936	-1.4363	-1.55391	0	-1.43484	1.52892	-1.57146	0	-1.46351	-1.64291	0	1.32599	-1.38672	-1.54211	-1.6041	-1.48523	-1.57389	1.32431	-1.4872	-1.68114	0	-1.59418	0	-1.51515	-1.47905	-1.51853	-1.58128	0	-1.56854	0	-1.47735	0	-1.43637	-1.51665
POSITIVE_REGULATION_OF_NEUROTRANSMITTER_TRANSPORT	1.42437	-1.54009	0	0	1.46178	-1.347	0	1.44735	0	1.40151	1.49228	-1.42773	0	0	-1.47147	-1.49491	0	0	1.51172	-1.54141	1.52087	0	0	0	0	0	1.47145	-1.52535	0	0	0	0	1.60034	0	0	0	0	1.54392	0	-1.4026	0	0	1.65421	-1.35415	0	0	-1.50383	0	0
REGULATION_OF_SYNAPSE_ORGANIZATION	1.42391	-2.00669	0	0	1.39486	-1.4345	0	1.55267	0	1.51568	1.65774	-1.63378	0	0	-1.41972	-1.54001	0	0	1.82296	-1.57521	1.43295	0	0	0	0	-1.74716	1.74153	-1.50284	0	0	0	0	2.13856	0	0	0	0	1.56786	0	-1.5574	0	0	2.05472	-1.4606	0	-1.48584	-1.56422	0	0
CEREBELLAR_CORTEX_FORMATION	1.42322	-2.2628	0	0	0	-1.51943	0	1.61606	0	1.5598	1.6376	-1.78157	0	0	-1.53653	-1.67507	0	0	1.9104	-1.80552	1.3981	0	0	0	0	-1.89178	1.88306	-1.45537	0	0	0	0	2.00634	0	0	0	0	1.70542	0	-1.73728	0	0	2.02146	-1.41671	0	-1.54	-1.61786	0	0
REACTOME_GABA_A_RECEPTOR_ACTIVATION	1.42158	-2.21178	0	0	1.50994	-1.58003	0	1.59305	0	1.4936	1.6972	-1.69091	0	0	-1.51243	-1.68791	0	0	1.89106	-1.86328	1.64342	0	0	0	0	-1.76839	1.73373	-1.63353	0	0	0	0	1.94767	0	0	0	0	1.60304	0	-1.70549	0	0	2.01775	-1.55152	0	-1.53223	-1.68517	0	0
REACTOME_RETROGRADE_NEUROTROPHIN_SIGNALLING	1.42113	-1.36383	0	0	1.50663	0	0	1.53284	1.59895	1.6022	1.4455	-1.58108	0	0	-1.43355	-1.44462	0	0	1.39695	-1.43353	1.48893	0	0	0	0	-1.69354	1.51064	0	0	0	0	0	1.54105	0	0	0	0	0	0	-1.56842	0	0	1.385	0	-1.51467	-1.50032	0	0	0
NEGATIVE_REGULATION_OF_LYASE_ACTIVITY	1.42059	-1.72034	-1.57294	-1.4855	0	-1.50897	0	1.50904	0	1.42337	1.52627	-1.53952	0	0	-1.47391	-1.55057	0	0	1.59596	-1.5345	1.4327	-1.52665	0	-1.48616	0	-1.43135	1.50589	-1.57075	-1.41711	0	0	0	1.47207	0	0	-1.48957	0	1.46278	0	-1.50646	0	0	1.48574	-1.58536	-1.50279	-1.53701	-1.49194	-1.47162	-1.4456
REACTOME_CYTOSOLIC_SULFONATION_OF_SMALL_MOLECULES	1.41897	0	0	0	1.42972	-1.402	0	0	1.42828	1.36013	1.3907	0	0	0	0	0	0	0	1.38439	0	1.40543	0	0	0	0	0	1.39012	-1.39555	-1.43283	0	0	0	0	0	0	0	0	1.62622	0	0	0	0	1.48744	-1.37708	0	0	-1.4848	0	0
REGULATION_OF_RESPIRATORY_SYSTEM_PROCESS	1.41884	-1.59726	0	0	0	0	0	1.3474	0	0	1.59775	-1.35505	0	0	0	0	0	0	1.68014	0	0	0	0	0	0	0	1.52818	-1.35628	0	0	0	0	1.75004	0	0	0	0	1.57526	0	0	0	0	1.72855	-1.54824	0	0	-1.41597	0	0
PID_RHODOPSIN_PATHWAY	1.41855	0	0	0	0	0	0	0	0	0	1.47255	0	0	0	-1.35122	0	0	0	1.51256	0	0	0	0	0	0	0	1.41623	0	0	0	0	0	0	0	0	0	0	1.52942	0	0	0	0	1.35588	0	0	0	0	0	0
AMINE_BIOSYNTHETIC_PROCESS	1.4181	0	0	0	0	-1.38066	0	1.45637	1.46825	1.46359	1.38015	-1.41568	0	0	-1.40613	-1.36782	0	0	0	0	0	-1.45391	0	0	0	-1.42518	1.36161	0	0	0	0	0	0	0	0	0	0	0	0	-1.45504	0	0	0	0	0	-1.4312	0	0	0
LONG_TERM_MEMORY	1.41742	-1.69728	0	0	0	-1.48469	0	1.52493	0	1.40048	1.5101	-1.53772	0	0	-1.35114	-1.51645	0	0	1.56284	-1.54409	1.36297	0	0	0	0	-1.44231	1.55234	-1.61553	0	0	0	0	1.79972	0	0	0	0	1.67321	0	-1.47497	0	0	1.72971	-1.49311	0	-1.45167	-1.6951	0	0
REACTOME_OPSINS	1.41566	-1.4591	0	-1.46408	1.48745	0	-1.46287	1.552	1.57155	1.58368	1.51435	-1.43286	-1.51005	0	-1.46147	-1.3838	0	-1.45871	1.4927	0	0	0	0	0	-1.62057	-1.57218	1.45982	0	-1.4516	-1.53637	0	-1.54383	0	0	-1.48768	0	0	1.37941	-1.57843	-1.52107	0	-1.52308	1.35509	0	-1.5963	-1.3817	0	0	0
CALCIUM_CHANNEL_REGULATOR_ACTIVITY	1.41467	-1.85743	0	0	0	-1.35245	0	1.46256	1.4059	1.40456	1.40481	-1.50792	0	0	0	-1.43082	0	0	1.59647	-1.47377	1.47908	0	0	0	0	-1.55859	1.54373	-1.40861	0	0	0	0	1.79937	0	0	0	0	1.57117	0	-1.42089	0	0	1.72965	-1.51489	0	-1.39194	-1.42298	0	0
POSITIVE_REGULATION_OF_ORGANIC_ACID_TRANSPORT	1.41463	-1.37923	0	0	0	0	0	0	0	0	1.44586	0	0	0	-1.3632	-1.37378	0	0	1.56837	0	1.38	0	0	0	0	0	1.46986	-1.40879	0	0	0	0	1.36751	0	0	0	0	1.42837	0	0	0	0	1.56017	0	0	0	-1.35811	0	0
POSITIVE_REGULATION_OF_ACTION_POTENTIAL	1.41387	-1.81406	-1.40325	0	0	-1.5772	0	1.52609	1.38877	1.50421	1.57045	-1.55094	0	0	0	-1.45667	0	0	1.60386	-1.5946	1.40661	-1.4406	0	0	0	-1.77096	1.72101	-1.57598	0	0	0	0	1.77657	0	0	0	0	1.60128	0	-1.47039	0	0	1.69226	-1.50165	0	-1.52108	-1.62227	0	0
NUCLEOSIDE_DIPHOSPHATASE_ACTIVITY	1.41248	0	-1.5115	-1.46501	1.49033	-1.34243	-1.50038	0	1.43322	0	0	0	-1.47461	-1.49421	0	0	-1.56866	-1.59843	0	0	1.36003	-1.41578	-1.6232	-1.46464	-1.65971	0	0	0	-1.46557	-1.51428	-1.60196	-1.55642	0	-1.53733	-1.55161	0	-1.57675	1.4011	-1.55305	0	-1.54303	-1.56567	0	-1.35367	0	0	0	-1.48021	-1.50315
POSITIVE_REGULATION_OF_EPIDERMAL_GROWTH_FACTOR_ACTIVATED_RECEPTOR_ACTIVITY	1.4115	-1.45648	0	0	1.40321	-1.45258	0	1.56103	1.3966	1.53196	1.53294	-1.60216	0	0	-1.43532	-1.47938	0	0	1.46492	-1.57666	1.45519	0	0	0	0	0	1.53795	-1.41966	0	0	0	0	1.53078	0	0	0	0	1.50227	0	-1.53359	0	0	1.43864	-1.41748	0	-1.45267	-1.55535	0	0
REGULATION_OF_RESPONSE_TO_FOOD	1.41035	0	-1.39929	0	1.44518	-1.36633	-1.46397	1.36839	1.40409	1.37323	1.50101	-1.3561	0	-1.42596	-1.49503	-1.50553	0	0	1.41639	-1.5095	1.5387	-1.42174	0	0	0	0	1.35083	-1.48362	-1.42117	-1.45629	0	0	0	0	-1.44175	-1.5061	0	1.56585	0	0	0	-1.44697	0	-1.51392	0	-1.3744	-1.46426	-1.43894	-1.43554
REACTOME_TRANSFERRIN_ENDOCYTOSIS_AND_RECYCLING	1.40928	-1.5277	0	-1.44396	1.57382	-1.45512	0	1.66085	1.66483	1.71709	1.52511	-1.53029	0	-1.48271	-1.51867	-1.60247	0	0	1.49007	-1.56406	1.52203	0	0	0	-1.6218	-1.7583	1.57627	-1.35422	0	-1.51102	0	0	1.68933	-1.43451	0	0	-1.43897	0	0	-1.71611	0	-1.46935	1.63885	-1.37088	-1.62025	-1.45815	0	0	0
SPINAL_CORD_DEVELOPMENT	1.40913	-1.67024	0	0	0	0	0	1.3816	0	0	1.39706	-1.3519	0	0	0	-1.39428	0	0	1.49291	-1.36822	0	0	0	0	0	-1.55146	1.46984	-1.40866	0	0	0	0	1.65682	0	0	0	0	1.35932	0	0	0	0	1.57501	-1.36005	0	-1.36334	-1.38377	0	0
MITOCHONDRION_ORGANIZATION	1.40868	0	0	0	0	0	0	1.44342	0	0	1.35427	0	0	0	-1.47225	0	0	-1.4949	0	0	1.41531	0	0	0	-1.50903	0	1.37679	0	0	-1.43419	0	0	0	0	0	0	0	1.36251	0	0	0	0	0	0	0	-1.3758	0	0	0
REGULATION_OF_TRANSMEMBRANE_TRANSPORTER_ACTIVITY	1.40737	-1.5656	0	0	1.43347	-1.33792	0	1.40767	1.42409	1.49276	1.53539	-1.4117	0	0	-1.37416	-1.44407	0	0	1.64212	-1.38451	1.48426	0	0	0	0	-1.4659	1.61445	0	0	0	0	0	1.79764	0	0	0	0	1.63434	0	-1.38153	0	0	1.7778	-1.35055	0	0	0	0	0
REACTOME_ACTIVATION_OF_NF_KAPPAB_IN_B_CELLS	1.40662	0	0	-1.59491	1.54258	-1.42418	-1.63308	1.36688	1.62062	1.47109	0	0	-1.62542	-1.76657	-1.55484	-1.50571	-1.59469	-1.73634	0	-1.3371	1.63643	-1.40993	0	-1.44776	-1.80297	0	0	0	-1.52673	-1.66256	-1.53664	-1.72631	0	-1.67	-1.65693	-1.49399	-1.69047	0	-1.65557	-1.42509	-1.63477	-1.69359	0	-1.40786	0	0	0	-1.50979	0
KEGG_OLFACTORY_TRANSDUCTION	1.40624	-1.63421	0	0	0	-1.3752	0	1.50154	0	1.4926	1.54841	-1.53169	0	0	-1.51496	-1.51806	0	0	1.70421	-1.52356	1.54996	-1.43991	0	0	0	-1.49192	1.59563	-1.52183	0	0	0	0	1.67169	0	0	0	0	1.4366	0	-1.53251	0	0	1.67287	-1.42114	0	-1.36061	-1.499	0	0
REGULATION_OF_ION_TRANSMEMBRANE_TRANSPORTER_ACTIVITY	1.4058	-1.61339	0	0	1.40721	0	0	1.42365	1.39682	1.43571	1.52903	-1.36591	0	0	-1.36944	-1.4469	0	0	1.62366	-1.38955	1.4611	0	0	0	0	-1.49337	1.59587	0	0	0	0	0	1.86885	0	0	0	0	1.67265	0	-1.35943	0	0	1.79045	-1.36013	0	0	0	0	0
NEUROTROPHIN_TRK_RECEPTOR_SIGNALING_PATHWAY	1.40538	-1.34762	0	0	0	0	0	1.3504	0	1.43898	1.48905	-1.34423	0	0	-1.40232	-1.44039	0	0	1.49794	0	0	0	-1.50248	0	0	0	1.49994	0	0	0	0	0	1.38746	0	0	0	0	1.48072	0	0	0	0	1.42165	0	0	-1.35437	0	0	0
POSITIVE_REGULATION_OF_POTASSIUM_ION_TRANSPORT	1.40404	-1.32208	0	0	0	0	0	1.3503	0	1.42749	1.37152	0	0	0	-1.36127	0	0	0	1.37611	-1.3731	1.44152	0	0	0	0	0	1.46253	0	0	0	0	0	1.53828	0	0	0	0	1.42968	0	-1.35609	0	0	1.44901	0	0	0	0	0	0
POSITIVE_REGULATION_OF_SYNAPTIC_TRANSMISSION	1.40402	-1.94535	0	0	0	-1.44691	0	1.51725	0	1.62028	1.56363	-1.63004	0	0	-1.43905	-1.55622	0	0	1.72766	-1.68526	1.53977	0	0	0	0	-1.74835	1.64443	-1.4826	0	0	0	0	1.99764	0	0	0	0	1.62809	0	-1.52954	0	0	2.00029	-1.44846	0	-1.40453	-1.4667	0	0
RESPIRATORY_CHAIN_COMPLEX_IV_ASSEMBLY	1.40376	0	0	-1.60723	1.3962	-1.33765	-1.53212	1.50235	1.57953	1.59681	1.43798	-1.48575	-1.45213	0	-1.46335	0	0	-1.57281	1.35102	0	1.4075	-1.44083	0	-1.46598	-1.54827	-1.64591	1.51894	0	0	-1.48659	0	-1.55318	0	-1.53514	-1.45627	0	-1.5361	0	-1.52235	-1.50696	-1.47399	-1.51677	1.35025	0	-1.61691	-1.56718	0	-1.48625	-1.45149
REACTOME_APC_C_CDH1_MEDIATED_DEGRADATION_OF_CDC20_AND_OTHER_APC_C_CDH1_TARGETED_PROTEINS_IN_LATE_MITOSIS_EARLY_G1	1.40337	0	0	-1.68475	1.61024	-1.38691	-1.70087	1.47543	1.7153	1.59868	0	0	-1.74641	-1.79037	-1.5841	-1.47921	-1.63997	-1.83471	0	-1.36821	1.58576	-1.43002	0	-1.47404	-2.02135	0	0	0	-1.5239	-1.69202	-1.57768	-1.88022	0	-1.80634	-1.68531	-1.59754	-1.82042	0	-1.73181	-1.50382	-1.77311	-1.79936	0	0	0	0	0	-1.56293	-1.45282
SYNTAXIN_1_BINDING	1.40084	-1.86203	0	0	0	0	0	1.50398	0	1.49278	1.63206	-1.53561	0	0	-1.47626	-1.54995	0	0	1.76805	-1.53501	1.44193	0	0	0	0	-1.76105	1.6813	0	0	0	0	0	1.91269	0	0	0	0	1.64888	0	-1.47489	0	0	2.11568	-1.34158	0	-1.4338	-1.39328	0	0
INTEGRAL_COMPONENT_OF_MITOCHONDRIAL_OUTER_MEMBRANE	1.40038	0	0	0	1.49295	0	0	0	1.39797	0	0	0	0	0	-1.35757	0	0	0	0	0	1.42855	0	0	0	-1.48104	0	0	0	0	0	0	0	0	0	0	0	0	0	0	0	0	0	0	0	0	0	0	0	0
RESPONSE_TO_AMINE	1.3999	-1.83081	0	0	0	-1.57095	0	1.57365	0	1.46372	1.5177	-1.70355	0	0	-1.52965	-1.58344	0	0	1.57678	-1.68566	1.45675	0	0	0	0	-1.67147	1.56562	-1.46399	0	0	0	0	1.78935	0	0	0	0	1.39299	0	-1.65859	0	0	1.80228	-1.56105	0	-1.55609	-1.43696	0	0
REGULATION_OF_RECEPTOR_ACTIVITY	1.39823	-1.50893	0	0	1.44853	-1.34596	0	1.44174	1.40091	1.44766	1.37899	-1.4485	0	0	-1.42991	-1.41953	0	0	1.45246	-1.49563	1.40747	0	0	0	0	0	1.45639	0	0	0	0	0	1.74985	0	0	0	0	1.50099	0	-1.43368	0	0	1.725	-1.37028	0	-1.38688	0	0	0
DENDRITIC_SHAFT	1.39784	-2.07004	0	0	0	0	0	1.5784	1.41264	1.49259	1.62536	-1.55767	0	0	-1.43692	-1.54149	0	0	1.84044	-1.63539	1.43531	0	0	0	0	-1.79798	1.76789	-1.36006	0	0	0	0	2.19023	0	0	0	0	1.75343	0	-1.65714	0	0	2.2265	0	0	-1.39648	-1.54013	0	0
REGULATION_OF_CATION_CHANNEL_ACTIVITY	1.39752	-1.51035	0	0	0	0	0	1.34224	0	0	1.40025	0	0	0	0	0	0	0	1.51784	0	1.42872	0	0	0	0	0	1.52166	0	0	0	0	0	1.64397	0	0	0	0	1.54905	0	0	0	0	1.66179	0	0	0	0	0	0
REGULATION_OF_TRANSPORTER_ACTIVITY	1.39409	-1.52667	0	0	0	0	0	1.44488	1.39282	1.40374	1.47542	-1.42853	0	0	-1.35072	-1.36486	0	0	1.53708	-1.37361	1.43126	0	0	0	0	-1.44846	1.5471	-1.3239	0	0	0	0	1.79477	0	0	0	0	1.57188	0	-1.35936	0	0	1.74239	0	0	0	0	0	0
CYTOSKELETON_DEPENDENT_INTRACELLULAR_TRANSPORT	1.3915	-1.31655	0	0	0	-1.34995	0	1.37109	0	1.37208	1.41253	-1.36738	0	0	-1.41317	-1.38644	0	0	1.3757	-1.37372	1.37207	0	0	0	0	0	1.36895	0	0	0	0	0	1.50852	0	0	0	0	1.36091	0	-1.37312	0	0	1.45127	-1.35437	0	-1.39139	0	0	0
ACID_THIOL_LIGASE_ACTIVITY	1.39016	0	0	0	0	-1.34613	0	1.38162	0	1.41952	1.55892	0	0	0	0	-1.36621	0	0	1.44077	0	0	0	0	0	0	0	1.51529	-1.42874	0	0	0	0	1.33521	0	0	0	0	1.54321	0	0	0	0	1.44533	0	0	0	-1.39507	0	0
MITOCHONDRIAL_FUSION	1.38791	0	-1.40316	0	1.49599	-1.43857	0	1.39789	1.51364	1.46517	1.35804	-1.36693	0	-1.43233	-1.58891	-1.44666	0	-1.57634	0	-1.31728	1.59575	-1.43232	0	0	0	0	1.36164	-1.35827	0	-1.47108	0	-1.45529	1.36129	-1.43583	-1.46728	0	-1.49162	0	0	-1.42966	0	0	1.32162	-1.53697	0	-1.51645	0	0	0
REACTOME_INTEGRATION_OF_ENERGY_METABOLISM	1.38708	-1.50098	0	0	0	-1.38688	0	1.41918	1.40333	1.37775	1.49849	-1.43171	0	0	-1.3971	-1.41773	0	0	1.59314	-1.37156	1.38827	0	0	0	0	0	1.56692	-1.35856	0	0	0	0	1.66806	0	0	0	0	1.61765	0	-1.39291	0	0	1.723	0	0	0	-1.39536	0	0
BIOCARTA_PGC1A_PATHWAY	1.38614	-1.63303	0	0	0	-1.36668	0	1.44669	1.50913	1.44328	1.40016	-1.50174	0	0	0	-1.39099	0	0	1.60938	-1.46859	1.36621	0	0	0	0	-1.70483	1.58	0	0	0	0	0	1.665	0	0	0	0	0	0	-1.44446	0	0	1.55223	0	0	-1.45257	0	0	0
REGULATION_OF_SYNAPSE_STRUCTURE_OR_ACTIVITY	1.38443	-1.99361	0	0	0	0	0	1.51878	0	1.4757	1.64573	-1.60407	0	0	-1.45573	-1.53179	0	0	1.81856	-1.59133	1.40607	0	0	0	0	-1.71971	1.66671	-1.38733	0	0	0	0	2.15463	0	0	0	0	1.5232	0	-1.51742	0	0	2.03944	-1.41027	0	-1.4263	-1.43292	0	0
ASYMMETRIC_SYNAPSE	1.3834	-1.69484	0	0	0	-1.38141	0	1.62703	0	1.46735	1.58756	-1.51414	0	0	-1.37854	-1.50885	0	0	1.61365	-1.57693	0	0	0	0	0	-1.51567	1.66536	-1.38201	0	0	0	0	1.73909	0	0	0	0	1.46495	0	-1.51148	0	0	1.66852	-1.40644	0	-1.39063	-1.59367	0	0
REGULATION_OF_DOPAMINE_METABOLIC_PROCESS	1.38277	-1.67234	0	0	0	-1.38643	0	1.39856	0	0	1.43679	-1.44684	0	0	-1.4745	-1.5574	0	0	1.54374	-1.46597	1.38667	0	0	0	0	-1.42861	1.37669	-1.44436	0	0	0	0	1.65041	0	0	0	0	1.42052	0	-1.41957	0	0	1.56923	-1.38779	0	-1.45877	-1.44316	0	0
MEMBRANE_DEPOLARIZATION_DURING_ACTION_POTENTIAL	1.38154	-2.07515	0	0	0	-1.4195	0	1.64275	0	1.50459	1.65537	-1.65577	0	0	-1.46071	-1.58194	0	0	1.81098	-1.63397	1.5192	0	0	0	0	-1.56973	1.71897	-1.45706	0	0	0	0	1.89164	0	0	0	0	1.72719	0	-1.57126	0	0	1.89606	-1.47961	0	-1.45417	-1.42464	0	0
REGULATION_OF_PHOSPHOLIPID_BIOSYNTHETIC_PROCESS	1.38101	0	0	0	0	0	0	1.40192	0	1.36428	1.37233	-1.39105	0	0	-1.36325	-1.34986	0	0	1.34562	0	1.38084	0	0	0	0	0	1.39829	0	0	0	0	0	1.48917	0	0	0	0	0	0	-1.39889	0	0	1.34963	0	0	-1.36681	-1.34719	0	0
TRANSMISSION_OF_NERVE_IMPULSE	1.38083	-2.14922	0	0	0	-1.44953	0	1.57274	0	1.41426	1.637	-1.65918	0	0	-1.42572	-1.57816	0	0	1.87548	-1.74987	1.45033	0	0	0	0	-1.64048	1.73255	-1.58162	0	0	0	0	2.03096	0	0	0	0	1.51958	0	-1.4714	0	0	1.94871	-1.56494	0	-1.50067	-1.53901	0	0
SINGLE_ORGANISM_BEHAVIOR	1.37891	-1.92892	0	0	0	0	0	1.50021	0	1.40955	1.59817	-1.49488	0	0	-1.4454	0	0	0	1.77684	0	1.48511	0	0	0	0	-1.70672	1.69928	-1.43557	0	0	0	0	2.05536	0	0	0	0	1.60304	0	-1.46242	0	0	2.00615	0	0	0	0	0	0
NOTCH_BINDING	1.37826	-1.35322	0	0	0	0	0	0	0	0	1.46136	0	0	0	0	0	0	0	1.41892	0	1.38791	0	0	0	0	0	1.44661	-1.40114	0	0	0	0	1.44182	0	0	0	0	0	0	0	0	0	1.42077	-1.35264	0	0	0	0	0
HIGH_VOLTAGE_GATED_CALCIUM_CHANNEL_ACTIVITY	1.37705	-1.5838	0	0	0	0	0	1.4287	0	1.43965	1.61713	-1.45573	0	0	-1.41009	-1.57514	0	0	1.68942	-1.38686	1.40732	0	0	0	0	0	1.67408	0	0	0	0	0	1.92356	0	0	0	0	1.64528	0	0	0	0	1.81695	0	0	0	-1.39278	0	0
VOLTAGE_GATED_CALCIUM_CHANNEL_ACTIVITY	1.37629	-1.80999	0	0	0	0	0	1.43564	0	1.43619	1.5445	-1.45111	0	0	0	-1.37394	0	0	1.66921	-1.4708	1.39379	0	0	0	0	-1.51986	1.64986	0	0	0	0	0	1.91428	0	0	0	0	1.57714	0	0	0	0	1.7904	-1.36506	0	0	-1.34832	0	0
INTRINSIC_COMPONENT_OF_MITOCHONDRIAL_OUTER_MEMBRANE	1.37485	0	0	0	1.50288	0	0	0	1.42614	0	1.32984	0	0	0	-1.3821	0	0	0	0	0	1.46423	0	0	0	-1.53021	0	0	0	0	0	0	-1.455	0	0	0	0	0	0	0	0	0	0	0	0	0	0	0	0	0
PALMITOYL_COA_HYDROLASE_ACTIVITY	1.37463	0	0	0	0	0	0	0	0	1.38962	1.46244	0	0	0	0	-1.33288	0	0	1.48372	0	1.42817	0	0	0	0	0	1.51641	0	0	0	0	0	1.43823	0	0	0	0	1.41275	0	0	0	0	1.49887	0	0	0	0	0	0
CLATHRIN_MEDIATED_ENDOCYTOSIS	1.37242	-1.51083	0	0	0	0	0	1.52593	0	1.43503	1.43895	-1.55991	0	0	-1.4061	-1.44625	0	0	1.44851	-1.45785	1.41561	0	0	0	0	-1.52661	1.53959	0	0	0	0	0	1.69973	0	0	0	0	0	0	-1.43497	0	0	1.64936	0	0	0	0	0	0
NEGATIVE_REGULATION_OF_CYCLIC_NUCLEOTIDE_METABOLIC_PROCESS	1.37014	-1.70615	0	0	0	-1.35958	0	0	0	0	1.37266	-1.3881	0	0	0	-1.39425	0	0	1.47733	-1.31459	0	-1.40595	0	0	0	0	1.43047	-1.39088	0	0	0	0	1.40422	0	0	0	0	1.44062	0	0	0	0	1.40605	0	0	0	-1.41135	0	0
TRNA_SPECIFIC_RIBONUCLEASE_ACTIVITY	1.36976	0	0	0	1.46514	0	0	0	1.40038	0	0	0	0	-1.45433	0	0	-1.50576	-1.52384	0	0	1.41002	0	0	0	-1.59829	0	0	0	0	-1.4734	-1.51078	-1.56783	0	-1.49111	-1.52133	0	-1.50753	1.43413	0	0	-1.50578	-1.5325	0	0	0	0	0	0	0
RESPONSE_TO_POTASSIUM_ION	0	-1.3799	0	0	0	0	0	1.43849	0	1.41985	0	-1.36938	0	0	-1.39305	-1.4875	0	0	1.37727	-1.44588	1.52503	0	0	0	0	0	1.36875	0	0	0	0	0	1.50884	0	0	0	0	0	0	0	0	0	1.57791	-1.40217	0	0	0	0	0
PEPTIDYL_PROLYL_CIS_TRANS_ISOMERASE_ACTIVITY	0	0	0	0	1.51629	0	0	1.38589	1.45895	1.43197	0	0	0	-1.5027	-1.39393	-1.39028	-1.43561	-1.48481	0	-1.31638	1.44789	0	0	0	-1.54453	0	0	0	0	0	0	-1.48511	0	-1.46812	0	0	-1.44547	0	0	0	0	-1.46708	0	0	0	0	0	0	0
PHOTOTRANSDUCTION_VISIBLE_LIGHT	0	0	0	0	0	0	0	0	0	0	0	0	0	0	0	0	0	0	0	0	1.43545	0	-1.46564	0	0	0	0	0	0	0	0	0	0	0	0	0	0	0	0	0	0	0	0	0	0	0	0	0	0
SENSORY_PERCEPTION_OF_TEMPERATURE_STIMULUS	0	-1.5858	0	0	0	-1.41053	0	1.55739	0	1.48391	1.46986	-1.6013	0	0	-1.49678	-1.6204	0	0	1.47239	-1.59634	1.3738	0	0	0	0	0	1.52999	-1.5194	0	0	0	0	1.51435	0	0	0	0	1.5621	0	-1.5226	0	0	1.50723	0	0	-1.37338	-1.67635	0	0
REACTOME_CYCLIN_E_ASSOCIATED_EVENTS_DURING_G1_S_TRANSITION_	0	0	0	-1.53225	1.51122	0	-1.60804	0	1.53783	1.41047	0	0	-1.64389	-1.68738	-1.53159	-1.41163	-1.63162	-1.6913	0	0	1.55044	0	0	0	-1.82182	0	0	0	-1.47811	-1.65272	-1.51828	-1.80985	0	-1.69587	-1.64136	-1.46641	-1.73172	0	-1.71112	0	-1.61639	-1.73407	0	0	0	0	0	-1.52638	-1.43847
REACTOME_APC_C_CDC20_MEDIATED_DEGRADATION_OF_MITOTIC_PROTEINS	0	0	0	-1.64237	1.54649	0	-1.61065	1.42728	1.67343	1.52049	0	0	-1.60707	-1.72916	-1.55461	-1.42627	-1.58156	-1.80896	0	0	1.57849	0	0	-1.46343	-1.93964	0	0	0	-1.4392	-1.64213	-1.51378	-1.82236	0	-1.79782	-1.67026	-1.56108	-1.75752	0	-1.68714	-1.50684	-1.65593	-1.74432	0	0	-1.45573	0	0	-1.583	-1.42259
SYNAPTIC_TRANSMISSION_CHOLINERGIC	0	-1.90488	0	0	0	-1.37479	0	1.67761	0	1.55844	1.59209	-1.68878	0	0	-1.41198	-1.53345	0	0	1.7242	-1.67427	1.46184	0	0	0	0	-1.63524	1.69635	0	0	0	0	0	1.90086	0	0	0	0	1.40387	0	-1.60204	0	0	1.87888	-1.46605	0	-1.46979	-1.3213	0	0
SIGNAL_RELEASE	0	-1.68718	0	0	0	0	0	1.40003	0	1.35714	1.49657	-1.51206	0	0	-1.47427	-1.47775	0	0	1.69022	0	1.44461	0	0	0	0	-1.61287	1.62253	0	0	0	0	0	1.96809	0	0	0	0	1.57918	0	-1.41969	0	0	1.84657	0	0	-1.46477	0	0	0
REGULATION_OF_SYNAPTIC_VESICLE_EXOCYTOSIS	0	-1.993	0	0	0	0	0	1.49409	0	1.39827	1.62684	-1.59546	0	0	-1.38369	-1.55141	0	0	1.9206	-1.66025	1.36305	0	0	0	0	-1.74114	1.72002	0	0	0	0	0	1.99313	0	0	0	0	1.62692	0	-1.48842	0	0	1.93118	0	0	0	-1.45576	0	0
TRANSFERASE_ACTIVITY_TRANSFERRING_SULFUR_CONTAINING_GROUPS	0	-1.32594	0	0	0	-1.3586	0	0	0	0	1.43061	0	0	0	-1.37645	0	0	0	1.52713	0	1.36065	0	0	0	0	0	1.37031	-1.40888	0	0	0	0	1.36627	0	0	0	0	1.53014	0	0	0	0	1.41096	0	0	-1.3628	-1.46078	0	0
ORGANELLE_OUTER_MEMBRANE	0	0	0	0	0	0	0	0	0	0	0	0	0	0	0	0	0	0	0	0	0	0	0	0	0	0	0	0	0	0	0	0	0	0	0	0	0	0	0	0	0	0	0	0	0	0	0	0	0
SUBSTANTIA_NIGRA_DEVELOPMENT	0	0	0	0	0	0	0	1.40097	1.42559	1.47772	1.40379	-1.36115	0	0	-1.47811	-1.47301	0	0	1.44451	-1.46336	1.50701	0	0	0	0	0	1.43591	-1.34068	0	0	0	0	1.45394	0	0	0	0	1.42433	0	-1.4057	0	0	1.56418	0	0	0	0	0	0
ADENYLATE_CYCLASE_BINDING	0	-1.7581	0	0	0	-1.38629	0	1.4439	0	1.38991	1.58508	-1.44763	0	0	0	-1.40937	0	0	1.61919	-1.38829	0	0	0	0	0	-1.57798	1.56039	-1.41614	0	0	0	0	1.80198	0	0	0	0	1.45737	0	0	0	0	1.76653	-1.39393	0	-1.45483	-1.48134	0	0
REACTOME_DARPP_32_EVENTS	0	-1.92822	0	0	0	-1.386	0	1.50743	1.3975	1.55789	1.63379	-1.49964	0	0	-1.48038	-1.48878	0	0	1.76123	-1.53893	1.45688	0	0	0	0	-1.7556	1.68194	0	0	0	0	0	2.03001	0	0	0	0	1.49831	0	-1.45931	0	0	2.01281	0	0	-1.45798	0	0	0
ACETATE_ESTER_TRANSPORT	0	0	-1.48261	0	0	-1.36606	0	1.4611	0	1.39582	1.51047	-1.43347	0	0	-1.45656	-1.37389	0	0	1.38834	-1.47099	1.46803	0	-1.59632	0	0	0	1.42803	-1.48308	0	0	0	0	0	0	0	0	0	0	0	0	0	0	0	-1.44025	0	-1.48498	0	0	0
G_PROTEIN_COUPLED_GLUTAMATE_RECEPTOR_SIGNALING_PATHWAY	0	-1.55414	0	0	0	0	0	0	0	0	1.50197	-1.34251	0	0	0	-1.33378	0	0	1.56538	-1.32816	0	0	0	0	0	0	1.51591	-1.40388	0	0	0	0	1.56375	0	0	0	0	1.56546	0	0	0	0	1.54031	0	0	0	-1.54311	0	0
SYNAPTIC_VESICLE_ENDOCYTOSIS	0	-1.66363	0	0	1.40511	0	0	1.41257	0	1.38585	1.38967	-1.39865	0	0	-1.35476	-1.44964	0	0	1.53617	-1.42934	1.37082	0	0	0	0	-1.68426	1.49443	-1.36995	0	0	0	0	1.90323	0	0	0	0	1.46927	0	-1.3826	0	0	1.86579	-1.41966	0	-1.44602	-1.31749	0	0
PHOSPHOTRANSFERASE_ACTIVITY_NITROGENOUS_GROUP_AS_ACCEPTOR	0	-1.4181	-1.46814	0	1.45028	-1.36699	0	1.37316	0	0	1.37019	-1.4515	-1.49309	0	0	-1.4313	0	0	1.3697	-1.56716	1.45301	-1.41625	0	-1.54664	0	0	0	-1.38631	0	-1.44206	0	0	0	0	-1.45393	-1.49696	-1.45096	1.36885	0	-1.36402	0	-1.45855	1.40342	-1.59675	-1.45618	-1.35556	-1.40258	-1.45344	-1.49608
REACTOME_INSULIN_RECEPTOR_RECYCLING	0	-1.5145	0	0	1.54334	-1.40912	0	1.68339	1.58459	1.66974	1.5823	-1.64912	0	-1.50273	-1.53823	-1.57853	0	0	1.53328	-1.6245	1.54201	0	0	0	-1.5147	-1.73584	1.59025	0	0	0	0	0	1.65846	0	0	0	0	0	0	-1.77072	0	-1.46089	1.5737	-1.34845	-1.48636	-1.48085	0	0	0
NEGATIVE_REGULATION_OF_NOTCH_SIGNALING_PATHWAY	0	0	0	0	0	-1.37686	0	1.3898	0	0	1.35161	-1.3899	0	0	0	0	0	0	1.32908	0	1.35718	0	0	0	0	0	1.36261	-1.38055	-1.40986	0	0	0	0	0	0	0	0	0	0	-1.35963	0	0	0	-1.36599	0	-1.44795	0	0	0
REACTOME_ACTIVATION_OF_KAINATE_RECEPTORS_UPON_GLUTAMATE_BINDING	0	-1.72929	0	0	0	-1.39577	0	1.48534	0	1.49735	1.48073	-1.55248	0	0	-1.50789	-1.54395	0	0	1.57084	-1.50597	1.42101	0	0	0	0	-1.58987	1.54257	-1.34115	0	0	0	0	1.8625	0	0	0	0	1.37033	0	-1.539	0	0	1.7592	-1.37308	0	-1.41102	-1.43483	0	0
KEGG_MATURITY_ONSET_DIABETES_OF_THE_YOUNG	0	0	0	0	0	0	0	0	0	0	1.40152	0	0	0	0	0	0	-1.44955	0	0	0	-1.45055	-1.52189	0	0	0	0	-1.32334	0	0	-1.5673	0	0	0	0	0	0	0	0	0	0	0	0	0	0	0	0	0	0
POSITIVE_REGULATION_OF_MEMBRANE_POTENTIAL	0	-1.91834	0	0	0	-1.42733	0	1.56997	0	1.49408	1.61888	-1.61438	0	0	-1.3605	-1.63288	0	0	1.77974	-1.58745	1.38716	0	0	0	0	-1.73607	1.70564	-1.44604	0	0	0	0	1.92426	0	0	0	0	1.6589	0	-1.60888	0	0	1.88571	-1.4557	0	-1.53488	-1.60345	0	0
GLYCINE_BINDING	0	-1.78416	0	0	0	-1.43389	0	1.65083	0	1.52184	1.65481	-1.72146	0	0	-1.45447	-1.63212	0	0	1.75106	-1.67784	1.44386	0	0	0	0	-1.55584	1.67299	-1.50631	0	0	0	0	1.61757	0	0	0	0	1.66018	0	-1.60622	0	0	1.63117	-1.46285	0	-1.56436	-1.58269	0	0
VACUOLAR_PROTON_TRANSPORTING_V_TYPE_ATPASE_COMPLEX	0	-1.51826	0	0	0	0	0	1.5476	1.44593	1.53654	1.50166	-1.49092	0	0	-1.45797	-1.52431	0	0	1.39085	-1.47384	1.38962	0	0	0	0	-1.77499	1.57906	0	0	0	0	0	1.67098	0	0	0	0	0	0	-1.63265	0	0	1.56316	0	0	0	0	0	0
PURINE_RIBONUCLEOTIDE_METABOLIC_PROCESS	0	0	-1.4726	0	1.48015	-1.37766	0	1.40095	1.4019	1.50095	1.39248	-1.40554	0	-1.41736	-1.45969	-1.3525	0	0	1.39539	0	1.48884	0	0	0	0	0	1.44425	-1.45485	0	0	0	0	1.41355	-1.48067	-1.4306	-1.46769	0	1.49468	0	0	0	-1.44358	1.41488	-1.38293	0	-1.37669	-1.40293	-1.4506	0
G_PROTEIN_COUPLED_RECEPTOR_SIGNALING_PATHWAY_COUPLED_TO_CYCLIC_NUCLEOTIDE_SECOND_MESSENGER	0	-2.0886	0	0	0	0	0	1.51683	0	1.40447	1.57847	-1.52742	0	0	-1.39154	-1.55543	0	0	1.82132	-1.58363	1.41092	0	0	0	0	-1.60592	1.85535	-1.38026	0	0	0	0	2.02808	0	0	0	0	1.55848	0	-1.40978	0	0	1.94432	-1.36688	0	-1.46468	-1.45586	0	0
ADULT_FEEDING_BEHAVIOR	0	0	-1.43999	-1.43078	0	-1.41577	0	0	0	1.36287	1.46563	0	0	0	-1.43175	-1.45585	0	0	1.37045	-1.34742	0	-1.39774	-1.60095	0	0	0	0	-1.60621	-1.44332	0	0	0	0	-1.43866	0	0	0	1.44896	0	0	0	0	0	0	0	-1.44498	-1.6622	0	0
OXALOACETATE_METABOLIC_PROCESS	0	0	0	0	0	0	0	0	0	0	0	0	0	0	0	0	0	0	0	0	0	0	0	0	0	0	0	0	0	0	0	0	0	0	0	0	0	0	0	0	0	0	0	0	0	0	0	0	0
INTRASPECIES_INTERACTION_BETWEEN_ORGANISMS	0	-1.72226	0	0	0	0	0	1.38547	0	0	1.39752	-1.41666	0	0	0	0	0	0	1.5997	-1.45258	0	0	0	0	0	-1.43906	1.47839	-1.322	0	0	0	0	1.89173	0	0	0	0	1.40947	0	-1.35064	0	0	1.78803	-1.35173	0	0	-1.32336	0	0
EXCITATORY_SYNAPSE	0	-2.04342	0	0	0	-1.41484	0	1.51882	0	1.39316	1.57198	-1.53731	0	0	-1.42507	-1.59108	0	0	1.84667	-1.6541	1.44284	0	0	0	0	-1.61025	1.6915	-1.50984	0	0	0	0	2.18371	0	0	0	0	1.67639	0	-1.48652	0	0	2.23183	-1.42145	0	-1.43215	-1.51086	0	0
DOPAMINE_RECEPTOR_BINDING	0	-1.45386	0	0	1.39499	-1.47411	0	1.35899	1.41035	1.40939	1.37669	-1.42294	0	0	-1.40825	-1.39613	0	0	1.46247	-1.38881	0	0	0	0	0	-1.47557	1.3856	-1.43372	0	0	0	0	1.33989	0	0	0	0	0	0	-1.40978	0	0	1.50493	0	-1.44736	-1.39308	-1.47498	0	0
POSITIVE_REGULATION_OF_LYASE_ACTIVITY	0	-1.78568	0	0	0	-1.44879	0	1.56385	0	1.54545	1.63591	-1.5903	0	0	-1.53276	-1.63043	0	0	1.6263	-1.6736	1.51592	0	0	0	0	0	1.67635	-1.38285	0	0	0	0	1.85593	0	0	0	0	1.4467	0	-1.655	0	0	1.88249	-1.39879	0	-1.42224	-1.34965	0	0
GABA_A_RECEPTOR_ACTIVITY	0	-2.25957	0	0	1.57849	-1.39996	0	1.66503	1.42015	1.64211	1.58833	-1.71756	0	0	-1.48588	-1.56291	0	0	1.69294	-1.79814	1.56071	0	0	0	0	-1.87553	1.66225	0	0	0	0	0	1.9938	0	0	0	0	1.43198	0	-1.79094	0	0	2.04724	-1.39615	0	-1.46326	-1.41572	0	0
HYDROLASE_ACTIVITY_ACTING_ON_ACID_ANHYDRIDES_CATALYZING_TRANSMEMBRANE_MOVEMENT_OF_SUBSTANCES	0	0	0	0	0	0	0	1.36967	0	1.39612	1.43783	-1.3475	0	0	-1.35959	-1.34942	0	0	1.43453	-1.35518	1.39781	0	0	0	0	0	1.51041	0	0	0	0	0	1.54071	0	0	0	0	1.38336	0	0	0	0	1.50471	0	0	0	0	0	0
KEGG_GLYCOSAMINOGLYCAN_BIOSYNTHESIS_HEPARAN_SULFATE	0	-1.49703	0	0	0	0	0	0	0	0	0	-1.3568	0	0	0	0	0	0	1.43755	0	0	0	0	0	0	-1.57912	1.37521	0	0	0	0	0	1.55228	0	0	0	0	0	0	0	0	0	1.53315	0	0	0	0	0	0
BLOC_1_COMPLEX	0	0	0	0	1.3955	0	0	0	0	0	0	0	-1.44658	-1.53858	0	0	0	-1.52194	0	0	0	0	0	0	-1.47202	0	0	0	-1.44648	0	0	-1.50378	0	-1.44627	-1.48308	0	-1.49421	0	-1.44777	0	0	-1.48443	0	0	0	0	0	-1.44626	0
NEUROPEPTIDE_RECEPTOR_ACTIVITY	0	-1.88555	0	0	0	-1.58764	0	1.55871	0	1.47626	1.703	-1.56412	0	0	-1.56095	-1.65491	0	0	1.77756	-1.64608	1.51674	-1.39877	0	0	0	0	1.56676	-1.70692	0	0	0	0	1.62093	0	0	0	0	1.5263	0	-1.44454	0	0	1.79732	-1.58575	0	-1.59871	-1.59881	0	0
POSITIVE_REGULATION_OF_MITOCHONDRIAL_FISSION	0	0	0	0	0	0	0	0	0	0	0	0	0	0	0	0	0	0	0	0	0	-1.4121	0	0	0	0	0	0	0	0	0	0	0	0	0	0	0	0	0	0	0	0	0	-1.35018	0	0	0	0	0
POSITIVE_REGULATION_OF_EXCITATORY_POSTSYNAPTIC_MEMBRANE_POTENTIAL	0	-2.04148	0	0	0	-1.37349	0	1.52218	0	1.47311	1.67357	-1.68339	0	0	-1.38108	-1.56994	0	0	1.88267	-1.64168	0	0	0	0	0	-1.72607	1.69325	-1.4278	0	0	0	0	2.05314	0	0	0	0	1.62756	0	-1.53308	0	0	1.98435	-1.4019	0	-1.46488	-1.6082	0	0
SPINAL_CORD_ASSOCIATION_NEURON_DIFFERENTIATION	0	-1.76384	0	0	0	-1.53744	0	1.55219	0	1.36642	1.42682	-1.5389	0	0	-1.43256	-1.64903	0	0	1.49188	-1.71009	1.40495	0	0	0	0	0	1.41404	-1.53891	0	0	0	0	1.53586	0	0	0	0	1.35773	0	-1.56201	0	0	1.56301	-1.44634	0	-1.46821	-1.50308	0	0
CILIARY_ROOTLET	0	0	0	0	0	0	0	0	0	0	1.36787	0	0	0	0	0	0	0	0	0	0	0	0	0	0	0	0	0	0	0	0	0	0	0	0	0	0	0	0	0	0	0	0	0	0	0	0	0	0
POSITIVE_REGULATION_OF_PEPTIDE_SECRETION	0	-1.48175	0	0	0	0	0	0	0	0	1.36018	0	0	0	0	0	0	0	1.3985	0	0	0	0	0	0	-1.53066	1.49392	0	0	0	0	0	1.67715	0	0	0	0	1.41711	0	0	0	0	1.56874	0	0	0	0	0	0
DETECTION_OF_ABIOTIC_STIMULUS	0	-1.53408	0	0	0	0	0	1.41376	0	1.41985	1.57393	-1.41387	0	0	-1.46147	-1.40926	0	0	1.53381	-1.37103	1.41844	0	0	0	0	0	1.55825	-1.3463	0	0	0	0	1.6207	0	0	0	0	1.40585	0	0	0	0	1.61533	0	0	-1.35417	-1.38423	0	0
REACTOME_RNA_POL_III_CHAIN_ELONGATION	0	0	0	0	0	0	0	0	1.40678	0	0	0	0	-1.41111	-1.49362	0	0	0	0	0	1.54423	0	0	0	0	0	0	0	0	0	0	0	0	0	0	0	0	0	0	0	0	0	0	0	0	0	0	0	0
SYNAPTIC_VESICLE_RECYCLING	0	-1.67115	0	0	0	0	0	1.43402	0	1.37991	1.44259	-1.39987	0	0	-1.35688	-1.44788	0	0	1.51944	-1.47642	1.37553	0	0	0	0	-1.7326	1.4765	-1.40936	0	0	0	0	1.91452	0	0	0	0	1.48269	0	-1.39272	0	0	1.83458	-1.43467	0	-1.43038	-1.32597	0	0
NEGATIVE_REGULATION_OF_PURINE_NUCLEOTIDE_METABOLIC_PROCESS	0	-1.56242	0	0	0	0	0	0	0	0	0	0	0	0	0	0	0	0	1.41064	0	0	0	0	0	0	0	1.3396	0	0	0	0	0	1.36644	0	0	0	0	1.41095	0	0	0	0	1.38857	0	0	0	0	0	0
LIGASE_ACTIVITY_FORMING_CARBON_OXYGEN_BONDS	0	0	0	0	0	0	0	0	0	0	1.35267	0	0	0	-1.37255	0	0	0	1.31858	0	1.39714	0	0	0	0	0	1.39604	0	0	0	0	0	1.40715	0	0	0	0	0	0	0	0	0	1.4548	0	0	0	0	0	0
LEARNING	0	-1.81242	0	0	0	0	0	1.38459	0	0	1.48487	-1.44486	0	0	0	-1.41618	0	0	1.68054	-1.47612	1.362	0	0	0	0	-1.68907	1.57734	0	0	0	0	0	1.98291	0	0	0	0	1.41825	0	-1.37068	0	0	1.91968	0	0	0	-1.39149	0	0
RIBONUCLEOTIDE_METABOLIC_PROCESS	0	0	0	0	0	0	0	1.37903	1.43373	1.41963	1.39597	-1.39579	0	0	-1.46332	-1.55418	0	0	1.40649	-1.40436	1.39426	0	0	0	0	0	1.36524	0	0	0	0	-1.4312	1.42965	0	0	0	0	1.46556	0	-1.35275	0	0	1.4148	-1.38469	0	0	0	0	0
VOLTAGE_GATED_CALCIUM_CHANNEL_COMPLEX	0	-1.92929	0	0	0	0	0	1.46873	0	1.41352	1.59499	-1.49634	0	0	-1.34949	-1.42924	0	0	1.80357	-1.47852	0	0	0	0	0	-1.64519	1.68308	0	0	0	0	0	2.07095	0	0	0	0	1.59077	0	-1.42981	0	0	1.76882	0	0	0	-1.35618	0	0
REGULATION_OF_SYNAPTIC_PLASTICITY	0	-1.73461	0	0	0	0	0	1.4755	0	1.38426	1.52419	-1.50924	0	0	0	-1.45616	0	0	1.64638	-1.43498	1.35612	0	0	0	0	-1.60268	1.62155	-1.33263	0	0	0	0	1.94673	0	0	0	0	1.47099	0	-1.40856	0	0	1.88597	0	0	0	-1.35905	0	0
DOPAMINE_RECEPTOR_SIGNALING_PATHWAY	0	0	0	0	0	0	0	0	0	0	1.3442	0	0	0	0	0	0	0	1.32713	0	0	0	0	0	0	0	0	-1.39342	0	0	0	0	0	0	0	0	0	1.44105	0	0	0	0	0	0	0	0	-1.37159	0	0
POSTSYNAPTIC_DENSITY	0	-2.0607	0	0	0	0	0	1.51385	0	1.49985	1.6283	-1.63381	0	0	-1.45636	-1.50796	0	0	1.88055	-1.63004	1.45739	0	0	0	0	-1.86775	1.74081	-1.36983	0	0	0	0	2.31463	0	0	0	0	1.71024	0	-1.58534	0	0	2.20144	-1.38148	0	-1.40705	-1.48945	0	0
NEGATIVE_REGULATION_OF_CAMP_BIOSYNTHETIC_PROCESS	0	-1.70077	0	0	0	-1.36689	0	0	0	0	0	0	0	0	0	-1.34335	0	0	1.44961	0	0	0	0	0	0	0	1.35972	0	0	0	0	0	1.52153	0	0	0	0	1.388	0	0	0	0	1.45924	0	0	0	-1.35899	0	0
ACETYLCHOLINE_RECEPTOR_ACTIVITY	0	-1.64837	0	0	0	-1.45376	0	1.57631	0	1.53775	1.72904	-1.57882	0	0	-1.50704	-1.59502	0	0	1.62791	-1.52511	1.47921	0	0	0	0	0	1.71877	-1.52795	0	0	0	0	1.7924	0	0	0	0	0	0	-1.49724	0	0	1.7439	-1.42424	0	-1.51317	-1.47896	0	0
REGULATION_OF_RENAL_SODIUM_EXCRETION	0	-1.46437	0	0	0	0	0	0	0	0	0	-1.38582	0	0	0	-1.40597	0	0	1.47968	-1.4497	1.36387	0	0	0	0	0	1.44253	-1.34951	0	0	0	0	1.57184	0	0	0	0	0	0	-1.37929	0	0	1.59758	-1.36484	0	0	-1.43298	0	0
REACTOME_TRIGLYCERIDE_BIOSYNTHESIS	0	-1.33257	0	0	0	0	0	1.35279	0	1.35456	1.47864	-1.36703	0	0	0	0	0	0	1.55241	0	0	0	0	0	0	-1.46726	1.43339	-1.37142	0	0	0	0	1.52552	0	0	0	0	1.45336	0	0	0	0	1.57984	0	0	-1.41812	-1.41331	0	0
RIBOSE_PHOSPHATE_METABOLIC_PROCESS	0	0	0	0	1.41955	-1.35426	-1.45206	0	0	1.36537	1.34751	-1.3606	0	0	-1.3583	-1.38331	0	0	1.36992	0	1.40473	0	0	0	0	0	1.41233	0	0	0	0	0	1.40992	0	0	0	0	1.42799	0	-1.36662	0	0	1.37391	-1.37202	0	-1.38538	0	0	0
NEGATIVE_REGULATION_OF_HEART_RATE	0	-1.38759	0	0	0	0	0	0	0	0	0	0	0	0	0	0	0	0	1.35441	-1.35135	0	0	0	0	0	0	0	-1.35001	0	0	0	0	1.40573	0	0	0	0	1.34115	0	0	0	0	1.40056	0	0	0	-1.33775	0	0
INHIBITORY_SYNAPSE	0	-1.84525	0	0	0	-1.40875	0	1.55136	0	1.40902	1.51171	-1.53695	0	0	0	-1.59671	0	0	1.69248	-1.66277	1.42081	0	0	0	0	-1.43157	1.67071	-1.44188	0	0	0	0	1.74224	0	0	0	0	1.5522	0	-1.53213	0	0	1.76633	-1.41325	0	-1.36302	-1.40704	0	0
INTERMEDIATE_FILAMENT_ORGANIZATION	0	0	0	0	0	-1.3442	0	1.56035	1.43162	1.51573	1.50977	-1.52559	0	0	-1.45014	-1.52575	0	0	1.47572	-1.48644	1.43775	0	0	0	0	0	1.50928	0	0	0	0	0	0	0	0	0	0	1.39469	0	-1.53071	0	0	0	-1.37129	0	-1.48898	0	0	0
NUCLEOSIDE_TRIPHOSPHATE_BIOSYNTHETIC_PROCESS	0	0	0	0	0	0	0	0	0	1.35812	0	0	-1.46712	-1.52788	0	-1.33446	-1.57663	-1.43929	0	0	0	0	0	0	-1.57343	0	0	0	0	0	-1.56947	-1.62865	0	-1.55949	-1.45218	0	-1.47239	0	-1.4923	0	-1.48761	-1.52598	0	0	0	0	0	0	0
REGULATION_OF_POTASSIUM_ION_TRANSMEMBRANE_TRANSPORT	0	-1.56637	0	0	0	0	0	1.48065	0	1.43752	1.54968	-1.43099	0	0	0	-1.34313	0	0	1.6239	-1.41257	1.40112	0	0	0	0	-1.43918	1.72657	0	0	0	0	0	1.78315	0	0	0	0	1.64287	0	-1.38467	0	0	1.69524	0	0	0	0	0	0
REACTOME_REGULATION_OF_INSULIN_SECRETION	0	-1.50031	0	0	0	0	0	1.35311	0	0	1.40818	-1.37594	0	0	-1.36261	-1.41187	0	0	1.57939	-1.41094	0	0	0	0	0	0	1.53726	-1.34073	0	0	0	0	1.65856	0	0	0	0	1.59857	0	0	0	0	1.67011	0	0	0	-1.34352	0	0
CHANNEL_REGULATOR_ACTIVITY	0	-1.53293	0	0	0	0	0	0	0	0	1.38419	-1.36539	0	0	0	0	0	0	1.46952	-1.37447	1.40937	0	0	0	0	0	1.45364	0	0	0	0	0	1.69769	0	0	0	0	1.49571	0	0	0	0	1.64815	-1.43344	0	0	-1.37823	0	0
DENDRITIC_SPINE	0	-1.8182	0	0	0	0	0	1.35855	0	1.36825	1.51495	-1.44938	0	0	0	-1.43105	0	0	1.69408	-1.46529	0	0	0	0	0	-1.58131	1.59428	0	0	0	0	0	2.01563	0	0	0	0	1.64655	0	-1.44773	0	0	1.86377	0	0	0	-1.49707	0	0
ACTION_POTENTIAL	0	-2.01254	0	0	0	0	0	1.42815	0	1.38957	1.48456	-1.539	0	0	0	-1.4054	0	0	1.69422	-1.52663	0	0	0	0	0	-1.52318	1.55285	-1.46344	0	0	0	0	2.02857	0	0	0	0	1.51225	0	-1.41373	0	0	1.91768	-1.35518	0	0	-1.5295	0	0
REGULATION_OF_CYCLASE_ACTIVITY	0	-1.83639	0	0	0	-1.42392	0	1.51932	0	1.42627	1.53073	-1.49656	0	0	-1.42761	-1.55587	0	0	1.63725	-1.58284	1.3918	0	0	0	0	-1.47905	1.55683	-1.36684	0	0	0	0	1.73636	0	0	0	0	1.44155	0	-1.56488	0	0	1.79084	-1.41792	0	-1.45195	-1.40676	0	0
DICARBOXYLIC_ACID_TRANSPORT	0	-1.5679	0	0	0	0	0	0	0	0	0	-1.37833	0	0	0	-1.35146	0	0	1.49512	-1.39868	1.38652	0	0	0	0	-1.42918	1.38752	0	0	0	0	0	1.66538	0	0	0	0	0	0	0	0	0	1.60253	0	0	0	0	0	0
ATPASE_ACTIVITY_COUPLED_TO_TRANSMEMBRANE_MOVEMENT_OF_SUBSTANCES	0	0	0	0	0	0	0	0	0	1.36121	1.40729	0	0	0	0	0	0	0	1.38782	0	0	0	0	0	0	0	1.44311	0	0	0	0	0	1.52187	0	0	0	0	0	0	0	0	0	1.4714	0	0	0	0	0	0
ESTABLISHMENT_OF_VESICLE_LOCALIZATION	0	-1.80151	0	0	0	0	0	1.40334	0	1.38265	1.46982	-1.41655	0	0	0	-1.39108	0	0	1.60519	-1.47943	0	0	0	0	0	-1.90341	1.57353	0	0	0	0	0	2.04972	0	0	0	0	1.51729	0	-1.42023	0	0	1.86556	0	0	0	-1.32724	0	0
ENERGY_DERIVATION_BY_OXIDATION_OF_ORGANIC_COMPOUNDS	0	0	0	0	0	0	0	0	0	0	0	0	0	0	-1.46396	0	0	0	0	0	1.38873	0	0	0	0	0	0	0	0	0	0	0	0	0	0	0	0	0	0	0	0	0	0	0	0	0	0	0	0
CALCIUM_ION_TRANSMEMBRANE_TRANSPORT	0	-1.62316	0	0	0	0	0	0	0	0	1.42586	0	0	0	0	0	0	0	1.59704	-1.40265	0	0	0	0	0	0	1.48145	0	0	0	0	0	1.70371	0	0	0	0	1.49769	0	0	0	0	1.71877	0	0	0	0	0	0
RESPONSE_TO_GLUCAGON	0	0	0	0	0	0	0	0	0	0	0	0	0	0	0	0	0	0	0	0	0	0	0	0	0	0	0	0	0	0	0	0	0	0	0	0	0	0	0	0	0	0	0	0	0	0	0	0	0
REACTOME_FGFR4_LIGAND_BINDING_AND_ACTIVATION	0	0	0	0	0	0	0	0	0	0	0	0	0	0	0	0	0	0	0	0	0	0	0	0	0	0	0	0	0	0	0	0	0	0	0	0	0	1.34413	0	0	0	0	0	0	0	0	0	0	0
PURINE_NUCLEOTIDE_METABOLIC_PROCESS	0	0	0	0	0	0	0	0	0	0	1.34097	0	0	0	-1.38543	-1.36231	0	0	0	0	1.45992	0	0	0	0	0	1.35953	0	0	0	0	-1.44131	1.3768	0	0	0	0	1.41813	0	0	0	0	1.39075	0	0	0	0	0	0
NEURON_SPINE	0	-1.83697	0	0	0	0	0	1.40035	0	1.3833	1.5707	-1.44988	0	0	0	-1.37586	0	0	1.70221	-1.46863	0	0	0	0	0	-1.57563	1.60059	-1.35739	0	0	0	0	2.02054	0	0	0	0	1.65919	0	-1.42041	0	0	1.91582	0	0	0	-1.50062	0	0
KEGG_ARGININE_AND_PROLINE_METABOLISM	0	0	0	0	0	0	0	0	0	0	0	0	0	0	0	0	0	0	0	0	0	0	0	0	0	0	0	0	0	0	0	0	0	0	0	0	0	1.38623	0	0	0	0	0	-1.36275	0	0	-1.3436	0	0
INTRAMOLECULAR_OXIDOREDUCTASE_ACTIVITY_TRANSPOSING_C_C_BONDS	0	0	-1.57427	-1.52799	0	-1.36017	-1.6088	0	0	0	0	0	-1.52798	-1.64538	0	0	-1.58983	-1.61027	0	0	0	-1.43856	-1.67853	-1.61318	-1.56021	0	0	0	-1.45631	-1.43297	-1.77972	-1.67962	0	-1.61278	-1.50293	-1.58304	-1.59408	0	-1.61128	0	-1.67503	-1.65434	0	0	0	0	0	-1.69653	-1.60095
REACTOME_ASSEMBLY_OF_THE_PRE_REPLICATIVE_COMPLEX	0	0	0	-1.52094	1.47423	0	-1.45835	0	1.57396	1.43912	0	0	-1.57659	-1.80641	-1.56531	-1.44151	-1.48213	-1.59675	0	0	1.61254	0	0	0	-1.69766	0	0	0	-1.45681	-1.60366	0	-1.69989	0	-1.62443	-1.56665	-1.45606	-1.73007	0	-1.5784	-1.45288	-1.48397	-1.60475	0	0	0	0	0	-1.49822	0
REACTOME_PROTEIN_FOLDING	0	0	0	0	0	0	-1.4449	0	1.41359	0	0	0	-1.47167	-1.52351	-1.52186	-1.42039	-1.44666	-1.58805	0	-1.33373	1.47889	0	0	0	-1.69736	0	0	0	0	-1.46626	0	-1.59661	0	-1.50755	0	0	-1.55912	0	-1.47918	-1.41983	-1.47564	-1.50497	1.39477	0	0	0	0	-1.43034	0
REACTOME_CYTOSOLIC_TRNA_AMINOACYLATION	0	0	0	0	0	0	0	1.39442	1.48665	1.359	1.37264	-1.35695	0	0	-1.51268	-1.43756	0	0	1.40675	-1.3981	1.49637	0	0	0	0	-1.4528	1.40002	0	0	-1.45604	0	0	1.68103	0	0	0	0	0	0	-1.48845	0	0	1.71212	0	0	0	0	0	0
NEGATIVE_REGULATION_OF_CAMP_METABOLIC_PROCESS	0	-1.69927	0	0	0	0	0	0	0	0	1.33155	0	0	0	0	0	0	0	1.42575	0	0	0	0	0	0	0	0	0	0	0	0	0	1.45894	0	0	0	0	0	0	0	0	0	1.39089	0	0	0	-1.35124	0	0
DETECTION_OF_MECHANICAL_STIMULUS_INVOLVED_IN_SENSORY_PERCEPTION	0	-1.63347	0	0	0	-1.38029	0	1.48614	0	1.43748	1.55874	-1.5044	0	0	-1.40516	-1.61998	0	0	1.63269	-1.56342	0	0	0	0	0	-1.47413	1.59235	-1.46039	0	0	0	0	1.61809	0	0	0	0	1.56251	0	-1.50459	0	0	1.5865	-1.34303	0	-1.40697	-1.55381	0	0
MICROTUBULE_BASED_TRANSPORT	0	0	0	0	0	0	0	0	0	1.36659	1.36788	-1.35687	0	0	-1.35716	-1.35893	0	0	0	-1.31703	0	0	0	0	0	0	0	-1.34182	0	0	0	0	1.47236	0	0	0	0	1.34222	0	-1.35336	0	0	1.39171	0	0	-1.35226	0	0	0
BIOCARTA_KREB_PATHWAY	0	0	0	0	0	0	0	1.37533	0	1.37272	1.39232	-1.3526	0	0	-1.36493	-1.41259	0	0	1.59807	-1.31592	1.51171	0	0	0	0	0	1.51739	-1.351	0	0	0	0	1.53064	0	0	0	0	1.43642	0	0	0	0	1.61462	0	0	0	0	0	0
DRUG_BINDING	0	-1.49549	0	0	0	0	0	1.36536	0	0	1.40724	-1.35441	0	0	0	0	0	0	1.44864	-1.39692	0	0	0	0	0	0	1.4688	0	0	0	0	0	1.54549	0	0	0	0	1.43773	0	0	0	0	1.54794	0	0	0	0	0	0
NARROW_PORE_CHANNEL_ACTIVITY	0	-1.32842	-1.42245	0	0	-1.43851	0	0	0	0	1.33005	-1.42194	0	-1.42343	-1.46267	-1.43413	0	-1.5011	0	-1.36654	0	-1.43231	-1.45328	0	0	0	0	-1.46804	-1.40054	-1.43521	0	0	0	0	0	0	-1.43484	0	0	-1.39142	0	0	0	-1.45029	-1.48518	-1.41284	-1.40874	0	-1.47303
CEREBELLAR_CORTEX_MORPHOGENESIS	0	-1.92513	0	0	0	0	0	1.4258	0	1.38392	1.5223	-1.62904	0	0	0	-1.52171	0	0	1.68937	-1.58801	0	0	0	0	0	-1.66087	1.71472	0	0	0	0	0	1.80628	0	0	0	0	1.49001	0	-1.51375	0	0	1.86677	0	0	-1.41856	-1.41977	0	0
POSITIVE_REGULATION_OF_GLUTAMATE_SECRETION	0	-1.63198	0	0	0	-1.42875	0	1.38782	0	0	1.47533	-1.46025	0	0	-1.38753	-1.49393	0	0	1.6907	-1.49991	0	0	0	0	0	-1.42375	1.54368	-1.46126	0	0	0	0	1.4919	0	0	0	0	1.41794	0	0	0	0	1.6427	-1.34792	0	-1.38001	-1.60178	0	0
INWARD_RECTIFIER_POTASSIUM_CHANNEL_ACTIVITY	0	0	0	0	0	0	0	0	0	0	1.37921	0	0	0	0	0	0	0	0	0	0	0	0	0	0	0	1.37141	0	0	0	0	0	1.36325	0	0	0	0	1.38629	0	0	0	0	1.45765	0	0	0	0	0	0
INTEGRAL_COMPONENT_OF_MITOCHONDRIAL_INNER_MEMBRANE	0	0	0	-1.45206	0	0	-1.46555	0	0	0	0	0	-1.54383	0	0	0	0	0	0	0	0	-1.39211	0	0	-1.49674	0	0	0	0	0	0	-1.49219	0	-1.46045	0	0	0	0	0	0	-1.4712	-1.47876	0	0	0	0	0	0	-1.42596
GLUTAMINE_FAMILY_AMINO_ACID_CATABOLIC_PROCESS	0	-1.54747	0	0	0	0	0	1.44573	0	1.40144	1.47506	-1.39122	0	0	-1.37847	-1.40867	0	0	1.46177	-1.41046	1.38469	0	0	0	0	0	1.54911	-1.50026	0	0	0	0	1.64103	0	0	0	0	1.50789	0	-1.3714	0	0	1.61088	-1.43237	0	0	-1.45632	0	0
REACTOME_HIGHLY_CALCIUM_PERMEABLE_POSTSYNAPTIC_NICOTINIC_ACETYLCHOLINE_RECEPTORS	0	-1.83097	0	0	0	-1.55771	0	1.54708	0	1.54909	1.67853	-1.5314	0	0	-1.43743	-1.39437	0	0	1.62848	-1.48982	1.40225	0	0	0	0	-1.61719	1.6955	-1.58495	0	0	0	0	1.72824	0	0	0	0	0	0	-1.42973	0	0	1.68975	-1.44969	0	-1.66783	-1.52346	0	0
CIS_TRANS_ISOMERASE_ACTIVITY	0	0	0	0	1.40674	0	0	0	1.39885	0	0	0	0	-1.44974	0	0	0	0	0	0	1.36098	0	0	0	-1.44893	0	0	0	0	0	0	-1.43243	0	0	0	0	0	0	0	0	0	0	0	0	0	0	0	0	0
NODE_OF_RANVIER	0	-1.77043	0	0	0	0	0	0	0	0	1.45844	-1.4193	0	0	0	-1.38858	0	0	1.66684	-1.54352	0	0	0	0	0	0	1.50856	-1.46575	0	0	0	0	1.66335	0	0	0	0	1.49014	0	0	0	0	1.73557	-1.36445	0	0	-1.50998	0	0
RESPONSE_TO_COCAINE	0	-1.97765	0	0	0	0	0	1.46846	0	1.38182	1.45982	-1.52512	0	0	-1.35259	-1.54441	0	0	1.73873	-1.56818	0	0	0	0	0	-1.58972	1.57084	-1.34736	0	0	0	0	1.88555	0	0	0	0	1.53034	0	-1.4376	0	0	1.88585	0	0	-1.35896	-1.40935	0	0
POSITIVE_REGULATION_OF_RENAL_SODIUM_EXCRETION	0	-1.46359	0	0	1.41269	0	0	0	0	0	1.33966	-1.39814	0	0	-1.41698	0	0	0	1.44578	-1.42011	1.41758	0	0	0	0	0	1.44968	0	0	0	0	0	1.52615	0	0	0	0	0	0	0	0	0	1.65989	-1.39842	0	0	-1.32776	0	0
REACTOME_TRNA_AMINOACYLATION	0	0	0	0	0	0	0	0	0	0	0	0	0	0	-1.3928	0	0	0	0	0	1.38469	0	0	0	0	0	0	0	0	0	0	0	1.39781	0	0	0	0	0	0	0	0	0	1.44393	0	0	0	0	0	0
METAL_CLUSTER_BINDING	0	0	0	0	0	0	0	0	1.41409	0	0	0	0	-1.47778	-1.3711	0	0	0	0	0	1.45133	0	0	0	-1.45964	0	0	0	0	0	0	0	0	0	-1.48518	0	-1.47695	0	0	0	0	0	0	0	0	0	0	0	0
REACTOME_TETRAHYDROBIOPTERIN_BH4_SYNTHESIS_RECYCLING_SALVAGE_AND_REGULATION	0	0	0	0	0	0	0	0	0	1.3809	0	0	0	0	-1.35236	0	0	0	0	0	0	0	0	0	0	0	0	0	0	0	0	0	0	0	0	0	0	0	0	-1.42728	0	0	0	0	0	0	0	0	0
KETONE_BIOSYNTHETIC_PROCESS	0	0	-1.42573	0	0	0	0	0	0	0	0	0	0	0	0	0	-1.55412	-1.46212	0	0	0	0	-1.57799	0	0	0	0	0	0	0	-1.64805	-1.48959	0	0	0	0	-1.44629	0	0	0	0	0	0	0	0	0	0	0	0
CIRCADIAN_SLEEP_WAKE_CYCLE	0	-1.51104	0	0	0	0	0	1.49724	0	1.44595	1.44279	-1.40853	0	0	0	-1.37152	0	0	1.44521	-1.40349	1.42132	0	0	0	0	-1.51036	1.5337	0	0	0	0	0	1.59875	0	0	0	0	0	0	-1.34894	0	0	1.54505	-1.34379	0	0	0	0	0
CEREBELLAR_CORTEX_DEVELOPMENT	0	-1.94886	0	0	0	0	0	1.40502	0	0	1.46516	-1.49138	0	0	0	-1.38214	0	0	1.68592	-1.48577	0	0	0	0	0	-1.74434	1.63572	0	0	0	0	0	1.9913	0	0	0	0	1.46265	0	-1.43811	0	0	1.9637	0	0	0	0	0	0
AMINO_ACID_ACTIVATION	0	0	0	0	0	0	0	0	0	0	1.41874	0	0	0	0	0	0	0	1.35082	0	1.36917	0	0	0	0	0	1.38106	0	0	0	0	0	1.41059	0	0	0	0	0	0	0	0	0	1.40545	0	0	0	0	0	0
SODIUM_ION_TRANSMEMBRANE_TRANSPORT	0	-1.56692	0	0	0	0	0	0	0	0	1.38724	0	0	0	0	-1.33169	0	0	1.56011	0	0	0	0	0	0	0	1.48724	0	0	0	0	0	1.55888	0	0	0	0	1.6047	0	0	0	0	1.60414	0	0	0	-1.51869	0	0
DETECTION_OF_MECHANICAL_STIMULUS	0	-1.53673	0	0	0	0	0	1.42437	0	1.4183	1.4906	-1.46162	0	0	-1.35812	-1.52113	0	0	1.62234	-1.45951	0	0	0	0	0	0	1.53592	-1.36838	0	0	0	0	1.41304	0	0	0	0	1.47856	0	-1.43857	0	0	1.4665	0	0	-1.3566	-1.43763	0	0
RESPONSE_TO_AMMONIUM_ION	0	-1.83185	0	0	0	0	0	1.34553	0	0	0	-1.39587	0	0	0	0	0	0	1.54838	-1.37116	0	0	0	0	0	-1.5484	1.47196	0	0	0	0	0	1.7781	0	0	0	0	1.47136	0	0	0	0	1.70307	0	0	0	0	0	0
RESPIRATORY_GASEOUS_EXCHANGE	0	-1.68385	0	0	0	0	0	1.38915	0	1.35805	1.36295	-1.47502	0	0	-1.3636	-1.4052	0	0	1.48147	-1.4875	0	0	0	0	0	-1.58671	1.45195	0	0	0	0	0	1.83929	0	0	0	0	0	0	-1.3684	0	0	1.7786	-1.35202	0	0	0	0	0
NEGATIVE_REGULATION_OF_ADENYLATE_CYCLASE_ACTIVITY	0	-1.78203	0	0	0	-1.4397	0	1.45204	0	0	1.51792	-1.50278	0	0	0	-1.53683	0	0	1.59892	-1.50695	0	0	0	0	0	0	1.49448	-1.46548	0	0	0	0	1.61047	0	0	0	0	1.43162	0	-1.43765	0	0	1.64061	-1.36368	0	-1.44397	-1.42764	0	0
INTRINSIC_COMPONENT_OF_MITOCHONDRIAL_INNER_MEMBRANE	0	0	0	0	0	0	0	0	0	0	0	0	-1.46398	0	0	0	0	0	0	0	0	0	0	0	-1.53561	0	0	0	0	0	0	-1.45972	0	0	0	0	0	0	0	0	0	0	0	0	0	0	0	0	0
SEROTONIN_RECEPTOR_SIGNALING_PATHWAY	0	-2.03384	0	0	0	-1.52403	0	1.66511	0	1.54796	1.61757	-1.63138	0	0	-1.433	-1.66889	0	0	1.70846	-1.70228	1.4298	0	0	0	0	-1.58855	1.66515	-1.57711	0	0	0	0	1.95141	0	0	0	0	1.46924	0	-1.66186	0	0	1.87878	-1.43591	0	-1.53683	-1.49012	0	0
REACTOME_ANDROGEN_BIOSYNTHESIS	0	0	0	0	0	0	0	0	0	0	0	0	0	0	0	0	0	0	0	0	0	0	0	0	0	0	0	0	0	0	0	0	0	0	0	0	0	0	0	0	0	0	0	0	0	0	0	0	0
CALCIUM_CHANNEL_ACTIVITY	0	-1.7375	0	0	0	0	0	0	0	0	1.49079	0	0	0	0	-1.38688	0	0	1.61465	-1.37882	0	0	0	0	0	-1.41462	1.5312	0	0	0	0	0	1.71244	0	0	0	0	1.42216	0	0	0	0	1.69227	0	0	0	0	0	0
COP9_SIGNALOSOME	0	0	0	0	0	0	0	0	0	0	0	0	0	0	0	0	0	0	0	0	0	0	0	0	0	0	0	0	0	0	0	0	0	0	0	0	0	0	0	-1.39842	0	0	0	0	0	0	0	0	0
MEMBRANE_HYPERPOLARIZATION	0	-1.57139	0	0	0	0	0	0	0	0	1.46675	0	0	0	0	-1.34819	0	0	1.59806	-1.44057	0	0	0	0	0	0	1.53974	-1.35601	0	0	0	0	1.52716	0	0	0	0	1.59035	0	0	0	0	1.64628	0	0	0	-1.42617	0	0
THREONINE_TYPE_PEPTIDASE_ACTIVITY	0	0	0	-1.54415	1.46374	0	-1.71149	0	1.47085	1.38854	0	0	-1.72614	-1.92406	-1.49682	0	-1.73889	-1.7046	0	0	1.53194	0	0	0	-2.00995	0	0	0	0	-1.61301	-1.67908	-1.95636	0	-1.9028	-1.54796	-1.67638	-1.67625	0	-1.83382	0	-1.72856	-1.79551	0	0	0	0	0	-1.61112	-1.44045
CALCIUM_ION_TRANSMEMBRANE_TRANSPORTER_ACTIVITY	0	-1.69853	0	0	0	0	0	0	0	0	1.48262	-1.37667	0	0	0	-1.36419	0	0	1.66444	-1.39201	0	0	0	0	0	-1.45265	1.52077	0	0	0	0	0	1.72545	0	0	0	0	1.49375	0	0	0	0	1.71427	0	0	0	-1.41491	0	0
NEGATIVE_REGULATION_OF_APPETITE	0	0	-1.40261	0	0	0	0	0	0	0	0	0	0	-1.47994	0	0	0	0	0	0	0	0	0	0	0	0	0	0	0	0	0	0	0	0	0	0	-1.44956	0	0	0	0	0	0	0	0	0	0	0	0
DETECTION_OF_EXTERNAL_STIMULUS	0	-1.45319	0	0	0	0	0	1.39585	0	0	1.49124	-1.3688	0	0	-1.38688	-1.3842	0	0	1.54169	-1.33755	1.35665	0	0	0	0	0	1.48697	-1.3369	0	0	0	0	1.60836	0	0	0	0	1.37713	0	0	0	0	1.58724	0	0	0	-1.33496	0	0
NEGATIVE_REGULATION_OF_NUCLEOTIDE_BIOSYNTHETIC_PROCESS	0	-1.60996	0	0	0	0	0	0	0	0	0	0	0	0	0	0	0	0	1.36617	0	0	0	0	0	0	0	1.32721	0	0	0	0	0	1.39614	0	0	0	0	1.37071	0	0	0	0	1.394	0	0	0	0	0	0
PURINE_NUCLEOSIDE_BIOSYNTHETIC_PROCESS	0	0	0	0	0	0	-1.44761	0	0	0	0	0	-1.48731	-1.45187	0	0	-1.54541	0	0	0	0	0	0	0	-1.52891	0	0	0	0	0	-1.47667	-1.59137	0	-1.50967	0	-1.46378	0	0	-1.50599	0	-1.45813	-1.45396	0	0	0	0	0	0	0
MYOSIN_FILAMENT	0	0	0	0	0	0	0	0	0	0	1.38153	0	0	0	0	0	0	0	1.3347	0	0	0	-1.45187	0	0	0	0	-1.32293	0	0	0	0	0	0	0	0	0	1.40595	0	0	0	0	0	0	0	0	-1.45821	0	0
POSITIVE_REGULATION_OF_SODIUM_ION_TRANSMEMBRANE_TRANSPORTER_ACTIVITY	0	-1.804	0	0	0	-1.46644	0	1.38439	0	1.40654	1.44997	-1.5338	0	0	0	-1.33626	0	0	1.63811	-1.39734	0	0	0	0	0	-1.9505	1.63795	-1.41923	0	0	0	0	1.78131	0	0	0	0	1.44821	0	-1.48297	0	0	1.74841	-1.36417	0	-1.43227	-1.57205	0	0
REGULATION_OF_POTASSIUM_ION_TRANSPORT	0	-1.53066	0	0	0	0	0	1.35852	0	0	1.46878	-1.38336	0	0	0	0	0	0	1.53141	-1.44012	0	0	0	0	0	0	1.5322	0	0	0	0	0	1.82229	0	0	0	0	1.51607	0	0	0	0	1.72304	0	0	0	0	0	0
INTERMEDIATE_FILAMENT_CYTOSKELETON_ORGANIZATION	0	0	0	0	0	-1.35113	0	0	0	0	1.36263	-1.37291	0	0	-1.34988	0	0	0	1.39309	-1.36499	0	0	0	0	0	0	1.37458	0	0	0	0	0	1.41517	0	0	0	0	0	0	-1.36446	0	0	0	0	0	-1.35683	0	0	0
G_PROTEIN_BETA_SUBUNIT_BINDING	0	-1.54178	0	0	0	0	0	1.37754	0	0	0	-1.37454	0	0	0	-1.47823	0	0	1.39682	-1.50846	0	0	0	0	0	0	1.35355	-1.33737	0	0	0	0	1.49568	0	0	0	0	1.3657	0	-1.40042	0	0	1.54518	0	0	0	0	0	0
ADENYLATE_CYCLASE_MODULATING_G_PROTEIN_COUPLED_RECEPTOR_SIGNALING_PATHWAY	0	-1.85776	0	0	0	0	0	1.43888	0	0	1.53867	-1.41242	0	0	0	-1.41034	0	0	1.73923	-1.39415	0	0	0	0	0	-1.51517	1.6538	-1.3396	0	0	0	0	1.9556	0	0	0	0	1.47378	0	0	0	0	1.82892	0	0	-1.36403	-1.43215	0	0
HYDROLASE_ACTIVITY_ACTING_ON_CARBON_NITROGEN_BUT_NOT_PEPTIDE_BONDS_IN_LINEAR_AMIDINES	0	-1.39056	0	0	0	-1.39979	0	1.54008	0	1.39112	1.37582	-1.60011	0	0	-1.50235	-1.62909	0	0	1.47316	-1.78181	1.40424	0	0	0	0	0	1.329	-1.4887	0	0	0	0	1.41438	0	0	0	0	0	0	-1.58472	0	0	1.44592	-1.48319	0	0	-1.51372	0	0
REGULATION_OF_DELAYED_RECTIFIER_POTASSIUM_CHANNEL_ACTIVITY	0	-1.59373	0	0	0	0	0	1.3538	0	0	1.50155	0	0	0	-1.38087	-1.47818	0	0	1.57105	-1.42961	0	0	0	0	0	0	1.46762	-1.47572	0	0	0	0	1.64269	0	0	0	0	1.44736	0	0	0	0	1.64787	0	0	0	-1.47198	0	0
REACTOME_HORMONE_LIGAND_BINDING_RECEPTORS	0	0	0	0	1.64443	0	-1.45563	0	0	0	0	0	-1.55638	0	0	0	-1.65324	0	0	0	1.55507	0	0	0	0	0	0	0	0	-1.44121	0	-1.44144	0	0	-1.52333	-1.50788	0	0	-1.52527	0	0	-1.46483	0	0	0	0	0	0	0
NEURON_DEATH_IN_RESPONSE_TO_OXIDATIVE_STRESS	0	-1.3529	-1.61805	-1.71037	0	-1.65634	-1.76691	0	0	0	0	-1.67601	-1.74422	-1.66279	-1.56749	-1.52286	-1.65967	-1.64776	0	-1.53032	0	-1.56073	-1.4596	-1.81192	-1.63087	-1.56632	0	-1.49288	-1.608	-1.73348	-1.64268	-1.64118	0	-1.73526	-1.67091	-1.82195	-1.72992	0	-1.71823	-1.70029	-1.74342	-1.73048	0	-1.6676	-1.75595	-1.66598	-1.42661	-1.70828	-1.77008
PURINE_RIBONUCLEOTIDE_BIOSYNTHETIC_PROCESS	0	-1.37421	0	0	0	0	0	1.3566	0	1.35976	1.34807	-1.33267	0	0	-1.37618	0	0	0	1.35547	-1.36558	1.35648	0	0	0	0	0	1.40914	0	0	0	0	0	1.44979	0	0	0	0	1.35079	0	0	0	0	1.45818	0	0	0	0	0	0
REGULATION_OF_CATECHOLAMINE_METABOLIC_PROCESS	0	-1.55186	0	0	0	0	0	0	0	0	0	0	0	0	-1.36076	-1.45083	0	0	1.40862	-1.36426	0	0	0	0	0	0	0	0	0	0	0	0	1.65836	0	0	0	0	0	0	0	0	0	1.47487	0	0	0	0	0	0
REGULATION_OF_NEUROTRANSMITTER_UPTAKE	0	0	0	0	0	0	0	0	0	0	0	0	0	0	0	0	0	0	0	0	0	0	0	0	0	0	0	0	0	0	0	0	0	0	0	0	0	1.42469	0	0	0	0	0	0	0	0	0	0	0
LYSOPHOSPHOLIPID_ACYLTRANSFERASE_ACTIVITY	0	0	0	0	0	0	0	0	0	0	0	0	0	0	0	0	0	0	0	0	0	0	0	0	0	0	0	0	0	0	0	0	0	0	0	0	0	0	0	0	0	0	0	0	0	0	0	0	0
GLYCEROL_METABOLIC_PROCESS	0	0	0	0	0	0	0	0	0	0	0	0	0	0	0	0	0	0	0	0	1.39142	0	0	0	0	0	0	0	0	0	0	0	0	0	0	0	0	1.3658	0	0	0	0	0	0	0	0	0	0	0
KEGG_GAP_JUNCTION	0	-1.79466	0	0	0	0	0	1.36871	0	1.37165	1.44749	-1.46219	0	0	-1.40443	-1.46881	0	0	1.61553	-1.52717	1.3687	0	0	0	0	-1.54524	1.48042	0	0	0	0	0	1.77022	0	0	0	0	1.36899	0	-1.42341	0	0	1.80677	0	0	0	-1.383	0	0
D1_DOPAMINE_RECEPTOR_BINDING	0	-1.41119	0	0	0	0	0	0	0	0	1.43491	-1.35075	0	0	0	-1.36803	0	0	1.46057	-1.41318	1.37381	0	0	0	0	0	1.49713	-1.37435	0	0	0	0	1.46729	0	0	0	0	1.3399	0	-1.44056	0	0	1.42891	-1.35521	0	-1.35594	-1.42659	0	0
TRANSFERASE_ACTIVITY_TRANSFERRING_ALKYL_OR_ARYL_OTHER_THAN_METHYL_GROUPS	0	0	-1.42381	0	0	0	0	0	0	0	0	0	0	-1.4249	0	0	-1.43731	0	0	0	0	-1.39228	-1.51689	-1.43539	0	0	0	-1.33553	0	0	-1.51461	0	-1.35331	0	0	0	-1.46051	0	0	0	-1.45336	0	0	0	0	0	0	0	-1.43917
CIRCADIAN_SLEEP_WAKE_CYCLE_SLEEP	0	-1.50842	0	0	0	0	0	1.40933	0	1.4475	1.46641	-1.41734	0	0	-1.35853	-1.42445	0	0	1.46597	-1.40103	1.40215	0	0	0	0	-1.45606	1.52768	0	0	0	0	0	1.62148	0	0	0	0	1.42212	0	0	0	0	1.56755	0	0	0	0	0	0
PROTEIN_LOCALIZATION_TO_SYNAPSE	0	-1.82165	0	0	0	0	0	1.44759	0	1.39324	1.36819	-1.51469	0	0	-1.3602	-1.44135	0	0	1.59219	-1.48499	0	0	0	0	0	-1.45446	1.45231	-1.33626	0	0	0	0	1.89375	0	0	0	0	1.47519	0	-1.43758	0	0	1.8147	0	0	-1.36032	-1.39519	0	0
NEUROMUSCULAR_SYNAPTIC_TRANSMISSION	0	-1.64054	0	0	0	0	0	1.58581	0	1.50989	1.58761	-1.68644	0	0	-1.39627	-1.52878	0	0	1.77553	-1.60606	1.37678	0	0	0	0	-1.66359	1.72007	-1.36689	0	0	0	0	1.73571	0	0	0	0	1.34332	0	-1.48714	0	0	1.73661	0	0	-1.40216	-1.42417	0	0
NEGATIVE_REGULATION_OF_ORGANIC_ACID_TRANSPORT	0	-1.56525	0	0	0	0	0	0	0	0	0	0	0	0	0	0	0	0	1.3708	0	0	0	0	0	0	-1.74845	1.32338	0	0	0	0	0	1.66283	0	0	0	0	0	0	0	0	0	1.521	0	0	0	0	0	0
CELL_DIFFERENTIATION_IN_HINDBRAIN	0	-2.00876	0	0	0	-1.34152	0	1.45336	0	0	1.51172	-1.56812	0	0	-1.39968	-1.50686	0	0	1.7151	-1.60243	0	0	0	0	0	-1.62688	1.74921	-1.33258	0	0	0	0	1.75902	0	0	0	0	1.4859	0	-1.54704	0	0	1.85461	0	0	-1.42211	-1.41572	0	0
REACTOME_GABA_RECEPTOR_ACTIVATION	0	-2.04632	0	0	0	0	0	1.46551	0	0	1.46846	-1.54022	0	0	-1.42168	-1.46054	0	0	1.70346	-1.66049	1.39135	0	0	0	0	-1.59432	1.56589	-1.35014	0	0	0	0	2.02162	0	0	0	0	1.37814	0	-1.40528	0	0	2.07936	-1.36537	0	0	-1.3442	0	0
NEGATIVE_REGULATION_OF_RELEASE_OF_CYTOCHROME_C_FROM_MITOCHONDRIA	0	0	0	0	1.44494	0	0	1.40415	1.45539	1.38724	0	0	-1.46621	0	0	0	0	-1.45903	0	0	0	0	0	0	-1.51739	0	0	0	0	0	0	-1.57013	0	-1.48562	0	0	0	0	0	-1.40122	0	-1.46615	0	0	0	0	0	0	0
SODIUM_ION_TRANSMEMBRANE_TRANSPORTER_ACTIVITY	0	-1.80487	0	0	0	0	0	1.38969	0	0	1.46253	-1.3889	0	0	0	-1.36893	0	0	1.69559	-1.40204	0	0	0	0	0	-1.45808	1.6206	0	0	0	0	0	1.72048	0	0	0	0	1.78036	0	0	0	0	1.76004	0	0	0	-1.53463	0	0
ANTEROGRADE_SYNAPTIC_VESICLE_TRANSPORT	0	0	0	0	0	0	0	0	0	0	0	0	0	0	0	0	0	-1.45793	0	0	0	0	0	0	-1.45999	-1.46874	0	0	0	0	0	0	0	0	0	0	0	0	-1.44638	0	0	0	0	0	0	0	0	0	0
CELL_FATE_COMMITMENT_INVOLVED_IN_PATTERN_SPECIFICATION	0	-1.35484	0	0	0	0	0	0	0	0	0	0	0	0	-1.3551	0	0	0	0	0	0	0	0	0	0	0	0	0	0	0	0	0	0	0	0	0	0	0	0	0	0	0	0	-1.34488	0	-1.38217	0	0	0
REACTOME_DOWNSTREAM_SIGNALING_EVENTS_OF_B_CELL_RECEPTOR_BCR	0	0	0	0	0	0	0	0	1.39024	0	0	0	0	-1.44985	-1.36813	0	0	0	0	0	1.36799	0	0	0	0	0	0	0	0	0	0	-1.43065	0	0	0	0	0	0	0	0	0	0	0	0	0	0	0	0	0
NEGATIVE_REGULATION_OF_MICROTUBULE_POLYMERIZATION	0	0	0	-1.41808	0	-1.4186	0	0	0	0	0	-1.35531	0	-1.45677	-1.57478	-1.46646	0	0	0	-1.35873	1.42223	0	0	0	0	0	0	-1.4248	-1.56107	-1.55954	0	0	0	0	-1.52854	0	0	0	0	-1.37188	0	0	0	-1.41412	0	-1.42957	-1.38581	0	0
REACTOME_ION_CHANNEL_TRANSPORT	0	-1.99842	0	0	0	0	0	1.44089	0	1.35663	1.52824	-1.51303	0	0	-1.35752	-1.47542	0	0	1.59917	-1.55291	1.36987	0	0	0	0	-1.50175	1.62465	-1.32793	0	0	0	0	1.96583	0	0	0	0	1.61625	0	-1.40891	0	0	1.84971	0	0	0	-1.42356	0	0
TAU_PROTEIN_KINASE_ACTIVITY	0	-1.80026	0	0	0	0	0	1.43747	0	1.40045	1.56879	-1.4893	0	0	0	-1.33198	0	0	1.67194	-1.43501	0	0	0	0	0	-1.83003	1.58535	0	0	0	0	0	1.7501	0	0	0	0	0	0	-1.37717	0	0	1.58291	0	0	-1.36769	0	0	0
POTASSIUM_ION_LEAK_CHANNEL_ACTIVITY	0	0	-1.44098	0	0	0	0	0	0	0	0	-1.3688	0	0	-1.35879	0	0	0	1.32477	-1.35217	0	-1.43278	0	0	0	0	0	-1.4631	0	0	0	0	0	0	0	0	0	0	0	0	0	0	0	-1.54889	-1.53913	-1.49009	-1.463	0	0
REGULATION_OF_CHOLESTEROL_METABOLIC_PROCESS	0	0	0	0	0	0	0	0	0	0	0	0	0	0	0	0	0	0	0	0	0	0	0	0	0	0	0	0	0	0	0	0	0	0	0	0	0	0	0	0	0	0	0	0	0	0	0	0	0
POSITIVE_REGULATION_OF_MITOCHONDRION_ORGANIZATION	0	0	0	0	0	0	0	0	0	0	0	0	0	0	0	0	0	0	0	0	0	0	0	0	0	0	0	0	0	0	0	0	0	0	0	0	0	0	0	0	0	0	0	0	0	0	0	0	0
POTASSIUM_ION_HOMEOSTASIS	0	0	0	0	0	0	0	0	0	0	0	0	0	0	0	0	0	0	1.45485	0	0	0	0	0	0	0	1.34315	0	0	0	0	0	1.39116	0	0	0	0	1.45985	0	0	0	0	1.49581	0	0	0	0	0	0
INTERMEDIATE_FILAMENT_BASED_PROCESS	0	0	0	0	0	0	0	0	0	0	1.34907	-1.37339	0	0	0	0	0	0	1.37509	0	0	0	0	0	0	0	1.3523	0	0	0	0	0	1.37732	0	0	0	0	0	0	0	0	0	0	0	0	0	0	0	0
RESPONSE_TO_FOOD	0	0	0	0	0	0	0	0	0	0	0	0	0	0	0	-1.34047	0	0	1.37479	-1.33648	0	0	0	0	0	0	1.34589	0	0	0	0	0	0	0	0	0	0	0	0	0	0	0	0	-1.35501	0	-1.3517	0	0	0
POSITIVE_REGULATION_OF_PEPTIDE_HORMONE_SECRETION	0	-1.40921	0	0	0	0	0	0	0	0	1.33083	0	0	0	0	0	0	0	1.37574	0	0	0	0	0	0	0	1.4511	0	0	0	0	0	1.61256	0	0	0	0	0	0	0	0	0	1.5422	0	0	0	0	0	0
TASTE_RECEPTOR_ACTIVITY	0	0	0	0	1.4432	0	0	0	0	0	1.38598	0	0	0	0	0	0	0	0	0	0	0	0	0	0	0	0	0	0	0	0	0	0	0	0	0	0	1.54801	0	0	0	0	0	0	0	0	0	0	0
PHOSPHATE_ION_TRANSMEMBRANE_TRANSPORT	0	0	0	0	0	0	0	0	0	0	0	0	0	0	0	0	0	0	0	0	0	0	-1.45849	0	0	0	0	0	0	0	0	0	0	0	0	0	0	0	0	0	0	0	0	0	0	0	0	0	0
VESICLE_LOCALIZATION	0	-1.82813	0	0	0	0	0	1.42789	0	0	1.49465	-1.43546	0	0	0	-1.41173	0	0	1.62162	-1.32777	0	0	0	0	0	-1.84773	1.54348	0	0	0	0	0	2.03446	0	0	0	0	1.48524	0	-1.3568	0	0	1.84652	0	0	0	-1.33534	0	0
PHYSIOLOGICAL_CARDIAC_MUSCLE_HYPERTROPHY	0	0	0	0	0	0	0	0	0	0	0	0	0	0	0	0	0	0	0	0	0	0	0	0	0	0	0	0	0	0	0	0	0	0	0	0	0	0	0	0	0	0	1.32011	0	0	0	0	0	0
GLUCURONOSYLTRANSFERASE_ACTIVITY	0	0	0	0	0	0	0	0	0	0	1.3439	0	0	0	0	0	0	0	1.32879	0	0	0	0	0	0	0	1.36847	0	0	0	0	0	0	0	0	0	0	0	0	0	0	0	0	0	0	0	0	0	0
CELLULAR_RESPONSE_TO_MISFOLDED_PROTEIN	0	0	-1.47059	-1.45787	0	-1.41706	-1.51902	0	0	0	0	-1.56019	-1.5332	-1.5325	-1.43835	-1.40759	-1.45461	-1.46704	0	-1.42137	0	-1.40507	0	-1.52552	-1.49391	-1.45773	0	-1.3291	-1.42742	-1.51514	-1.47348	-1.49773	0	-1.50025	-1.51139	-1.54196	-1.49006	0	-1.51468	-1.45059	-1.5375	-1.51541	0	-1.45755	-1.45066	-1.48023	0	-1.5233	-1.47933
POSITIVE_REGULATION_OF_TRANSPORTER_ACTIVITY	0	-1.43685	0	0	0	0	0	0	0	0	0	0	0	0	0	0	0	0	1.34887	0	0	0	0	0	0	0	1.3385	0	0	0	0	0	1.61001	0	0	0	0	0	0	0	0	0	1.56209	0	0	0	0	0	0
NEUROTRANSMITTER_METABOLIC_PROCESS	0	-1.64715	0	0	0	0	0	0	0	0	1.3517	0	0	0	0	-1.35698	0	0	1.50495	-1.32801	0	0	0	0	0	-1.50232	1.43528	0	0	0	0	0	1.53173	0	0	0	0	1.37816	0	-1.39295	0	0	1.52824	0	0	0	0	0	0
KINESIN_BINDING	0	0	0	0	0	0	0	0	0	0	0	0	0	0	0	0	0	0	1.3294	0	0	0	0	0	0	0	0	0	0	0	0	0	1.4461	0	0	0	0	0	0	0	0	0	1.40706	0	0	0	0	0	0
REGULATION_OF_RELEASE_OF_CYTOCHROME_C_FROM_MITOCHONDRIA	0	0	0	0	0	0	0	0	1.39834	0	0	0	0	0	0	0	0	-1.4564	0	0	0	0	0	0	-1.46432	0	0	0	0	0	0	0	0	0	0	0	0	0	0	0	0	0	0	0	0	0	0	0	0
RESPONSE_TO_VITAMIN_E	0	0	0	0	0	0	0	0	0	0	0	0	0	0	0	0	0	0	0	0	0	0	0	0	0	0	0	0	0	0	0	0	0	0	0	0	0	0	0	0	0	0	0	0	0	0	0	0	0
LOCOMOTORY_EXPLORATION_BEHAVIOR	0	-1.49561	0	0	0	0	0	0	0	0	1.35575	-1.36485	0	0	0	0	0	0	1.37865	-1.4531	0	0	0	0	0	0	1.35087	0	0	0	0	0	1.55058	0	0	0	0	1.52197	0	-1.367	0	0	1.57717	0	0	0	-1.33898	0	0
REGULATION_OF_SYNAPTIC_TRANSMISSION_CHOLINERGIC	0	-1.7232	0	0	0	0	0	1.5152	0	1.45307	1.48846	-1.5245	0	0	0	-1.40361	0	0	1.58062	-1.46654	1.39665	0	0	0	0	-1.52485	1.53228	0	0	0	0	0	1.6854	0	0	0	0	0	0	-1.50794	0	0	1.75586	0	0	0	0	0	0
MITOCHONDRIAL_FISSION	0	0	0	0	0	0	0	0	0	0	0	0	0	0	0	0	0	0	0	0	0	0	0	0	0	0	0	0	0	0	0	0	0	0	0	0	0	0	0	0	0	0	0	0	0	0	0	0	0
CHOLESTEROL_METABOLIC_PROCESS	0	0	0	0	0	0	0	0	0	0	0	0	0	0	0	0	0	0	0	0	0	0	-1.52933	0	0	0	0	-1.35271	0	0	0	0	0	0	0	0	0	0	0	0	0	0	0	0	0	0	0	0	0
POSITIVE_REGULATION_OF_ADENYLATE_CYCLASE_ACTIVITY	0	-1.75972	0	0	0	0	0	1.49236	0	1.47017	1.55953	-1.58401	0	0	-1.43052	-1.4711	0	0	1.75605	-1.61156	1.43695	0	0	0	0	-1.5741	1.71421	0	0	0	0	0	1.87929	0	0	0	0	1.41782	0	-1.463	0	0	1.91256	0	0	0	0	0	0
AUDITORY_RECEPTOR_CELL_STEREOCILIUM_ORGANIZATION	0	-1.44166	0	0	0	0	0	0	0	0	0	0	0	0	0	0	0	0	0	0	0	0	0	0	0	-1.42351	0	0	0	0	0	0	1.52099	0	0	0	0	0	0	0	0	0	1.41504	0	0	0	0	0	0
NEGATIVE_REGULATION_OF_RESPONSE_TO_FOOD	0	0	0	0	0	0	0	0	0	0	0	0	0	0	0	0	0	0	0	0	1.39247	0	0	0	0	0	0	0	0	0	0	0	0	0	0	0	0	0	0	0	0	0	0	-1.38076	0	0	0	0	0
SPINAL_CORD_MOTOR_NEURON_CELL_FATE_SPECIFICATION	0	-1.41643	0	0	0	-1.36616	0	1.41951	0	0	0	-1.46822	0	0	-1.37485	-1.45362	0	0	1.38988	-1.39447	0	0	0	0	0	0	1.36245	-1.46012	0	0	0	0	0	0	0	0	0	0	0	-1.3737	0	0	1.32465	0	0	-1.40714	0	0	0
TRNA_AMINOACYLATION_FOR_PROTEIN_TRANSLATION	0	0	0	0	0	0	0	0	0	0	0	0	0	0	0	0	0	0	0	0	0	0	0	0	0	0	0	0	0	0	0	0	1.39031	0	0	0	0	0	0	0	0	0	1.32222	0	0	0	0	0	0
REACTOME_ORC1_REMOVAL_FROM_CHROMATIN	0	0	0	0	0	0	0	0	1.43813	0	0	0	0	-1.64831	-1.45383	0	0	-1.4395	0	0	1.48344	0	0	0	-1.64145	0	0	0	0	-1.48722	0	-1.61431	0	-1.53772	-1.45171	0	-1.61189	0	-1.45817	0	0	-1.52168	0	0	0	0	0	0	0
PYRIMIDINE_CONTAINING_COMPOUND_CATABOLIC_PROCESS	0	-1.49751	0	0	0	0	0	1.47211	0	1.40334	1.38619	-1.51234	0	0	0	-1.35403	0	0	1.48623	-1.39924	0	0	0	0	0	-1.54325	1.51845	0	0	0	0	0	1.47946	0	0	0	0	0	0	-1.50379	0	0	1.42793	0	0	0	0	0	0
DOPAMINE_METABOLIC_PROCESS	0	-1.5023	0	0	0	0	0	0	0	0	0	0	0	0	0	-1.37447	0	0	1.33658	-1.32941	0	0	0	0	0	0	0	0	0	0	0	0	1.42462	0	0	0	0	0	0	0	0	0	1.41064	0	0	0	0	0	0
GAP_JUNCTION	0	0	0	0	0	0	0	0	0	0	0	0	0	0	0	0	0	0	0	0	0	0	0	0	0	0	0	0	0	0	0	0	0	0	0	0	0	0	0	0	0	0	0	0	0	0	0	0	0
REACTOME_BOTULINUM_NEUROTOXICITY	0	0	0	0	0	0	0	1.34672	0	0	0	0	0	0	0	0	0	0	1.35416	0	0	0	0	0	0	0	1.35745	0	0	0	0	0	1.52803	0	0	0	0	0	0	-1.35632	0	0	1.52037	0	0	0	0	0	0
REGULATION_OF_CIRCADIAN_SLEEP_WAKE_CYCLE_SLEEP	0	-1.46598	0	0	0	0	0	1.38756	0	1.44422	1.46709	-1.36792	0	0	0	0	0	0	1.52667	-1.34526	0	0	0	0	0	-1.45648	1.55052	0	0	0	0	0	1.51684	0	0	0	0	1.4607	0	0	0	0	1.59855	0	0	0	0	0	0
OXIDOREDUCTION_COENZYME_METABOLIC_PROCESS	0	0	0	0	0	0	0	0	0	0	0	0	0	0	0	0	0	0	0	0	0	0	0	0	0	0	0	0	0	0	0	0	0	0	0	0	0	0	0	0	0	0	0	0	0	0	0	0	0
PEPTIDYL_PROLINE_MODIFICATION	0	0	0	0	0	0	0	0	0	0	0	0	0	0	0	0	0	0	0	0	0	0	0	0	0	0	0	0	0	0	0	0	0	0	0	0	0	0	0	0	0	0	0	0	0	0	0	0	0
PURINE_CONTAINING_COMPOUND_METABOLIC_PROCESS	0	0	0	0	0	0	0	0	0	0	0	0	0	0	0	0	0	0	0	0	0	0	0	0	0	0	0	0	0	0	0	0	0	0	0	0	0	0	0	0	0	0	0	0	0	0	0	0	0
NEGATIVE_REGULATION_OF_ION_TRANSMEMBRANE_TRANSPORTER_ACTIVITY	0	-1.32145	0	0	0	0	0	0	0	0	0	0	0	0	0	0	0	0	0	0	0	0	0	0	0	0	1.35915	0	0	0	0	0	1.44459	0	0	0	0	1.47491	0	0	0	0	1.41306	0	0	0	0	0	0
REGULATION_OF_EXCRETION	0	-1.35198	0	0	0	0	0	0	0	0	0	0	0	0	0	0	0	0	1.36025	0	0	0	0	0	0	0	1.3304	0	0	0	0	0	1.47331	0	0	0	0	0	0	0	0	0	1.45346	0	0	0	-1.35799	0	0
CELL_PROLIFERATION_IN_EXTERNAL_GRANULE_LAYER	0	-1.65098	0	0	0	0	0	0	0	0	0	0	0	0	0	0	0	0	0	0	0	0	0	0	0	0	0	-1.32916	0	0	0	0	1.47186	0	0	0	0	0	0	0	0	0	1.4144	-1.39947	0	0	-1.37047	0	0
REACTOME_CA_DEPENDENT_EVENTS	0	-1.83467	0	0	0	0	0	1.37765	0	0	1.5199	-1.3483	0	0	0	-1.35907	0	0	1.77024	-1.38228	0	0	0	0	0	-1.52254	1.63739	0	0	0	0	0	1.88755	0	0	0	0	1.5297	0	0	0	0	1.87731	0	0	0	0	0	0
PHOSPHATE_ION_TRANSPORT	0	0	0	0	0	0	0	0	0	0	0	0	0	0	0	0	0	0	0	0	0	0	-1.49864	0	0	0	0	0	0	0	0	0	0	0	0	0	0	1.34513	0	0	0	0	0	0	0	0	0	0	0
REACTOME_DAG_AND_IP3_SIGNALING	0	-1.76522	0	0	0	0	0	1.35377	0	0	1.47487	0	0	0	0	-1.36323	0	0	1.72173	-1.34838	0	0	0	0	0	-1.49581	1.62435	0	0	0	0	0	1.77517	0	0	0	0	1.5505	0	0	0	0	1.78651	0	0	0	0	0	0
PHOTORECEPTOR_INNER_SEGMENT	0	-1.366	0	0	0	0	0	0	0	0	1.42755	0	0	0	-1.34791	-1.32965	0	0	1.51608	0	0	0	0	0	0	0	1.43155	0	0	0	0	0	1.49373	0	0	0	0	1.54207	0	0	0	0	1.64104	0	0	0	-1.33982	0	0
RIBONUCLEOTIDE_BIOSYNTHETIC_PROCESS	0	-1.32137	0	0	0	0	0	0	0	0	0	0	0	0	0	0	0	0	1.32982	0	0	0	0	0	0	0	1.37436	0	0	0	0	0	1.45945	0	0	0	0	0	0	0	0	0	1.45941	0	0	0	0	0	0
MITOCHONDRIAL_MEMBRANE_ORGANIZATION	0	0	0	0	0	0	0	0	0	0	0	0	0	0	-1.34936	0	0	-1.44872	0	0	0	0	0	0	0	0	0	0	0	0	0	0	0	0	0	0	0	0	0	0	0	0	0	0	0	0	0	0	0
REGULATION_OF_CELLULAR_RESPIRATION	0	0	0	0	0	-1.37107	0	0	0	0	0	-1.45512	0	0	-1.53125	-1.53675	0	0	0	-1.39517	0	-1.45071	0	0	0	0	0	-1.44227	0	0	0	0	0	0	0	0	0	0	0	-1.41649	0	0	0	-1.40835	0	-1.48782	-1.38467	0	0
CELLULAR_AMINO_ACID_BIOSYNTHETIC_PROCESS	0	0	0	0	0	0	0	0	0	0	0	0	0	0	0	0	0	0	0	0	0	0	0	0	0	0	0	0	0	0	0	0	0	0	0	0	0	0	0	0	0	0	0	0	0	0	0	0	0
G_PROTEIN_COUPLED_AMINE_RECEPTOR_ACTIVITY	0	-2.09721	0	0	0	-1.3494	0	1.54392	0	1.47463	1.54127	-1.5395	0	0	0	-1.49427	0	0	1.68668	-1.60168	0	0	0	0	0	-1.6044	1.71456	-1.41752	0	0	0	0	1.93655	0	0	0	0	1.47852	0	-1.50356	0	0	1.95758	-1.3754	0	-1.40598	-1.4685	0	0
BEHAVIORAL_RESPONSE_TO_COCAINE	0	-1.5195	0	0	0	0	0	0	0	0	0	0	0	0	0	0	0	0	1.48643	0	0	0	0	0	0	0	1.44312	0	0	0	0	0	1.46933	0	0	0	0	1.37213	0	0	0	0	1.53025	0	0	0	0	0	0
RESPONSE_TO_HERBICIDE	0	0	0	0	0	0	0	0	0	0	0	0	0	0	0	0	0	0	0	0	0	0	0	0	0	0	0	0	0	0	0	0	0	0	0	0	0	0	0	0	0	0	0	0	0	0	0	0	0
NUCLEOSIDE_KINASE_ACTIVITY	0	0	0	0	0	0	0	0	0	0	0	0	0	0	0	0	0	0	0	0	0	0	0	0	0	0	0	0	0	0	0	0	0	0	0	0	0	1.43146	0	0	0	0	0	0	0	0	0	0	0
PURINE_NUCLEOSIDE_MONOPHOSPHATE_BIOSYNTHETIC_PROCESS	0	0	0	0	0	0	0	0	0	0	0	0	-1.44231	-1.53362	-1.40027	-1.3358	0	-1.44007	0	0	0	0	0	0	-1.50464	0	0	0	0	-1.45852	0	-1.54858	0	-1.51382	-1.51577	0	-1.49545	0	-1.44668	0	0	0	0	0	0	0	0	0	0
FIBROBLAST_GROWTH_FACTOR_RECEPTOR_BINDING	0	-1.35375	0	0	0	0	0	0	0	0	0	0	0	0	0	0	0	0	1.36159	0	0	0	0	0	0	0	0	0	0	0	0	0	0	0	0	0	0	1.34568	0	0	0	0	0	0	0	0	0	0	0
REGULATION_OF_PEPTIDE_SECRETION	0	-1.36964	0	0	0	0	0	0	0	0	0	0	0	0	0	0	0	0	1.36454	0	0	0	0	0	0	0	1.43185	0	0	0	0	0	1.5753	0	0	0	0	0	0	0	0	0	1.53145	0	0	0	0	0	0
REACTOME_MHC_CLASS_II_ANTIGEN_PRESENTATION	0	-1.39472	0	0	0	0	0	0	0	0	0	-1.45216	0	0	0	0	0	0	1.33839	-1.32562	0	0	0	0	0	-1.58655	1.40512	0	0	0	0	0	1.68506	0	0	0	0	0	0	-1.4491	0	0	1.49657	0	0	0	0	0	0
PROTEIN_PHOSPHATASE_TYPE_2A_COMPLEX	0	0	0	0	0	0	0	0	0	0	0	0	0	0	0	0	0	0	0	0	0	0	0	0	0	0	0	0	0	0	0	0	1.44671	0	0	0	0	0	0	0	0	0	1.34212	0	0	0	0	0	0
PURINE_NUCLEOTIDE_BIOSYNTHETIC_PROCESS	0	-1.32211	0	0	0	0	0	0	0	0	1.34829	0	0	0	0	0	0	0	1.33299	0	0	0	0	0	0	0	1.35706	0	0	0	0	0	1.41734	0	0	0	0	0	0	0	0	0	1.43098	0	0	0	0	0	0
PYRUVATE_METABOLIC_PROCESS	0	0	0	0	0	0	0	0	0	0	0	0	0	0	0	0	0	0	0	0	0	0	0	0	0	0	1.33942	0	0	0	0	0	0	0	0	0	0	0	0	0	0	0	0	0	0	0	0	0	0
NEUROMUSCULAR_PROCESS_CONTROLLING_BALANCE	0	-1.75937	0	0	0	0	0	1.35884	0	0	1.45597	-1.49605	0	0	0	0	0	0	1.56771	-1.39939	0	0	0	0	0	-1.64536	1.52712	0	0	0	0	0	1.85794	0	0	0	0	1.38983	0	-1.44162	0	0	1.72892	0	0	0	-1.33655	0	0
STEROL_METABOLIC_PROCESS	0	0	0	0	0	0	0	0	0	0	0	0	0	0	0	0	0	0	0	0	0	0	-1.46354	0	0	0	0	0	0	0	0	0	0	0	0	0	0	0	0	0	0	0	0	0	0	0	0	0	0
IONOTROPIC_GLUTAMATE_RECEPTOR_BINDING	0	-1.54189	0	0	0	0	0	0	0	0	0	-1.40556	0	0	0	0	0	0	1.48659	-1.3611	0	0	0	0	0	-1.51784	0	0	0	0	0	0	1.70376	0	0	0	0	0	0	-1.35863	0	0	1.61296	0	0	0	0	0	0
REACTOME_HOST_INTERACTIONS_OF_HIV_FACTORS	0	0	0	0	0	0	0	0	1.39267	1.36962	0	0	0	-1.46659	0	-1.33495	0	-1.51813	0	0	1.3691	0	0	0	-1.46918	0	0	0	0	-1.4292	0	0	0	0	-1.43595	0	-1.4716	0	0	-1.36546	0	0	0	0	0	0	0	0	0
MICROTUBULE	0	0	0	0	0	0	0	0	0	0	0	0	0	0	0	0	0	0	0	0	0	0	0	0	0	0	0	0	0	0	0	0	1.36142	0	0	0	0	0	0	0	0	0	1.31988	0	0	0	0	0	0
CELLULAR_AMINO_ACID_METABOLIC_PROCESS	0	0	0	0	0	0	0	0	0	0	0	0	0	0	0	0	0	0	0	0	0	0	0	0	0	0	0	0	0	0	0	0	0	0	0	0	0	0	0	0	0	0	0	0	0	0	0	0	0
GLUCOSE_TRANSMEMBRANE_TRANSPORTER_ACTIVITY	0	0	0	0	0	0	0	0	0	0	0	0	0	0	0	0	0	0	0	-1.32042	1.366	0	0	0	0	0	0	0	0	0	0	0	0	0	0	0	0	0	0	0	0	0	0	0	0	0	0	0	0
ATPASE_ACTIVITY_COUPLED_TO_MOVEMENT_OF_SUBSTANCES	0	0	0	0	0	0	0	0	0	0	0	0	0	0	0	0	0	0	1.38547	0	0	0	0	0	0	0	1.36637	0	0	0	0	0	1.56697	0	0	0	0	0	0	0	0	0	1.44479	0	0	0	0	0	0
NEGATIVE_REGULATION_OF_SYNAPTIC_TRANSMISSION	0	-1.55289	0	0	0	0	0	0	0	0	1.3341	-1.41	0	0	0	0	0	0	1.59615	0	0	0	0	0	0	0	1.49284	0	0	0	0	0	1.83234	0	0	0	0	1.38714	0	0	0	0	1.63999	0	0	0	0	0	0
ALPHA_AMINO_ACID_BIOSYNTHETIC_PROCESS	0	0	0	0	0	0	0	0	0	0	0	0	0	0	0	0	0	0	0	0	0	0	0	0	0	0	0	0	0	0	0	0	0	0	0	0	0	0	0	0	0	0	0	0	0	0	0	0	0
NEGATIVE_REGULATION_OF_POTASSIUM_ION_TRANSMEMBRANE_TRANSPORT	0	0	0	0	0	0	0	0	0	0	1.34868	0	0	0	0	0	0	0	1.33105	0	0	0	0	0	0	0	1.5055	0	0	0	0	0	1.41268	0	0	0	0	1.40385	0	0	0	0	1.35661	0	0	0	0	0	0
NEGATIVE_REGULATION_OF_HEART_CONTRACTION	0	-1.36989	0	0	0	0	0	0	0	0	0	0	0	0	0	0	0	0	0	0	0	0	0	0	0	0	0	0	0	0	0	0	1.36129	0	0	0	0	0	0	0	0	0	0	0	0	0	0	0	0
SLEEP	0	-1.67261	0	0	0	0	0	0	0	0	1.3788	-1.40622	0	0	0	0	0	0	1.57331	-1.32244	0	0	0	0	0	-1.5881	1.50367	0	0	0	0	0	1.80425	0	0	0	0	1.40086	0	0	0	0	1.72456	0	0	0	0	0	0
NEURON_FATE_DETERMINATION	0	-1.35688	0	0	0	0	0	0	0	0	0	-1.3379	0	0	0	0	0	0	0	0	0	0	0	0	0	-1.43994	0	0	0	0	0	0	0	0	0	0	0	0	0	-1.35031	0	0	0	0	0	0	0	0	0
REGULATION_OF_HORMONE_SECRETION	0	-1.37513	0	0	0	0	0	0	0	0	0	0	0	0	0	0	0	0	1.40832	0	0	0	0	0	0	0	1.40739	0	0	0	0	0	1.58718	0	0	0	0	0	0	0	0	0	1.48834	0	0	0	0	0	0
NUCLEOTIDE_METABOLIC_PROCESS	0	0	0	0	0	0	0	0	0	0	0	0	0	0	0	0	0	0	0	0	0	0	0	0	0	0	0	0	0	0	0	0	0	0	0	0	0	0	0	0	0	0	0	0	0	0	0	0	0
POSITIVE_REGULATION_OF_NEUROTRANSMITTER_SECRETION	0	-1.38428	0	0	0	0	0	0	0	0	0	0	0	0	0	-1.32873	0	0	1.35836	0	0	0	0	0	0	0	0	0	0	0	0	0	1.45566	0	0	0	0	0	0	0	0	0	1.52095	0	0	0	0	0	0
POLYAMINE_BIOSYNTHETIC_PROCESS	0	0	0	0	0	0	0	0	0	0	0	-1.35794	0	0	0	0	0	0	0	-1.31493	0	0	0	0	0	-1.44796	0	0	0	0	0	0	1.44723	0	0	0	0	0	0	-1.35243	0	0	0	0	0	0	0	0	0
COFACTOR_CATABOLIC_PROCESS	0	0	0	0	0	0	0	0	0	0	0	0	0	0	0	0	0	0	0	0	0	0	0	0	0	0	0	0	0	0	0	0	0	0	0	0	0	0	0	0	0	0	0	0	0	0	0	0	0
RIBOSE_PHOSPHATE_BIOSYNTHETIC_PROCESS	0	-1.33554	0	0	0	0	0	1.34265	0	0	1.35556	0	0	0	0	-1.38275	0	0	1.31955	0	0	0	0	0	0	0	1.40571	0	0	0	0	0	1.45326	0	0	0	0	0	0	0	0	0	1.47936	0	0	0	0	0	0
REGULATION_OF_LONG_TERM_NEURONAL_SYNAPTIC_PLASTICITY	0	-1.7545	0	0	0	0	0	1.39411	0	0	1.50724	-1.45004	0	0	0	-1.41561	0	0	1.559	-1.44847	0	0	0	0	0	-1.60622	1.56132	0	0	0	0	0	1.87358	0	0	0	0	0	0	-1.41117	0	0	1.78278	0	0	0	-1.40185	0	0
COENZYME_A_METABOLIC_PROCESS	0	0	0	0	0	0	0	0	0	0	0	0	0	0	0	0	0	0	0	0	0	0	0	0	0	0	0	0	0	0	0	0	0	0	0	0	0	0	0	0	0	0	0	0	0	0	0	0	0
BITTER_TASTE_RECEPTOR_ACTIVITY	0	-1.40718	0	0	0	0	0	0	0	0	1.33727	-1.3353	0	0	0	-1.41296	0	0	1.4193	-2.18086	0	0	0	0	0	0	0	0	0	0	0	0	1.86332	0	0	0	0	0	0	0	1.33606	0	2.03678	0	0	0	-1.32259	0	0
ESCRT_COMPLEX	0	0	0	0	0	0	0	0	0	0	0	0	-1.47049	0	0	0	0	-1.49647	0	0	0	0	0	0	-1.67135	0	0	0	0	0	0	-1.48907	0	-1.47927	0	0	0	0	-1.45794	0	-1.47448	0	0	0	-1.55128	0	0	0	0
BIOCARTA_BARRESTIN_PATHWAY	0	-1.56451	0	0	0	0	0	1.35432	0	0	1.3906	-1.35077	0	0	0	-1.35144	0	0	1.47674	-1.38237	0	0	0	0	0	-1.46703	1.46531	0	0	0	0	0	1.67408	0	0	0	0	0	0	-1.41755	0	0	1.50536	0	0	-1.40153	0	0	0
KEGG_PENTOSE_PHOSPHATE_PATHWAY	0	0	0	0	0	0	0	0	0	0	0	0	0	0	0	0	-1.46602	0	0	0	0	0	0	0	0	0	0	0	0	0	0	-1.46766	0	0	0	0	0	0	0	0	0	0	0	0	0	0	0	0	0
DETECTION_OF_CALCIUM_ION	0	-1.42894	0	0	0	0	0	0	0	0	0	0	0	0	0	0	0	0	1.40521	-1.4557	1.38538	0	0	0	0	0	1.33191	0	0	0	0	0	1.62904	0	0	0	0	0	0	0	0	0	1.63472	0	0	0	0	0	0
TOR_COMPLEX	0	0	0	0	0	0	0	0	0	0	0	0	0	0	0	0	0	0	0	0	0	0	0	0	0	0	0	0	0	0	0	0	0	0	0	0	0	0	0	0	0	0	0	0	0	0	0	0	0
COFACTOR_METABOLIC_PROCESS	0	0	0	0	0	0	0	0	0	0	0	0	0	0	0	0	0	0	0	0	0	0	0	0	0	0	0	0	0	0	0	0	0	0	0	0	0	0	0	0	0	0	0	0	0	0	0	0	0
NEGATIVE_REGULATION_OF_MITOCHONDRION_ORGANIZATION	0	0	0	0	0	0	0	0	0	0	0	0	0	0	0	0	0	0	0	0	0	0	0	0	0	0	0	0	0	0	0	0	0	0	0	0	0	0	0	0	0	0	0	0	0	0	0	0	0
RIBOSOME	0	0	0	0	1.47156	0	-2.12153	0	1.42398	0	0	0	0	0	-1.43105	0	0	-1.91334	0	0	0	0	0	0	-2.24007	0	0	0	0	-1.78844	-2.05781	-2.4004	-1.4248	-2.23198	-1.75211	0	-2.08268	0	-2.13157	0	-1.75865	-2.1282	0	0	-1.66752	0	0	0	-1.64094
CIRCADIAN_BEHAVIOR	0	-1.45074	0	0	0	0	0	0	0	0	1.35625	0	0	0	0	0	0	0	1.35097	0	0	0	0	0	0	-1.42036	1.42846	0	0	0	0	0	1.5843	0	0	0	0	0	0	0	0	0	1.47698	0	0	0	0	0	0
REGULATION_OF_COLLATERAL_SPROUTING	0	0	0	0	0	0	0	0	0	0	0	0	0	0	0	0	0	0	1.38089	0	0	0	0	0	0	0	1.44195	0	0	0	0	0	0	0	0	0	0	1.38601	0	0	0	0	1.33469	0	0	0	0	0	0
VARICOSITY	0	-1.34781	0	0	0	0	0	0	0	0	0	0	0	0	0	-1.35903	0	0	1.35404	0	0	0	0	0	0	0	0	0	0	0	0	0	1.43556	0	0	0	0	0	0	0	0	0	1.42041	0	0	0	0	0	0
REGULATION_OF_CEREBELLAR_GRANULE_CELL_PRECURSOR_PROLIFERATION	0	-1.61716	0	0	0	0	0	0	0	0	0	-1.39829	0	0	0	-1.36551	0	0	0	-1.3832	0	0	0	0	0	-1.41084	0	0	0	0	0	0	1.43581	0	0	0	0	0	0	-1.42077	0	0	1.41587	-1.35584	0	0	-1.34315	0	0
REGULATION_OF_PEPTIDE_HORMONE_SECRETION	0	-1.37332	0	0	0	0	0	0	0	0	0	0	0	0	0	0	0	0	1.33226	0	0	0	0	0	0	0	1.40372	0	0	0	0	0	1.55805	0	0	0	0	0	0	0	0	0	1.48401	0	0	0	0	0	0
KEGG_LONG_TERM_DEPRESSION	0	-1.42955	0	0	0	0	0	0	0	0	1.33699	0	0	0	0	0	0	0	1.44585	0	0	0	0	0	0	0	0	0	0	0	0	0	1.57068	0	0	0	0	0	0	0	0	0	1.54906	0	0	0	0	0	0
RESPONSE_TO_MISFOLDED_PROTEIN	0	0	0	0	0	-1.35884	-1.43505	0	0	0	0	-1.41288	0	-1.47044	-1.37813	-1.3535	0	-1.44235	0	-1.36524	0	0	0	0	0	0	0	0	0	0	0	-1.49194	0	-1.53273	0	0	0	0	-1.47143	-1.41861	0	-1.45702	0	0	0	-1.44366	0	0	-1.42354
REACTOME_OPIOID_SIGNALLING	0	-1.76257	0	0	0	0	0	1.38578	0	0	1.39825	-1.34198	0	0	0	-1.33922	0	0	1.55735	-1.38842	0	0	0	0	0	-1.50317	1.51485	0	0	0	0	0	1.81033	0	0	0	0	1.38223	0	0	0	0	1.77849	0	0	0	0	0	0
AROMATIC_AMINO_ACID_FAMILY_METABOLIC_PROCESS	0	0	0	0	0	-1.37197	0	0	0	0	0	0	0	0	0	-1.36086	0	0	0	-1.33955	0	0	0	0	0	0	0	-1.32852	0	0	0	0	0	0	0	0	0	0	0	0	0	0	0	0	0	0	0	0	0
POSITIVE_REGULATION_OF_ION_TRANSMEMBRANE_TRANSPORTER_ACTIVITY	0	-1.39216	0	0	0	0	0	0	0	0	0	0	0	0	0	0	0	0	1.31433	0	0	0	0	0	0	0	0	0	0	0	0	0	1.64189	0	0	0	0	0	0	0	0	0	1.48927	0	0	0	0	0	0
PROTEIN_DISULFIDE_OXIDOREDUCTASE_ACTIVITY	0	0	-1.40656	-1.50487	0	-1.41591	-1.54103	0	0	0	0	-1.36832	-1.52287	-1.44983	0	0	-1.49227	-1.51693	0	-1.39051	0	-1.45368	0	-1.54183	-1.53099	0	0	0	0	-1.45433	-1.57695	-1.52266	0	-1.48453	-1.51513	-1.5723	-1.53466	0	0	-1.62692	-1.51941	-1.5126	0	-1.40229	-1.47254	-1.37523	0	-1.49273	-1.47902
NEGATIVE_REGULATION_OF_CATECHOLAMINE_SECRETION	0	-1.40267	0	0	0	0	0	0	0	0	0	0	0	0	0	0	0	0	1.42368	0	0	0	0	0	0	0	0	0	0	0	0	0	1.45881	0	0	0	0	1.38715	0	0	0	0	1.57038	0	0	0	0	0	0
NUCLEOSIDE_BISPHOSPHATE_METABOLIC_PROCESS	0	0	0	0	0	0	0	0	0	0	0	0	0	0	0	0	0	0	0	0	0	0	0	0	0	0	0	0	0	0	0	0	0	0	0	0	0	0	0	0	0	0	0	0	0	0	0	0	0
CELL_CELL_SIGNALING_INVOLVED_IN_CARDIAC_CONDUCTION	0	-1.42524	0	0	0	0	0	0	0	0	0	0	0	0	0	0	0	0	0	0	0	0	0	0	0	0	0	0	0	0	0	0	1.41747	0	0	0	0	0	0	0	0	0	1.36168	0	0	0	0	0	0
LONG_CHAIN_FATTY_ACID_BIOSYNTHETIC_PROCESS	0	-1.86737	0	0	0	0	0	0	0	0	0	-1.45602	0	0	0	0	0	0	1.49811	-1.31788	0	0	0	0	0	-1.6784	1.42468	0	0	0	0	0	1.57382	0	0	0	0	0	0	0	0	0	1.4859	0	0	-1.39897	0	0	0
POSITIVE_REGULATION_OF_GASTRULATION	0	0	-1.43497	0	0	0	0	0	0	0	0	0	0	0	0	0	0	0	0	0	0	0	-1.48398	0	0	0	0	-1.34004	0	0	0	0	0	0	0	0	0	0	0	0	0	0	0	0	0	0	-1.45556	0	0
COENZYME_METABOLIC_PROCESS	0	0	0	0	0	0	0	0	0	0	0	0	0	0	0	0	0	0	0	0	0	0	0	0	0	0	0	0	0	0	0	0	0	0	0	0	0	0	0	0	0	0	0	0	0	0	0	0	0
NEGATIVE_REGULATION_OF_RECEPTOR_ACTIVITY	0	0	0	0	0	0	0	0	0	0	0	0	0	0	0	0	0	0	0	-1.38656	0	0	0	0	0	0	0	0	0	0	0	0	1.45323	0	0	0	0	0	0	0	0	0	1.48731	0	0	0	0	0	0
RELEASE_OF_CYTOCHROME_C_FROM_MITOCHONDRIA	0	0	0	0	0	0	0	0	0	0	0	0	0	0	0	0	0	0	0	0	0	0	0	0	0	0	0	0	0	0	0	0	0	0	0	0	0	0	0	0	0	0	0	0	0	0	0	0	0
PORPHYRIN_CONTAINING_COMPOUND_BIOSYNTHETIC_PROCESS	0	0	0	0	0	0	0	0	0	0	0	0	0	0	0	0	0	0	0	0	0	0	0	0	0	0	0	0	0	0	0	-1.46709	0	0	0	0	0	0	0	0	0	0	0	0	0	0	0	0	0
ALDO_KETO_REDUCTASE_NADP_ACTIVITY	0	0	0	0	0	0	0	0	0	0	0	0	0	0	0	0	0	0	0	0	0	0	0	0	0	0	0	0	0	0	0	0	0	0	0	0	0	0	0	0	0	0	0	0	0	0	0	0	0
KEGG_AMINOACYL_TRNA_BIOSYNTHESIS	0	0	0	0	0	0	0	0	0	0	0	0	0	0	0	0	0	0	0	0	0	0	0	0	0	0	0	0	0	0	0	0	1.36728	0	0	0	0	0	0	0	0	0	1.32649	0	0	0	0	0	0
REACTOME_REGULATION_OF_GENE_EXPRESSION_IN_BETA_CELLS	0	0	0	0	0	0	0	0	0	0	0	0	0	0	0	0	0	0	0	0	0	0	0	0	0	0	0	0	0	0	0	0	0	0	0	0	0	0	0	0	0	0	0	0	0	0	0	0	0
REACTOME_INTERACTION_BETWEEN_L1_AND_ANKYRINS	0	-1.70952	0	0	0	0	0	0	0	0	1.39363	0	0	0	0	-1.34076	0	0	1.64759	-1.39174	0	0	0	0	0	0	1.49816	0	0	0	0	0	1.76892	0	0	0	0	1.53396	0	0	0	0	1.73084	0	0	0	-1.37582	0	0
CIRCADIAN_SLEEP_WAKE_CYCLE_PROCESS	0	-1.45033	0	0	0	0	0	0	0	1.3736	1.38595	-1.33347	0	0	0	0	0	0	1.4473	-1.37118	0	0	0	0	0	0	1.46605	0	0	0	0	0	1.58975	0	0	0	0	1.3788	0	0	0	0	1.53853	0	0	0	0	0	0
NEGATIVE_REGULATION_OF_BLOOD_CIRCULATION	0	0	0	0	0	0	0	0	0	0	0	0	0	0	0	0	0	0	0	0	0	0	0	0	0	0	0	0	0	0	0	0	0	0	0	0	0	0	0	0	0	0	0	0	0	0	0	0	0
REACTOME_METABOLISM_OF_POLYAMINES	0	0	0	0	0	0	0	0	0	0	0	0	0	0	0	0	0	0	0	0	0	0	0	0	0	0	0	0	0	0	0	0	0	0	0	0	0	0	0	0	0	0	0	0	0	0	0	0	0
REACTOME_INHIBITION_OF_VOLTAGE_GATED_CA2_CHANNELS_VIA_GBETA_GAMMA_SUBUNITS	0	-1.58328	0	0	0	0	0	0	0	0	0	-1.44738	0	0	0	-1.38501	0	0	1.41243	-1.44366	0	0	0	0	0	0	0	0	0	0	0	0	1.68987	0	0	0	0	0	0	-1.35148	0	0	1.70974	0	0	0	0	0	0
ACETYLCHOLINE_ACTIVATED_CATION_SELECTIVE_CHANNEL_ACTIVITY	0	-1.6423	0	0	0	-1.36701	0	1.43056	0	1.41217	1.54976	-1.37096	0	0	0	0	0	0	1.47969	0	0	0	0	0	0	-1.49693	1.54519	-1.32274	0	0	0	0	1.66903	0	0	0	0	0	0	0	0	0	1.58118	0	0	-1.45755	0	0	0
NEUROLOGICAL_SYSTEM_PROCESS_INVOLVED_IN_REGULATION_OF_SYSTEMIC_ARTERIAL_BLOOD_PRESSURE	0	-1.44304	0	0	0	0	0	0	0	0	0	0	0	0	0	0	0	0	0	0	0	0	0	0	0	0	0	0	0	0	0	0	1.4214	0	0	0	0	0	0	0	0	0	1.38918	0	0	0	0	0	0
REACTOME_INWARDLY_RECTIFYING_K_CHANNELS	0	-1.48753	0	0	0	0	0	0	0	0	0	0	0	0	0	0	0	0	1.32269	0	0	0	0	0	0	0	1.32395	0	0	0	0	0	1.56208	0	0	0	0	0	0	0	0	0	1.52342	0	0	0	0	0	0
GROOMING_BEHAVIOR	0	-1.54941	0	0	0	0	0	1.37585	0	0	1.41804	-1.51986	0	0	-1.39249	-1.50607	0	0	1.56233	-1.61416	0	0	0	0	0	0	1.4118	-1.36842	0	0	0	0	1.52469	0	0	0	0	1.41786	0	-1.36923	0	0	1.63087	-1.34423	0	0	-1.4337	0	0
ALDITOL_METABOLIC_PROCESS	0	0	0	0	0	0	0	0	0	0	0	0	0	0	0	0	0	0	0	0	0	0	0	0	0	0	0	0	0	0	0	0	0	0	0	0	0	0	0	0	0	0	0	0	0	0	0	0	0
GLUTAMATE_BINDING	0	-1.76806	0	0	0	0	0	0	0	0	1.41396	-1.38204	0	0	0	-1.47703	0	0	1.68405	-1.49993	0	0	0	0	0	-1.42826	1.4712	0	0	0	0	0	1.84171	0	0	0	0	1.44476	0	0	0	0	1.85213	0	0	0	0	0	0
PROTEASOME_CORE_COMPLEX	0	0	0	0	0	0	-1.57662	0	1.39062	0	0	0	-1.68002	-1.77373	-1.37668	0	-1.77377	-1.56469	0	0	1.38636	0	0	0	-1.921	0	0	0	0	-1.48287	-1.59139	-1.9359	0	-1.89547	-1.4313	-1.53618	-1.64332	0	-1.72688	0	-1.59205	-1.70974	0	0	0	0	0	-1.50226	0
REACTOME_REGULATION_OF_INSULIN_SECRETION_BY_GLUCAGON_LIKE_PEPTIDE1	0	-1.47907	0	0	0	0	0	0	0	0	0	0	0	0	0	0	0	0	1.51834	-1.32255	0	0	0	0	0	0	1.42559	0	0	0	0	0	1.67363	0	0	0	0	1.34992	0	0	0	0	1.69036	0	0	0	-1.33145	0	0
NAD_BINDING	0	0	0	0	0	0	0	0	0	0	0	0	0	0	0	0	0	0	0	0	0	0	0	0	0	0	0	0	0	0	0	0	0	0	0	0	0	0	0	0	0	0	0	0	0	0	0	0	0
RESPONSE_TO_FUNGICIDE	0	-1.57619	0	0	0	0	0	0	0	0	0	0	0	0	0	0	0	0	1.36512	0	0	0	0	0	0	-1.50865	0	0	0	0	0	0	1.65032	0	0	0	0	1.3572	0	0	0	0	1.48608	0	0	0	0	0	0
RHYTHMIC_BEHAVIOR	0	-1.47624	0	0	0	0	0	0	0	0	1.34946	0	0	0	0	0	0	0	1.38456	0	0	0	0	0	0	-1.43402	1.41379	0	0	0	0	0	1.57511	0	0	0	0	0	0	0	0	0	1.5083	0	0	0	0	0	0
NEGATIVE_REGULATION_OF_ANION_TRANSPORT	0	-1.58988	0	0	0	0	0	0	0	0	0	0	0	0	0	0	0	0	1.33798	0	0	0	0	0	0	-1.49861	0	0	0	0	0	0	1.69358	0	0	0	0	0	0	0	0	0	1.54435	0	0	0	0	0	0
POSITIVE_REGULATION_OF_TRANSMEMBRANE_TRANSPORT	0	-1.37742	0	0	0	0	0	0	0	0	0	0	0	0	0	0	0	0	0	0	0	0	0	0	0	0	0	0	0	0	0	0	1.56239	0	0	0	0	0	0	0	0	0	1.46818	0	0	0	0	0	0
ACYLGLYCEROL_O_ACYLTRANSFERASE_ACTIVITY	0	0	0	0	0	0	0	0	0	0	0	0	0	0	0	0	0	0	0	0	0	0	0	0	0	-1.52912	1.36018	0	0	0	0	0	0	0	0	0	0	0	0	0	0	0	0	0	-1.4257	0	0	0	0
POSITIVE_REGULATION_OF_POTASSIUM_ION_TRANSMEMBRANE_TRANSPORTER_ACTIVITY	0	0	0	0	0	0	0	0	0	0	0	0	0	0	0	0	0	0	0	0	0	0	0	0	0	0	0	0	0	0	0	0	1.4092	0	0	0	0	0	0	0	0	0	0	0	0	0	0	0	0
BIOCARTA_GABA_PATHWAY	0	-1.61762	0	0	0	0	0	1.41839	0	0	0	-1.45504	0	0	0	-1.40514	0	0	1.43352	-1.48204	1.35973	0	0	0	0	-1.48924	1.47043	0	0	0	0	0	1.73674	0	0	0	0	0	0	-1.48565	0	0	1.67288	0	0	0	0	0	0
KEGG_AMYOTROPHIC_LATERAL_SCLEROSIS_ALS	0	-1.38373	0	0	0	0	0	0	0	0	0	0	0	0	0	0	0	0	0	0	0	0	0	0	0	0	0	0	0	0	0	0	1.46973	0	0	0	0	0	0	0	0	0	1.31677	0	0	0	0	0	0
NEGATIVE_REGULATION_OF_BLOOD_PRESSURE	0	-1.37005	0	0	0	0	0	0	0	0	0	0	0	0	0	0	0	0	0	0	0	0	0	0	0	0	0	0	0	0	0	0	1.44712	0	0	0	0	0	0	0	0	0	1.33947	0	0	0	0	0	0
NEURON_RECOGNITION	0	-1.49424	0	0	0	0	0	0	0	0	0	0	0	0	0	0	0	0	1.40613	0	0	0	0	0	0	0	0	0	0	0	0	0	1.7104	0	0	0	0	0	0	0	0	0	1.65415	0	0	0	0	0	0
REACTOME_PHOSPHOLIPASE_C_MEDIATED_CASCADE	0	-1.48654	0	0	0	0	0	0	0	0	0	0	0	0	0	0	0	0	1.44452	0	0	0	0	0	0	0	1.34686	0	0	0	0	0	1.57383	0	0	0	0	1.34356	0	0	0	0	1.56369	0	0	0	0	0	0
MEMORY	0	-1.77805	0	0	0	0	0	1.34099	0	0	1.33452	-1.3895	0	0	0	0	0	0	1.51319	-1.32038	0	0	0	0	0	-1.70904	1.50955	0	0	0	0	0	1.93646	0	0	0	0	1.41091	0	-1.35702	0	0	1.72579	0	0	0	0	0	0
REACTOME_GLUCAGON_SIGNALING_IN_METABOLIC_REGULATION	0	-1.70759	0	0	0	0	0	0	0	0	0	0	0	0	0	0	0	0	1.34886	-1.37901	0	0	0	0	0	0	1.37311	0	0	0	0	0	1.68697	0	0	0	0	0	0	0	0	0	1.73785	0	0	0	0	0	0
REGULATION_OF_SENSORY_PERCEPTION	0	-1.76604	0	0	0	0	0	0	0	0	0	-1.36662	0	0	0	-1.42515	0	0	1.4814	-1.52117	0	0	0	0	0	-1.43031	1.34008	0	0	0	0	0	1.83973	0	0	0	0	0	0	-1.40172	0	0	1.8024	0	0	0	0	0	0
NUCLEOSIDE_MONOPHOSPHATE_BIOSYNTHETIC_PROCESS	0	0	0	0	0	0	0	0	0	0	0	0	0	-1.46897	0	0	0	0	0	0	0	0	0	0	-1.49179	0	0	0	0	0	0	-1.51073	0	-1.45439	-1.44884	0	-1.46078	0	0	0	0	0	0	0	0	0	0	0	0
REACTOME_IRON_UPTAKE_AND_TRANSPORT	0	0	0	0	0	0	0	1.41154	0	1.44209	0	0	0	0	0	-1.327	0	0	0	0	0	0	0	0	0	-1.46111	1.36092	0	0	0	0	0	1.43283	0	0	0	0	0	0	-1.43869	0	0	0	0	0	0	0	0	0
CAMP_BIOSYNTHETIC_PROCESS	0	-1.64132	0	0	0	0	0	1.37709	0	0	1.34063	-1.33921	0	0	0	0	0	0	1.50295	-1.4064	0	0	0	0	0	0	1.43822	0	0	0	0	0	1.68367	0	0	0	0	0	0	0	0	0	1.61283	0	0	0	0	0	0
REGULATION_OF_SODIUM_ION_TRANSMEMBRANE_TRANSPORT	0	0	0	0	0	0	0	0	0	0	0	0	0	0	0	0	0	0	0	0	0	0	0	0	0	0	0	0	0	0	0	0	0	0	0	0	0	0	0	0	0	0	0	0	0	0	0	0	0
POSITIVE_REGULATION_OF_HORMONE_SECRETION	0	0	0	0	0	0	0	0	0	0	0	0	0	0	0	0	0	0	1.35364	0	0	0	0	0	0	0	1.36013	0	0	0	0	0	1.58083	0	0	0	0	0	0	0	0	0	1.51768	0	0	0	0	0	0
REGULATION_OF_CIRCADIAN_SLEEP_WAKE_CYCLE	0	-1.46078	0	0	0	0	0	0	0	0	1.37711	0	0	0	0	0	0	0	1.40544	0	0	0	0	0	0	-1.44646	1.44181	0	0	0	0	0	1.4335	0	0	0	0	1.34221	0	0	0	0	1.534	0	0	0	0	0	0
REACTOME_GABA_B_RECEPTOR_ACTIVATION	0	-1.60822	0	0	0	0	0	0	0	0	0	-1.38768	0	0	0	-1.35215	0	0	1.47067	-1.38296	0	0	0	0	0	0	1.41889	0	0	0	0	0	1.77855	0	0	0	0	0	0	0	0	0	1.67134	0	0	0	0	0	0
REGULATION_OF_MITOCHONDRION_ORGANIZATION	0	0	0	0	0	0	0	0	0	0	0	0	0	0	0	0	0	0	0	0	0	0	0	0	0	0	0	0	0	0	0	0	0	0	0	0	0	0	0	0	0	0	0	0	0	0	0	0	0
POSITIVE_REGULATION_OF_SYNAPSE_MATURATION	0	-1.50658	0	0	0	0	0	0	0	0	0	0	0	0	0	0	0	0	0	0	0	0	0	0	0	0	0	0	0	0	0	0	1.34599	0	0	0	0	0	0	0	0	0	1.32351	0	0	0	0	0	0
REACTOME_VITAMIN_B5_PANTOTHENATE_METABOLISM	0	0	0	0	0	0	0	0	0	0	0	0	0	0	0	0	0	0	0	0	0	0	0	0	0	0	0	0	0	0	0	0	0	0	0	0	0	0	0	0	0	0	0	0	0	0	0	0	0
CEREBELLUM_MORPHOGENESIS	0	-1.85665	0	0	0	0	0	0	0	0	0	-1.35401	0	0	0	0	0	0	1.56131	0	0	0	0	0	0	-1.62017	1.50956	0	0	0	0	0	1.73367	0	0	0	0	1.41065	0	0	0	0	1.76981	0	0	0	0	0	0
REACTOME_ACETYLCHOLINE_BINDING_AND_DOWNSTREAM_EVENTS	0	-1.65672	0	0	0	0	0	1.35145	0	0	1.49354	-1.3375	0	0	0	0	0	0	1.4188	0	0	0	0	0	0	-1.45924	1.53217	0	0	0	0	0	1.5745	0	0	0	0	0	0	0	0	0	1.52222	0	0	-1.39096	-1.32513	0	0
GLYCOLYTIC_PROCESS	0	0	0	0	0	0	0	0	0	0	0	0	0	0	0	0	0	0	0	0	0	0	0	0	0	0	0	0	0	0	0	0	0	0	0	0	0	0	0	0	0	0	0	0	0	0	0	0	0
KEGG_BUTANOATE_METABOLISM	0	0	0	0	0	0	0	0	0	0	0	0	0	0	0	0	0	0	0	0	0	0	0	0	0	0	0	0	0	0	0	0	0	0	0	0	0	0	0	0	0	0	0	0	0	0	0	0	0
NEGATIVE_REGULATION_OF_MICROTUBULE_POLYMERIZATION_OR_DEPOLYMERIZATION	0	0	0	0	0	0	0	0	0	0	0	0	0	0	-1.4445	0	0	0	0	0	0	0	0	0	0	0	0	0	0	0	0	0	0	0	0	0	0	0	0	0	0	0	0	0	0	0	0	0	0
NEUROMUSCULAR_JUNCTION	0	0	0	0	0	0	0	0	0	0	0	0	0	0	0	0	0	0	1.33614	0	0	0	0	0	0	0	0	0	0	0	0	0	1.47643	0	0	0	0	0	0	0	0	0	1.49707	0	0	0	0	0	0
GLUTAMATE_METABOLIC_PROCESS	0	-1.32844	0	0	0	0	0	0	0	0	0	0	0	0	0	0	0	0	1.35857	0	0	0	0	0	0	0	1.43472	0	0	0	0	0	1.47851	0	0	0	0	1.38868	0	0	0	0	1.45511	0	0	0	-1.41948	0	0
CYCLIC_PURINE_NUCLEOTIDE_METABOLIC_PROCESS	0	-1.64662	0	0	0	0	0	0	0	0	0	0	0	0	0	0	0	0	1.49894	-1.31914	0	0	0	0	0	0	1.43806	0	0	0	0	0	1.69445	0	0	0	0	1.34476	0	0	0	0	1.6678	0	0	0	0	0	0
MITOCHONDRION_DEGRADATION	0	0	0	0	0	0	0	0	0	0	0	0	0	0	0	0	0	0	0	0	0	0	0	0	0	0	0	0	0	0	0	0	0	0	0	0	0	0	0	0	0	0	0	0	0	0	0	0	0
REACTOME_NA_CL_DEPENDENT_NEUROTRANSMITTER_TRANSPORTERS	0	0	0	0	0	0	0	0	0	0	0	0	0	0	0	0	0	0	0	0	0	0	0	0	0	0	1.3441	0	0	0	0	0	1.3645	0	0	0	0	1.67228	0	0	0	0	1.35866	0	0	0	0	0	0
ORGANELLE_DISASSEMBLY	0	0	0	0	0	0	0	0	0	0	0	0	0	0	0	0	0	0	0	0	0	0	0	0	0	0	0	0	0	0	0	0	0	0	0	0	0	0	0	0	0	0	0	0	0	0	0	0	0
CYCLIC_NUCLEOTIDE_BIOSYNTHETIC_PROCESS	0	-1.64681	0	0	0	0	0	0	0	0	0	0	0	0	0	0	0	0	1.47253	-1.36975	0	0	0	0	0	0	1.43059	0	0	0	0	0	1.67249	0	0	0	0	0	0	0	0	0	1.60055	0	0	0	0	0	0
PROGRAMMED_CELL_DEATH_IN_RESPONSE_TO_REACTIVE_OXYGEN_SPECIES	0	0	0	0	0	0	0	0	0	0	0	0	0	0	0	0	0	0	0	0	0	0	0	0	0	0	0	0	0	0	0	0	0	0	0	0	0	0	0	0	0	0	0	0	0	0	0	0	0
ACTIVATION_OF_MITOPHAGY_IN_RESPONSE_TO_MITOCHONDRIAL_DEPOLARIZATION	0	0	0	0	0	0	0	0	0	0	0	0	0	0	0	0	0	0	0	0	0	0	0	0	0	0	0	0	0	0	0	0	0	0	0	0	0	0	0	0	0	0	0	0	0	0	0	0	0
NEGATIVE_REGULATION_OF_TRANSPORTER_ACTIVITY	0	0	0	0	0	0	0	0	0	0	0	0	0	0	0	0	0	0	0	0	0	0	0	0	0	0	0	0	0	0	0	0	1.37603	0	0	0	0	0	0	0	0	0	1.341	0	0	0	0	0	0
REGULATION_OF_RESPIRATORY_GASEOUS_EXCHANGE_BY_NEUROLOGICAL_SYSTEM_PROCESS	0	-1.5558	0	0	0	0	0	0	0	0	0	0	0	0	0	0	0	0	1.48378	0	0	0	0	0	0	0	0	0	0	0	0	0	1.69598	0	0	0	0	0	0	0	0	0	1.6465	-1.35648	0	0	0	0	0
CLATHRIN_COAT_ASSEMBLY	0	0	0	0	0	0	0	0	0	0	0	0	0	0	0	0	0	0	0	0	0	0	0	0	0	0	0	0	0	0	0	0	1.52598	0	0	0	0	0	0	0	0	0	0	0	0	0	0	0	0
AUDITORY_RECEPTOR_CELL_MORPHOGENESIS	0	-1.3123	0	0	0	0	0	0	0	0	0	0	0	0	0	0	0	0	0	0	0	0	0	0	0	0	0	0	0	0	0	0	1.41189	0	0	0	0	0	0	0	0	0	1.33451	0	0	0	0	0	0
REFLEX	0	-1.81471	0	0	0	0	0	0	0	0	1.3799	-1.34414	0	0	0	0	0	0	1.40668	0	0	0	0	0	0	-1.63328	1.49477	0	0	0	0	0	1.59022	0	0	0	0	0	0	0	0	0	1.55827	0	0	0	0	0	0
THIOESTER_METABOLIC_PROCESS	0	0	0	0	0	0	0	0	0	0	0	0	0	0	0	0	0	0	0	0	0	0	0	0	0	0	0	0	0	0	0	0	0	0	0	0	0	0	0	0	0	0	0	0	0	0	0	0	0
REACTOME_REGULATION_OF_MITOTIC_CELL_CYCLE	0	0	0	0	0	0	0	0	1.41436	0	0	0	0	-1.53066	0	0	0	-1.57466	0	0	0	0	0	0	-1.66798	0	0	0	0	0	0	-1.58444	0	-1.48338	0	0	-1.50339	0	-1.44747	0	0	-1.50933	0	0	0	0	0	0	0
HETEROTRIMERIC_G_PROTEIN_COMPLEX	0	-1.37272	0	0	0	0	0	0	0	0	0	0	0	0	0	0	0	0	1.39892	0	0	0	0	0	0	0	1.38517	0	0	0	0	0	1.40955	0	0	0	0	1.34628	0	0	0	0	1.44723	0	0	0	-1.35153	0	0
REACTOME_METABOLISM_OF_PORPHYRINS	0	0	0	0	0	0	0	0	0	0	0	0	0	-1.41311	0	0	-1.49181	-1.44193	0	0	0	0	0	0	-1.55117	0	0	0	0	0	0	-1.62004	0	0	0	0	0	0	0	0	0	0	0	0	0	0	0	0	0
REGULATION_OF_HYDROGEN_PEROXIDE_MEDIATED_PROGRAMMED_CELL_DEATH	0	0	0	0	0	0	0	0	0	0	0	0	-1.44953	0	0	0	0	0	0	0	0	0	0	0	0	0	0	0	0	0	0	0	0	-1.43995	0	0	0	0	0	0	0	0	0	0	0	0	0	0	0
CAMP_BINDING	0	-1.35431	0	0	0	0	0	0	0	0	0	0	0	0	0	0	0	0	0	0	0	0	0	0	0	0	0	0	0	0	0	1.33439	1.61961	0	0	0	0	0	0	0	0	0	1.58735	0	0	0	0	0	0
NUCLEOSIDE_PHOSPHATE_METABOLIC_PROCESS	0	0	0	0	0	0	0	0	0	0	0	0	0	0	0	0	0	0	0	0	0	0	0	0	0	0	0	0	0	0	0	0	0	0	0	0	0	0	0	0	0	0	0	0	0	0	0	0	0
LEARNING_OR_MEMORY	0	-1.66014	0	0	0	0	0	0	0	0	0	0	0	0	0	0	0	0	1.469	0	0	0	0	0	0	-1.59448	1.45769	0	0	0	0	0	1.83728	0	0	0	0	0	0	0	0	0	1.71172	0	0	0	0	0	0
OXIDOREDUCTASE_ACTIVITY_ACTING_ON_THE_CH_OH_GROUP_OF_DONORS_NAD_OR_NADP_AS_ACCEPTOR	0	0	0	0	0	0	0	0	0	0	0	0	0	0	0	0	0	0	0	0	0	0	0	0	0	0	0	0	0	0	0	0	0	0	0	0	0	0	0	0	0	0	0	0	0	0	0	0	0
GLUTAMINE_FAMILY_AMINO_ACID_METABOLIC_PROCESS	0	0	0	0	0	0	0	0	0	0	0	0	0	0	0	0	0	0	0	0	0	0	0	0	0	0	0	0	0	0	0	0	0	0	0	0	0	0	0	0	0	0	0	0	0	0	0	0	0
CYCLIC_NUCLEOTIDE_BINDING	0	-1.40197	0	0	0	0	0	0	0	0	0	0	0	0	0	0	0	0	1.39038	0	0	0	0	0	0	0	0	0	0	0	0	0	1.53692	0	0	0	0	0	0	0	0	0	1.61389	0	0	0	0	0	0
CELLULAR_RESPONSE_TO_NICOTINE	0	0	0	0	0	0	-1.44479	0	0	0	0	0	-1.51847	0	0	0	-1.46673	0	0	0	0	0	0	0	0	0	0	0	0	0	0	0	0	0	0	-1.45104	0	0	0	0	0	0	0	0	0	0	0	0	0
AMMONIUM_ION_BINDING	0	-1.72767	0	0	0	0	0	1.40155	0	0	1.45756	-1.45022	0	0	0	-1.35632	0	0	1.50688	-1.41553	0	0	0	0	0	-1.49319	1.47923	0	0	0	0	0	1.6933	0	0	0	0	0	0	-1.40274	0	0	1.66348	0	0	0	0	0	0
BLOC_COMPLEX	0	0	0	0	0	0	0	0	0	0	0	0	0	0	0	0	0	-1.44859	0	0	0	0	0	0	0	0	0	0	0	0	0	0	0	0	0	0	0	0	0	0	0	0	0	0	0	0	0	0	0
PURINE_CONTAINING_COMPOUND_BIOSYNTHETIC_PROCESS	0	0	0	0	0	0	0	0	0	0	0	0	0	0	0	0	0	0	0	0	0	0	0	0	0	0	0	0	0	0	0	0	1.3768	0	0	0	0	0	0	0	0	0	1.36672	0	0	0	0	0	0
REACTOME_RAP1_SIGNALLING	0	-1.34608	0	0	0	0	0	0	0	0	0	0	0	0	0	0	0	0	0	0	0	0	0	0	0	0	0	0	0	0	0	0	1.54765	0	0	0	0	0	0	0	0	0	1.46611	0	0	0	0	0	0
POSITIVE_REGULATION_OF_CATION_CHANNEL_ACTIVITY	0	-1.40704	0	0	0	0	0	0	0	0	0	0	0	0	0	0	0	0	0	0	0	0	0	0	0	0	0	0	0	0	0	0	1.47312	0	0	0	0	0	0	0	0	0	1.45113	0	0	0	0	0	0
AMINO_ACID_BINDING	0	0	0	0	0	0	0	0	0	0	0	0	0	0	0	0	0	0	0	0	0	0	0	0	0	0	0	0	0	0	0	0	1.35049	0	0	0	0	0	0	0	0	0	1.39984	0	0	0	0	0	0
COFACTOR_BIOSYNTHETIC_PROCESS	0	0	0	0	0	0	0	0	0	0	0	0	0	0	0	0	0	0	0	0	0	0	0	0	0	0	0	0	0	0	0	0	0	0	0	0	0	0	0	0	0	0	0	0	0	0	0	0	0
STABILIZATION_OF_MEMBRANE_POTENTIAL	0	0	0	0	0	0	0	0	0	0	0	0	0	0	0	0	0	0	0	0	0	0	0	0	0	0	0	0	0	0	0	0	0	0	0	0	0	0	0	0	0	0	0	-1.35558	-1.47561	0	0	0	0
NUCLEOSIDE_BIOSYNTHETIC_PROCESS	0	0	0	0	0	0	0	0	0	0	0	0	0	0	0	0	0	0	0	0	0	0	0	0	0	0	0	0	0	0	0	0	0	0	0	0	0	0	0	0	0	0	0	0	0	0	0	0	0
REGULATION_OF_HYDROGEN_PEROXIDE_METABOLIC_PROCESS	0	0	-1.54284	-1.46758	0	-1.34108	-1.56664	0	0	0	0	0	-1.59208	-1.42998	0	0	-1.51441	0	0	0	0	-1.403	-1.54947	-1.58853	-1.45567	0	0	-1.43734	-1.40835	0	-1.50356	-1.5405	0	-1.55535	0	-1.66313	0	0	-1.60175	0	-1.52767	-1.49432	0	-1.45617	-1.43418	-1.37978	0	-1.48324	-1.47383
ASSOCIATIVE_LEARNING	0	-1.59434	0	0	0	0	0	0	0	0	0	0	0	0	0	0	0	0	1.42683	0	0	0	0	0	0	-1.43898	1.34763	0	0	0	0	0	1.66036	0	0	0	0	0	0	0	0	0	1.62157	0	0	0	0	0	0
REACTOME_M_G1_TRANSITION	0	0	0	0	0	0	0	0	0	0	0	0	0	-1.44725	0	0	0	0	0	0	0	0	0	0	0	0	0	0	0	0	0	0	0	0	0	0	-1.4367	0	0	0	0	0	0	0	0	0	0	0	0
RIBONUCLEOSIDE_MONOPHOSPHATE_BIOSYNTHETIC_PROCESS	0	0	0	0	0	0	0	0	0	0	0	0	0	0	0	0	0	0	0	0	0	0	0	0	-1.45206	0	0	0	0	0	0	-1.44762	0	0	0	0	0	0	0	0	0	0	0	0	0	0	0	0	0
REGULATION_OF_TRANSMISSION_OF_NERVE_IMPULSE	0	-1.33181	0	0	0	0	0	0	0	0	0	0	0	0	0	0	0	0	1.37821	0	0	0	0	0	0	0	0	0	0	0	0	0	0	0	0	0	0	0	0	0	0	0	0	0	0	0	0	0	0
AXON_DEVELOPMENT	0	-1.64294	0	0	0	0	0	0	0	0	0	0	0	0	0	0	0	0	1.47237	0	0	0	0	0	0	-1.45997	1.37266	0	0	0	0	0	1.78327	0	0	0	0	0	0	0	0	0	1.65289	0	0	0	0	0	0
MITOCHONDRIAL_FRAGMENTATION_INVOLVED_IN_APOPTOTIC_PROCESS	0	0	0	0	0	0	0	0	0	0	0	0	0	0	0	0	0	0	0	0	0	0	0	0	0	0	0	0	0	0	0	0	1.4349	0	0	0	0	0	0	0	0	0	1.35099	0	0	0	0	0	0
DICARBOXYLIC_ACID_METABOLIC_PROCESS	0	0	0	0	0	0	0	0	0	0	0	0	0	0	0	0	0	0	0	0	0	0	0	0	0	0	0	0	0	0	0	0	0	0	0	0	0	0	0	0	0	0	0	0	0	0	0	0	0
ACTIVE_TRANSMEMBRANE_TRANSPORTER_ACTIVITY	0	0	0	0	0	0	0	0	0	0	0	0	0	0	0	0	0	0	0	0	0	0	0	0	0	0	1.34593	0	0	0	0	0	1.44044	0	0	0	0	0	0	0	0	0	1.31739	0	0	0	0	0	0
REGULATION_OF_CAMP_BIOSYNTHETIC_PROCESS	0	-1.50941	0	0	0	0	0	0	0	0	0	0	0	0	0	0	0	0	1.38642	0	0	0	0	0	0	0	1.36898	0	0	0	0	0	1.58539	0	0	0	0	0	0	0	0	0	1.55923	0	0	0	0	0	0
SCF_UBIQUITIN_LIGASE_COMPLEX	0	0	0	0	0	0	0	0	0	0	0	0	0	0	0	0	0	0	0	0	0	0	0	0	0	0	0	0	0	0	0	0	0	0	0	0	0	0	0	0	0	0	0	0	0	0	0	0	0
HEME_BIOSYNTHETIC_PROCESS	0	0	0	0	0	0	0	0	0	0	0	0	0	0	0	0	0	0	0	0	0	0	0	0	-1.51153	0	0	0	0	0	0	-1.47959	0	0	0	0	0	0	0	0	0	0	0	0	0	0	0	0	0
MITOCHONDRION_LOCALIZATION	0	0	0	0	0	0	0	0	0	0	0	0	0	0	0	0	0	0	0	0	0	0	0	0	0	0	0	-1.35201	0	0	0	0	0	0	0	0	0	0	0	0	0	0	0	0	0	0	0	0	0
CELL_PROLIFERATION_IN_HINDBRAIN	0	-1.57424	0	0	0	0	0	0	0	0	0	0	0	0	0	0	0	0	0	0	0	0	0	0	0	0	0	0	0	0	0	0	1.3554	0	0	0	0	0	0	0	0	0	1.3663	0	0	0	0	0	0
BIOCARTA_CHREBP2_PATHWAY	0	0	0	0	0	0	0	0	0	0	0	0	0	0	0	0	0	0	1.35906	0	0	0	0	0	0	0	0	0	0	0	0	0	1.55516	0	0	0	0	0	0	0	0	0	1.4501	0	0	0	0	0	0
UBIQUITIN_UBIQUITIN_LIGASE_ACTIVITY	0	0	0	0	0	0	0	0	0	0	0	0	0	0	0	0	0	0	0	0	0	0	0	0	0	0	0	0	0	0	0	0	0	0	0	0	0	0	0	0	0	0	0	0	0	0	0	0	0
STRUCTURAL_CONSTITUENT_OF_EYE_LENS	0	0	-1.50155	0	0	0	-1.58032	0	0	0	0	0	-1.59547	0	0	0	-1.59629	0	0	0	0	0	-1.46406	-1.51998	0	0	0	0	0	0	-1.50529	0	0	-1.51647	-1.44815	-1.55208	-1.46671	0	-1.45338	0	-1.57083	-1.49934	0	0	0	0	0	-1.50104	-1.48216
NEGATIVE_REGULATION_OF_ION_TRANSMEMBRANE_TRANSPORT	0	0	0	0	0	0	0	0	0	0	0	0	0	0	0	0	0	0	0	0	0	0	0	0	0	0	0	0	0	0	0	0	0	0	0	0	0	0	0	0	0	0	0	0	0	0	0	0	0
NUCLEOSOME	0	-1.41342	0	-1.48258	0	0	0	0	0	0	0	-1.43239	0	0	0	0	0	-1.51733	0	0	0	0	0	-1.44463	-1.4626	-1.81047	0	0	0	0	0	0	0	0	0	0	0	0	0	-1.36323	0	0	0	0	-1.56073	-1.44137	0	0	-1.42242
REGULATION_OF_CALCIUM_ION_TRANSMEMBRANE_TRANSPORTER_ACTIVITY	0	0	0	0	0	0	0	0	0	0	0	0	0	0	0	0	0	0	0	0	0	0	0	0	0	0	0	0	0	0	0	0	0	0	0	0	0	0	0	0	0	0	0	0	0	0	0	0	0
NEGATIVE_REGULATION_OF_POTASSIUM_ION_TRANSPORT	0	-1.33848	0	0	0	0	0	0	0	0	0	0	0	0	0	0	0	0	0	0	0	0	0	0	0	0	1.33239	0	0	0	0	0	1.49371	0	0	0	0	0	0	0	0	0	1.40295	0	0	0	0	0	0
AXONAL_FASCICULATION	0	-1.45835	0	0	0	0	0	0	0	0	0	0	0	0	0	0	0	0	1.31467	0	0	0	0	0	0	0	0	0	0	0	0	0	1.63985	0	0	0	0	0	0	0	0	0	1.52831	0	0	0	0	0	0
REACTOME_PRESYNAPTIC_NICOTINIC_ACETYLCHOLINE_RECEPTORS	0	-1.50348	0	0	0	0	0	0	0	0	1.43351	0	0	0	0	0	0	0	1.42317	0	0	0	0	0	0	0	1.55207	0	0	0	0	0	1.45288	0	0	0	0	0	0	0	0	0	1.35177	0	0	0	0	0	0
CALCIUM_ACTIVATED_CATION_CHANNEL_ACTIVITY	0	0	0	0	0	0	0	0	0	0	0	0	0	0	0	0	0	0	1.35098	0	0	0	0	0	0	0	0	0	0	0	0	0	0	0	0	0	0	1.34628	0	0	0	0	1.3809	0	0	0	0	0	0
TITIN_BINDING	0	0	0	0	0	0	0	0	0	0	0	0	0	0	0	0	0	0	0	0	0	0	0	0	0	0	1.35707	0	0	0	0	0	1.3699	0	0	0	0	0	0	0	0	0	0	0	0	0	0	0	0
POSITIVE_REGULATION_OF_ION_TRANSPORT	0	0	0	0	0	0	0	0	0	0	0	0	0	0	0	0	0	0	0	0	0	0	0	0	0	0	0	0	0	0	0	0	1.38895	0	0	0	0	0	0	0	0	0	0	0	0	0	0	0	0
AXONOGENESIS	0	-1.58982	0	0	0	0	0	0	0	0	0	0	0	0	0	0	0	0	1.4562	-1.32936	0	0	0	0	0	-1.46231	1.39417	0	0	0	0	0	1.78582	0	0	0	0	0	0	0	0	0	1.63324	0	0	0	0	0	0
COATED_PIT	0	0	0	0	0	0	0	0	0	0	0	0	0	0	0	0	0	0	0	0	0	0	0	0	0	0	0	0	0	0	0	0	1.33646	0	0	0	0	0	0	0	0	0	0	0	0	0	0	0	0
HINDBRAIN_MORPHOGENESIS	0	-1.76287	0	0	0	0	0	0	0	0	0	0	0	0	0	0	0	0	1.47056	0	0	0	0	0	0	-1.58595	1.43835	0	0	0	0	0	1.68102	0	0	0	0	0	0	0	0	0	1.67086	0	0	0	0	0	0
SPECTRIN_BINDING	0	0	0	0	0	0	0	0	0	0	0	0	0	0	0	0	0	0	1.3829	0	0	0	0	0	0	0	0	0	0	0	0	0	1.42894	0	0	0	0	0	0	0	0	0	1.41783	0	0	0	0	0	0
REACTOME_REGULATION_OF_WATER_BALANCE_BY_RENAL_AQUAPORINS	0	-1.51229	0	0	0	0	0	0	0	0	0	0	0	0	0	0	0	0	1.42803	0	0	0	0	0	0	0	1.39734	0	0	0	0	0	1.65499	0	0	0	0	0	0	0	0	0	1.60205	0	0	0	0	0	0
DETECTION_OF_MECHANICAL_STIMULUS_INVOLVED_IN_SENSORY_PERCEPTION_OF_PAIN	0	-1.67059	0	0	0	0	0	0	0	0	0	0	0	0	0	0	0	0	1.46162	0	0	0	0	0	0	0	0	0	0	0	0	0	1.3935	0	0	0	0	0	0	0	0	0	1.38929	0	0	0	0	0	0
RESPONSE_TO_AMPHETAMINE	0	-1.86458	0	0	0	0	0	1.35505	0	1.35581	0	-1.59774	0	0	-1.38419	-1.51867	0	0	1.46831	-1.47713	0	0	0	0	0	-1.74933	1.43218	0	0	0	0	0	1.62748	0	0	0	0	0	0	-1.54402	0	0	1.639	-1.38363	0	-1.41781	-1.34316	0	0
INDOLE_CONTAINING_COMPOUND_METABOLIC_PROCESS	0	-1.55522	0	0	0	0	0	0	0	0	0	0	0	0	0	-1.43376	0	0	1.43379	-1.373	0	0	0	0	0	0	0	0	0	0	0	0	1.53458	0	0	0	0	0	0	0	0	0	1.47164	0	0	0	-1.34711	0	0
AMINOACYL_TRNA_EDITING_ACTIVITY	0	0	0	0	0	0	0	0	0	0	0	0	0	0	0	0	0	0	0	0	0	0	0	0	0	0	0	0	0	0	0	0	0	0	0	0	0	0	0	0	0	0	0	0	0	0	0	0	0
REACTOME_ADENYLATE_CYCLASE_ACTIVATING_PATHWAY	0	-1.58878	0	0	0	0	0	0	0	0	0	0	0	0	0	0	0	0	1.51026	0	0	0	0	0	0	0	1.39684	0	0	0	0	0	1.5921	0	0	0	0	1.36069	0	0	0	0	1.57814	0	0	0	0	0	0
REACTOME_REGULATION_OF_MRNA_STABILITY_BY_PROTEINS_THAT_BIND_AU_RICH_ELEMENTS	0	0	0	0	0	0	0	0	0	0	0	0	0	-1.56629	0	0	-1.4478	-1.52326	0	0	0	0	0	0	-1.64338	0	0	0	0	-1.43441	0	-1.57523	0	-1.52976	0	0	-1.5266	0	-1.54918	0	0	-1.54147	0	0	0	0	0	0	0
SODIUM_CHANNEL_COMPLEX	0	-1.78239	0	0	0	0	0	0	0	0	1.34757	-1.38445	0	0	0	0	0	0	1.56828	-1.46764	0	0	0	0	0	0	1.38513	-1.32985	0	0	0	0	1.56207	0	0	0	0	1.39032	0	0	0	0	1.65639	0	0	0	-1.38381	0	0
ACETYL_COA_METABOLIC_PROCESS	0	0	0	0	0	0	0	0	0	0	0	0	0	0	0	0	0	0	0	0	0	0	0	0	0	0	0	0	0	0	0	0	0	0	0	0	0	0	0	0	0	0	0	0	0	0	0	0	0
ACROSOME_REACTION	0	-1.49395	0	0	0	0	0	0	0	0	0	0	0	0	0	0	0	0	1.37428	0	0	0	0	0	0	0	1.42382	0	0	0	0	0	1.50667	0	0	0	0	1.55005	0	0	0	0	1.54896	0	0	0	0	0	0
QUATERNARY_AMMONIUM_GROUP_BINDING	0	-1.40573	0	0	0	0	0	0	0	0	1.38299	0	0	0	0	0	0	0	1.4066	0	0	0	0	0	0	0	1.39572	0	0	0	0	0	1.45737	0	0	0	0	0	0	0	0	0	1.53244	0	0	0	0	0	0
PERISTALSIS	0	0	0	0	0	0	0	0	0	0	0	0	0	0	0	0	0	0	1.3314	0	0	0	0	0	0	0	1.32311	0	0	0	0	0	1.35599	0	0	0	0	1.35927	0	0	0	0	1.43574	0	0	0	0	0	0
REACTOME_G_ALPHA_I_SIGNALLING_EVENTS	0	-1.45588	0	0	0	0	0	0	0	0	0	0	0	0	0	0	0	0	1.35514	0	0	0	0	0	0	0	0	0	0	0	0	0	1.41261	0	0	0	0	0	0	0	0	0	1.44999	0	0	0	0	0	0
SODIUM_ION_TRANSPORT	0	-1.37182	0	0	0	0	0	0	0	0	0	0	0	0	0	0	0	0	1.36374	0	0	0	0	0	0	0	0	0	0	0	0	0	1.42359	0	0	0	0	1.40636	0	0	0	0	1.44297	0	0	0	0	0	0
COLLATERAL_SPROUTING	0	0	0	0	0	0	0	0	0	0	0	0	0	0	0	0	0	0	0	0	0	0	0	0	0	0	0	0	0	0	0	0	0	0	0	0	0	0	0	0	0	0	0	0	0	0	0	0	0
KEGG_VIBRIO_CHOLERAE_INFECTION	0	0	0	0	0	0	0	0	0	0	0	0	0	0	0	0	0	0	0	0	0	0	0	0	0	0	1.41749	0	0	0	0	0	1.40202	0	0	0	0	0	0	0	0	0	1.35244	0	0	0	0	0	0
GLYCOSYL_COMPOUND_BIOSYNTHETIC_PROCESS	0	0	0	0	0	0	0	0	0	0	0	0	0	0	0	0	0	0	0	0	0	0	0	0	0	0	0	0	0	0	0	-1.43594	0	0	0	0	0	0	0	0	0	0	0	0	0	0	0	0	0
NEGATIVE_REGULATION_OF_CALCIUM_ION_TRANSMEMBRANE_TRANSPORTER_ACTIVITY	0	0	0	0	0	0	0	0	0	0	0	0	0	0	0	0	0	0	0	0	0	0	0	0	0	0	0	0	0	0	0	0	0	0	0	0	0	0	0	0	0	0	0	0	0	0	0	0	0
TRANSLATION_ELONGATION_FACTOR_ACTIVITY	0	0	0	0	0	0	0	0	0	0	0	0	0	0	0	0	0	0	0	0	0	0	0	0	-1.50733	0	0	0	0	0	0	-1.52665	0	0	0	0	0	0	0	0	0	0	0	0	0	0	0	0	0
ALDEHYDE_CATABOLIC_PROCESS	0	0	0	0	0	0	0	0	0	0	0	0	-1.50039	-1.40936	0	0	-1.48021	0	0	0	0	0	0	0	-1.52206	0	0	0	0	0	0	-1.51231	0	-1.48968	0	0	0	0	0	0	0	-1.4759	0	0	0	0	0	0	0
NUCLEOSIDE_TRANSMEMBRANE_TRANSPORT	0	0	0	0	0	0	0	0	0	0	0	0	0	0	0	0	0	0	0	0	0	0	0	0	0	0	0	0	0	0	0	0	0	0	0	0	0	1.42441	0	0	0	0	0	0	0	0	0	0	0
POSITIVE_REGULATION_OF_CYCLASE_ACTIVITY	0	-1.60126	0	0	0	0	0	0	0	0	1.33935	0	0	0	0	-1.33274	0	0	1.40249	-1.39719	0	0	0	0	0	0	1.46601	0	0	0	0	0	1.6308	0	0	0	0	0	0	0	0	0	1.73415	0	0	0	0	0	0
GLUTATHIONE_BIOSYNTHETIC_PROCESS	0	0	0	0	0	0	0	0	0	0	0	0	0	0	0	0	0	0	0	0	0	0	0	0	0	0	0	0	0	0	0	0	0	0	0	0	0	0	0	0	0	0	0	0	0	0	0	0	0
RESPONSE_TO_LIGHT_INTENSITY	0	0	0	0	0	0	0	0	0	0	0	0	0	0	0	0	0	0	1.46249	0	0	0	0	0	0	0	1.35274	0	0	0	0	0	0	0	0	0	0	0	0	0	0	0	1.40658	0	0	0	0	0	0
BIOCARTA_BARR_MAPK_PATHWAY	0	-1.36178	0	0	0	0	0	0	0	0	0	0	0	0	0	0	0	0	0	0	0	0	0	0	0	-1.50113	0	0	0	0	0	0	1.53768	0	0	0	0	0	0	0	0	0	1.40729	0	0	0	0	0	0
SENSORY_PERCEPTION_OF_TASTE	0	0	0	0	0	0	0	0	0	0	0	0	0	0	0	0	0	0	0	0	0	0	0	0	0	0	0	0	0	0	0	0	0	0	0	0	0	1.47347	0	0	0	0	0	0	0	0	-1.46671	0	0
REACTOME_PLATELET_CALCIUM_HOMEOSTASIS	0	0	0	0	0	0	0	0	0	0	0	0	0	0	0	0	0	0	1.38426	0	0	0	0	0	0	0	0	0	0	0	0	0	1.36839	0	0	0	0	0	0	0	0	0	0	0	0	0	0	0	0
PHOTORECEPTOR_ACTIVITY	0	0	0	0	0	0	0	0	0	0	0	0	0	0	0	0	0	0	0	0	0	0	0	0	0	0	0	0	0	0	0	0	0	0	0	0	0	0	0	0	0	0	0	0	0	0	0	0	0
CHAPERONE_BINDING	0	0	0	0	0	0	0	0	0	0	0	0	0	0	0	0	0	0	0	0	0	0	0	0	0	0	0	0	0	0	0	0	0	0	0	0	0	0	0	0	0	0	0	0	0	0	0	0	0
PID_HDAC_CLASSII_PATHWAY	0	0	0	0	0	0	0	0	0	0	0	0	0	0	0	0	0	0	0	0	0	0	0	0	0	0	0	0	0	0	0	0	1.39188	0	0	0	0	0	0	0	0	0	0	0	0	0	0	0	0
RIBONUCLEOSIDE_CATABOLIC_PROCESS	0	0	0	0	0	0	0	0	0	0	0	0	0	0	0	0	0	0	0	0	0	0	0	0	0	0	0	0	0	0	0	0	0	0	0	0	0	0	0	0	0	0	0	0	0	0	0	0	0
REGULATION_OF_SODIUM_ION_TRANSMEMBRANE_TRANSPORTER_ACTIVITY	0	0	0	0	0	0	0	0	0	0	0	0	0	0	0	0	0	0	0	0	0	0	0	0	0	0	0	0	0	0	0	0	1.3246	0	0	0	0	0	0	0	0	0	0	0	0	0	0	0	0
GLUCOSE_BINDING	0	0	0	0	0	0	0	0	0	0	0	0	0	0	0	0	0	0	0	0	0	0	0	0	0	0	0	0	0	0	0	0	1.37682	0	0	0	0	0	0	0	0	0	0	0	0	0	0	0	0
COGNITION	0	-1.63324	0	0	0	0	0	0	0	0	0	0	0	0	0	0	0	0	1.44914	0	0	0	0	0	0	-1.52589	1.42231	0	0	0	0	0	1.85105	0	0	0	0	0	0	0	0	0	1.69821	0	0	0	0	0	0
POSITIVE_REGULATION_OF_INSULIN_SECRETION	0	0	0	0	0	0	0	0	0	0	0	0	0	0	0	0	0	0	0	0	0	0	0	0	0	0	0	0	0	0	0	0	1.36524	0	0	0	0	0	0	0	0	0	0	0	0	0	0	0	0
CEREBELLUM_DEVELOPMENT	0	-1.72914	0	0	0	0	0	0	0	0	0	0	0	0	0	0	0	0	1.49671	0	0	0	0	0	0	-1.5245	1.35893	0	0	0	0	0	1.79549	0	0	0	0	0	0	0	0	0	1.72228	0	0	0	0	0	0
REACTOME_RNA_POL_III_TRANSCRIPTION_INITIATION_FROM_TYPE_2_PROMOTER	0	0	0	0	0	0	0	0	0	0	0	0	0	0	0	0	0	0	0	0	0	0	0	0	0	0	0	0	0	0	0	0	0	0	0	0	0	0	0	0	0	0	0	0	0	0	0	0	0
NCRNA_3_END_PROCESSING	0	0	0	0	0	0	0	0	0	0	0	0	0	0	0	0	0	0	0	0	0	0	0	0	0	0	0	0	0	0	0	0	0	0	0	0	0	0	0	0	0	0	0	0	0	0	0	0	0
REACTOME_ANTIGEN_PROCESSING_CROSS_PRESENTATION	0	0	0	0	0	0	0	0	0	0	0	0	0	-1.65626	0	0	-1.4685	-1.46822	0	0	0	0	0	0	-1.69684	0	0	0	0	0	0	-1.72139	0	-1.55053	0	0	-1.56531	0	-1.49487	0	0	-1.56723	0	0	0	0	0	0	0
REGULATION_OF_OXIDATIVE_STRESS_INDUCED_NEURON_DEATH	0	0	-1.48969	-1.60666	0	-1.49338	-1.62855	0	0	0	0	-1.52149	-1.56576	-1.58671	-1.41105	-1.37621	-1.44045	-1.53885	0	-1.43049	0	0	0	-1.66378	-1.49274	-1.45477	0	0	0	-1.58706	-1.49188	-1.49598	0	-1.57022	-1.51198	-1.65832	-1.583	0	-1.56557	-1.4947	-1.57441	-1.5351	0	-1.49547	-1.59691	-1.50532	0	-1.62438	-1.65611
VOLTAGE_GATED_SODIUM_CHANNEL_COMPLEX	0	-1.96462	0	0	0	0	0	0	0	0	1.37474	-1.41239	0	0	0	-1.37244	0	0	1.65046	-1.55571	0	0	0	0	0	0	1.44148	-1.37649	0	0	0	0	1.68328	0	0	0	0	1.41227	0	0	0	0	1.7968	0	0	0	-1.4669	0	0
BEHAVIORAL_DEFENSE_RESPONSE	0	-1.59067	0	0	0	0	0	0	0	0	1.34126	0	0	0	0	-1.34447	0	0	1.50493	-1.33235	0	0	0	0	0	-1.43487	1.42994	0	0	0	0	0	1.76703	0	0	0	0	1.35178	0	0	0	0	1.71032	0	0	0	0	0	0
PRENYLTRANSFERASE_ACTIVITY	0	0	0	0	0	0	0	0	0	0	0	0	0	0	0	0	0	0	0	0	0	0	0	0	0	0	0	0	0	0	0	0	0	0	0	0	0	0	0	0	0	0	0	0	0	0	0	0	0
TRANS_GOLGI_NETWORK_TRANSPORT_VESICLE_MEMBRANE	0	0	0	0	0	0	0	0	0	0	0	0	0	0	0	0	0	0	0	0	0	0	0	0	0	0	0	0	0	0	0	0	0	0	0	0	0	0	0	0	0	0	0	0	0	0	0	0	0
INTERMEDIATE_FILAMENT	0	0	0	0	0	0	0	0	0	0	0	0	0	0	0	0	0	0	0	0	0	0	0	0	0	0	0	0	0	0	0	0	0	0	0	0	0	0	0	0	0	0	0	0	0	0	0	0	0
OXIDOREDUCTASE_ACTIVITY_ACTING_ON_NAD_P_H	0	1.38497	0	0	0	0	0	0	0	0	0	0	0	0	0	0	-1.47278	0	0	0	0	0	0	0	-1.47164	0	0	0	0	0	0	-1.43812	0	0	0	0	0	0	0	0	0	0	0	0	0	0	0	0	0
REGULATION_OF_PROTEIN_TARGETING_TO_MEMBRANE	0	0	0	0	0	0	0	0	0	0	0	0	0	0	0	0	0	0	0	0	0	0	0	0	0	0	0	0	0	0	0	0	1.38523	0	0	0	0	0	0	0	0	0	1.3342	0	0	0	0	0	0
METENCEPHALON_DEVELOPMENT	0	-1.70752	0	0	0	0	0	0	0	0	0	0	0	0	0	0	0	0	1.43575	0	0	0	0	0	0	-1.54845	1.36751	0	0	0	0	0	1.78136	0	0	0	0	0	0	0	0	0	1.69225	0	0	0	0	0	0
REACTOME_SEROTONIN_RECEPTORS	0	-1.79789	0	0	0	0	0	1.4196	0	0	1.41878	0	0	0	0	-1.42891	0	0	1.64467	-1.45206	0	0	0	0	0	-1.43812	1.59742	0	0	0	0	0	1.91741	0	0	0	0	0	0	0	0	0	1.81772	0	0	0	0	0	0
BIOCARTA_BARRESTIN_SRC_PATHWAY	0	-1.41716	0	0	0	0	0	0	0	0	0	0	0	0	0	0	0	0	0	0	0	0	0	0	0	-1.56218	0	0	0	0	0	0	1.55105	0	0	0	0	0	0	0	0	0	1.44532	0	0	0	0	0	0
GLYCOSPHINGOLIPID_BIOSYNTHETIC_PROCESS	0	0	0	0	0	0	0	0	0	0	0	0	0	0	0	0	0	0	1.4577	0	0	0	0	0	0	0	0	0	0	0	0	0	1.32387	0	0	0	0	0	0	0	0	0	1.32634	0	0	0	0	0	0
THALAMUS_DEVELOPMENT	0	-1.46317	0	0	0	0	0	0	0	0	0	0	0	0	0	0	0	0	1.35717	0	0	0	0	0	0	-1.44771	0	0	0	0	0	0	1.66113	0	0	0	0	0	0	0	0	0	1.5962	0	0	0	0	0	0
TRANSCRIPTION_FROM_MITOCHONDRIAL_PROMOTER	0	0	0	0	0	0	0	0	0	0	0	0	0	0	0	0	0	0	0	0	0	0	0	0	0	0	0	0	0	0	0	0	0	0	0	0	0	0	0	0	0	0	0	0	0	0	0	0	0
POSITIVE_REGULATION_OF_RECEPTOR_ACTIVITY	0	0	0	0	0	0	0	0	0	0	0	0	0	0	0	0	0	0	0	0	0	0	0	0	0	0	0	0	0	0	0	0	0	0	0	0	0	0	0	0	0	0	0	0	0	0	0	0	0
COENZYME_BIOSYNTHETIC_PROCESS	0	0	0	0	0	0	0	0	0	0	0	0	0	0	0	0	0	0	0	0	0	0	0	0	0	0	0	0	0	0	0	0	0	0	0	0	0	0	0	0	0	0	0	0	0	0	0	0	0
REACTOME_AQUAPORIN_MEDIATED_TRANSPORT	0	-1.33553	0	0	0	0	0	0	0	0	0	0	0	0	0	0	0	0	1.35073	0	0	0	0	0	0	0	1.3233	0	0	0	0	0	1.54345	0	0	0	0	0	0	0	0	0	1.49847	0	0	0	0	0	0
REGULATION_OF_STRIATED_MUSCLE_CONTRACTION	0	0	0	0	0	0	0	0	0	0	0	0	0	0	0	0	0	0	0	0	0	0	0	0	0	0	0	0	0	0	0	0	0	0	0	0	0	0	0	0	0	0	0	0	0	0	0	0	0
PID_LKB1_PATHWAY	0	-1.33579	0	0	0	0	0	0	0	0	0	0	0	0	0	0	0	0	0	0	0	0	0	0	0	-1.43601	0	0	0	0	0	0	1.51405	0	0	0	0	0	0	0	0	0	1.42362	0	0	0	0	0	0
SYNTAXIN_BINDING	0	-1.53689	0	0	0	0	0	0	0	0	0	0	0	0	0	0	0	0	1.35948	0	0	0	0	0	0	-1.57305	1.33524	0	0	0	0	0	1.71531	0	0	0	0	1.3502	0	0	0	0	1.59689	0	0	0	0	0	0
PORPHYRIN_CONTAINING_COMPOUND_METABOLIC_PROCESS	0	0	0	0	0	0	0	0	0	0	0	0	0	0	0	0	0	0	0	0	0	0	0	0	0	0	0	0	0	0	0	0	0	0	0	0	0	0	0	0	0	0	0	0	0	0	0	0	0
REACTOME_GPCR_LIGAND_BINDING	0	-1.40794	0	0	0	0	0	0	0	0	0	0	0	0	0	0	0	0	1.39081	0	0	0	0	0	0	0	1.32954	0	0	0	0	0	1.45938	0	0	0	0	0	0	0	0	0	1.45208	0	0	0	0	0	0
ENDORIBONUCLEASE_ACTIVITY_PRODUCING_5_PHOSPHOMONOESTERS	0	0	0	0	0	0	0	0	0	0	0	0	0	0	0	0	0	0	0	0	0	0	0	0	0	0	0	0	0	0	0	0	0	0	0	0	0	0	0	0	0	0	0	0	0	0	0	0	0
REGULATION_OF_INSULIN_SECRETION	0	0	0	0	0	0	0	0	0	0	0	0	0	0	0	0	0	0	0	0	0	0	0	0	0	0	0	0	0	0	0	0	1.34523	0	0	0	0	0	0	0	0	0	0	0	0	0	0	0	0
NEGATIVE_REGULATION_OF_ION_TRANSPORT	0	0	0	0	0	0	0	0	0	0	0	0	0	0	0	0	0	0	0	0	0	0	0	0	0	0	0	0	0	0	0	0	1.49421	0	0	0	0	0	0	0	0	0	1.36814	0	0	0	0	0	0
NEUROTRANSMITTER_SODIUM_SYMPORTER_ACTIVITY	0	0	0	0	0	0	0	0	0	0	0	0	0	0	0	0	0	0	0	0	0	0	0	0	0	0	0	0	0	0	0	0	0	0	0	0	0	1.42381	0	0	0	0	0	0	0	0	0	0	0
OXIDOREDUCTASE_ACTIVITY_ACTING_ON_PAIRED_DONORS_WITH_OXIDATION_OF_A_PAIR_OF_DONORS_RESULTING_IN_THE_REDUCTION_OF_MOLECULAR_OXYGEN_TO_TWO_MOLECULES_OF_WATER	0	0	0	0	0	0	0	0	0	0	0	0	0	0	0	0	0	0	0	0	0	0	0	0	0	0	0	0	0	0	0	0	0	0	0	0	0	0	0	0	0	0	0	0	0	0	0	0	0
MULTI_ORGANISM_BEHAVIOR	0	-1.5829	0	0	0	0	0	0	0	0	0	0	0	0	0	0	0	0	1.40168	0	0	0	0	0	0	0	0	0	0	0	0	0	1.76794	0	0	0	0	0	0	0	0	0	1.6146	0	0	0	0	0	0
SYNAPSE_MATURATION	0	-1.57488	0	0	0	0	0	0	0	0	0	0	0	0	0	0	0	0	0	0	0	0	0	0	0	0	0	0	0	0	0	0	1.55427	0	0	0	0	0	0	0	0	0	1.44098	0	0	0	0	0	0
ASPARTATE_FAMILY_AMINO_ACID_METABOLIC_PROCESS	0	0	0	0	0	0	0	0	0	0	0	0	0	0	0	0	0	0	0	0	0	0	0	0	0	0	0	0	0	0	0	0	0	0	0	0	0	0	0	0	0	0	0	0	0	0	0	0	0
ADRENERGIC_RECEPTOR_BINDING	0	0	0	0	0	0	0	0	0	0	0	0	0	0	0	0	0	0	0	0	0	0	0	0	0	-1.43687	0	0	0	0	0	0	1.48573	0	0	0	0	0	0	0	0	0	0	0	0	0	0	0	0
REACTOME_SYNTHESIS_OF_DNA	0	0	0	0	0	0	0	0	0	0	0	0	0	0	0	0	0	0	0	0	0	0	0	0	0	0	0	0	0	0	0	0	0	0	0	0	0	0	0	0	0	0	0	0	0	0	0	0	0
KEGG_GLYCEROPHOSPHOLIPID_METABOLISM	0	0	0	0	0	0	0	0	0	0	0	0	0	0	0	0	0	0	0	0	0	0	0	0	0	0	0	0	0	0	0	0	0	0	0	0	0	0	0	0	0	0	0	0	0	0	0	0	0
REACTOME_GLUCAGON_TYPE_LIGAND_RECEPTORS	0	0	0	0	0	0	0	0	0	0	0	0	0	0	0	0	0	0	0	0	0	0	0	0	0	0	0	0	0	0	0	0	1.37716	0	0	0	0	0	0	0	0	0	1.41174	0	0	0	0	0	0
MECHANOSENSORY_BEHAVIOR	0	0	0	0	0	0	0	0	0	0	0	0	0	0	0	0	0	0	0	0	0	0	0	0	0	0	0	0	0	0	0	0	0	0	0	0	0	0	0	0	0	0	0	0	0	0	0	0	0
RESPONSE_TO_MORPHINE	0	-1.33123	0	0	0	0	0	0	0	0	0	0	0	0	0	0	0	0	0	0	0	0	0	0	0	0	0	0	0	0	0	0	1.37503	0	0	0	0	0	0	0	0	0	1.37907	0	0	0	0	0	0
POSITIVE_REGULATION_OF_AXONOGENESIS	0	0	0	0	0	0	0	0	0	0	0	0	0	0	0	0	0	0	0	0	0	0	0	0	0	0	0	0	0	0	0	0	1.48685	0	0	0	0	0	0	0	0	0	0	0	0	0	0	0	0
NONRIBOSOMAL_PEPTIDE_BIOSYNTHETIC_PROCESS	0	0	0	0	0	0	0	0	0	0	0	0	0	0	0	0	0	0	0	0	0	0	0	0	0	0	0	0	0	0	0	0	0	0	0	0	0	0	0	0	0	0	0	0	0	0	0	0	0
REACTOME_SYNTHESIS_OF_VERY_LONG_CHAIN_FATTY_ACYL_COAS	0	0	0	0	0	0	0	0	0	0	0	0	0	0	0	0	0	0	0	0	0	0	0	0	0	0	0	0	0	0	0	0	1.40864	0	0	0	0	1.37542	0	0	0	0	1.36072	0	0	0	-1.35032	0	0
CEREBRAL_CORTEX_GABAERGIC_INTERNEURON_DIFFERENTIATION	0	0	0	0	0	0	0	0	0	0	0	0	0	0	0	0	0	0	0	0	0	0	0	0	0	0	0	0	0	0	0	0	0	0	0	0	0	0	0	0	0	0	0	0	0	0	0	0	0
RIBOSOMAL_SMALL_SUBUNIT_ASSEMBLY	0	0	0	0	0	0	0	0	0	0	0	0	0	0	0	0	-1.46192	0	0	0	0	0	0	0	0	0	0	0	0	0	0	-1.46709	0	0	0	0	0	0	0	0	0	0	0	0	0	0	0	0	0
KEGG_GLYCEROLIPID_METABOLISM	0	0	0	0	0	0	0	0	0	0	0	0	0	0	0	0	0	0	0	0	0	0	0	0	0	0	0	0	0	0	0	0	1.3762	0	0	0	0	0	0	0	0	0	0	0	0	0	0	0	0
POSITIVE_REGULATION_OF_ION_TRANSMEMBRANE_TRANSPORT	0	-1.35981	0	0	0	0	0	0	0	0	0	0	0	0	0	0	0	0	0	0	0	0	0	0	0	0	0	0	0	0	0	0	1.49196	0	0	0	0	0	0	0	0	0	1.36563	0	0	0	0	0	0
REACTOME_SIGNALING_BY_ERBB2	0	0	0	0	0	0	0	0	0	0	0	0	0	0	0	0	0	0	0	0	0	0	0	0	0	0	0	0	0	0	0	0	1.35072	0	0	0	0	0	0	0	0	0	0	0	0	0	0	0	0
KILLING_OF_CELLS_OF_OTHER_ORGANISM	0	0	0	-1.48389	0	0	-1.51967	0	0	0	0	0	-1.64767	0	0	0	-1.57591	-1.48185	0	0	0	0	0	-1.43373	-1.69388	-1.6485	0	0	0	0	0	-1.56444	0	-1.51792	0	0	0	0	-1.57999	0	-1.48608	-1.48681	0	0	-1.8102	0	0	-1.46807	0
CENTRAL_NERVOUS_SYSTEM_NEURON_DIFFERENTIATION	0	-1.69498	0	0	0	0	0	0	0	0	0	0	0	0	0	0	0	0	1.45011	0	0	0	0	0	0	-1.46354	1.33447	0	0	0	0	0	1.61413	0	0	0	0	0	0	0	0	0	1.53825	0	0	0	0	0	0
NEURONAL_CELL_BODY_MEMBRANE	0	-1.40368	0	0	0	0	0	0	0	0	0	0	0	0	0	0	0	0	1.31783	0	0	0	0	0	0	0	0	0	0	0	0	0	1.58203	0	0	0	0	0	0	0	0	0	1.54391	0	0	0	0	0	0
TRNA_SPLICING_VIA_ENDONUCLEOLYTIC_CLEAVAGE_AND_LIGATION	0	0	0	0	0	0	0	0	0	0	0	0	0	0	0	0	0	0	0	0	0	0	0	0	0	0	0	0	0	0	0	0	0	0	0	0	0	0	0	0	0	0	0	0	0	0	0	0	0
REACTOME_NEF_MEDIATES_DOWN_MODULATION_OF_CELL_SURFACE_RECEPTORS_BY_RECRUITING_THEM_TO_CLATHRIN_ADAPTERS	0	0	0	0	0	0	0	0	0	0	0	0	0	0	0	0	0	0	0	0	0	0	0	0	0	0	0	0	0	0	0	0	0	0	0	0	0	0	0	0	0	0	0	0	0	0	0	0	0
REACTOME_PEPTIDE_LIGAND_BINDING_RECEPTORS	0	-1.34444	0	0	0	0	0	0	0	0	0	0	0	0	0	0	0	0	0	0	0	0	0	0	0	0	0	0	0	0	0	0	0	0	0	0	0	0	0	0	0	0	0	0	0	0	0	0	0
DISULFIDE_OXIDOREDUCTASE_ACTIVITY	0	0	0	-1.43631	0	0	-1.48421	0	0	0	0	0	0	-1.43546	0	0	0	0	0	0	0	0	0	0	-1.46627	0	0	0	0	0	-1.49064	-1.46586	0	0	0	0	0	0	0	-1.49309	0	0	0	0	0	0	0	0	0
PONS_DEVELOPMENT	0	0	0	0	0	0	0	0	0	0	0	0	0	0	0	0	0	0	0	0	0	0	0	0	0	0	0	0	0	0	0	0	1.44817	0	0	0	0	0	0	0	0	0	0	0	0	0	0	0	0
CALMODULIN_BINDING	0	-1.52179	0	0	0	0	0	0	0	0	0	0	0	0	0	0	0	0	1.33218	0	0	0	0	0	0	0	0	0	0	0	0	0	1.56884	0	0	0	0	0	0	0	0	0	1.50379	0	0	0	0	0	0
CITRULLINE_METABOLIC_PROCESS	0	0	0	0	0	0	0	0	0	0	0	0	0	0	0	0	0	0	0	0	0	0	0	0	0	0	0	0	0	0	0	0	0	0	0	0	0	0	0	0	0	0	0	0	0	0	0	0	0
RENAL_VESICLE_MORPHOGENESIS	0	-1.38899	0	0	0	0	0	0	0	0	0	0	0	0	0	0	0	0	0	0	0	0	0	0	0	0	0	0	0	0	0	0	0	0	0	0	0	0	0	0	0	0	0	0	0	0	0	0	0
ANTIBACTERIAL_HUMORAL_RESPONSE	0	0	-1.44786	0	0	0	-1.47768	0	0	0	0	0	-1.45073	0	0	0	-1.50318	0	0	0	0	-1.46788	-1.5435	-1.46137	0	-1.4257	0	0	0	0	-1.55659	-1.56396	0	-1.51093	0	0	0	0	-1.47529	-1.47257	-1.54023	0	0	0	-1.57344	0	-1.43618	-1.49053	-1.41094
TUBULIN_BINDING	0	0	0	0	0	0	0	0	0	0	0	0	0	0	0	0	0	0	0	0	0	0	0	0	0	0	0	0	0	0	0	0	1.32687	0	0	0	0	0	0	0	0	0	0	0	0	0	0	0	0
ATPASE_ACTIVITY_COUPLED_TO_TRANSMEMBRANE_MOVEMENT_OF_IONS_PHOSPHORYLATIVE_MECHANISM	0	0	0	0	0	0	0	0	0	0	0	0	0	0	0	0	0	0	0	-1.33301	0	0	0	0	0	0	0	0	0	0	0	0	0	0	0	0	0	0	0	0	0	0	0	0	0	0	0	0	0
REGULATION_OF_EPIDERMAL_GROWTH_FACTOR_ACTIVATED_RECEPTOR_ACTIVITY	0	0	0	0	0	0	0	0	0	0	0	0	0	0	0	0	0	0	0	0	0	0	0	0	0	0	0	0	0	0	0	0	1.35828	0	0	0	0	0	0	0	0	0	0	0	0	0	0	0	0
ACETYLCHOLINE_GATED_CHANNEL_COMPLEX	0	-1.64654	0	0	0	0	0	0	0	0	1.41986	0	0	0	0	0	0	0	1.37525	0	0	0	0	0	0	-1.452	1.49535	0	0	0	0	0	1.67115	0	0	0	0	0	0	0	0	0	1.57526	0	0	0	0	0	0
DIVALENT_INORGANIC_CATION_TRANSMEMBRANE_TRANSPORTER_ACTIVITY	0	-1.4048	0	0	0	0	0	0	0	0	0	0	0	0	0	0	0	0	1.41286	0	0	0	0	0	0	0	0	0	0	0	0	0	1.505	0	0	0	0	0	0	0	0	0	1.51237	0	0	0	0	0	0
REACTOME_KINESINS	0	-1.47516	0	0	0	0	0	0	0	0	0	0	0	0	0	0	0	0	1.40974	0	0	0	1.29652	0	0	-1.58089	1.43437	0	0	0	0	0	1.63948	0	0	0	0	0	0	0	0	0	1.62938	0	0	0	0	0	0
REGULATION_OF_CYCLIC_NUCLEOTIDE_BIOSYNTHETIC_PROCESS	0	-1.45868	0	0	0	0	0	0	0	0	0	0	0	0	0	0	0	0	1.33752	0	0	0	0	0	0	0	0	0	0	0	0	0	1.54077	0	0	0	0	0	0	0	0	0	1.49528	0	0	0	0	0	0
REGULATION_OF_CAMP_METABOLIC_PROCESS	0	-1.44958	0	0	0	0	0	0	0	0	0	0	0	0	0	0	0	0	0	0	0	0	0	0	0	0	0	0	0	0	0	0	1.4771	0	0	0	0	0	0	0	0	0	1.40554	0	0	0	0	0	0
REGULATION_OF_CARDIAC_MUSCLE_CONTRACTION	0	0	0	0	0	0	0	0	0	0	0	0	0	0	0	0	0	0	0	0	0	0	0	0	0	0	0	0	0	0	0	0	0	0	0	0	0	0	0	0	0	0	0	0	0	0	0	0	0
METANEPHROS_MORPHOGENESIS	0	-1.32953	0	0	0	0	0	0	0	0	0	0	0	0	0	0	0	0	0	0	0	0	0	0	0	0	0	0	0	0	0	0	0	0	0	0	0	0	0	0	0	0	0	0	0	0	0	0	0
REACTOME_PYRUVATE_METABOLISM_AND_CITRIC_ACID_TCA_CYCLE	0	0	0	0	0	0	0	0	0	0	0	0	0	0	0	0	0	0	0	0	0	0	0	0	0	0	0	0	0	0	0	0	0	0	0	0	0	0	0	0	0	0	0	0	0	0	0	0	0
LAYER_FORMATION_IN_CEREBRAL_CORTEX	0	0	0	0	0	0	0	0	0	0	0	0	0	0	0	0	0	0	0	0	0	0	0	0	0	0	0	0	0	0	0	0	1.44039	0	0	0	0	0	0	0	0	0	0	0	0	0	0	0	0
CHLORIDE_TRANSMEMBRANE_TRANSPORT	0	-1.55194	0	0	0	0	0	0	0	0	0	0	0	0	0	0	0	0	0	0	0	0	0	0	0	0	0	0	0	0	0	0	1.4984	0	0	0	0	0	0	0	0	0	1.48114	0	0	0	0	0	0
BIOCARTA_CK1_PATHWAY	0	-1.45996	0	0	0	0	0	0	0	0	0	0	0	0	0	0	0	0	1.41214	0	0	0	0	0	0	0	1.3924	0	0	0	0	0	1.73644	0	0	0	0	0	0	0	0	0	1.58668	0	0	0	0	0	0
CALCIUM_DEPENDENT_PHOSPHOLIPID_BINDING	0	-1.32667	0	0	0	0	0	0	0	0	0	0	0	0	0	0	0	0	0	0	0	0	0	0	0	0	0	0	0	0	0	0	0	0	0	0	0	0	0	0	0	0	0	0	0	0	0	0	0
REGULATION_OF_ACROSOME_REACTION	0	-1.64168	0	0	0	0	0	0	0	0	0	-1.4546	0	0	0	0	1.54511	0	1.56786	-1.48008	0	0	0	0	0	-1.57879	1.53465	0	0	0	1.34886	1.36312	1.61293	0	0	0	0	0	0	0	0	0	1.67554	0	0	0	0	0	0
CUL2_RING_UBIQUITIN_LIGASE_COMPLEX	0	0	0	0	0	0	0	0	0	0	0	0	0	0	0	0	0	0	0	0	0	0	0	0	0	0	0	0	0	0	0	0	0	0	0	0	0	0	0	0	0	0	0	0	0	0	0	0	0
ESTABLISHMENT_OF_ORGANELLE_LOCALIZATION	0	-1.46027	0	0	0	0	0	0	0	0	0	0	0	0	0	0	0	0	0	0	0	0	0	0	0	-1.59185	0	0	0	0	0	0	1.76491	0	0	0	0	0	0	0	0	0	1.54543	0	0	0	0	0	0
REGULATION_OF_EXOCYTOSIS	0	-1.61832	0	0	0	0	0	0	0	0	0	0	0	0	0	0	1.3244	0	1.38019	0	0	0	0	0	0	-1.58513	1.3362	0	0	0	0	0	1.75376	0	0	0	0	0	0	0	0	0	1.60321	0	0	0	0	0	0
TRNA_METABOLIC_PROCESS	0	0	0	0	0	0	0	0	0	0	0	0	0	0	0	0	0	0	0	0	0	0	0	0	0	0	0	0	0	0	0	0	0	0	0	0	0	0	0	0	0	0	0	0	0	0	0	0	0
MEMBRANE_FUSION	0	0	0	0	0	0	0	0	0	0	0	0	0	0	0	0	0	0	0	0	0	0	0	0	0	-1.44347	0	0	0	0	0	0	1.61173	0	0	0	0	0	0	0	0	0	1.46738	0	0	0	0	0	0
RESPONSE_TO_PH	0	-1.3793	0	0	0	0	0	0	0	0	0	0	0	0	0	0	0	0	0	0	0	0	0	0	0	-1.44762	0	0	0	0	0	0	1.66363	0	0	0	0	0	0	0	0	0	1.40348	0	0	0	0	0	0
AMMONIUM_TRANSPORT	0	0	0	0	0	0	0	0	0	0	0	0	0	0	0	0	0	0	0	0	0	0	0	0	0	0	0	0	0	0	0	0	1.40927	0	0	0	0	0	0	0	0	0	0	0	0	0	0	0	0
OXIDOREDUCTASE_ACTIVITY_ACTING_ON_CH_OH_GROUP_OF_DONORS	0	0	0	0	0	0	0	0	0	0	0	0	0	0	0	0	0	0	0	0	0	0	0	0	0	0	0	0	0	0	0	0	0	0	0	0	0	0	0	0	0	0	0	0	0	0	0	0	0
REACTOME_G_ALPHA_Q_SIGNALLING_EVENTS	0	-1.48999	0	0	0	0	0	0	0	0	0	0	0	0	0	0	0	0	1.402	0	0	0	0	0	0	0	1.34144	0	0	0	0	0	1.67339	0	0	0	0	0	0	0	0	0	1.59372	0	0	0	0	0	0
FEAR_RESPONSE	0	-1.65741	0	0	0	0	0	0	0	0	0	0	0	0	0	-1.33095	0	0	1.51058	0	0	0	0	0	0	-1.4391	1.42364	0	0	0	0	0	1.82343	0	0	0	0	0	0	0	0	0	1.6524	0	0	0	0	0	0
REGULATION_OF_CALCIUM_ION_TRANSMEMBRANE_TRANSPORT	0	0	0	0	0	0	0	0	0	0	0	0	0	0	0	0	0	0	0	0	0	0	0	0	0	0	0	0	0	0	0	0	0	0	0	0	0	0	0	0	0	0	0	0	0	0	0	0	0
ION_CHANNEL_BINDING	0	-1.59451	0	0	0	0	0	0	0	0	0	0	0	0	0	0	0	0	1.36751	0	0	0	0	0	0	0	1.32723	0	0	0	0	0	1.68547	0	0	0	0	0	0	0	0	0	1.5628	0	0	0	0	0	0
REGULATION_OF_HEART_CONTRACTION	0	-1.3473	0	0	0	0	0	0	0	0	0	0	0	0	0	0	0	0	0	0	0	0	0	0	0	0	0	0	0	0	0	0	1.39561	0	0	0	0	0	0	0	0	0	1.31954	0	0	0	0	0	0
GLIAL_CELL_FATE_COMMITMENT	0	-1.57824	0	0	0	0	0	0	0	0	0	0	0	0	0	0	0	0	1.3234	0	0	0	0	0	0	-1.53854	0	0	0	0	0	0	1.52952	0	0	0	0	0	0	0	0	0	1.399	0	0	0	0	0	0
INORGANIC_ANION_TRANSPORT	0	-1.33266	0	0	0	0	0	0	0	0	0	0	0	0	0	0	0	0	0	0	0	0	0	0	0	0	0	0	0	0	0	0	1.38914	0	0	0	0	0	0	0	0	0	1.34216	0	0	0	0	0	0
URINARY_TRACT_SMOOTH_MUSCLE_CONTRACTION	0	-1.44569	0	0	0	0	0	0	0	0	0	0	0	0	0	0	0	0	1.49307	0	0	0	0	0	0	0	0	0	0	0	0	0	1.57474	0	0	0	0	1.3424	0	0	0	0	1.66777	0	0	0	0	0	0
HEPARAN_SULFATE_SULFOTRANSFERASE_ACTIVITY	0	-1.46611	0	0	0	0	0	0	0	0	0	0	0	0	0	0	0	0	1.41285	0	0	0	0	0	0	0	0	0	0	0	0	0	1.5724	0	0	0	0	0	0	0	0	0	1.48378	0	0	0	0	0	0
REGULATION_OF_HEART_RATE	0	0	0	0	0	0	0	0	0	0	0	0	0	0	0	0	0	0	0	0	0	0	0	0	0	0	0	0	0	0	0	0	0	0	0	0	0	0	0	0	0	0	0	0	0	0	0	0	0
REGULATION_OF_UBIQUITIN_PROTEIN_TRANSFERASE_ACTIVITY	0	0	0	0	0	0	0	0	0	0	0	0	0	0	0	0	0	0	0	0	0	0	0	0	0	0	0	0	0	0	0	0	0	0	0	0	0	0	0	0	0	0	0	0	0	0	0	0	0
SODIUM_ION_HOMEOSTASIS	0	0	0	0	0	0	0	0	0	0	0	0	0	0	0	0	0	0	0	0	0	0	0	0	0	0	0	0	0	0	0	0	1.34327	0	0	0	0	1.34986	0	0	0	0	1.32539	0	0	0	0	0	0
L_GLUTAMATE_TRANSPORT	0	-1.33958	0	0	0	0	0	0	0	0	0	0	0	0	0	0	0	0	0	0	0	0	0	0	0	0	0	0	0	0	0	0	1.63476	0	0	0	0	0	0	0	0	0	1.63645	0	0	0	0	0	0
GABA_RECEPTOR_BINDING	0	0	0	0	0	0	0	0	0	0	0	0	0	0	0	0	0	0	0	0	0	0	0	0	0	0	0	0	0	0	0	0	0	0	0	0	0	0	0	0	0	0	0	0	0	0	0	0	0
REACTOME_AMINE_LIGAND_BINDING_RECEPTORS	0	-1.78593	0	0	0	0	0	0	0	0	0	0	0	0	0	0	0	0	1.51093	0	0	0	0	0	0	-1.58787	1.50242	0	0	0	0	0	1.81851	0	0	0	0	0	0	0	0	0	1.69824	0	0	0	0	0	0
EXTRINSIC_COMPONENT_OF_ORGANELLE_MEMBRANE	0	0	0	0	0	0	0	0	0	0	0	0	0	0	0	0	0	0	0	0	0	0	0	0	0	0	0	0	0	0	0	0	0	0	0	0	0	0	0	0	0	0	0	0	0	0	0	0	0
HEME_METABOLIC_PROCESS	0	0	0	0	0	0	0	0	0	0	0	0	0	0	0	0	0	0	0	0	0	0	0	0	0	0	0	0	0	0	0	0	0	0	0	0	0	0	0	0	0	0	0	0	0	0	0	0	0
RESPONSE_TO_ISOQUINOLINE_ALKALOID	0	0	0	0	0	0	0	0	0	0	0	0	0	0	0	0	0	0	0	0	0	0	0	0	0	0	0	0	0	0	0	0	1.35576	0	0	0	0	0	0	0	0	0	1.3364	0	0	0	0	0	0
CHLORIDE_CHANNEL_ACTIVITY	0	-1.59464	0	0	0	0	0	0	0	0	0	0	0	0	0	0	0	0	0	0	0	0	0	0	0	0	0	0	0	0	0	0	1.55106	0	0	0	0	0	0	0	0	0	1.53746	0	0	0	0	0	0
HEDGEHOG_RECEPTOR_ACTIVITY	0	0	0	0	0	0	0	0	0	0	0	0	0	0	0	0	0	0	0	0	0	0	0	0	0	0	0	0	0	0	0	0	1.32227	0	0	0	0	0	0	0	0	0	1.38958	0	0	0	0	0	0
REGULATION_OF_NUCLEOTIDE_METABOLIC_PROCESS	0	-1.32903	0	0	0	0	0	0	0	0	0	0	0	0	0	0	0	0	0	0	0	0	0	0	0	0	0	0	0	0	0	0	0	0	0	0	0	0	0	0	0	0	0	0	0	0	0	0	0
NEURONAL_ION_CHANNEL_CLUSTERING	0	-1.32154	0	0	0	0	0	0	0	0	0	0	0	0	0	0	0	0	0	0	0	0	0	0	0	0	0	0	0	0	0	0	0	0	0	0	0	0	0	0	0	0	0	0	0	0	0	0	0
REGULATION_OF_FEEDING_BEHAVIOR	0	-1.5774	0	0	0	0	0	0	0	0	0	0	0	0	0	0	0	0	1.43544	0	0	0	0	0	0	0	0	0	0	0	0	0	1.76739	0	0	0	0	0	0	0	0	0	1.73627	0	0	0	0	0	0
AMINO_ACID_TRANSPORT	0	-1.41705	0	0	0	0	0	0	0	0	0	0	0	0	0	0	0	0	1.34021	0	0	0	0	0	0	0	0	0	0	0	0	0	1.53121	0	0	0	0	0	0	0	0	0	1.51157	0	0	0	0	0	0
MOTOR_NEURON_AXON_GUIDANCE	0	-1.36649	0	0	0	0	0	0	0	0	0	0	0	0	0	0	0	0	0	0	0	0	0	0	0	0	0	0	0	0	0	0	0	0	0	0	0	0	0	0	0	0	1.34123	0	0	0	0	0	0
METANEPHRIC_RENAL_VESICLE_MORPHOGENESIS	0	-1.4493	0	0	0	0	0	0	0	0	0	0	0	0	0	0	0	0	0	0	0	0	0	0	0	0	0	0	0	0	0	0	0	0	0	0	0	0	0	0	0	0	0	0	0	0	0	0	0
PEPTIDE_SECRETION	0	-1.33785	0	0	0	0	0	0	0	0	0	0	0	0	0	0	0	0	0	0	0	0	0	0	0	0	0	0	0	0	0	0	1.50797	0	0	0	0	0	0	0	0	0	1.4381	0	0	0	0	0	0
DEOXYRIBONUCLEOTIDE_CATABOLIC_PROCESS	0	0	0	0	0	0	0	0	0	0	0	0	0	0	0	0	0	0	0	0	0	0	0	0	0	0	0	0	0	0	0	0	0	0	0	0	0	0	0	0	0	0	0	0	0	0	0	0	0
PHENOL_CONTAINING_COMPOUND_METABOLIC_PROCESS	0	0	0	0	0	0	0	0	0	0	0	0	0	0	0	0	0	0	0	0	0	0	0	0	0	0	0	0	0	0	0	0	0	0	0	0	0	0	0	0	0	0	0	0	0	0	0	0	0
REACTOME_VIRAL_MESSENGER_RNA_SYNTHESIS	0	0	0	0	0	0	0	0	0	0	0	0	0	0	0	0	-1.46592	0	0	0	0	0	0	0	-1.5872	0	0	0	0	0	0	-1.52073	0	-1.46829	0	0	0	0	0	0	0	0	0	0	0	0	0	0	0
VESICLE_COATING	0	0	0	0	0	0	0	0	0	0	0	0	0	0	0	0	0	0	0	0	0	0	0	0	0	0	0	0	0	0	0	0	0	0	0	0	0	0	0	0	0	0	0	0	0	0	0	0	0
ANION_CHANNEL_ACTIVITY	0	-1.62816	0	0	0	0	0	0	0	0	0	0	0	0	0	0	0	0	1.32169	0	0	0	0	0	0	0	0	0	0	0	0	0	1.64224	0	0	0	0	0	0	0	0	0	1.64595	0	0	0	0	0	0
PEPTIDE_HORMONE_SECRETION	0	0	0	0	0	0	0	0	0	0	0	0	0	0	0	0	0	0	0	0	0	0	0	0	0	0	0	0	0	0	0	0	1.52074	0	0	0	0	0	0	0	0	0	1.39528	0	0	0	0	0	0
SODIUM_CHANNEL_REGULATOR_ACTIVITY	0	0	0	0	0	0	0	0	0	0	0	0	0	0	0	0	0	0	0	0	0	0	0	0	0	0	0	0	0	0	0	0	0	0	0	0	0	0	0	0	0	0	0	0	0	0	0	0	0
FATTY_ACID_ELONGATION	0	0	0	0	0	0	0	0	0	0	0	0	0	0	0	0	0	0	0	0	0	0	0	0	0	0	0	0	0	0	0	0	0	0	0	0	0	0	0	0	0	0	0	0	0	0	0	0	0
NEGATIVE_REGULATION_OF_POTASSIUM_ION_TRANSMEMBRANE_TRANSPORTER_ACTIVITY	0	0	0	0	0	0	0	0	0	0	0	0	0	0	0	0	0	0	0	0	0	0	0	0	0	0	0	0	0	0	0	0	0	0	0	0	0	0	0	0	0	0	0	0	0	0	0	0	0
S_ACYLTRANSFERASE_ACTIVITY	0	-1.39633	0	0	0	0	0	0	0	0	0	0	0	0	0	0	0	0	0	0	0	0	0	0	0	0	0	0	0	0	0	0	1.41	0	0	0	0	0	0	0	0	0	0	0	0	0	0	0	0
RETINAL_GANGLION_CELL_AXON_GUIDANCE	0	-1.54609	0	0	0	0	0	0	0	0	0	0	0	0	0	0	0	0	1.33036	0	0	0	0	0	0	-1.49209	1.323	0	0	0	0	0	1.47987	0	0	0	0	0	0	0	0	0	1.4204	0	0	0	0	0	0
REGULATION_OF_LONG_TERM_SYNAPTIC_POTENTIATION	0	-1.65829	0	0	0	0	0	0	0	0	0	0	0	0	0	0	0	0	0	0	0	0	0	0	0	-1.56343	0	0	0	0	0	0	1.63531	0	0	0	0	0	0	0	0	0	1.58623	0	0	0	0	0	0
SNARE_BINDING	0	-1.31698	0	0	0	0	0	0	0	0	0	0	0	0	0	0	0	0	0	0	0	0	0	0	0	-1.41976	0	0	0	0	0	0	1.64632	0	0	0	0	0	0	0	0	0	1.45977	0	0	0	0	0	0
KEGG_CALCIUM_SIGNALING_PATHWAY	0	-1.66875	0	0	0	0	0	0	0	0	0	0	0	0	0	0	0	0	1.42793	0	0	0	0	0	0	-1.41536	1.37389	0	0	0	0	0	1.83428	0	0	0	0	0	0	0	0	0	1.76155	0	0	0	0	0	0
SULFUR_COMPOUND_CATABOLIC_PROCESS	0	0	0	0	0	0	0	0	0	0	0	0	0	0	0	0	0	0	0	0	0	0	0	0	0	0	0	0	0	0	0	0	0	0	0	0	0	0	0	0	0	0	0	0	0	0	0	0	0
BIOCARTA_NO1_PATHWAY	0	0	0	0	0	0	0	0	0	0	0	0	0	0	0	0	0	0	0	0	0	0	0	0	0	0	0	0	0	0	0	0	1.39918	0	0	0	0	0	0	0	0	0	1.42436	0	0	0	0	0	0
REGULATION_OF_PEPTIDYL_SERINE_PHOSPHORYLATION_OF_STAT_PROTEIN	0	0	0	0	0	0	0	0	0	0	0	0	0	0	0	0	0	0	0	0	0	0	0	0	0	-1.64866	0	0	0	0	0	0	0	0	0	0	0	0	0	0	0	0	0	0	0	0	0	0	0
REACTOME_PLC_BETA_MEDIATED_EVENTS	0	-1.49638	0	0	0	0	0	0	0	0	0	0	1.3082	0	0	0	1.33787	0	1.50053	0	0	0	0	0	0	0	1.3388	0	0	0	0	1.34914	1.66119	0	0	0	0	0	0	0	0	0	1.58262	0	0	0	0	0	0
REGULATION_OF_NEUROTROPHIN_TRK_RECEPTOR_SIGNALING_PATHWAY	0	0	0	0	0	0	0	0	0	0	0	0	0	0	0	0	0	0	0	0	0	0	0	0	0	0	0	0	0	0	0	0	0	0	0	0	0	0	0	0	0	0	0	0	0	0	0	0	0
POSITIVE_REGULATION_OF_CIRCADIAN_SLEEP_WAKE_CYCLE_SLEEP	0	0	0	0	0	0	0	0	0	0	0	0	0	0	0	0	0	0	0	0	0	0	0	0	0	0	0	0	0	0	0	0	0	0	0	0	0	0	0	0	0	0	0	0	0	0	0	0	0
REGULATION_OF_NEUROLOGICAL_SYSTEM_PROCESS	0	-1.50583	0	0	0	0	0	0	0	0	0	0	0	0	0	0	0	0	1.36775	0	0	0	0	0	0	0	0	0	0	0	0	0	1.64741	0	0	0	0	0	0	0	0	0	1.57776	0	0	0	0	0	0
NEGATIVE_REGULATION_OF_DENDRITE_MORPHOGENESIS	0	0	0	0	0	0	0	0	0	0	0	0	0	0	0	0	0	0	0	0	0	0	0	0	0	0	0	0	0	0	0	0	0	0	0	0	0	0	0	0	0	0	0	0	0	0	0	0	0
GROWTH_HORMONE_SECRETION	0	-1.50629	0	0	0	0	0	0	0	0	0	0	0	0	0	0	0	0	1.50353	0	0	0	0	0	0	0	1.43429	0	0	0	0	0	1.68659	0	0	0	0	0	0	0	0	0	1.74605	0	0	0	0	0	0
APICAL_DENDRITE	0	-1.3899	0	0	0	0	0	0	0	0	0	0	0	0	0	0	0	0	0	0	0	0	0	0	0	0	0	0	0	0	0	0	1.40944	0	0	0	0	0	0	0	0	0	1.40137	0	0	0	0	0	0
SEROTONIN_BINDING	0	-1.591	0	0	0	0	0	0	0	0	0	0	0	0	0	0	0	0	0	0	0	0	0	0	0	0	0	0	0	0	0	0	1.51971	0	0	0	0	0	0	0	0	0	1.43687	0	0	0	0	0	0
INTESTINAL_CHOLESTEROL_ABSORPTION	0	0	0	0	0	0	0	0	0	0	0	0	0	0	0	0	0	0	0	0	0	0	0	0	0	0	0	0	0	0	0	0	0	0	0	0	0	0	0	0	0	0	0	0	0	0	0	0	0
MATURATION_OF_5_8S_RRNA_FROM_TRICISTRONIC_RRNA_TRANSCRIPT_SSU_RRNA_5_8S_RRNA_LSU_RRNA_	0	0	0	0	0	0	0	0	0	0	0	0	0	0	0	0	0	0	0	0	0	0	0	0	0	0	0	0	0	0	0	0	0	0	0	0	0	0	0	0	0	0	0	0	0	0	0	0	0
INNER_MITOCHONDRIAL_MEMBRANE_ORGANIZATION	0	0	0	0	0	0	0	0	0	0	0	0	0	0	0	0	0	0	0	0	0	0	0	0	0	0	0	0	0	0	0	0	0	0	0	0	0	0	0	0	0	0	0	0	0	0	0	0	0
BEHAVIORAL_FEAR_RESPONSE	0	-1.54064	0	0	0	0	0	0	0	0	0	0	0	0	0	0	0	0	1.47116	0	0	0	0	0	0	0	1.3489	0	0	0	0	0	1.73324	0	0	0	0	0	0	0	0	0	1.64956	0	0	0	0	0	0
REACTOME_PKA_MEDIATED_PHOSPHORYLATION_OF_CREB	0	-1.48079	0	0	0	0	0	0	0	0	0	0	0	0	0	0	0	0	1.3854	0	0	0	0	0	0	0	0	0	0	0	0	0	1.61902	0	0	0	0	0	0	0	0	0	1.48153	0	0	0	0	0	0
PID_LPA4_PATHWAY	0	-1.48024	0	0	0	0	0	0	0	0	0	0	0	0	0	0	0	0	1.37983	0	0	0	0	0	0	0	0	0	0	0	0	0	1.60721	0	0	0	0	0	0	0	0	0	1.43996	0	0	0	0	0	0
HORMONE_SECRETION	0	0	0	0	0	0	0	0	0	0	0	0	0	0	0	0	0	0	0	0	0	0	0	0	0	0	0	0	0	0	0	0	1.46577	0	0	0	0	0	0	0	0	0	1.3872	0	0	0	0	0	0
CHLORIDE_CHANNEL_COMPLEX	0	-1.65989	0	0	0	0	0	0	0	0	0	0	0	0	0	0	0	0	0	0	0	0	0	0	0	0	0	0	0	0	0	0	1.6968	0	0	0	0	0	0	0	0	0	1.44598	0	0	0	0	0	0
MULTICELLULAR_ORGANISMAL_SIGNALING	0	-1.70357	0	0	0	0	0	0	0	0	0	0	0	0	0	0	0	0	1.3915	0	0	0	0	0	0	0	0	0	0	0	0	0	1.72483	0	0	0	0	0	0	0	0	0	1.56025	0	0	0	0	0	0
POSITIVE_REGULATION_OF_UBIQUITIN_PROTEIN_TRANSFERASE_ACTIVITY	0	0	0	0	0	0	0	0	0	0	0	0	0	0	0	0	0	0	0	0	0	0	0	0	0	0	0	0	0	0	0	0	0	0	0	0	0	0	0	0	0	0	0	0	0	0	0	0	0
OXIDOREDUCTASE_ACTIVITY_ACTING_ON_THE_CH_CH_GROUP_OF_DONORS_NAD_OR_NADP_AS_ACCEPTOR	0	0	0	0	0	0	0	0	0	0	0	0	0	0	0	0	0	0	0	0	0	0	0	0	0	0	0	0	0	0	0	0	-1.3892	0	0	0	0	0	0	0	0	0	-1.39543	0	0	0	0	0	0
DENDRITE_CYTOPLASM	0	-1.52713	0	0	0	0	0	0	0	0	0	0	0	0	0	0	0	0	0	0	0	0	0	0	0	0	0	0	0	0	0	0	1.58738	0	0	0	0	0	0	0	0	0	1.4523	0	0	0	0	0	0
CALCIUM_DEPENDENT_PROTEIN_BINDING	0	0	0	0	0	0	0	0	0	0	0	0	0	0	0	0	0	0	0	0	0	0	0	0	0	0	0	0	0	0	0	0	1.40193	0	0	0	0	0	0	0	0	0	0	0	0	0	0	0	0
STRUCTURAL_CONSTITUENT_OF_RIBOSOME	0	1.39307	0	-1.5037	0	0	-1.85731	0	0	0	0	0	-2.18931	-1.78737	0	0	-2.28622	-1.79908	0	0	0	0	0	-1.58109	-2.1351	0	0	0	-1.40603	-1.71189	-1.96195	-2.29278	-1.68046	-2.112	-1.61691	-1.94722	-1.72031	0	-2.15647	0	-1.79685	-2.02267	-1.35719	0	0	0	0	0	-1.44515
MISFOLDED_OR_INCOMPLETELY_SYNTHESIZED_PROTEIN_CATABOLIC_PROCESS	0	0	0	0	0	0	0	0	0	0	0	0	0	-1.43182	0	0	0	0	0	0	0	0	0	0	-1.46418	0	0	0	0	0	0	-1.47297	0	-1.44016	0	0	0	0	0	0	0	0	0	0	0	0	0	0	0
MICTURITION	0	-1.73902	0	0	0	0	0	0	0	0	0	0	0	0	0	0	0	0	1.50196	-1.33879	0	0	0	0	0	-1.45152	1.36549	0	0	0	0	0	1.70079	0	0	0	0	0	0	0	0	0	1.6928	0	0	0	0	0	0
CEREBELLAR_GRANULAR_LAYER_DEVELOPMENT	0	-1.56565	0	0	0	0	0	0	0	0	0	0	0	0	0	0	0	0	0	0	0	0	0	0	0	0	0	0	0	0	0	0	1.35789	0	0	0	0	0	0	0	0	0	1.47124	0	0	0	0	0	0
HOPS_COMPLEX	0	0	0	0	0	0	0	0	0	0	0	0	0	0	0	0	0	0	0	0	0	0	0	0	0	-1.43884	0	0	0	0	0	0	1.69304	0	0	0	0	0	0	0	0	0	1.56456	0	0	0	0	0	0
REGULATION_OF_MEIOTIC_CELL_CYCLE	0	0	0	0	0	0	0	0	0	0	0	0	0	0	0	0	0	0	0	0	0	0	0	0	0	0	0	0	0	0	0	0	0	0	0	0	0	0	0	0	0	0	0	0	0	0	0	0	0
PURINE_NUCLEOSIDE_DIPHOSPHATE_METABOLIC_PROCESS	0	1.46487	0	0	0	0	0	0	0	0	0	0	0	0	0	0	0	0	0	0	0	0	0	0	0	0	0	0	0	0	0	0	0	0	0	0	0	0	0	0	0	0	0	0	0	0	0	0	0
BIOCARTA_HDAC_PATHWAY	0	-1.4596	0	0	0	0	0	0	0	0	0	0	0	0	0	0	0	0	0	0	0	0	0	0	0	-1.60214	0	0	0	0	0	0	1.59083	0	0	0	0	0	0	0	0	0	1.49921	0	0	0	0	0	0
REACTOME_ADHERENS_JUNCTIONS_INTERACTIONS	0	-1.48972	0	0	0	0	0	0	0	0	0	0	0	0	0	0	0	0	0	0	0	0	0	0	0	0	0	0	0	0	0	0	1.44854	0	0	0	0	0	0	0	0	0	1.50357	0	0	0	0	0	0
DIBENZO_P_DIOXIN_METABOLIC_PROCESS	0	0	0	0	0	0	0	0	0	0	0	0	0	0	0	0	0	0	0	0	0	0	0	0	0	0	0	0	0	0	0	0	0	0	0	0	0	0	0	0	0	0	0	0	0	0	0	0	0
CELL_BODY_MEMBRANE	0	-1.31908	0	0	0	0	0	0	0	0	0	0	0	0	0	0	0	0	0	0	0	0	0	0	0	0	0	0	0	0	0	0	1.53181	0	0	0	0	0	0	0	0	0	1.44687	0	0	0	0	0	0
KEGG_LONG_TERM_POTENTIATION	0	-1.45347	0	0	0	0	0	0	0	0	0	0	0	0	0	0	1.30901	0	0	0	0	0	0	0	0	0	0	0	0	0	0	0	1.53309	0	0	0	0	0	0	0	0	0	1.37296	0	0	0	0	0	0
INSULIN_SECRETION	0	0	0	0	0	0	0	0	0	0	0	0	0	0	0	0	0	0	0	0	0	0	0	0	0	0	0	0	0	0	0	0	1.44256	0	0	0	0	0	0	0	0	0	1.31544	0	0	0	0	0	0
HSP70_PROTEIN_BINDING	0	0	0	0	0	0	0	0	0	0	0	0	0	0	0	0	0	0	0	0	0	0	0	0	0	0	0	0	0	0	0	0	0	0	0	0	0	0	0	0	0	0	0	0	0	0	0	0	0
POSITIVE_REGULATION_OF_SODIUM_ION_TRANSPORT	0	0	0	0	0	0	0	0	0	0	0	0	0	0	0	0	0	0	0	0	0	0	0	0	0	0	0	0	0	0	0	0	1.46459	0	0	0	0	0	0	0	0	0	1.43903	0	0	0	0	0	0
ADRENERGIC_RECEPTOR_SIGNALING_PATHWAY	0	-1.48414	0	0	0	0	0	0	0	0	0	0	0	0	0	0	0	0	0	0	0	0	0	0	0	0	0	0	0	0	0	0	0	0	0	0	0	0	0	0	0	0	0	0	0	0	0	0	0
VISUAL_BEHAVIOR	0	0	0	0	0	0	0	0	0	0	0	0	0	0	0	0	0	0	0	0	0	0	0	0	0	0	0	0	0	0	0	0	0	0	0	0	0	0	0	0	0	0	0	0	0	0	0	0	0
NEGATIVE_REGULATION_OF_MEMBRANE_POTENTIAL	0	0	0	0	0	0	0	0	0	0	0	0	0	0	0	0	0	0	0	0	0	0	0	0	0	0	0	0	0	0	0	0	0	0	0	0	0	0	0	0	0	0	0	0	0	0	0	0	0
CAMP_METABOLIC_PROCESS	0	-1.5126	0	0	0	0	0	0	0	0	0	0	0	0	0	0	0	0	1.32526	0	0	0	0	0	0	0	0	0	0	0	0	0	1.55829	0	0	0	0	0	0	0	0	0	1.47443	0	0	0	0	0	0
REACTOME_LOSS_OF_NLP_FROM_MITOTIC_CENTROSOMES	0	0	0	0	0	0	0	0	0	0	0	0	0	0	0	0	0	0	0	0	0	0	0	0	0	0	0	0	0	0	0	0	0	0	0	0	0	0	0	0	0	0	0	0	0	0	0	0	0
ORGANELLE_TRANSPORT_ALONG_MICROTUBULE	0	0	0	0	0	0	0	0	0	0	0	0	0	0	0	0	0	0	0	0	0	0	0	0	0	0	0	0	0	0	0	0	1.47178	0	0	0	0	0	0	0	0	0	0	0	0	0	0	0	0
C_TERMINAL_PROTEIN_AMINO_ACID_MODIFICATION	0	0	0	0	0	0	0	0	0	0	0	0	0	0	0	0	0	0	0	0	0	0	0	0	0	0	0	0	0	0	0	0	1.53932	0	0	0	0	0	0	0	0	0	1.44367	0	0	0	0	0	0
CENTROSOME_SEPARATION	0	0	0	0	0	0	0	0	0	0	0	0	0	0	0	0	0	0	0	0	0	0	0	0	0	0	0	0	0	0	0	0	0	0	0	0	0	0	0	0	0	0	0	0	0	0	0	0	0
INNERVATION	0	-1.72114	0	0	0	0	0	0	0	0	0	0	0	0	0	0	0	0	1.46041	-1.36881	0	0	0	0	0	0	0	0	0	0	0	0	1.64204	0	0	0	0	0	0	0	0	0	1.55844	0	0	0	0	0	0
L_GLUTAMATE_TRANSMEMBRANE_TRANSPORTER_ACTIVITY	0	-1.44733	0	0	0	0	0	0	0	0	0	0	0	0	0	0	0	0	1.36182	0	0	0	0	0	0	0	0	0	0	0	0	0	1.7894	0	0	0	0	0	0	0	0	0	1.76733	0	0	0	0	0	0
DNA_PACKAGING_COMPLEX	0	-1.33655	0	0	0	0	0	0	0	0	0	0	0	0	0	0	0	0	0	0	0	0	0	0	0	-1.68499	0	0	0	0	0	0	0	0	0	0	0	0	0	0	0	0	0	0	0	0	0	0	0
CHLORIDE_TRANSPORT	0	-1.46553	0	0	0	0	0	0	0	0	0	0	0	0	0	0	0	0	0	0	0	0	0	0	0	0	0	0	0	0	0	0	1.45708	0	0	0	0	0	0	0	0	0	1.42013	0	0	0	0	0	0
REACTOME_ANTIGEN_PROCESSING_UBIQUITINATION_PROTEASOME_DEGRADATION	0	0	0	0	0	0	0	0	0	0	0	0	0	0	0	0	0	0	0	0	0	0	0	0	0	0	0	0	0	0	0	0	0	0	0	0	0	0	0	0	0	0	0	0	0	0	0	0	0
L_AMINO_ACID_IMPORT	0	-1.41907	0	0	0	0	0	0	0	0	0	0	0	0	0	0	0	0	0	0	0	0	0	0	0	0	0	0	0	0	0	0	1.45451	0	0	0	0	0	0	0	0	0	1.38112	0	0	0	0	0	0
REGULATION_OF_NUCLEOTIDE_BIOSYNTHETIC_PROCESS	0	-1.35809	0	0	0	0	0	0	0	0	0	0	0	0	0	0	0	0	0	0	0	0	0	0	0	0	0	0	0	0	0	0	1.43168	0	0	0	0	0	0	0	0	0	1.41117	0	0	0	0	0	0
REACTOME_PROSTACYCLIN_SIGNALLING_THROUGH_PROSTACYCLIN_RECEPTOR	0	0	0	0	0	0	0	0	0	0	0	0	0	0	0	0	0	0	0	0	0	0	0	0	0	0	0	0	0	0	0	0	1.34797	0	0	0	0	0	0	0	0	0	0	0	0	0	0	0	0
HORMONE_TRANSPORT	0	0	0	0	0	0	0	0	0	0	0	0	0	0	0	0	0	0	0	0	0	0	0	0	0	0	0	0	0	0	0	0	1.44713	0	0	0	0	0	0	0	0	0	1.39953	0	0	0	0	0	0
DNA_DIRECTED_RNA_POLYMERASE_II_CORE_COMPLEX	0	0	0	0	0	0	0	0	0	0	0	0	-1.47226	0	0	0	0	0	0	0	0	0	0	0	-1.49793	0	0	0	0	0	0	-1.52528	0	-1.43689	0	0	0	0	0	0	0	0	0	0	0	0	0	0	0
PHOSPHOLIPASE_BINDING	0	0	0	0	0	0	0	0	0	0	0	0	0	0	0	0	0	0	0	0	0	0	0	0	0	0	0	0	0	0	0	0	0	0	0	0	0	0	0	0	0	0	0	0	0	0	0	0	0
PHOTOTRANSDUCTION	0	0	0	0	0	0	0	0	0	0	0	0	0	0	0	0	0	0	0	0	0	0	0	0	0	0	0	0	0	0	0	0	1.47434	0	0	0	0	0	0	0	0	0	1.45759	0	0	0	0	0	0
KEGG_TASTE_TRANSDUCTION	0	-1.31309	0	0	0	0	0	0	0	0	0	0	0	0	0	0	0	0	0	0	0	0	0	0	0	0	0	0	0	0	0	0	1.4637	0	0	0	0	0	0	0	0	0	1.38161	0	0	0	0	0	0
REACTOME_GLYCOPROTEIN_HORMONES	0	0	0	0	0	0	0	0	0	0	0	0	0	0	0	0	0	0	0	0	0	0	0	0	0	0	0	0	0	0	0	0	0	0	0	0	0	0	0	0	0	0	0	0	0	0	0	0	0
VERY_LONG_CHAIN_FATTY_ACID_BIOSYNTHETIC_PROCESS	0	0	0	0	0	0	0	0	0	0	0	0	0	0	0	0	0	0	0	0	0	0	0	0	0	0	0	0	0	0	0	0	0	0	0	0	0	0	0	0	0	0	0	0	0	0	0	0	0
EXCRETION	0	-1.45	0	0	0	0	0	0	0	0	0	0	0	0	0	0	0	0	0	0	0	0	0	0	0	0	0	0	0	0	0	0	1.3945	0	0	0	0	0	0	0	0	0	1.39375	0	0	0	0	0	0
NEUROTROPHIN_SIGNALING_PATHWAY	0	0	0	0	0	0	0	0	0	0	0	0	0	0	0	0	0	0	0	0	0	0	0	0	0	0	0	0	0	0	0	0	0	0	0	0	0	0	0	0	0	0	0	0	0	0	0	0	0
REACTOME_SYNTHESIS_AND_INTERCONVERSION_OF_NUCLEOTIDE_DI_AND_TRIPHOSPHATES	0	0	0	0	0	0	0	0	0	0	0	0	0	0	0	0	0	0	0	0	0	0	0	0	0	0	0	0	0	0	0	0	0	0	0	0	0	0	0	0	0	0	0	0	0	0	0	0	0
REACTOME_CELL_CYCLE_CHECKPOINTS	0	0	0	0	0	0	0	0	0	0	0	0	0	0	0	0	0	0	0	0	0	0	0	0	0	0	0	0	0	0	0	0	0	0	0	0	0	0	0	0	0	0	0	0	0	0	0	0	0
REGULATION_OF_CORTICOSTEROID_HORMONE_SECRETION	0	0	0	0	0	0	0	0	0	0	0	0	0	0	0	0	0	0	0	0	0	0	0	0	0	0	0	0	0	0	0	0	0	0	0	0	0	1.42483	0	0	0	0	0	0	0	0	0	0	0
REGULATION_OF_MEMBRANE_DEPOLARIZATION	0	0	0	0	0	0	0	0	0	0	0	0	0	0	0	0	0	0	0	0	0	0	0	0	0	0	0	0	0	0	0	0	0	0	0	0	0	0	0	0	0	0	0	0	0	0	0	0	0
INORGANIC_ANION_TRANSMEMBRANE_TRANSPORT	0	-1.34943	0	0	0	0	0	0	0	0	0	0	0	0	0	0	0	0	0	0	0	0	0	0	0	0	0	0	0	0	0	0	0	0	0	0	0	0	0	0	0	0	0	0	0	0	0	0	0
SKELETAL_MUSCLE_ADAPTATION	0	0	0	0	0	0	0	0	0	0	0	0	0	0	0	0	0	0	0	0	0	0	0	0	0	0	0	0	0	0	0	0	0	0	0	0	0	0	0	0	0	0	0	0	0	0	0	0	0
KEGG_ALANINE_ASPARTATE_AND_GLUTAMATE_METABOLISM	0	0	0	0	0	0	0	0	0	0	0	0	0	0	0	0	0	0	0	0	0	0	0	0	0	0	0	0	0	0	0	0	1.32514	0	0	0	0	0	0	0	0	0	0	0	0	0	0	0	0
POSITIVE_REGULATION_OF_EPIDERMAL_GROWTH_FACTOR_RECEPTOR_SIGNALING_PATHWAY	0	0	0	0	0	0	0	0	0	0	0	0	0	0	0	0	0	0	0	0	0	0	0	0	0	0	0	0	0	0	0	0	0	0	0	0	0	0	0	0	0	0	0	0	0	0	0	0	0
REACTOME_SIGNALING_BY_FGFR3_MUTANTS	0	-1.39711	0	0	0	0	0	0	0	0	0	0	0	0	0	0	0	0	0	0	0	0	0	0	0	0	0	0	0	0	0	0	1.37083	0	0	0	0	0	0	0	0	0	0	0	0	0	0	0	0
MELANIN_BIOSYNTHETIC_PROCESS	0	0	0	0	0	0	0	0	0	0	0	0	0	0	0	0	0	0	0	0	0	0	0	0	0	0	0	0	0	0	0	0	0	0	0	0	0	0	0	0	0	0	0	0	0	0	0	0	0
ACIDIC_AMINO_ACID_TRANSMEMBRANE_TRANSPORTER_ACTIVITY	0	0	0	0	0	0	0	0	0	0	0	0	0	0	0	0	0	0	0	0	0	0	0	0	0	0	0	0	0	0	0	0	1.54839	0	0	0	0	0	0	0	0	0	1.5625	0	0	0	0	0	0
CHLORIDE_TRANSMEMBRANE_TRANSPORTER_ACTIVITY	0	-1.50833	0	0	0	0	0	0	0	0	0	0	0	0	0	0	0	0	0	0	0	0	0	0	0	0	0	0	0	0	0	0	1.48602	0	0	0	0	0	0	0	0	0	1.4301	0	0	0	0	0	0
AXONEME_ASSEMBLY	0	0	0	0	0	0	0	0	0	0	0	0	0	0	0	0	0	0	0	0	0	0	0	0	0	0	0	0	0	0	0	0	0	0	0	0	0	0	0	0	0	0	0	0	0	0	0	0	0
POTASSIUM_CHANNEL_REGULATOR_ACTIVITY	0	0	0	0	0	0	0	0	0	0	0	0	0	0	0	0	0	0	0	0	0	0	0	0	0	0	0	0	0	0	0	0	1.34668	0	0	0	0	0	0	0	0	0	0	0	0	0	0	0	0
CHEMOSENSORY_BEHAVIOR	0	-1.33393	0	0	0	0	0	0	0	0	0	0	0	0	0	0	0	0	0	0	0	0	0	0	0	0	0	0	0	0	0	0	1.35132	0	0	0	0	0	0	0	0	0	0	0	0	0	0	0	0
VERY_LONG_CHAIN_FATTY_ACID_METABOLIC_PROCESS	0	0	0	0	0	0	0	0	0	0	0	0	0	0	0	0	0	0	0	0	0	0	0	0	0	0	0	0	0	0	0	0	0	0	0	0	0	0	0	0	0	0	0	0	0	0	0	0	0
REACTOME_G1_S_TRANSITION	0	0	0	0	0	0	0	0	0	0	0	0	0	0	0	0	0	0	0	0	0	0	0	0	0	0	0	0	0	0	0	0	0	0	0	0	0	0	0	0	0	0	0	0	0	0	0	0	0
2_OXOGLUTARATE_METABOLIC_PROCESS	0	0	0	0	0	0	0	0	0	0	0	0	0	0	0	0	0	0	0	0	0	0	0	0	0	0	0	0	0	0	0	0	0	0	0	0	0	0	0	0	0	0	0	0	0	0	0	0	0
REACTOME_PEPTIDE_HORMONE_BIOSYNTHESIS	0	0	0	0	0	0	0	0	0	0	0	0	0	0	0	0	0	0	0	0	0	0	0	0	0	0	0	0	0	0	0	0	0	0	0	0	0	0	0	0	0	0	0	0	0	0	0	0	0
REACTOME_GASTRIN_CREB_SIGNALLING_PATHWAY_VIA_PKC_AND_MAPK	0	-1.44217	0	0	0	0	0	0	0	0	0	0	0	0	0	0	0	0	0	0	0	0	0	0	0	0	0	0	0	0	0	0	1.62068	0	0	0	0	0	0	0	0	0	1.49382	0	0	0	0	0	0
RESPONSE_TO_MANGANESE_ION	0	-1.5043	0	0	0	0	0	0	0	0	0	0	0	0	0	0	0	0	0	0	0	0	0	0	0	0	0	0	0	0	0	0	1.42763	0	0	0	0	0	0	0	0	0	1.32321	0	0	0	0	0	0
RESPONSE_TO_AUDITORY_STIMULUS	0	0	0	0	0	0	0	0	0	0	0	0	0	0	0	0	0	0	0	0	0	0	0	0	0	0	0	0	0	0	0	0	1.3616	0	0	0	0	0	0	0	0	0	1.35962	0	0	0	0	0	0
BIOCARTA_SKP2E2F_PATHWAY	0	0	0	0	0	0	0	0	0	0	0	0	0	0	0	0	0	0	0	0	0	0	0	0	0	0	0	0	0	0	0	0	0	0	0	0	0	0	0	0	0	0	0	0	0	0	0	0	0
CLATHRIN_VESICLE_COAT	0	0	0	0	0	0	0	0	0	0	0	0	0	0	0	0	0	0	0	0	0	0	0	0	0	0	0	0	0	0	0	0	0	0	0	0	0	0	0	0	0	0	0	0	0	0	0	0	0
SMN_COMPLEX	0	0	0	0	0	0	0	0	0	0	0	0	0	0	0	0	0	0	0	0	0	0	0	0	0	0	0	0	0	0	0	0	0	0	0	0	0	0	0	0	0	0	0	0	0	0	0	0	0
VISUAL_LEARNING	0	0	0	0	0	0	0	0	0	0	0	0	0	0	0	0	0	0	0	0	0	0	0	0	0	0	0	0	0	0	0	0	1.32304	0	0	0	0	0	0	0	0	0	0	0	0	0	0	0	0
KERATIN_FILAMENT	0	1.47422	0	0	0	0	-1.58412	0	0	0	0	0	-1.81942	0	0	0	-2.09669	0	0	0	0	0	-1.48886	-1.54965	-1.76177	0	-1.39282	0	0	0	-1.96917	-1.96654	-1.70875	-1.76042	0	-1.83482	-1.48305	0	-1.68678	0	-1.58227	-1.61283	-1.47431	0	0	0	0	-1.57506	-1.43997
CATION_AMINO_ACID_SYMPORTER_ACTIVITY	0	0	0	0	0	0	0	0	0	0	0	0	0	0	0	0	0	0	0	0	0	0	0	0	0	0	0	0	0	0	0	0	0	0	0	0	0	0	0	0	0	0	0	0	0	0	0	0	0
NEURONAL_ACTION_POTENTIAL	0	-1.65293	0	0	0	0	0	0	0	0	0	0	0	0	0	0	0	0	1.33638	0	0	0	0	0	0	0	0	0	0	0	0	0	1.62614	0	0	0	0	0	0	0	0	0	1.60023	0	0	0	0	0	0
SMALL_RIBOSOMAL_SUBUNIT	0	0	0	-1.72175	0	0	-2.0083	0	0	0	0	0	-2.38432	-1.83702	0	0	-2.37365	-1.93149	0	0	0	0	0	-1.775	-2.32771	0	0	0	0	-1.83434	-1.9789	-2.35326	-1.4882	-2.33298	-1.70077	-2.12647	-1.94432	0	-2.17236	0	-2.00221	-2.0467	-1.39381	0	-1.86605	0	0	-1.92983	-1.61201
REACTOME_G_ALPHA_Z_SIGNALLING_EVENTS	0	-1.3273	0	0	0	0	0	0	0	0	0	0	0	0	0	0	0	0	0	0	0	0	0	0	0	0	0	0	0	0	0	0	1.53979	0	0	0	0	0	0	0	0	0	1.48177	0	0	0	0	0	0
REACTOME_CLASS_A1_RHODOPSIN_LIKE_RECEPTORS	0	0	0	0	0	0	0	0	0	0	0	0	0	0	0	0	0	0	0	0	0	0	0	0	0	0	0	0	0	0	0	0	1.35287	0	0	0	0	0	0	0	0	0	1.31163	0	0	0	0	0	0
ZONA_PELLUCIDA_RECEPTOR_COMPLEX	0	0	0	0	0	0	0	0	0	0	0	0	0	0	0	0	0	0	0	0	0	0	0	0	0	0	0	0	0	0	0	0	1.39163	0	0	0	0	0	0	0	0	0	1.4954	0	0	0	0	0	0
POSITIVE_REGULATION_OF_CAMP_BIOSYNTHETIC_PROCESS	0	0	0	0	0	0	0	0	0	0	0	0	0	0	0	0	0	0	0	0	0	0	0	0	0	0	0	0	0	0	0	0	1.33457	0	0	0	0	0	0	0	0	0	0	0	0	0	0	0	0
REGULATION_OF_FATTY_ACID_TRANSPORT	0	0	0	0	0	0	0	0	0	0	0	0	0	0	0	0	0	0	0	0	0	0	0	0	0	0	0	0	0	0	0	0	0	0	0	0	0	0	0	0	0	0	0	0	0	0	0	0	0
CELLULAR_RESPONSE_TO_MONOAMINE_STIMULUS	0	0	0	0	0	0	0	0	0	0	0	0	0	0	0	0	0	0	0	0	0	0	0	0	0	0	0	0	0	0	0	0	1.40885	0	0	0	0	0	0	0	0	0	1.32366	0	0	0	0	0	0
ACIDIC_AMINO_ACID_TRANSPORT	0	0	0	0	0	0	0	0	0	0	0	0	0	0	0	0	0	0	0	0	0	0	0	0	0	0	0	0	0	0	0	0	1.4312	0	0	0	0	0	0	0	0	0	1.42032	0	0	0	0	0	0
KEGG_TAURINE_AND_HYPOTAURINE_METABOLISM	0	0	0	0	0	0	0	0	0	0	0	0	0	0	0	0	0	0	0	0	0	0	0	0	0	0	0	0	0	0	0	0	0	0	0	0	0	0	0	0	0	0	0	0	0	0	0	0	0
C4_DICARBOXYLATE_TRANSPORT	0	0	0	0	0	0	0	0	0	0	0	0	0	0	0	0	0	0	0	0	0	0	0	0	0	0	0	0	0	0	0	0	0	0	0	0	0	0	0	0	0	0	0	0	0	0	0	0	0
DETECTION_OF_LIGHT_STIMULUS	0	0	0	0	0	0	0	0	0	0	0	0	0	0	0	0	0	0	0	0	0	0	0	0	0	0	0	0	0	0	0	0	0	0	0	0	0	0	0	0	0	0	0	0	0	0	0	0	0
BIOCARTA_PYK2_PATHWAY	0	-1.32114	0	0	0	0	0	0	0	0	0	0	0	0	0	0	0	0	0	0	0	0	0	0	0	-1.46524	0	0	0	0	0	0	0	0	0	0	0	0	0	0	0	0	0	0	0	0	0	0	0
KEGG_ASTHMA	0	0	0	0	0	0	0	0	0	0	0	0	0	0	0	0	0	0	0	0	0	0	0	0	0	0	0	0	0	0	0	0	0	0	0	0	0	0	0	0	0	0	0	0	0	0	0	0	0
CATECHOLAMINE_BINDING	0	-1.33632	0	0	0	0	0	0	0	0	0	0	0	0	0	0	0	0	0	0	0	0	0	0	0	0	0	0	0	0	0	0	0	0	0	0	0	0	0	-1.3727	0	0	0	0	-1.43633	0	0	0	0
REACTOME_FGFR2C_LIGAND_BINDING_AND_ACTIVATION	0	-1.41095	0	0	0	0	0	0	0	0	0	0	0	0	0	0	0	0	0	0	0	0	0	0	0	0	0	0	0	0	0	0	1.38986	0	0	0	0	0	0	0	0	0	0	0	0	0	0	0	0
CELLULAR_ANION_HOMEOSTASIS	0	0	0	0	0	0	0	0	0	0	0	0	0	0	0	0	0	0	0	0	0	0	0	0	0	0	0	0	0	0	0	0	0	0	0	0	0	0	0	0	0	0	0	0	0	0	0	0	0
SNARE_COMPLEX	0	0	0	0	0	0	0	0	0	0	0	0	0	0	0	0	0	0	0	0	0	0	0	0	0	0	0	0	0	0	0	0	1.533	0	0	0	0	0	0	0	0	0	1.39591	0	0	0	0	0	0
AUDITORY_RECEPTOR_CELL_DEVELOPMENT	0	0	0	0	0	0	0	0	0	0	0	0	0	0	0	0	0	0	0	0	0	0	0	0	0	0	0	0	0	0	0	0	0	0	0	0	0	0	0	0	0	0	0	0	0	0	0	0	0
RESPONSE_TO_MERCURY_ION	0	0	0	0	0	0	0	0	0	0	0	0	0	0	0	0	0	0	0	0	0	0	0	0	0	0	0	0	0	0	0	0	0	0	0	0	0	0	0	0	0	0	0	0	0	0	0	0	0
AMINE_BINDING	0	-1.3655	0	0	0	0	0	0	0	0	0	0	0	0	0	0	0	0	0	0	0	0	0	0	0	0	0	0	0	0	0	0	1.39984	0	0	0	0	0	0	0	0	0	1.33876	0	0	0	0	0	0
RIGHTING_REFLEX	0	-1.42095	0	0	0	0	0	0	0	0	0	0	0	0	0	0	0	0	0	0	0	0	0	0	0	0	0	0	0	0	0	0	0	0	0	0	0	0	0	0	0	0	0	0	0	0	0	0	0
DICARBOXYLIC_ACID_BIOSYNTHETIC_PROCESS	0	0	0	0	0	0	0	0	0	0	0	0	0	0	0	0	0	0	0	0	0	0	0	0	0	0	0	0	0	0	0	0	1.55631	0	0	0	0	0	0	0	0	0	0	0	0	0	0	0	0
AMINO_ACID_IMPORT	0	0	0	0	0	0	0	0	0	0	0	0	0	0	0	0	0	0	0	0	0	0	0	0	0	0	0	0	0	0	0	0	0	0	0	0	0	0	0	0	0	0	0	0	0	0	0	0	0
POSITIVE_REGULATION_OF_BLOOD_PRESSURE	0	0	0	0	0	0	0	0	0	0	0	0	0	0	0	0	0	0	0	0	0	0	0	0	0	0	0	0	0	0	0	0	0	0	0	0	0	0	0	0	0	0	0	0	0	0	0	0	0
CEREBELLAR_GRANULAR_LAYER_FORMATION	0	-1.63956	0	0	0	0	0	0	0	0	0	0	0	0	0	0	0	0	1.36767	0	0	0	0	0	0	0	0	0	0	0	0	0	1.52596	0	0	0	0	0	0	0	0	0	1.60005	0	0	0	0	0	0
POSITIVE_REGULATION_OF_ERBB_SIGNALING_PATHWAY	0	0	0	0	0	0	0	0	0	0	0	0	0	0	0	0	0	0	0	0	0	0	0	0	0	0	0	0	0	0	0	0	0	0	0	0	0	0	0	0	0	0	0	0	0	0	0	0	0
NEUROPEPTIDE_Y_RECEPTOR_ACTIVITY	0	0	0	0	0	0	0	0	0	0	0	0	0	0	0	0	0	0	0	0	0	0	0	0	0	0	0	0	0	0	0	0	0	0	0	0	0	0	0	0	0	0	0	0	0	0	0	0	0
DICARBOXYLIC_ACID_TRANSMEMBRANE_TRANSPORTER_ACTIVITY	0	0	0	0	0	0	0	0	0	0	0	0	0	0	0	0	0	0	0	0	0	0	0	0	0	0	0	0	0	0	0	0	0	0	0	0	0	0	0	0	0	0	0	0	0	0	0	0	0
VESICLE_DOCKING_INVOLVED_IN_EXOCYTOSIS	0	-1.36515	0	0	0	0	0	0	0	0	0	0	0	0	0	0	0	0	0	0	0	0	0	0	0	-1.48099	0	0	0	0	0	0	1.65613	0	0	0	0	0	0	0	0	0	1.47257	0	0	0	0	0	0
PRE_AUTOPHAGOSOMAL_STRUCTURE	0	0	0	0	0	0	0	0	0	0	0	0	0	0	0	0	0	0	0	0	0	0	0	0	0	0	0	0	0	0	0	0	0	0	0	0	0	0	0	0	0	0	0	0	0	0	0	0	0
POSITIVE_REGULATION_OF_CYCLIC_NUCLEOTIDE_BIOSYNTHETIC_PROCESS	0	0	0	0	0	0	0	0	0	0	0	0	0	0	0	0	0	0	0	0	0	0	0	0	0	0	0	0	0	0	0	0	1.35002	0	0	0	0	0	0	0	0	0	0	0	0	0	0	0	0
UNFOLDED_PROTEIN_BINDING	0	0	0	0	0	0	0	0	0	0	0	0	0	0	0	0	0	0	0	0	0	0	0	0	0	0	0	0	0	0	0	0	0	0	0	0	0	0	0	0	0	0	0	0	0	0	0	0	0
MICROTUBULE_NUCLEATION	0	0	0	0	0	0	0	0	0	0	0	0	0	0	0	0	0	0	0	0	0	0	0	0	0	0	0	0	0	0	0	0	0	0	0	0	0	0	0	0	0	0	0	0	0	0	0	0	0
REGULATION_OF_POTASSIUM_ION_TRANSMEMBRANE_TRANSPORTER_ACTIVITY	0	0	0	0	0	0	0	0	0	0	0	0	0	0	0	0	0	0	0	0	0	0	0	0	0	0	0	0	0	0	0	0	0	0	0	0	0	0	0	0	0	0	0	0	0	0	0	0	0
POSITIVE_REGULATION_OF_PROTEIN_TYROSINE_KINASE_ACTIVITY	0	0	0	0	0	0	0	0	0	0	0	0	0	0	0	0	0	0	0	0	0	0	0	0	0	0	0	0	0	0	0	0	0	0	0	0	0	0	0	0	0	0	0	0	0	0	0	0	0
CORTICOTROPIN_SECRETION	0	-1.39438	0	0	0	0	0	0	0	0	0	0	0	0	0	0	0	0	0	0	0	0	0	0	0	-1.44311	0	0	0	0	0	0	1.52975	0	0	0	0	0	0	0	0	0	1.37941	0	0	0	0	0	0
SOLUTE_SODIUM_SYMPORTER_ACTIVITY	0	0	0	0	0	0	0	0	0	0	0	0	0	0	0	0	0	0	0	0	0	0	0	0	0	0	0	0	0	0	0	0	0	0	0	0	0	0	0	0	0	0	0	0	0	0	0	0	0
RNA_SPLICING_VIA_ENDONUCLEOLYTIC_CLEAVAGE_AND_LIGATION	0	0	0	0	0	0	0	0	0	0	0	0	0	0	0	0	0	0	0	0	0	0	0	0	0	0	0	0	0	0	0	0	0	0	0	0	0	0	0	0	0	0	0	0	0	0	0	0	0
REGULATION_OF_VESICLE_FUSION	0	-1.56799	0	0	0	0	0	0	0	0	0	0	0	0	0	0	0	0	0	0	0	0	0	0	0	-1.59081	0	0	0	0	0	0	1.67331	0	0	0	0	0	0	0	0	0	1.48438	0	0	0	0	0	0
ENDOPLASMIC_RETICULUM_TUBULAR_NETWORK_ORGANIZATION	0	0	0	0	0	0	0	0	0	0	0	0	0	0	0	0	0	0	0	0	0	0	0	0	0	0	0	0	0	0	0	0	0	0	0	0	0	0	0	0	0	0	0	0	0	0	0	0	0
GUANOSINE_CONTAINING_COMPOUND_BIOSYNTHETIC_PROCESS	0	0	0	0	0	0	0	0	0	0	0	0	0	0	0	0	0	0	0	0	0	0	0	0	0	0	0	0	0	0	0	-1.43538	0	0	0	0	0	0	0	0	0	0	0	0	0	0	0	0	0
CYCLASE_ACTIVITY	0	0	0	0	0	0	0	0	0	0	0	0	0	0	0	0	0	0	0	0	0	0	0	0	0	0	0	0	0	0	0	0	0	0	0	0	0	0	0	0	0	0	1.32756	0	0	0	0	0	0
POSITIVE_REGULATION_OF_SODIUM_ION_TRANSMEMBRANE_TRANSPORT	0	0	0	0	0	0	0	0	0	0	0	0	0	0	0	0	0	0	0	0	0	0	0	0	0	0	0	0	0	0	0	0	0	0	0	0	0	0	0	0	0	0	0	0	0	0	0	0	0
INOSITOL_PHOSPHATE_CATABOLIC_PROCESS	0	0	0	0	0	0	0	0	0	0	0	0	0	0	0	0	0	0	0	0	0	0	0	0	0	0	0	0	0	0	0	0	0	0	0	0	0	0	0	0	0	0	0	0	0	0	0	0	0
HYALURONIC_ACID_BINDING	0	0	0	0	0	0	0	0	0	0	0	0	0	0	0	0	0	0	0	0	0	0	0	0	0	0	0	0	0	0	0	0	0	0	0	0	0	0	0	0	0	0	0	0	0	0	0	0	0
NEGATIVE_REGULATION_OF_CIRCADIAN_RHYTHM	0	0	0	0	0	0	0	0	0	0	0	0	0	0	0	0	0	0	0	0	0	0	0	0	0	0	0	0	0	0	0	0	0	0	0	0	0	0	0	0	0	0	0	0	0	0	0	0	0
NUCLEOID	0	0	0	0	0	0	0	0	0	0	0	0	0	0	0	0	0	0	0	0	0	0	0	0	0	0	0	0	0	0	0	0	0	0	0	0	0	0	0	0	0	0	0	0	0	0	0	0	0
CEREBELLAR_GRANULAR_LAYER_MORPHOGENESIS	0	-1.4882	0	0	0	0	0	0	0	0	0	0	0	0	0	0	0	0	0	0	0	0	0	0	0	0	0	0	0	0	0	0	1.37541	0	0	0	0	0	0	0	0	0	1.4491	0	0	0	0	0	0
REACTOME_RECYCLING_PATHWAY_OF_L1	0	0	0	0	0	0	0	0	0	0	0	0	0	0	0	0	0	0	0	0	0	0	0	0	0	0	0	0	0	0	0	0	1.38306	0	0	0	0	0	0	0	0	0	0	0	0	0	0	0	0
RIBOSOMAL_SUBUNIT	0	1.48068	0	-1.52115	0	0	-1.9225	0	0	0	0	0	-2.34719	-1.80094	0	0	-2.4026	-1.78702	0	0	0	0	0	-1.5164	-2.30454	0	0	0	0	-1.70126	-1.92692	-2.45062	-1.81195	-2.31383	-1.59065	-1.97556	-1.93229	0	-2.10747	0	-1.8397	-2.08335	-1.69826	0	-1.62744	0	0	-1.81194	-1.42218
INTRACELLULAR_CALCIUM_ACTIVATED_CHLORIDE_CHANNEL_ACTIVITY	0	0	0	0	0	0	0	0	0	0	0	0	0	0	0	0	0	0	0	0	0	0	0	0	0	0	0	0	0	0	0	0	0	0	0	0	0	0	0	0	0	0	0	0	0	0	0	0	0
REACTOME_MITOCHONDRIAL_TRNA_AMINOACYLATION	0	0	0	0	0	0	0	0	0	0	0	0	0	0	0	0	0	0	0	0	0	0	0	0	0	0	0	0	0	0	0	0	0	0	0	0	0	0	0	0	0	0	0	0	0	0	0	0	0
BEHAVIORAL_RESPONSE_TO_PAIN	0	-1.41313	0	0	0	0	0	0	0	0	0	0	0	0	0	0	0	0	0	0	0	0	0	0	0	0	0	0	0	0	0	0	1.39173	0	0	0	0	0	0	0	0	0	1.34217	0	0	0	0	0	0
REGULATION_OF_SKELETAL_MUSCLE_ADAPTATION	0	0	0	0	0	0	0	0	0	0	0	0	0	0	0	0	0	0	0	0	0	0	0	0	0	0	0	0	0	0	0	0	0	0	0	0	0	0	0	0	0	0	0	0	0	0	0	0	0
REGULATION_OF_CYTOKINESIS	0	0	0	0	0	0	0	0	0	0	0	0	0	0	0	0	0	0	0	0	0	0	0	0	0	0	0	0	0	0	0	0	1.40675	0	0	0	0	0	0	0	0	0	0	0	0	0	0	0	0
REACTOME_DSCAM_INTERACTIONS	0	0	0	0	0	0	0	0	0	0	0	0	0	0	0	0	0	0	0	0	0	0	0	0	0	0	0	0	0	0	0	0	1.46819	0	0	0	0	0	0	0	0	0	0	0	0	0	0	0	0
REGULATION_OF_GROWTH_HORMONE_SECRETION	0	-1.35843	0	0	0	0	0	0	0	0	0	0	0	0	0	0	0	0	1.41976	0	0	0	0	0	0	0	0	0	0	0	0	0	1.54054	0	0	0	0	0	0	0	0	0	1.56373	0	0	0	0	0	0
UBIQUITIN_CONJUGATING_ENZYME_ACTIVITY	0	0	0	0	0	0	0	0	0	0	0	0	0	0	0	0	0	0	0	0	0	0	0	0	0	0	0	0	0	0	0	0	1.42257	0	0	0	0	0	0	0	0	0	0	0	0	0	0	0	0
RETINAL_BINDING	0	0	0	0	0	0	0	0	0	0	0	0	0	0	0	0	0	0	0	0	0	0	0	0	0	0	0	0	0	0	0	0	-1.41722	0	0	0	0	0	0	0	0	0	-1.36166	0	0	0	0	0	0
DENDRITIC_SPINE_MORPHOGENESIS	0	-1.52457	0	0	0	0	0	0	0	0	0	0	0	0	0	0	0	0	0	0	0	0	0	0	0	-1.51463	0	0	0	0	0	0	1.85876	0	0	0	0	0	0	0	0	0	1.67164	0	0	0	0	0	0
REACTOME_ABORTIVE_ELONGATION_OF_HIV1_TRANSCRIPT_IN_THE_ABSENCE_OF_TAT	0	0	0	0	0	0	0	0	0	0	0	0	0	0	0	0	0	0	0	0	0	0	0	0	0	0	0	0	0	0	0	-1.50261	0	0	0	0	0	0	0	0	0	0	0	0	0	0	0	0	0
ALKALI_METAL_ION_BINDING	0	-1.45196	0	0	0	0	0	0	0	0	0	0	0	0	0	0	0	0	0	0	0	0	0	0	0	0	0	0	0	0	0	0	1.51806	0	0	0	0	0	0	0	0	0	1.33497	0	0	0	0	0	0
ADENYLATE_CYCLASE_ACTIVITY	0	-1.42528	0	0	0	0	0	0	0	0	0	0	0	0	0	0	0	0	0	0	0	0	0	0	0	0	0	0	0	0	0	0	1.43439	0	0	0	0	0	0	0	0	0	0	0	0	0	0	0	0
POSITIVE_REGULATION_OF_G_PROTEIN_COUPLED_RECEPTOR_PROTEIN_SIGNALING_PATHWAY	0	0	0	0	0	0	0	0	0	0	0	0	0	0	0	0	0	0	0	0	0	0	0	0	0	0	0	0	0	0	0	0	0	0	0	0	0	0	0	0	0	0	0	0	0	0	0	0	0
RESPONSE_TO_TUMOR_CELL	0	0	0	0	0	0	0	0	0	0	0	0	0	0	0	0	0	0	0	0	0	0	0	0	0	0	0	0	0	0	0	0	0	0	0	0	0	0	0	0	0	0	0	0	0	0	0	0	0
HYDROLASE_ACTIVITY_ACTING_ON_CARBON_NITROGEN_BUT_NOT_PEPTIDE_BONDS_IN_CYCLIC_AMIDES	0	0	0	0	0	0	0	0	0	0	0	0	0	0	0	0	1.31562	0	0	0	0	0	0	0	0	0	0	0	0	0	0	0	1.32708	0	0	0	0	0	0	0	0	0	0	0	0	0	0	0	0
LONG_TERM_SYNAPTIC_DEPRESSION	0	0	0	0	0	0	0	0	0	0	0	0	0	0	0	0	0	0	0	0	0	0	0	0	0	0	0	0	0	0	0	0	1.37977	0	0	0	0	0	0	0	0	0	1.31878	0	0	0	0	0	0
BIOCARTA_MEF2D_PATHWAY	0	-1.46027	0	0	0	0	0	0	0	0	0	0	0	0	0	0	0	0	1.34599	0	0	0	0	0	0	-1.4122	0	0	0	0	0	0	1.55282	0	0	0	0	0	0	0	0	0	1.64963	0	0	0	0	0	0
PROTEIN_CYSTEINE_S_PALMITOYLTRANSFERASE_ACTIVITY	0	0	0	0	0	0	0	0	0	0	0	0	0	0	0	0	0	0	0	0	0	0	0	0	0	0	0	0	0	0	0	0	1.35627	0	0	0	0	0	0	0	0	0	0	0	0	0	0	0	0
REACTOME_NEF_MEDIATED_DOWNREGULATION_OF_MHC_CLASS_I_COMPLEX_CELL_SURFACE_EXPRESSION	0	-1.33492	0	0	0	0	0	0	0	0	0	0	0	0	0	0	0	0	0	0	0	0	0	0	0	-1.51107	0	0	0	0	0	0	1.35033	0	0	0	0	0	0	0	0	0	0	0	0	0	0	0	0
CAMP_MEDIATED_SIGNALING	0	-1.47189	0	0	0	0	0	0	0	0	0	0	0	0	0	0	0	0	0	0	0	0	0	0	0	0	0	0	0	0	0	0	1.39384	0	0	0	0	0	0	0	0	0	1.37276	0	0	0	0	0	0
REACTOME_ADENYLATE_CYCLASE_INHIBITORY_PATHWAY	0	0	0	0	0	0	0	0	0	0	0	0	0	0	0	0	0	0	0	0	0	0	0	0	0	0	0	0	0	0	0	0	0	0	0	0	0	0	0	0	0	0	0	0	0	0	0	0	0
POSITIVE_REGULATION_OF_CARDIAC_MUSCLE_CONTRACTION	0	0	0	0	0	0	0	0	0	0	0	0	0	0	0	0	0	0	0	0	0	0	0	0	0	0	0	0	0	0	0	0	0	0	0	0	0	0	0	0	0	0	0	0	0	0	0	0	0
PLASMINOGEN_ACTIVATION	0	0	0	0	0	0	0	0	0	0	0	0	0	0	0	0	0	0	0	0	0	0	0	0	0	0	0	0	0	0	0	0	0	0	0	0	0	0	0	0	0	0	0	0	0	0	0	0	0
TRANSCYTOSIS	0	0	0	0	0	0	0	0	0	0	0	0	0	0	0	0	0	0	0	0	0	0	0	0	0	0	0	0	0	0	0	0	0	0	0	0	0	0	0	0	0	0	0	0	0	0	0	0	0
KEGG_TYPE_I_DIABETES_MELLITUS	0	0	0	0	0	0	0	0	0	0	0	0	0	0	0	0	0	0	0	0	0	0	0	0	0	0	0	0	0	0	0	0	0	0	0	0	0	0	0	0	0	0	0	0	0	0	0	0	0
BEHAVIORAL_RESPONSE_TO_ETHANOL	0	-1.54576	0	0	0	0	0	0	0	0	0	0	0	0	0	0	0	0	0	0	0	0	0	0	0	0	0	0	0	0	0	0	1.66743	0	0	0	0	0	0	0	0	0	1.51974	0	0	0	0	0	0
PEROXISOME_FISSION	0	0	0	0	0	0	0	0	0	0	0	0	0	0	0	0	0	0	0	0	0	0	0	0	0	0	0	0	0	0	0	0	0	0	0	0	0	0	0	0	0	0	0	0	0	0	0	0	0
BIOCARTA_AHSP_PATHWAY	0	0	0	0	0	0	0	0	0	0	0	0	0	0	0	0	-1.50702	0	0	0	0	0	0	0	-1.51455	0	0	0	0	0	0	-1.50223	0	0	0	0	0	0	0	0	0	0	0	0	0	0	0	0	0
EMBRYONIC_SKELETAL_JOINT_DEVELOPMENT	0	0	0	0	0	0	0	0	0	0	0	0	0	0	0	0	0	0	0	0	0	0	0	0	0	0	0	0	0	0	0	0	0	0	0	0	0	0	0	0	0	0	0	0	0	0	0	0	0
TRANSLATIONAL_ELONGATION	0	0	0	0	0	0	0	0	0	0	0	0	0	0	0	0	0	0	0	0	0	0	0	0	0	0	0	0	0	0	0	0	0	0	0	0	0	0	0	0	0	0	0	0	0	0	0	0	0
DENDRITIC_SPINE_ORGANIZATION	0	-1.38433	0	0	0	0	0	0	0	0	0	0	0	0	0	0	0	0	0	0	0	0	0	0	0	0	0	0	0	0	0	0	1.75071	0	0	0	0	0	0	0	0	0	1.53086	0	0	0	0	0	0
NABA_PROTEOGLYCANS	0	0	0	0	0	0	0	0	0	0	0	0	0	0	0	0	0	0	0	1.34117	0	0	0	0	0	0	0	0	0	0	0	0	0	0	0	0	0	0	0	0	0	0	0	0	0	0	0	0	0
PTERIDINE_CONTAINING_COMPOUND_BIOSYNTHETIC_PROCESS	0	0	0	0	0	0	0	0	0	0	0	0	0	0	0	0	0	0	0	0	0	0	0	0	0	0	0	0	0	0	0	0	0	0	0	0	0	0	0	0	0	0	0	0	0	0	0	0	0
REACTOME_ROLE_OF_SECOND_MESSENGERS_IN_NETRIN1_SIGNALING	0	0	0	0	0	0	0	0	0	0	0	0	0	0	0	0	0	0	0	0	0	0	0	0	0	0	0	0	0	0	0	0	0	0	0	0	0	0	0	0	0	0	0	0	0	0	0	0	0
DNA_HELICASE_COMPLEX	0	0	0	0	0	0	0	0	0	0	0	0	0	0	0	0	0	0	0	0	0	0	0	0	0	0	0	0	0	0	0	0	0	0	0	0	0	0	0	0	0	0	0	0	0	0	0	0	0
UBIQUITIN_LIKE_PROTEIN_CONJUGATING_ENZYME_ACTIVITY	0	0	0	0	0	0	0	0	0	0	0	0	0	0	0	0	0	0	0	0	0	0	0	0	0	0	0	0	0	0	0	0	1.37125	0	0	0	0	0	0	0	0	0	0	0	0	0	0	0	0
NITRIC_OXIDE_SYNTHASE_BINDING	0	0	0	0	0	0	0	0	0	0	0	0	0	0	0	0	0	0	0	0	0	0	0	0	0	0	0	0	0	0	0	0	0	0	0	0	0	0	0	0	0	0	0	0	0	0	0	0	0
NEGATIVE_REGULATION_OF_NEUROTRANSMITTER_TRANSPORT	0	0	0	0	0	0	0	0	0	0	0	0	0	0	0	0	0	0	0	0	0	0	0	0	0	0	0	0	0	0	0	0	1.36873	0	0	0	0	0	0	0	0	0	0	0	0	0	0	0	0
LOOP_OF_HENLE_DEVELOPMENT	0	0	0	0	0	0	0	0	0	0	0	0	0	0	0	0	0	0	0	0	0	0	0	0	0	0	0	0	0	0	0	0	0	0	0	0	0	0	0	0	0	0	0	0	0	0	0	0	0
NEGATIVE_REGULATION_OF_GLUCOSE_TRANSPORT	0	0	0	0	0	0	0	0	0	0	0	0	0	0	0	0	0	0	0	0	0	0	0	0	0	0	0	0	0	0	0	0	0	0	0	0	0	0	0	0	0	0	0	0	0	0	0	0	0
HYDROGEN_PEROXIDE_CATABOLIC_PROCESS	0	0	0	0	0	0	0	0	0	0	0	0	0	0	0	0	0	0	0	0	0	0	0	0	0	0	0	0	0	0	0	0	0	0	0	0	0	0	0	0	0	0	0	0	0	0	0	0	0
INNATE_IMMUNE_RESPONSE_IN_MUCOSA	0	0	0	0	0	0	0	0	0	0	0	0	0	0	0	0	0	0	0	0	0	0	0	0	0	0	0	0	0	0	-1.52896	0	0	0	0	0	0	0	0	0	0	0	0	0	0	0	0	0	0
SODIUM_ION_BINDING	0	0	0	0	0	0	0	0	0	0	0	0	0	0	0	0	0	0	0	0	0	0	0	0	0	0	0	0	0	0	0	0	0	0	0	0	0	0	0	0	0	0	0	0	0	0	0	0	0
REACTOME_GLUTATHIONE_CONJUGATION	0	1.39568	0	0	0	0	0	0	0	0	0	0	0	0	0	0	0	0	0	0	0	0	0	0	0	0	0	0	0	0	0	0	-1.55219	0	0	0	0	0	0	0	0	0	-1.36233	0	0	0	0	0	0
KEGG_NITROGEN_METABOLISM	0	0	0	0	0	0	0	0	0	0	0	0	0	0	0	0	0	0	0	0	0	0	0	0	0	0	0	0	0	0	0	0	1.42816	0	0	0	0	0	0	0	0	0	1.41269	0	0	0	0	0	0
CIRCADIAN_SLEEP_WAKE_CYCLE_NON_REM_SLEEP	0	0	0	0	0	0	0	0	0	0	0	0	0	0	0	0	0	0	0	0	0	0	0	0	0	0	0	0	0	0	0	0	1.35876	0	0	0	0	0	0	0	0	0	0	0	0	0	0	0	0
GLUTATHIONE_METABOLIC_PROCESS	0	1.5867	0	0	0	0	0	0	0	0	0	0	0	0	0	0	0	0	0	0	0	0	0	0	0	1.68824	0	0	0	0	0	0	-1.71415	0	0	0	0	0	0	0	0	0	-1.60862	0	0	0	0	0	0
REACTOME_SYNTHESIS_OF_SUBSTRATES_IN_N_GLYCAN_BIOSYTHESIS	0	0	0	0	0	0	0	0	0	0	0	0	0	0	0	0	0	0	0	0	0	0	0	0	0	0	0	0	0	0	0	0	0	0	0	0	0	0	0	0	0	0	-1.35137	0	0	0	0	0	0
DETECTION_OF_VISIBLE_LIGHT	0	0	0	0	0	0	0	0	0	0	0	0	0	0	0	0	0	0	0	0	0	0	0	0	0	0	0	0	0	0	0	0	0	0	0	0	0	0	0	0	0	0	0	0	0	0	0	0	0
INOSITOL_1_4_5_TRISPHOSPHATE_BINDING	0	0	0	0	0	0	0	0	0	0	0	0	0	0	0	0	0	0	0	0	0	0	0	0	0	0	0	0	0	0	0	0	1.32456	0	0	0	0	0	0	0	0	0	0	0	0	0	0	0	0
CELLULAR_RESPONSE_TO_EPINEPHRINE_STIMULUS	0	-1.40227	0	0	0	0	0	0	0	0	0	0	0	0	0	0	0	0	0	0	0	0	0	0	0	0	0	0	0	0	0	0	1.37946	0	0	0	0	0	0	0	0	0	0	0	0	0	0	0	0
CELLULAR_RESPONSE_TO_CADMIUM_ION	0	0	0	0	0	0	0	0	0	0	0	0	0	0	0	0	0	0	0	0	0	0	0	0	0	0	0	0	0	0	0	0	0	0	0	0	0	0	0	0	0	0	0	0	0	0	0	0	0
RETINOL_BINDING	0	0	0	0	0	0	0	0	0	0	0	0	0	0	0	0	0	0	0	0	0	0	0	0	0	0	0	0	0	0	0	0	0	0	0	0	0	0	0	0	0	0	0	0	0	0	0	0	0
REACTOME_ENDOSOMAL_SORTING_COMPLEX_REQUIRED_FOR_TRANSPORT_ESCRT	0	0	0	0	0	0	0	0	0	0	0	0	0	0	0	0	0	0	0	0	0	0	0	0	0	0	0	0	0	0	0	0	0	0	0	0	0	0	0	0	0	0	0	0	0	0	0	0	0
NUCLEOSIDE_TRANSMEMBRANE_TRANSPORTER_ACTIVITY	0	0	0	0	0	0	0	0	0	0	0	0	0	0	0	0	0	0	0	0	0	0	0	0	0	0	0	0	0	0	0	0	0	0	0	0	0	0	0	0	0	0	0	0	0	0	0	0	0
NEGATIVE_REGULATION_OF_EPITHELIAL_TO_MESENCHYMAL_TRANSITION	0	0	0	0	0	0	0	0	0	0	0	0	0	0	0	0	0	0	0	0	0	0	0	0	0	0	0	0	0	0	0	0	0	0	0	0	0	0	0	0	0	0	0	0	0	0	0	0	0
ALCOHOL_DEHYDROGENASE_NADP__ACTIVITY	0	0	0	0	0	0	0	0	0	0	0	0	0	0	0	0	0	0	0	0	0	0	0	0	0	0	0	0	0	0	0	0	0	0	0	0	0	0	0	0	0	0	0	0	0	0	0	0	0
OPTIC_NERVE_DEVELOPMENT	0	-1.46508	0	0	0	0	0	0	0	0	0	0	0	0	0	0	0	0	0	0	0	0	0	0	0	0	0	0	0	0	0	0	1.45949	0	0	0	0	0	0	0	0	0	1.34552	0	0	0	0	0	0
NEGATIVE_REGULATION_OF_NEUROLOGICAL_SYSTEM_PROCESS	0	0	0	0	0	0	0	0	0	0	0	0	0	0	0	0	0	0	0	0	0	0	0	0	0	0	0	0	0	0	0	0	0	0	0	0	0	0	0	0	0	0	0	0	0	0	0	0	0
SPINDLE_MIDZONE	0	0	0	0	0	0	0	0	0	0	0	0	0	0	0	0	0	0	0	0	0	0	0	0	0	0	0	0	0	0	0	0	0	0	0	0	0	0	0	0	0	0	0	0	0	0	0	0	0
PEPTIDE_HORMONE_PROCESSING	0	0	0	0	0	0	0	0	0	0	0	0	0	0	0	0	0	0	0	0	0	0	0	0	0	0	0	0	0	0	0	0	0	0	0	0	0	0	0	0	0	0	0	0	0	0	0	0	0
MULTI_ORGANISM_MEMBRANE_ORGANIZATION	0	0	0	0	0	0	0	0	0	0	0	0	0	0	0	0	0	0	0	0	0	0	0	0	0	0	0	0	0	0	0	0	0	0	0	0	0	0	0	0	0	0	0	0	0	0	0	0	0
REGULATION_OF_PROTEIN_KINASE_A_SIGNALING	0	0	0	0	0	0	0	0	0	0	0	0	0	0	0	0	0	0	0	0	0	0	0	0	0	0	0	0	0	0	0	0	0	0	0	0	0	0	0	0	0	0	0	0	0	0	0	0	0
SPLICEOSOMAL_SNRNP_COMPLEX	0	0	0	0	0	0	0	0	0	0	0	0	0	0	0	0	0	0	0	0	0	0	0	0	0	0	0	0	0	0	0	0	0	0	0	0	0	0	0	0	0	0	0	0	0	0	0	0	0
DIACYLGLYCEROL_KINASE_ACTIVITY	0	0	0	0	0	0	0	0	0	0	0	0	0	0	0	0	0	0	0	0	0	0	0	0	0	0	0	0	0	0	0	0	1.46864	0	0	0	0	0	0	0	0	0	1.43884	0	0	0	0	0	0
PHEROMONE_RECEPTOR_ACTIVITY	-2.92375	2.49457	3.31009	3.22523	-2.87017	3.03648	3.24735	-2.83714	-3.00961	-2.85487	-2.88866	2.77036	3.08514	3.0791	2.88818	2.81301	3.0041	3.23886	-2.77317	2.66158	-2.92883	3.30143	3.07959	3.37237	3.09578	2.5677	-2.79218	3.12335	3.08911	3.15131	3.21109	3.0468	-2.36499	3.15521	3.20583	3.30212	3.24915	-2.61159	3.02964	2.7042	3.36198	3.13484	-2.52299	3.2163	3.07117	3.13115	2.79467	3.19982	3.39483
REACTOME_PEPTIDE_CHAIN_ELONGATION	-1.66116	2.18406	0	0	-1.41214	1.43825	0	-1.6572	-1.38893	-1.61055	-1.82655	1.57616	0	0	1.42988	1.49741	-1.61121	0	-2.09924	1.51806	-1.54475	1.40991	1.318	0	-1.46508	1.87873	-1.966	1.52422	0	0	0	-1.62235	-2.50083	0	0	0	0	-1.96376	0	1.32563	0	0	-2.48847	1.42909	0	1.50219	1.64742	0	0
REACTOME_SRP_DEPENDENT_COTRANSLATIONAL_PROTEIN_TARGETING_TO_MEMBRANE	-1.50303	2.1637	0	0	0	1.36949	0	-1.54118	0	-1.4714	-1.74004	1.50003	0	0	1.30423	1.43754	0	0	-2.00289	1.47827	-1.38659	1.30699	0	0	0	1.88376	-1.84415	1.52156	0	0	0	0	-2.47598	0	0	0	0	-1.80895	0	0	0	0	-2.40698	1.37574	0	1.41913	1.61481	0	0
KEGG_RIBOSOME	-1.53729	2.10586	0	0	0	1.32586	0	-1.5429	0	-1.48151	-1.7409	1.49828	-1.51146	0	0	1.38858	-1.74113	0	-2.03522	1.41505	-1.39153	1.2919	0	0	-1.52988	1.87945	-1.90399	1.43563	0	0	0	-1.81613	-2.50458	0	0	0	0	-1.87257	0	0	0	0	-2.53424	1.32996	0	1.41329	1.55951	0	0
CYTOSOLIC_LARGE_RIBOSOMAL_SUBUNIT	-1.39132	2.03198	0	0	0	1.27691	0	-1.45559	0	-1.32881	-1.66753	1.40774	0	0	0	1.33554	0	0	-1.91703	1.33178	-1.28494	0	1.26901	0	0	1.71591	-1.84712	1.41289	0	0	0	0	-2.16906	0	0	0	0	-1.79521	0	0	0	0	-2.16124	0	0	1.39228	1.47828	0	0
KEGG_DRUG_METABOLISM_CYTOCHROME_P450	-1.33901	2.02849	0	1.35885	-1.33291	1.43962	0	-1.50458	-1.38809	-1.48702	-1.5489	1.72778	0	0	1.4166	1.51711	0	0	-1.77642	1.54739	-1.3397	1.45385	0	0	0	2.03091	-1.72087	1.28909	1.29184	0	0	0	-2.20428	0	0	0	0	-1.40034	0	1.68732	0	0	-2.12828	1.34671	1.44775	1.56932	1.40508	0	0
REACTOME_INFLUENZA_VIRAL_RNA_TRANSCRIPTION_AND_REPLICATION	-1.39581	1.99345	0	0	0	0	0	-1.40926	0	-1.30093	-1.69186	1.37039	-1.51395	0	0	1.28258	-1.66546	0	-2.00813	0	0	0	0	0	-1.54017	1.78693	-1.86963	1.36565	0	0	0	-1.74123	-2.33783	0	0	0	0	-1.78271	0	0	0	0	-2.31432	0	0	1.29963	1.48658	0	0
KEGG_COMPLEMENT_AND_COAGULATION_CASCADES	-2.05861	1.97603	1.90809	1.88786	-2.00995	1.85905	1.79993	-1.96991	-2.15438	-2.00657	-2.08277	1.88611	1.81387	1.76751	1.93354	1.9636	1.69694	1.99012	-2.2106	1.87662	-2.04973	2.00722	1.84028	1.79529	1.91906	2.03019	-2.13502	1.89109	1.8355	1.93767	1.80049	1.84719	-1.97787	1.84625	1.9881	1.76492	2.02737	-1.92608	1.77134	1.78671	1.96165	1.86616	-2.13062	2.10247	1.77756	2.00675	1.73155	1.73925	1.90486
REACTOME_TRANSLATION	-1.46454	1.96055	0	0	-1.28905	1.37884	0	-1.52916	0	-1.45809	-1.74324	1.52792	0	0	1.32616	1.46197	0	0	-1.95101	1.55055	-1.39058	1.34389	1.3352	0	0	1.8157	-1.85157	1.55116	0	0	0	0	-2.25356	0	0	0	0	-1.87637	0	0	0	0	-2.13019	1.41638	0	1.46951	1.65201	0	0
EPOXYGENASE_P450_PATHWAY	0	1.94903	0	0	-1.3805	0	0	-1.40464	0	-1.38706	-1.40669	1.32035	0	0	0	1.35119	0	0	-1.35732	1.46461	0	0	0	0	0	1.75932	-1.59995	0	0	0	0	0	-1.98903	0	0	0	0	-1.93891	0	1.517	0	0	-1.96551	0	0	0	1.46305	0	0
REACTOME_3_UTR_MEDIATED_TRANSLATIONAL_REGULATION	-1.60825	1.9151	0	0	-1.39424	1.43777	0	-1.60028	-1.33663	-1.53601	-1.82283	1.57287	0	0	1.38868	1.51727	0	0	-2.1122	1.54954	-1.48317	1.41311	1.37601	0	0	1.8407	-1.9561	1.53055	0	0	0	0	-2.3009	0	0	0	0	-1.96965	0	0	0	0	-2.25313	1.44604	0	1.48433	1.67515	0	0
CILIUM_MOVEMENT	-1.30276	1.91196	0	0	-1.45703	0	0	-1.44469	-1.45075	-1.47242	-1.33142	1.5459	0	0	1.32934	1.3809	0	1.32287	-1.46876	1.47781	0	0	0	0	0	1.96209	-1.50237	0	1.32052	1.32044	0	0	-1.98417	0	1.28452	0	0	-1.43868	0	1.77274	0	0	-1.83477	0	1.54244	1.34757	0	0	0
KEGG_METABOLISM_OF_XENOBIOTICS_BY_CYTOCHROME_P450	0	1.90676	0	0	0	0	0	-1.34747	0	0	-1.3721	1.49154	0	0	0	1.31124	0	0	-1.58558	1.39291	0	0	0	0	0	1.86844	-1.58974	0	0	0	0	0	-2.14435	0	0	0	0	-1.28264	0	1.45682	0	0	-2.02965	0	0	1.31767	0	0	0
CATALYTIC_STEP_2_SPLICEOSOME	-1.85168	1.90129	1.68137	1.58683	-1.71214	1.79088	1.44178	-1.73145	-1.73482	-1.7407	-1.83147	1.75454	0	1.35099	1.65653	1.68627	1.29631	1.43061	-1.79813	1.68488	-1.65567	1.85424	1.73978	1.57651	0	1.73449	-1.89217	1.71757	1.61479	1.50149	1.35209	0	-1.81329	0	1.5413	1.37579	1.39217	-2.02238	1.38898	1.68896	1.41507	1.35719	-1.79598	1.81611	1.49564	1.84464	1.85846	1.4813	1.62714
REGULATION_OF_I_KAPPAB_KINASE_NF_KAPPAB_SIGNALING	-1.98477	1.89786	1.79513	1.82764	-1.85499	1.8365	1.76991	-1.85993	-1.91022	-1.87386	-1.98787	1.88176	1.69974	1.70822	1.89494	1.86565	1.68197	1.83291	-1.9857	1.7918	-1.88808	1.90204	1.79778	1.76747	1.75791	1.91127	-1.98286	1.82806	1.85279	1.83354	1.74645	1.70657	-1.98422	1.73582	1.8356	1.71378	1.80631	-2.00361	1.77801	1.88112	1.78161	1.80321	-1.97299	1.92346	1.83745	1.90379	1.86556	1.77432	1.81238
PID_INTEGRIN1_PATHWAY	-1.94895	1.89593	1.74199	1.74497	-1.96477	1.84444	1.72421	-2.08724	-1.99109	-2.06028	-2.0881	1.96578	1.72826	1.82609	2.06235	2.11002	1.63654	1.8611	-2.03677	1.95771	-2.04553	1.81049	1.6543	1.69841	1.7542	1.8988	-2.19242	1.82491	1.81858	1.89229	1.68007	1.71773	-1.95954	1.72355	1.89416	1.65052	1.83239	-1.94286	1.70169	2.03115	1.74474	1.77813	-1.98295	1.85695	1.75364	1.87651	1.81723	1.73171	1.72422
KIDNEY_VASCULATURE_DEVELOPMENT	-1.79872	1.89505	1.62292	1.67695	-1.74127	1.79405	1.61364	-1.93289	-1.84907	-1.90638	-1.88553	2.00985	1.57294	1.686	1.89078	2.00025	1.48525	1.65087	-1.9256	2.07164	-1.93833	1.69027	1.48704	1.59103	1.62317	1.8244	-1.93496	1.86306	1.6721	1.70306	1.5867	1.57238	-2.0015	1.58839	1.70973	1.598	1.67158	-1.82487	1.57579	2.02341	1.57667	1.63364	-1.95862	1.80719	1.73786	1.80584	1.74972	1.59407	1.64605
REACTOME_COLLAGEN_FORMATION	-1.60717	1.89298	1.56274	1.59493	-1.66685	1.64533	1.61174	-1.92834	-1.73706	-1.79202	-1.75215	1.93436	1.54022	1.70681	1.79732	1.88222	1.51241	1.68124	-1.84165	1.91619	-1.69753	1.6142	1.48084	1.52493	1.57793	1.85682	-1.91601	1.5771	1.57345	1.63696	1.52937	1.55766	-1.99338	1.63731	1.5756	1.54544	1.63838	-1.52501	1.59059	2.04159	1.65974	1.60312	-1.97384	1.66963	1.5971	1.70967	1.57135	1.5805	1.52542
REGULATION_OF_TRANSCRIPTION_FROM_RNA_POLYMERASE_II_PROMOTER_INVOLVED_IN_HEART_DEVELOPMENT	-1.46384	1.89089	1.29438	1.35421	-1.42923	1.47648	1.33208	-1.54725	-1.48597	-1.48513	-1.48994	1.6598	1.32552	1.3616	1.54759	1.57737	0	1.34835	-1.61538	1.76759	-1.50556	1.40633	0	1.3119	1.30396	1.88767	-1.48033	1.43209	1.35421	1.41828	0	0	-1.82742	1.33463	1.44235	1.34073	1.42416	-1.41499	1.33018	1.6733	1.33142	1.37393	-1.86882	1.40377	1.36824	1.44225	1.41978	1.36197	1.37013
REACTOME_INTERFERON_ALPHA_BETA_SIGNALING	-2.30779	1.88268	2.10707	2.03526	-2.17982	2.14844	2.00387	-2.0717	-2.16129	-2.15707	-2.27272	2.00931	1.86446	2.01653	2.04957	2.02573	1.80823	2.02525	-2.19571	1.92078	-2.07758	2.24094	2.32279	2.23391	1.93139	1.82774	-2.18114	2.23643	2.17126	2.02638	2.02756	1.87376	-1.77258	1.91842	2.13398	1.9699	1.98665	-2.35994	1.98544	1.96514	2.02545	1.98958	-1.82906	2.13134	2.01383	2.1679	2.32391	2.0047	2.19618
GLUTATHIONE_PEROXIDASE_ACTIVITY	0	1.88206	0	0	0	0	0	0	0	0	-1.46406	1.42697	0	0	0	1.38535	0	0	-1.7863	1.55467	0	0	0	0	0	1.62087	-1.44235	1.40048	0	0	0	0	-1.91116	0	0	0	0	-1.4869	0	0	0	0	-2.01514	1.27343	0	0	1.52624	0	0
PID_MYC_REPRESS_PATHWAY	-1.92735	1.88158	1.78024	1.79077	-1.9613	1.77103	1.66704	-1.86447	-1.9416	-1.83677	-1.91096	1.76672	1.63151	1.69689	1.87114	1.82148	1.55846	1.72183	-1.91275	1.7195	-1.93927	1.82661	1.82104	1.64905	1.67433	1.78138	-2.0446	1.83801	1.8001	1.86612	1.61212	1.64018	-2.03531	1.65514	1.94176	1.64423	1.85068	-2.01549	1.68355	1.72037	1.66378	1.7305	-2.02462	1.81076	1.66386	1.84323	1.78648	1.64415	1.74174
REACTOME_NONSENSE_MEDIATED_DECAY_ENHANCED_BY_THE_EXON_JUNCTION_COMPLEX	-1.54904	1.88115	0	0	-1.30848	1.37766	0	-1.54967	0	-1.48888	-1.75228	1.50956	0	0	1.34034	1.43775	0	0	-1.95623	1.45337	-1.43687	1.35388	1.30421	0	0	1.68128	-1.88848	1.53784	0	0	0	0	-2.26441	0	0	0	0	-1.84339	0	0	0	0	-2.17255	1.37209	0	1.44353	1.58738	0	0
SPLICEOSOMAL_COMPLEX	-1.76143	1.87695	1.67529	1.59159	-1.69647	1.77482	1.48924	-1.71788	-1.65632	-1.6817	-1.81256	1.77515	1.30588	1.36383	1.63726	1.64043	0	1.45775	-1.80949	1.69089	-1.62127	1.7909	1.73049	1.63343	1.30703	1.82959	-1.87228	1.74308	1.61237	1.49712	1.40241	0	-1.87736	1.33545	1.55953	1.4097	1.44691	-1.90949	1.43276	1.61892	1.47561	1.4162	-1.85522	1.86307	1.50935	1.81139	1.82929	1.49942	1.62013
GLUTATHIONE_TRANSFERASE_ACTIVITY	0	1.87508	0	0	0	0	0	0	0	0	0	0	0	0	0	0	0	0	-1.36327	0	0	0	0	0	0	1.80326	0	0	0	0	0	0	-2.19617	0	0	0	0	0	0	0	0	0	-2.05395	0	0	0	0	0	0
ACTIN_FILAMENT_BUNDLE	-1.95539	1.86937	1.73599	1.73757	-1.93663	1.87441	1.64405	-2.09717	-1.99288	-2.12064	-2.06797	2.01445	1.62833	1.77254	1.99136	2.07981	1.52761	1.78475	-1.97871	1.94761	-2.0082	1.82121	1.71089	1.63996	1.6922	1.91498	-2.07503	1.71554	1.79968	1.77667	1.5852	1.57522	-1.93506	1.64205	1.8008	1.59633	1.69056	-1.89445	1.6705	2.05757	1.68055	1.67047	-2.06273	1.81635	1.75377	1.94464	1.67471	1.66079	1.69584
GLOMERULUS_VASCULATURE_DEVELOPMENT	-1.71428	1.86303	1.5605	1.65109	-1.71392	1.76488	1.5605	-1.90794	-1.7782	-1.85979	-1.812	1.92141	1.51603	1.64539	1.88353	1.88931	1.43768	1.5887	-1.84647	2.01699	-1.9044	1.63938	1.46149	1.5273	1.57259	1.72837	-1.8844	1.78973	1.63127	1.6351	1.49858	1.5265	-1.93428	1.53139	1.65872	1.51246	1.63142	-1.77358	1.54271	1.93882	1.52623	1.56305	-1.92371	1.77684	1.6605	1.75424	1.6868	1.52322	1.58161
I_KAPPAB_KINASE_NF_KAPPAB_SIGNALING	-1.99682	1.85954	1.77625	1.81356	-1.85854	1.84612	1.75466	-1.87812	-1.89957	-1.87261	-1.98176	1.85333	1.687	1.70636	1.89912	1.84041	1.67105	1.83234	-1.96659	1.80067	-1.8842	1.89983	1.80667	1.77546	1.76697	1.88091	-1.98043	1.86924	1.86265	1.83869	1.75877	1.72212	-1.98573	1.70809	1.84658	1.7143	1.80496	-1.99349	1.77981	1.85656	1.77681	1.81324	-1.9575	1.91394	1.8208	1.88794	1.88057	1.76375	1.79584
CELLULAR_WATER_HOMEOSTASIS	-1.48721	1.85206	1.3084	1.48842	-1.39007	1.5683	1.36717	-1.68488	-1.50917	-1.65324	-1.49571	1.84344	1.31025	1.34995	1.62005	1.57453	0	1.38222	-1.66698	1.83506	-1.59189	1.36601	0	1.32755	1.37701	1.97474	-1.5937	1.38097	1.4677	1.35861	0	1.31783	-1.87051	1.3503	1.47535	1.34987	1.47559	0	0	1.97178	1.3833	1.36238	-1.92017	1.47315	1.46786	1.4633	1.28791	1.3967	1.38503
COLLAGEN_TRIMER	-1.57644	1.84916	1.59109	1.48607	-1.55367	1.72247	1.48896	-1.71054	-1.64223	-1.67941	-1.69903	1.68651	1.37094	1.68439	1.63289	1.76732	1.36015	1.52645	-1.7432	1.67737	-1.60124	1.61487	1.4397	1.48762	1.44047	1.72055	-1.66922	1.66162	1.60293	1.57126	1.35869	1.42242	-1.9699	1.47146	1.60161	1.4364	1.60325	-1.54297	1.43583	1.63166	1.51518	1.4547	-1.7812	1.60979	1.38748	1.62447	1.63449	1.50301	1.49131
REACTOME_MRNA_SPLICING	-1.79545	1.84637	1.65622	1.52385	-1.5724	1.6545	1.42049	-1.61797	-1.55328	-1.61749	-1.84958	1.66134	1.31179	1.3128	1.52786	1.58045	1.30729	1.42883	-1.84331	1.56032	-1.49378	1.70178	1.77268	1.54915	0	1.71781	-1.78331	1.7473	1.52197	1.3763	1.43373	0	-1.81063	1.32454	1.4781	1.45173	1.35925	-1.90192	1.3476	1.55473	1.45214	1.33726	-1.83371	1.65814	1.47269	1.69503	1.90617	1.48075	1.58173
REACTOME_INTERFERON_SIGNALING	-2.1556	1.84134	2.09252	2.07087	-2.08433	2.09743	2.05866	-1.98186	-2.14315	-2.07891	-2.12896	1.97136	2.01254	2.0604	2.02775	1.97315	2.00666	2.11158	-2.04962	1.89718	-2.10513	2.18753	2.20324	2.19564	2.09509	1.84772	-2.04727	2.13578	2.07728	2.04967	2.11054	2.03195	-1.78103	2.02712	2.11073	2.05397	2.09117	-2.20286	2.09643	1.8777	2.11729	2.07545	-1.80457	2.1696	1.92717	2.0895	2.10314	2.06742	2.12892
POSITIVE_REGULATION_OF_I_KAPPAB_KINASE_NF_KAPPAB_SIGNALING	-1.89406	1.83646	1.75097	1.74959	-1.79505	1.79302	1.70149	-1.81003	-1.85445	-1.8058	-1.91446	1.79307	1.64503	1.67249	1.82593	1.79707	1.61229	1.76278	-1.90538	1.72812	-1.84572	1.83936	1.75845	1.7285	1.70082	1.88442	-1.93326	1.79879	1.80329	1.76046	1.703	1.66234	-1.93529	1.6484	1.7659	1.6586	1.73687	-1.92729	1.72308	1.7958	1.71982	1.73847	-1.8899	1.8725	1.76459	1.84772	1.84619	1.71536	1.7381
MOTILE_CILIUM_ASSEMBLY	0	1.83218	0	0	0	0	0	-1.34326	0	0	-1.27396	1.5023	0	0	0	0	0	0	-1.49196	1.36307	0	0	0	0	0	1.85338	-1.44509	0	0	0	0	0	-1.81551	0	0	0	0	0	0	1.64718	0	0	-1.80627	0	0	0	0	0	0
REACTOME_PROCESSING_OF_CAPPED_INTRON_CONTAINING_PRE_MRNA	-1.80471	1.81299	1.68785	1.60074	-1.62934	1.7476	1.53204	-1.68657	-1.62219	-1.68357	-1.8442	1.71615	1.4661	1.44917	1.58419	1.6595	1.49985	1.52645	-1.84666	1.66589	-1.60404	1.75678	1.89505	1.62156	1.38878	1.67193	-1.80511	1.81116	1.62149	1.49953	1.57606	1.44546	-1.7465	1.5023	1.55094	1.54226	1.46581	-1.98099	1.49616	1.5712	1.56253	1.50389	-1.81946	1.78544	1.52141	1.73007	1.95112	1.60436	1.65691
NEGATIVE_REGULATION_OF_CARTILAGE_DEVELOPMENT	-1.46327	1.81044	1.4683	1.33617	-1.55296	1.56717	1.46178	-1.63548	-1.46921	-1.57148	-1.60435	1.77006	1.36844	1.4637	1.57807	1.72812	0	1.38413	-1.69845	1.9717	-1.57638	1.40646	1.38701	1.50721	1.36816	1.654	-1.60328	1.43866	1.45232	1.43124	1.32423	1.38492	-1.92894	1.43635	1.44262	1.3857	1.44802	-1.48562	1.41459	1.73867	1.48587	1.43537	-1.96798	1.53146	1.39224	1.62318	1.41013	1.39921	1.46928
XENOBIOTIC_METABOLIC_PROCESS	0	1.80916	0	0	0	0	0	-1.3351	0	0	0	1.41809	0	0	0	1.31616	0	0	-1.434	1.41041	0	0	0	0	0	1.6899	-1.45982	0	0	0	0	0	-1.79532	0	0	0	0	0	0	1.53195	0	0	-1.78633	0	1.3928	0	0	0	0
POSITIVE_REGULATION_OF_EPITHELIAL_TO_MESENCHYMAL_TRANSITION	-2.0043	1.80734	1.72975	1.86235	-1.85129	2.01975	1.72413	-1.9338	-1.89093	-1.94827	-2.06617	1.92749	1.62034	1.83276	1.92104	2.00756	1.57606	1.7958	-2.02795	1.92366	-1.92362	1.86448	1.77453	1.64162	1.69822	1.69543	-1.9648	1.91924	1.96363	1.79359	1.58682	1.64397	-1.78954	1.64986	1.8501	1.59862	1.74888	-2.08662	1.69906	1.90538	1.66499	1.71833	-1.79356	1.8776	1.76806	2.09174	1.89501	1.69781	1.70662
POSITIVE_REGULATION_OF_HETEROTYPIC_CELL_CELL_ADHESION	-1.50372	1.80726	1.29175	1.45937	-1.76693	1.54841	1.37419	-1.77386	-1.69684	-1.77108	-1.75539	1.76435	1.40414	1.34844	1.77063	1.80405	0	1.40565	-1.84187	1.71472	-1.75056	1.35863	1.31401	1.33075	1.3833	1.53788	-1.95618	1.49297	1.41993	1.50307	0	0	-1.61335	0	1.46996	1.39774	1.38906	-1.59613	1.32461	1.67403	1.28819	1.34862	-1.62365	1.56807	1.5396	1.70712	1.50544	1.3044	1.35553
LARGE_RIBOSOMAL_SUBUNIT	0	1.80563	0	0	0	0	-1.50914	0	0	0	0	0	-1.83463	0	0	0	-1.85485	-1.45669	-1.36597	0	0	0	0	0	-1.91159	0	0	0	0	0	-1.51691	-1.96135	-1.78296	-1.78219	0	-1.51854	-1.5171	0	-1.60797	0	-1.47178	-1.66862	-1.70841	0	0	0	0	0	0
REACTOME_MITOCHONDRIAL_FATTY_ACID_BETA_OXIDATION	0	1.79675	0	0	0	0	0	-1.33175	0	0	-1.40004	1.43002	0	0	0	1.29002	0	0	-1.56975	1.30976	0	0	0	0	0	1.78924	-1.55006	0	0	0	0	0	-1.76771	0	0	0	0	-1.28234	0	1.5314	0	0	-1.78054	0	0	0	1.28391	0	0
POSITIVE_REGULATION_OF_STEM_CELL_DIFFERENTIATION	-2.04677	1.79674	1.72471	1.73033	-1.89741	1.87699	1.67692	-1.96067	-1.95324	-2.00458	-2.04143	1.86755	1.62003	1.91133	1.98722	2.00016	1.51416	1.77925	-2.04052	1.87517	-2.0548	1.80809	1.79335	1.65678	1.68967	1.64989	-2.0642	1.84478	1.87462	1.85158	1.54175	1.64475	-1.90348	1.6614	1.8096	1.61287	1.78361	-2.19678	1.6525	1.9318	1.61937	1.6934	-1.95099	1.86738	1.7156	1.95382	1.86264	1.63334	1.66691
SALIVARY_GLAND_DEVELOPMENT	-1.99122	1.7955	1.71985	1.97087	-2.00953	1.91622	1.75851	-1.95657	-2.07216	-2.07192	-1.95747	1.93558	1.7374	1.76456	2.09327	1.99876	1.58371	1.91311	-1.82468	1.86389	-2.10625	1.82696	1.63232	1.68811	1.92182	1.81272	-1.88551	1.74119	1.83188	1.97092	1.6475	1.76741	-1.91626	1.73841	1.93845	1.65111	1.90562	-1.833	1.76228	1.97751	1.76349	1.83773	-1.79955	1.79021	1.94589	2.01037	1.72828	1.72727	1.7243
MHC_CLASS_I_PROTEIN_COMPLEX	-1.91617	1.78979	1.50651	1.52999	-1.72264	1.61268	1.48392	-1.75466	-1.77981	-1.86936	-1.86403	1.91495	1.45891	1.49053	1.79303	1.69659	1.42028	1.53991	-1.88775	1.71732	-1.77169	1.57462	1.51559	1.4824	1.51114	1.86445	-2.00506	1.61654	1.63148	1.62885	1.48001	1.47918	-1.95189	1.49227	1.68841	1.41683	1.59292	-1.94082	1.4825	1.71163	1.48113	1.51723	-2.0514	1.68386	1.50767	1.69487	1.72864	1.48539	1.58844
NABA_BASEMENT_MEMBRANES	-1.83441	1.78967	1.71257	1.83343	-1.8994	1.82835	1.76102	-1.89995	-1.89051	-1.93633	-1.77739	2.02937	1.76724	1.9017	1.95102	1.97041	1.63024	1.79801	-1.7578	2.04348	-1.94366	1.77474	1.5049	1.71319	1.83295	1.97949	-1.8682	1.72616	1.93121	1.90839	1.54242	1.85713	-1.90628	1.80927	1.91566	1.67995	1.87599	-1.81315	1.86691	2.11611	1.72405	1.87862	-1.93213	1.85713	1.91212	1.8155	1.79289	1.79773	1.74663
KEGG_SPLICEOSOME	-1.62508	1.78669	1.44086	1.36634	-1.4371	1.53992	0	-1.54172	-1.44098	-1.4667	-1.67787	1.54049	0	0	1.4215	1.46818	0	0	-1.74219	1.51137	-1.41613	1.59778	1.52454	1.38072	0	1.57506	-1.68431	1.58969	1.35835	0	0	0	-1.73769	0	1.29299	0	0	-1.83673	0	1.38847	0	0	-1.72919	1.62571	0	1.60649	1.71595	1.29436	1.40434
PID_BMP_PATHWAY	-1.67337	1.78037	1.57108	1.59332	-1.63498	1.62422	1.5653	-1.77788	-1.67637	-1.76491	-1.79448	1.84761	1.54026	1.5697	1.84818	1.92147	1.52334	1.6191	-1.93101	1.81998	-1.80308	1.55149	1.44523	1.57906	1.55753	1.8319	-1.84412	1.6527	1.58032	1.54635	1.51086	1.5719	-1.92706	1.50078	1.5687	1.52598	1.59113	-1.70864	1.57608	1.90585	1.59431	1.5991	-1.93506	1.68873	1.59984	1.67997	1.64359	1.58628	1.56905
GLYCEROL_TRANSMEMBRANE_TRANSPORTER_ACTIVITY	-1.51688	1.77348	0	1.33415	0	1.49122	0	-1.60601	-1.44492	-1.55137	-1.57116	1.69758	0	0	1.42682	1.41994	0	0	-1.59059	1.72165	-1.46541	1.37468	0	0	0	1.83803	-1.72856	1.26917	1.37556	0	0	0	-1.69927	0	1.37471	0	1.39466	-1.27422	0	1.79791	1.35247	0	-1.75709	1.41203	0	1.46576	1.34251	1.28521	1.32014
NEGATIVE_REGULATION_OF_TRANSCRIPTION_REGULATORY_REGION_DNA_BINDING	-1.40925	1.77203	1.29068	1.36476	-1.44276	1.37127	1.32864	-1.39642	-1.34994	-1.43006	-1.50816	1.51964	0	0	1.39333	1.30951	0	1.34189	-1.60973	1.42804	-1.54288	1.3665	1.26597	0	0	1.55	-1.57274	1.3695	1.35629	1.31464	0	0	-1.72489	0	1.29755	0	1.39823	-1.48383	1.33802	1.58395	1.33974	1.38031	-1.71299	1.3767	1.47398	1.50544	1.39015	1.30916	1.31622
REACTOME_MRNA_PROCESSING	-1.71215	1.77105	1.65712	1.56573	-1.5854	1.68075	1.51413	-1.6593	-1.60129	-1.62704	-1.81338	1.66009	1.44264	1.41053	1.56511	1.59609	1.47267	1.5095	-1.79853	1.62093	-1.57266	1.709	1.87889	1.58338	1.38868	1.63414	-1.73866	1.75912	1.62237	1.47687	1.53649	1.4213	-1.67949	1.47766	1.51804	1.50981	1.42727	-1.9042	1.51636	1.51802	1.48773	1.45743	-1.69883	1.77996	1.49217	1.69741	1.92753	1.56242	1.61748
CELLULAR_RESPONSE_TO_XENOBIOTIC_STIMULUS	0	1.76915	0	0	0	0	0	-1.32408	0	0	0	1.40634	0	0	0	1.30174	0	0	-1.42608	1.39535	0	0	0	0	0	1.65704	-1.4418	0	0	0	0	0	-1.76105	0	0	0	0	0	0	1.42713	0	0	-1.69382	0	1.37856	0	0	0	0
NEGATIVE_REGULATION_OF_CHONDROCYTE_DIFFERENTIATION	-1.52622	1.76288	1.40988	1.45125	-1.58349	1.48787	1.44229	-1.60276	-1.57535	-1.57188	-1.59126	1.77171	1.36748	1.45876	1.59977	1.68025	1.32903	1.4229	-1.68941	1.90602	-1.63521	1.4843	1.41962	1.47245	1.37435	1.73519	-1.58061	1.47796	1.50983	1.51456	1.44343	1.42517	-1.81981	1.44864	1.50967	1.34182	1.43258	-1.57676	1.4133	1.76628	1.52191	1.41385	-1.78513	1.5827	1.43687	1.53335	1.4884	1.36599	1.41391
T_CELL_MEDIATED_IMMUNITY	-1.85021	1.76069	1.65973	1.63057	-1.8373	1.77445	1.56835	-1.81924	-1.76975	-1.84613	-1.98801	1.75732	1.48588	1.69415	1.79022	1.77673	1.45635	1.60319	-1.93206	1.78156	-1.85596	1.73541	1.66116	1.59896	1.53237	1.67122	-1.99951	1.73908	1.69668	1.70074	1.50405	1.54244	-1.95598	1.5607	1.67091	1.48468	1.67904	-1.88174	1.61295	1.72646	1.55732	1.60822	-1.96017	1.77354	1.50797	1.79898	1.721	1.61081	1.60454
LAMININ_COMPLEX	-1.56515	1.7593	0	1.37525	-1.64295	1.46023	0	-1.97725	-1.71732	-1.87126	-1.76965	1.96253	0	1.30562	1.86432	1.83509	0	1.2971	-1.91962	1.79901	-1.79661	1.35799	0	0	0	1.75536	-1.99346	1.3763	1.39991	1.42202	0	0	-1.77645	0	1.3479	0	1.31162	-1.68763	0	1.96134	0	0	-1.83455	1.46892	1.70539	1.66763	1.46	0	0
RETINA_VASCULATURE_DEVELOPMENT_IN_CAMERA_TYPE_EYE	-1.92719	1.75577	1.72624	1.92299	-1.95423	1.76255	1.76119	-1.7728	-1.92812	-1.73034	-1.75745	1.69795	1.79364	1.90767	1.84034	1.73475	1.64861	1.79942	-1.73618	1.67744	-1.89634	1.91663	1.67254	1.78468	1.84381	1.64776	-1.7842	1.73356	1.88761	1.90555	1.71807	1.78806	-1.76569	1.82199	1.87398	1.71272	1.80729	-1.69043	1.79147	1.72337	1.74429	1.74544	-1.67881	1.70524	1.66507	1.75083	1.65625	1.74117	1.8094
STRESS_FIBER	-1.93303	1.75367	1.7009	1.71871	-1.92199	1.92418	1.62263	-2.10167	-1.981	-2.11373	-2.0126	1.97937	1.60691	1.7054	2.04381	2.06346	1.47127	1.74585	-1.92023	1.92258	-1.95997	1.83795	1.7019	1.62678	1.64555	1.80304	-2.07499	1.7808	1.77593	1.75197	1.56807	1.53832	-1.80013	1.59731	1.76317	1.54573	1.6714	-1.96391	1.62602	2.01402	1.63179	1.62086	-1.95072	1.78605	1.76164	1.99569	1.72584	1.63913	1.66349
REACTOME_RNA_POL_II_TRANSCRIPTION	-1.49332	1.75311	1.45998	1.3183	-1.42268	1.48789	1.29791	-1.44977	-1.36352	-1.41498	-1.63423	1.48083	0	0	1.41113	1.47602	0	0	-1.62097	1.44913	-1.36718	1.45649	1.66163	1.3814	0	0	-1.57602	1.58315	1.49153	1.31166	0	0	-1.59677	0	1.30921	1.32108	0	-1.73467	0	1.37689	0	0	-1.64692	1.53921	0	1.48198	1.70328	1.34087	1.40277
METHYLTRANSFERASE_COMPLEX	-1.65976	1.753	1.61981	1.60519	-1.52221	1.66757	1.47544	-1.6483	-1.6388	-1.6185	-1.68665	1.66249	1.41304	1.40599	1.59814	1.66107	1.34597	1.47236	-1.72134	1.62108	-1.54257	1.67333	1.66366	1.54614	1.36498	1.72469	-1.6466	1.72523	1.67081	1.51944	1.36146	1.36416	-1.62892	1.40696	1.50489	1.42962	1.46616	-1.65189	1.42407	1.67167	1.42599	1.4325	-1.73723	1.66042	1.60421	1.66187	1.6937	1.50484	1.55762
XENOBIOTIC_CATABOLIC_PROCESS	0	1.75267	0	0	0	0	0	0	0	0	0	1.35545	0	0	0	0	0	0	-1.57345	1.39298	0	0	0	0	0	1.5966	-1.43213	0	0	0	0	0	-1.71683	0	0	0	0	0	0	1.35852	0	0	-1.77815	0	0	0	0	0	0
BIOCARTA_EXTRINSIC_PATHWAY	-1.79049	1.75247	1.59427	1.60506	-1.85279	1.89324	1.50681	-1.81778	-1.74394	-1.89666	-2.0264	1.8022	1.45273	1.50025	1.82134	1.72166	1.39929	1.51022	-1.93203	1.83935	-1.91631	1.73686	1.41287	1.56064	1.44354	0	-2.01448	1.79529	1.58748	1.64143	1.43548	1.38935	-1.72742	1.54487	1.66681	1.55561	1.64328	-1.62496	1.53323	1.6323	1.53198	1.54809	-1.75726	2.07095	1.39853	2.047	1.72086	1.59669	1.65095
REGULATION_OF_NF_KAPPAB_IMPORT_INTO_NUCLEUS	-1.72737	1.75186	1.60791	1.58045	-1.61806	1.66102	1.56747	-1.72904	-1.63766	-1.74402	-1.84543	1.71388	1.5345	1.46981	1.71695	1.69331	1.51176	1.55531	-1.89127	1.71553	-1.73409	1.66069	1.59392	1.55006	1.54494	1.67073	-1.86342	1.64624	1.58999	1.61916	1.54752	1.53542	-1.76326	1.55978	1.6009	1.53504	1.60678	-1.82984	1.59545	1.67564	1.56608	1.65645	-1.71908	1.72044	1.619	1.70268	1.79627	1.56845	1.62273
CELLULAR_RESPONSE_TO_OSMOTIC_STRESS	-1.34997	1.74977	1.47019	1.49245	-1.40262	1.52943	1.43989	-1.44481	-1.44185	-1.37909	-1.52337	1.53319	1.5366	1.40226	1.34012	1.40153	1.35955	1.39223	-1.5853	1.43343	-1.40145	1.42977	1.43763	1.44322	1.39347	1.63558	-1.46859	1.43886	1.43095	1.46204	1.37162	1.37471	-1.55777	1.47697	1.47594	1.49599	1.45661	-1.35636	1.44572	1.38017	1.44002	1.41911	-1.59116	1.45449	1.59893	1.47469	1.37565	1.43639	1.45882
LYMPHOCYTE_MEDIATED_IMMUNITY	-1.98529	1.74848	1.7535	1.72155	-1.89189	1.73677	1.6768	-1.78067	-1.85874	-1.81907	-1.93513	1.73596	1.6015	1.77424	1.81508	1.79458	1.61046	1.73192	-1.94651	1.79052	-1.87806	1.81207	1.8735	1.68481	1.70022	1.59461	-1.99809	1.84043	1.74979	1.76986	1.7111	1.67534	-1.91153	1.64696	1.79799	1.61688	1.81289	-2.04995	1.69348	1.69788	1.69072	1.74803	-1.98612	1.87231	1.63051	1.83993	1.81366	1.65751	1.74164
SALIVARY_GLAND_MORPHOGENESIS	-2.02978	1.74738	1.69854	1.92908	-2.02191	1.97282	1.72141	-2.00361	-2.06704	-2.08563	-1.98083	1.95068	1.71404	1.74158	2.08567	2.03232	1.56365	1.90793	-1.84516	1.9191	-2.1741	1.83394	1.61653	1.69189	1.85854	1.72714	-1.96706	1.81725	1.85437	1.97254	1.64055	1.72017	-1.86581	1.7101	1.93927	1.62639	1.88547	-1.91742	1.74115	1.96217	1.75708	1.80203	-1.86148	1.82583	1.87186	2.06712	1.82701	1.70643	1.72166
BIOCARTA_COMP_PATHWAY	-1.92898	1.747	1.85251	1.774	-1.82014	1.70208	1.75964	-1.73079	-1.87546	-1.73429	-2.04665	1.68725	1.73681	1.77664	1.69153	1.61442	1.68405	1.88062	-2.01613	1.5494	-1.79294	1.88239	1.82064	1.74004	1.77076	1.78451	-2.00597	1.72967	1.79109	1.82027	1.75056	1.76732	-1.6506	1.76402	1.8566	1.66853	1.90139	-1.87883	1.79	1.59524	1.78062	1.83436	-1.81818	1.80522	1.58342	1.90292	1.88111	1.79946	1.80178
EPITHELIAL_TO_MESENCHYMAL_TRANSITION	-1.64754	1.74552	1.4911	1.44301	-1.65766	1.52703	1.38584	-1.67562	-1.66655	-1.7165	-1.75025	1.7166	1.35262	1.49576	1.66598	1.64924	1.32685	1.4682	-1.83322	1.67359	-1.74913	1.52172	1.49841	1.39342	1.46084	1.73806	-1.76096	1.61017	1.52065	1.49766	1.29681	1.38411	-1.9023	1.40595	1.49349	1.35169	1.44297	-1.69886	1.38598	1.76978	1.40294	1.43717	-1.86704	1.61342	1.44845	1.59572	1.57279	1.42686	1.4197
REACTOME_INFLUENZA_LIFE_CYCLE	-1.50297	1.74138	0	0	0	1.37265	0	-1.47549	0	-1.42969	-1.72979	1.44711	0	0	1.3323	1.40321	0	0	-1.94528	1.40728	-1.35024	1.35793	1.36468	0	0	1.67773	-1.85306	1.50695	0	0	0	0	-1.94746	0	0	0	0	-1.86567	0	0	0	0	-1.94389	1.38813	0	1.41186	1.57743	0	0
REACTOME_COMPLEMENT_CASCADE	-1.74993	1.74012	1.69682	1.72664	-1.75298	1.56625	1.78586	-1.59315	-1.79845	-1.69318	-1.74722	1.70764	1.8479	1.79884	1.67589	1.59441	1.77252	1.97437	-1.88914	1.63406	-1.72932	1.70698	1.77803	1.69378	1.85109	1.89387	-1.8257	1.64395	1.67617	1.80947	1.77769	1.8997	-1.74065	1.87109	1.78214	1.71585	1.95529	-1.87563	1.74005	1.53588	1.90582	1.83723	-1.81844	1.67188	1.66926	1.60889	1.60016	1.72687	1.69617
INTEGRIN_BINDING	-1.94218	1.73873	1.71121	1.80673	-1.83793	1.86973	1.78339	-1.93155	-1.90439	-1.90437	-1.99793	1.88655	1.74334	1.75086	1.89766	1.91501	1.68453	1.79549	-2.03493	1.8862	-1.90215	1.86414	1.7365	1.72498	1.74533	1.75671	-2.07394	1.79307	1.81901	1.82038	1.64022	1.75397	-1.81493	1.75107	1.82752	1.68481	1.81725	-1.91474	1.75077	1.87874	1.73998	1.74849	-1.98578	1.85522	1.72812	1.92039	1.83461	1.72322	1.74582
ADAPTIVE_IMMUNE_RESPONSE	-1.99089	1.73787	1.73428	1.75729	-1.89495	1.74054	1.70055	-1.80266	-1.88908	-1.86039	-1.97041	1.75268	1.63537	1.7921	1.86094	1.81946	1.64301	1.79315	-1.95489	1.81352	-1.91781	1.80418	1.90135	1.71149	1.74032	1.55144	-2.05115	1.81611	1.7635	1.79655	1.74391	1.71395	-1.88316	1.68262	1.83791	1.62409	1.80398	-2.1223	1.72529	1.72434	1.7485	1.75653	-1.929	1.88224	1.64093	1.82388	1.81708	1.69726	1.7621
BIOCARTA_TOB1_PATHWAY	-1.44416	1.73693	1.41532	1.36035	-1.42777	1.49296	0	-1.55464	-1.41871	-1.50712	-1.58521	1.6545	1.41301	1.4224	1.44775	1.57517	1.3745	1.37217	-1.54584	1.59349	-1.45478	1.40525	1.35843	1.30169	1.45248	0	-1.56379	1.58351	1.37571	1.40431	0	1.48513	-1.672	1.34229	1.44628	1.34469	1.35719	-1.46607	1.40121	1.56737	0	1.40316	-1.68629	1.59337	1.40807	1.39778	1.58905	1.31861	1.32469
REACTOME_PASSIVE_TRANSPORT_BY_AQUAPORINS	-1.5363	1.73551	0	1.35365	0	1.51259	0	-1.56954	-1.43087	-1.5309	-1.52866	1.70745	0	0	1.45225	1.40156	0	0	-1.58931	1.70007	-1.49961	1.36139	0	0	0	1.84291	-1.71591	1.27184	1.38305	0	0	0	-1.69827	0	1.35633	0	1.39612	0	0	1.79388	1.37737	0	-1.74463	1.3911	0	1.44964	1.32711	0	1.33228
REACTOME_EXTRINSIC_PATHWAY_FOR_APOPTOSIS	-1.72485	1.73523	1.59142	1.47871	-1.66495	1.65801	1.41647	-1.90616	-1.64926	-1.83623	-1.91558	1.81901	1.42926	1.47496	1.78552	1.97659	1.44611	1.46768	-2.023	1.87492	-1.73239	1.62592	1.73116	1.41985	1.37366	1.64845	-2.01971	1.74184	1.64894	1.4948	1.43029	1.42228	-1.73759	1.42686	1.55262	1.46635	1.5434	-1.78807	1.40072	1.70002	1.4534	1.45851	-1.86447	1.62458	1.44933	1.76378	1.82824	1.40545	1.47183
POSITIVE_REGULATION_OF_IMMUNE_EFFECTOR_PROCESS	-1.9804	1.73507	1.80098	1.71196	-1.8886	1.75279	1.68792	-1.85271	-1.85921	-1.87559	-1.92119	1.80509	1.65557	1.76128	1.86957	1.84399	1.63318	1.77442	-1.93952	1.81972	-1.9103	1.83466	1.87206	1.73529	1.70178	1.73204	-2.00146	1.81091	1.75332	1.76296	1.708	1.69064	-1.904	1.67338	1.80967	1.6382	1.78088	-2.03978	1.69178	1.77471	1.72054	1.73332	-1.93344	1.8453	1.66316	1.86029	1.81519	1.66951	1.78893
MHC_PROTEIN_COMPLEX	-1.81315	1.72931	1.57414	1.59969	-1.74411	1.61722	1.55933	-1.70441	-1.76282	-1.72526	-1.76554	1.66629	1.49073	1.65873	1.6136	1.63147	1.54781	1.60188	-1.79442	1.57765	-1.71267	1.60797	1.60066	1.58929	1.61122	1.59172	-1.94589	1.55892	1.56143	1.61098	1.63165	1.60219	-1.85561	1.59953	1.5741	1.52669	1.60175	-1.92913	1.55045	1.64704	1.56181	1.59518	-2.03489	1.60393	1.52134	1.60648	1.6133	1.56771	1.56569
REACTOME_CLEAVAGE_OF_GROWING_TRANSCRIPT_IN_THE_TERMINATION_REGION_	-1.65756	1.72797	1.61391	1.54027	-1.59291	1.5657	1.46331	-1.57264	-1.57011	-1.61889	-1.7069	1.57108	1.41362	1.50621	1.58471	1.64448	1.46764	1.55235	-1.71431	1.60224	-1.54974	1.62764	1.85646	1.56836	1.33508	0	-1.71466	1.72133	1.62383	1.50926	1.53785	1.36505	-1.6081	1.39273	1.54285	1.45361	1.44682	-1.85334	1.39936	1.5651	1.46633	1.40275	-1.71378	1.57566	1.5383	1.60514	1.74052	1.48713	1.59791
BIOCARTA_AMI_PATHWAY	-1.87163	1.7253	1.68565	1.7982	-1.84099	1.83997	1.73318	-1.84144	-1.91094	-1.90525	-1.95909	1.77014	1.60045	1.76128	1.79753	1.83221	1.55692	1.83253	-2.02874	1.68047	-1.86537	1.78558	1.41148	1.67734	1.59778	1.64475	-1.98304	1.71511	1.69347	1.7427	1.51805	1.62763	-1.84128	1.64797	1.83069	1.65883	1.91034	-1.51386	1.73296	1.72169	1.73186	1.78393	-1.76476	1.83111	1.74852	1.92847	1.48454	1.7053	1.73774
GTP_RHO_BINDING	0	1.72368	0	0	0	0	0	-1.40499	0	-1.41939	-1.38178	1.4455	0	0	1.40458	1.50247	0	0	-1.44168	1.46079	-1.31902	0	0	0	0	0	-1.35839	0	0	0	0	0	-1.52886	0	0	0	0	0	0	1.48555	0	0	-1.56688	0	0	0	0	0	0
PID_INTEGRIN4_PATHWAY	-1.61229	1.72358	1.27946	1.36192	-1.74803	1.51687	0	-1.9864	-1.63961	-1.95912	-1.84768	1.87268	0	1.35408	1.94551	1.91179	0	0	-1.87906	1.80003	-1.82318	1.34217	0	0	0	1.80759	-1.91974	1.42957	1.45875	1.48476	0	0	-1.7439	0	1.4186	0	1.3462	-1.71711	0	1.91635	0	0	-1.75336	1.51901	1.54093	1.60391	1.51935	0	0
CELLULAR_RESPONSE_TO_BIOTIC_STIMULUS	-1.96	1.72162	1.89165	1.80632	-1.89581	1.77538	1.76458	-1.72521	-1.90538	-1.84558	-1.85005	1.72005	1.71027	1.76407	1.78166	1.71152	1.66421	1.88768	-1.84049	1.67641	-1.88686	1.94761	1.80536	1.77938	1.7428	1.60783	-1.86064	1.88611	1.88917	1.7805	1.73533	1.68404	-1.7308	1.7024	1.86149	1.72824	1.79282	-2.07004	1.7406	1.64257	1.79467	1.78291	-1.79109	1.81281	1.65876	1.87201	1.87046	1.73197	1.84126
SERINE_FAMILY_AMINO_ACID_CATABOLIC_PROCESS	0	1.72147	0	0	0	0	0	0	0	0	0	1.4038	0	0	0	0	0	0	-1.37248	1.30028	0	0	0	0	0	1.67638	-1.44247	0	0	0	0	0	-1.49045	0	0	0	0	0	0	1.44392	0	0	-1.45815	0	0	0	0	0	0
NEGATIVE_REGULATION_OF_VIRAL_PROCESS	-2.01611	1.71958	1.93078	1.93394	-1.93236	1.94931	1.89363	-1.82476	-1.88195	-1.96254	-1.94123	1.87093	1.79236	1.87557	1.92146	1.8065	1.86817	1.83197	-1.85274	1.79134	-1.97717	1.91578	1.89361	1.99584	1.78958	1.60971	-1.85024	1.94447	1.91913	1.90682	1.86908	1.84223	-1.74354	1.90921	1.92426	1.91225	1.92233	-2.05367	1.88892	1.81935	1.91168	1.91423	-1.77722	1.94998	1.71255	1.92245	1.90696	1.9547	1.90104
BIOCARTA_CLASSIC_PATHWAY	-2.02614	1.71635	1.78032	1.75599	-1.80986	1.69298	1.67401	-1.70375	-1.83	-1.69688	-2.09267	1.59384	1.62053	1.63165	1.67017	1.56267	1.58707	1.7223	-2.02989	1.46784	-1.75895	1.89198	1.78741	1.73549	1.61721	1.84222	-2.03495	1.86454	1.68317	1.67894	1.65062	1.66716	-1.74422	1.63808	1.85538	1.6028	1.73363	-2.01606	1.67058	1.61792	1.66572	1.76311	-1.82302	1.77048	1.64963	1.81874	2.03519	1.71775	1.73186
ADAPTIVE_IMMUNE_RESPONSE_BASED_ON_SOMATIC_RECOMBINATION_OF_IMMUNE_RECEPTORS_BUILT_FROM_IMMUNOGLOBULIN_SUPERFAMILY_DOMAINS	-2.0049	1.71507	1.79658	1.77244	-1.95928	1.75693	1.72642	-1.80733	-1.91204	-1.85856	-1.95203	1.7551	1.66908	1.81939	1.90848	1.84873	1.66807	1.81835	-1.96551	1.83733	-1.95111	1.8304	1.93613	1.75669	1.77854	1.54394	-2.02011	1.83944	1.78294	1.81383	1.79638	1.74081	-1.9333	1.71515	1.84852	1.64798	1.82361	-2.11247	1.74053	1.73721	1.77796	1.80438	-1.94512	1.8859	1.66908	1.85532	1.80294	1.73688	1.78088
RETINA_VASCULATURE_MORPHOGENESIS_IN_CAMERA_TYPE_EYE	-1.8187	1.71478	1.6147	1.89512	-1.91101	1.69224	1.68559	-1.91595	-1.8927	-1.89759	-1.71103	1.84249	1.65839	1.95619	1.83245	1.84098	1.51089	1.82329	-1.66632	1.80774	-1.78036	1.78576	1.51068	1.66696	1.79441	1.62436	-1.70908	1.6595	1.82974	1.94471	1.6021	1.70563	-1.64788	1.64026	1.85937	1.6481	1.82919	-1.64515	1.6746	1.88329	1.70337	1.75354	-1.64469	1.62825	1.5956	1.75338	1.57954	1.66427	1.72104
DRUG_METABOLIC_PROCESS	-1.56246	1.71282	1.3378	1.50801	-1.62015	1.46405	1.39741	-1.65472	-1.5798	-1.63754	-1.55667	1.58384	1.46753	1.40079	1.49215	1.49153	1.37943	1.41983	-1.6937	1.52398	-1.60775	1.46465	1.28902	1.32457	1.3641	1.81662	-1.6308	1.3511	1.47509	1.47377	0	1.3983	-1.7424	1.38538	1.4319	1.36854	1.34708	-1.56953	1.44679	1.66764	1.39904	1.4081	-1.56874	1.40603	1.68569	1.44902	1.45198	1.39274	1.32394
ANTIGEN_PROCESSING_AND_PRESENTATION	-1.92487	1.71244	1.66894	1.64132	-1.91297	1.70462	1.65229	-1.78977	-1.92294	-1.88384	-1.8664	1.71985	1.58755	1.72963	1.75832	1.70786	1.60455	1.66766	-1.89086	1.72292	-1.88126	1.75298	1.74224	1.69329	1.63996	1.62581	-2.00186	1.69553	1.69381	1.75632	1.67545	1.63239	-1.81085	1.66301	1.77038	1.57248	1.66593	-2.04214	1.65759	1.68577	1.65954	1.6468	-1.87237	1.78288	1.63554	1.77034	1.72207	1.65944	1.68444
BASAL_LAMINA	-1.65905	1.71171	1.43975	1.68645	-1.76805	1.63282	1.49971	-1.98187	-1.77993	-1.96856	-1.72946	1.96288	1.49695	1.57911	1.89349	1.87527	1.41935	1.654	-1.83818	1.92603	-1.82229	1.64939	1.28311	1.43899	1.59502	1.77063	-1.94672	1.50421	1.61719	1.66248	1.33952	1.52026	-1.80853	1.53547	1.63104	1.46111	1.60799	-1.64652	1.58585	1.99114	1.43088	1.56018	-1.79105	1.60072	1.80472	1.725	1.61537	1.54724	1.5085
POSITIVE_REGULATION_OF_LEUKOCYTE_CHEMOTAXIS	-1.74668	1.71156	1.67675	1.63785	-1.63499	1.73072	1.57632	-1.7109	-1.71584	-1.70605	-1.87574	1.70711	1.57066	1.65997	1.75901	1.75021	1.54275	1.59146	-1.80173	1.80911	-1.71025	1.65965	1.78946	1.64585	1.52851	1.51623	-1.82409	1.80473	1.68602	1.65377	1.60192	1.57042	-1.73751	1.5878	1.64023	1.58529	1.61727	-2.01697	1.62667	1.6862	1.59125	1.58767	-1.8677	1.77005	1.61031	1.70737	1.84116	1.61922	1.64292
DEFENSE_RESPONSE_TO_VIRUS	-1.97881	1.71144	1.77844	1.79178	-1.88248	1.81063	1.79739	-1.77039	-1.93727	-1.87229	-1.90891	1.76914	1.70436	1.79949	1.83645	1.82533	1.76655	1.91425	-1.82155	1.811	-1.8636	1.90652	1.8652	1.77988	1.85897	1.72107	-1.91411	1.88334	1.89899	1.77232	1.77746	1.81753	-1.72942	1.77811	1.8812	1.73232	1.83083	-2.01367	1.81958	1.73422	1.80611	1.82988	-1.74898	1.81	1.78948	1.86386	1.89185	1.77786	1.7796
PEPTIDE_ANTIGEN_BINDING	-1.84105	1.70943	1.4656	1.44983	-1.68446	1.46896	1.4612	-1.6831	-1.71847	-1.779	-1.85991	1.86511	1.43749	1.47171	1.5953	1.53805	1.38425	1.49613	-1.93605	1.60847	-1.66761	1.48122	1.38555	1.46612	1.4664	1.92446	-2.09995	1.46176	1.44393	1.51409	1.45544	1.45837	-2.00073	1.45107	1.47935	1.397	1.46415	-1.92736	1.47886	1.69162	1.50194	1.48282	-2.0568	1.55972	1.39031	1.58475	1.5491	1.45461	1.45315
RETINOIC_ACID_BIOSYNTHETIC_PROCESS	-1.31812	1.709	0	0	-1.36158	1.28156	0	-1.64253	-1.37891	-1.54323	-1.59777	1.59847	0	0	1.44751	1.65003	0	0	-2.06331	1.82152	-1.53899	0	0	0	0	0	-1.92976	0	0	0	0	0	-1.60603	0	0	0	0	0	0	1.46617	0	0	-1.75329	1.36227	0	1.39303	0	0	0
KEGG_NUCLEOTIDE_EXCISION_REPAIR	-1.47208	1.70861	1.4504	1.35915	-1.48163	1.52246	0	-1.45493	-1.37164	-1.43698	-1.58125	1.48149	0	0	1.42179	1.50842	0	0	-1.60963	1.44682	-1.42724	1.46375	1.48863	1.35247	0	1.50959	-1.52747	1.58681	1.39578	1.31601	0	0	-1.60457	0	1.32481	0	0	-1.64036	0	1.37337	0	0	-1.69138	1.45791	1.37674	1.55107	1.68467	1.28234	1.42125
NEGATIVE_REGULATION_OF_VIRAL_LIFE_CYCLE	-1.98569	1.70815	1.94144	1.89499	-1.88618	1.96265	1.90823	-1.80542	-1.8582	-1.92735	-1.89977	1.8658	1.79264	1.87724	1.88518	1.79762	1.85481	1.81238	-1.85086	1.78448	-1.92305	1.92726	1.90168	1.97476	1.77693	1.60405	-1.82503	1.9175	1.90316	1.86086	1.85333	1.81799	-1.74705	1.91638	1.89183	1.89077	1.89315	-2.02349	1.87397	1.79663	1.90717	1.89295	-1.74714	1.93413	1.69062	1.92248	1.89094	1.9264	1.90795
PID_TELOMERASE_PATHWAY	-1.81551	1.70801	1.97672	1.96403	-1.83207	1.86461	1.93653	-1.77365	-1.77322	-1.74292	-1.85593	1.76925	1.92912	1.83174	1.71506	1.72153	1.86461	1.92162	-1.77766	1.80553	-1.66632	1.96059	1.85135	1.95447	1.91441	1.60516	-1.73566	1.73488	1.93103	1.88368	1.86546	1.85535	-1.55705	1.9254	1.92211	1.9391	1.91581	-1.71694	1.9046	1.70612	1.90682	1.90841	-1.62981	1.81946	1.8636	1.90379	1.785	1.93376	2.0282
RNA_POLYMERASE_II_REPRESSING_TRANSCRIPTION_FACTOR_BINDING	-1.56527	1.70799	1.60123	1.6315	-1.55712	1.66769	1.55443	-1.63023	-1.56235	-1.57739	-1.63873	1.67751	1.60302	1.63988	1.57995	1.63935	1.5289	1.56789	-1.64104	1.72962	-1.58662	1.65633	1.43285	1.57654	1.55235	1.58367	-1.61972	1.63979	1.54309	1.5852	1.52371	1.55582	-1.56532	1.56353	1.58594	1.50289	1.65918	-1.64782	1.54376	1.73083	1.57394	1.58518	-1.56613	1.70204	1.61655	1.70092	1.62356	1.56866	1.57849
NEGATIVE_REGULATION_OF_I_KAPPAB_KINASE_NF_KAPPAB_SIGNALING	-1.73137	1.70778	1.62342	1.69332	-1.6762	1.66261	1.7528	-1.68092	-1.65878	-1.69094	-1.6715	1.69382	1.69462	1.64774	1.68654	1.67026	1.59918	1.66628	-1.78263	1.77306	-1.6639	1.67229	1.66811	1.68505	1.73752	1.65544	-1.67764	1.60219	1.64496	1.71763	1.67582	1.6492	-1.74911	1.67442	1.68841	1.74104	1.73184	-1.77353	1.70211	1.70487	1.70635	1.74055	-1.8343	1.69816	1.70158	1.64235	1.59638	1.68806	1.65638
POLYOL_TRANSPORT	-1.60998	1.70766	1.32883	1.44529	-1.38033	1.5797	1.35858	-1.41416	-1.47212	-1.44364	-1.58788	1.34458	0	1.31268	1.56133	1.53702	0	1.35763	-1.36471	1.4312	-1.55535	1.47269	0	1.38931	1.36556	1.76638	-1.37827	1.36474	1.47169	1.34625	0	0	-1.66691	1.31209	1.42912	1.30959	1.46766	-1.42358	0	1.42894	1.4061	1.32438	-1.54882	1.49326	0	1.49463	1.44754	1.34477	1.45923
REACTOME_INTERFERON_GAMMA_SIGNALING	-2.10537	1.70717	2.04348	1.91499	-2.0205	1.91603	2.03544	-1.83593	-1.95285	-1.93131	-2.00129	1.78268	1.86226	2.02601	1.87629	1.80412	1.91551	2.09034	-1.97425	1.83466	-1.92077	2.0614	2.28481	2.19287	1.97151	1.64286	-1.96085	2.0587	2.04127	1.95923	2.1224	1.95013	-1.58403	1.8956	2.079	1.89996	1.99696	-2.22113	1.99043	1.69712	2.10686	1.95583	-1.67564	1.97366	1.76051	1.97289	2.08478	1.97588	2.08883
NABA_COLLAGENS	-1.48709	1.70685	1.5312	1.53266	-1.51771	1.57269	1.63874	-1.64866	-1.63564	-1.5989	-1.66908	1.65507	1.52364	1.64018	1.5173	1.57968	1.49747	1.6633	-1.61464	1.58019	-1.52156	1.61866	1.36494	1.54648	1.56542	1.86901	-1.71804	1.48341	1.50858	1.58657	1.46928	1.66228	-1.84141	1.60291	1.54629	1.5062	1.64285	-1.38483	1.60207	1.84745	1.63258	1.59263	-1.63098	1.52783	1.54236	1.58603	1.40329	1.55518	1.52107
DAMAGED_DNA_BINDING	-1.41375	1.70613	1.47891	1.43297	-1.49544	1.4901	1.33442	-1.43752	-1.38557	-1.42678	-1.55088	1.45501	1.30021	1.3582	1.48343	1.45422	0	1.33323	-1.56737	1.41002	-1.44565	1.50905	1.37455	1.35329	1.36685	0	-1.50693	1.46462	1.41638	1.38783	1.3263	0	-1.50631	0	1.36565	1.34157	1.31765	-1.42036	0	1.37723	1.33176	1.33943	-1.5732	1.40126	1.42046	1.52633	1.51449	1.35953	1.43116
REGULATION_OF_LEUKOCYTE_CHEMOTAXIS	-1.73829	1.70564	1.66127	1.61701	-1.63282	1.7396	1.58641	-1.70836	-1.67842	-1.72491	-1.81438	1.71439	1.57326	1.61259	1.7613	1.75607	1.55753	1.57149	-1.83851	1.80267	-1.75595	1.66468	1.73019	1.6374	1.53558	1.52677	-1.77294	1.76695	1.6469	1.61252	1.58008	1.55343	-1.75145	1.5643	1.61988	1.55655	1.60199	-1.96335	1.60212	1.71787	1.58618	1.57218	-1.8748	1.75674	1.62528	1.67694	1.82112	1.60716	1.62959
CYTOSOLIC_RIBOSOME	0	1.70526	0	0	0	0	0	0	0	0	-1.44962	0	-1.60738	0	0	0	-1.78813	0	-1.70733	0	0	0	0	0	-1.60339	0	-1.57993	0	0	0	0	-1.80128	-2.1623	-1.48545	0	0	0	-1.56954	0	0	0	0	-2.06128	0	0	0	1.31378	0	0
REGULATION_OF_ENDOTHELIAL_CELL_APOPTOTIC_PROCESS	-1.59987	1.70524	1.54771	1.54814	-1.74846	1.66327	1.4999	-1.6656	-1.7684	-1.66648	-1.6724	1.64561	1.45286	1.60421	1.61103	1.72271	1.50758	1.61317	-1.74235	1.67579	-1.60761	1.57893	1.61642	1.50305	1.4732	1.66217	-1.67623	1.6137	1.5857	1.59364	1.49408	1.48168	-1.73987	1.47632	1.55897	1.43354	1.59517	-1.717	1.52953	1.78384	1.53628	1.56494	-1.79323	1.60075	1.53737	1.66263	1.64557	1.52154	1.5012
VITAMIN_BIOSYNTHETIC_PROCESS	0	1.70504	0	0	-1.39364	1.32182	0	-1.36421	0	-1.36423	-1.37368	1.42321	0	0	0	1.37376	0	0	-1.4625	1.48987	0	0	0	0	0	1.88729	-1.43464	1.30109	1.28132	0	0	0	-1.76831	0	0	0	0	-1.52408	0	1.40632	0	0	-1.66898	0	1.35212	1.28857	1.44133	0	0
MOTILE_CILIUM	0	1.70321	0	0	0	0	0	-1.34661	0	-1.33388	-1.32207	1.37011	0	0	0	1.31147	0	0	-1.33661	1.30707	0	0	0	0	0	1.86039	-1.34913	0	0	0	0	0	-1.82411	0	0	0	0	0	0	1.41895	0	0	-1.55281	0	0	1.32497	0	0	0
ENDOTHELIAL_CELL_APOPTOTIC_PROCESS	-1.67402	1.70277	1.56769	1.55213	-1.7557	1.68423	1.52855	-1.70291	-1.79759	-1.68403	-1.697	1.683	1.47724	1.61175	1.64967	1.72895	1.53158	1.63799	-1.72867	1.67177	-1.59878	1.61744	1.63372	1.50626	1.50129	1.67448	-1.68693	1.63416	1.64097	1.64699	1.53254	1.51828	-1.75917	1.47814	1.60252	1.46555	1.6359	-1.75622	1.55738	1.77969	1.56513	1.57795	-1.82996	1.6041	1.53681	1.68464	1.68428	1.53352	1.52116
ANTIGEN_PROCESSING_AND_PRESENTATION_OF_PEPTIDE_ANTIGEN_VIA_MHC_CLASS_I	-1.99188	1.7027	1.64742	1.59552	-1.85573	1.7893	1.59452	-1.90986	-1.89701	-1.98091	-2.0421	1.82697	1.57991	1.61966	1.80115	1.7653	1.54816	1.64135	-2.13618	1.75759	-1.88379	1.72815	1.65375	1.60251	1.6347	1.80023	-2.18983	1.72288	1.71256	1.71087	1.61736	1.5792	-2.02159	1.5829	1.73597	1.51279	1.66814	-2.13678	1.62908	1.80743	1.65847	1.65184	-2.02368	1.78667	1.56461	1.80658	1.85408	1.6067	1.68652
ER_ASSOCIATED_UBIQUITIN_DEPENDENT_PROTEIN_CATABOLIC_PROCESS	-1.34825	1.70256	1.28328	1.3504	-1.32945	1.39104	1.34204	-1.50372	-1.33949	-1.42591	-1.39233	1.53984	1.3257	0	0	1.3631	0	1.29755	-1.42667	1.41724	0	1.41277	1.29132	1.41369	0	1.71706	-1.44525	1.33051	0	0	0	0	-1.48056	1.30939	0	1.37513	0	-1.32433	0	1.56589	1.31745	0	-1.44371	1.4043	1.56173	1.429	1.45252	1.29363	1.30827
PID_SYNDECAN_4_PATHWAY	-1.93279	1.70169	1.68148	1.68503	-1.89905	1.65039	1.61863	-1.71693	-1.95371	-1.8075	-1.72794	1.80238	1.60111	1.67324	1.80629	1.7233	1.57867	1.84233	-1.71649	1.7074	-1.8137	1.773	1.69991	1.59506	1.7691	1.55229	-1.80253	1.67892	1.80933	1.78999	1.65612	1.64178	-1.70712	1.61	1.84411	1.52208	1.73662	-1.937	1.69315	1.72524	1.65597	1.66456	-1.68674	1.65455	1.49929	1.68547	1.61573	1.60353	1.59604
TYPE_I_INTERFERON_BIOSYNTHETIC_PROCESS	-1.7103	1.70075	1.93162	1.7572	-1.68814	1.75752	1.90548	-1.52151	-1.71209	-1.57619	-1.66378	1.54447	1.83122	1.78941	1.59485	1.48427	1.78213	1.87147	-1.57017	1.47839	-1.61354	1.73359	1.90242	1.81315	1.8717	0	-1.53601	1.77408	1.79396	1.71824	1.8312	1.82159	-1.4291	1.83121	1.85518	1.75453	1.8352	-1.80599	1.94114	1.54956	1.88829	1.94377	-1.44405	1.6459	1.57256	1.62295	1.72021	1.83602	1.82673
BIOCARTA_SODD_PATHWAY	-1.66064	1.70051	1.55859	1.48775	-1.56903	1.63879	1.45621	-1.71931	-1.66119	-1.64278	-1.9453	1.69584	1.38734	1.57502	1.60245	1.74395	1.39473	1.54113	-1.86425	1.72178	-1.63276	1.59166	1.58601	1.42043	1.52868	1.65953	-1.8942	1.7197	1.558	1.54094	1.42186	1.48405	-1.68801	1.4359	1.51218	1.40958	1.51362	-1.6118	1.4831	1.63084	1.47552	1.46864	-1.74269	1.65768	1.44739	1.63146	1.68116	1.439	1.49462
GLAND_MORPHOGENESIS	-1.96535	1.70043	1.74158	1.83017	-1.93166	1.79592	1.78173	-1.90977	-1.92919	-1.94462	-1.95548	1.82983	1.76499	1.8366	1.91763	1.90519	1.66309	1.85317	-1.97304	1.80841	-1.9918	1.89769	1.73273	1.76426	1.87659	1.85863	-2.01914	1.82115	1.88049	1.84917	1.69124	1.80779	-2.00323	1.77194	1.90475	1.76263	1.89382	-1.96008	1.77289	1.85592	1.81107	1.81874	-1.95867	1.82131	1.73005	1.8398	1.76131	1.76015	1.81144
POSITIVE_REGULATION_OF_STEROID_METABOLIC_PROCESS	0	1.6992	0	0	0	0	0	0	0	0	0	1.31934	0	0	0	0	0	0	-1.369	0	0	0	0	0	0	1.5145	-1.50573	0	0	0	0	0	-1.61456	0	0	0	0	0	0	1.39612	0	0	-1.43312	0	0	0	0	0	0
REGULATION_OF_EPITHELIAL_TO_MESENCHYMAL_TRANSITION	-1.53217	1.69814	1.39222	1.37262	-1.46535	1.52983	1.32239	-1.48474	-1.48676	-1.52958	-1.61452	1.58304	0	1.46402	1.52487	1.6271	0	1.40679	-1.6889	1.59234	-1.53041	1.39804	1.39232	1.3099	1.37134	1.65337	-1.63947	1.51032	1.42976	1.34649	0	1.3313	-1.77675	1.3526	1.418	0	1.35013	-1.68569	1.33342	1.65933	1.32538	1.34267	-1.77405	1.46616	1.36318	1.60302	1.44689	1.34949	1.34546
PROTEASE_BINDING	-1.65299	1.69554	1.46465	1.44281	-1.6579	1.62777	1.32625	-1.63629	-1.65476	-1.69204	-1.74288	1.63022	0	1.3168	1.5897	1.57727	0	1.386	-1.67901	1.5996	-1.61163	1.53642	1.42816	1.37461	0	1.63591	-1.72178	1.62251	1.45313	1.46683	0	0	-1.69367	0	1.47064	0	1.39892	-1.70556	0	1.62039	1.29279	1.34895	-1.75852	1.60377	1.54699	1.72225	1.61315	1.31694	1.41888
REPRESSING_TRANSCRIPTION_FACTOR_BINDING	-1.62928	1.69451	1.46544	1.60209	-1.54326	1.63061	1.43377	-1.60939	-1.6101	-1.57111	-1.66549	1.69024	1.41893	1.41015	1.51228	1.57456	0	1.42677	-1.67486	1.63004	-1.62029	1.5494	1.31742	1.47637	1.44104	1.51014	-1.61268	1.57366	1.46923	1.51496	0	1.36343	-1.47035	1.42018	1.4848	1.40524	1.52857	-1.66234	1.45743	1.5564	1.39633	1.46029	-1.56015	1.59189	1.48319	1.5886	1.6422	1.45221	1.51247
T_CELL_MEDIATED_CYTOTOXICITY	-1.85002	1.69417	1.54179	1.54183	-1.74174	1.67733	1.48032	-1.72299	-1.72841	-1.76377	-1.83553	1.73186	1.45416	1.60596	1.67806	1.66941	1.46186	1.55766	-1.87851	1.66388	-1.74992	1.65636	1.58508	1.49742	1.55152	1.71956	-2.0916	1.71094	1.64151	1.62007	1.45462	1.5207	-2.01805	1.52415	1.62541	1.37752	1.65233	-1.90637	1.52503	1.68235	1.53308	1.55038	-2.0606	1.79194	1.48927	1.77202	1.69688	1.52086	1.55105
POSITIVE_REGULATION_OF_CYTOKINE_BIOSYNTHETIC_PROCESS	-1.84127	1.69286	1.86785	1.72475	-1.87987	1.80639	1.7377	-1.80675	-1.83746	-1.87625	-1.94112	1.82786	1.63222	1.87366	1.79791	1.82854	1.6912	1.80445	-1.87204	1.741	-1.87309	1.93286	2.0613	1.79015	1.67867	0	-1.89082	1.98345	1.82172	1.77636	1.81362	1.67675	-1.70203	1.68869	1.76819	1.67981	1.73179	-2.02378	1.77954	1.72705	1.75292	1.73344	-1.7794	1.80557	1.53461	1.85283	1.93785	1.74428	1.81794
REACTOME_CYTOKINE_SIGNALING_IN_IMMUNE_SYSTEM	-2.12247	1.69149	2.08465	2.03186	-2.05392	2.05292	2.0318	-1.97556	-2.06726	-2.06063	-2.09583	1.89017	1.91699	2.03622	2.00746	1.96039	1.97665	2.09691	-1.94107	1.82495	-2.07323	2.11882	2.19544	2.10831	2.06135	1.66008	-2.02028	2.07274	2.07759	1.99508	2.1266	1.98417	-1.66037	1.97346	2.08673	1.99118	2.03204	-2.14223	2.04889	1.82366	2.07833	2.06229	-1.7658	2.05004	1.81891	2.03028	2.05258	2.01672	2.06483
REGULATION_OF_IMMUNE_EFFECTOR_PROCESS	-1.90125	1.69148	1.77808	1.72444	-1.8396	1.76256	1.69817	-1.78402	-1.84239	-1.82873	-1.86948	1.72637	1.66271	1.7525	1.81082	1.77846	1.61273	1.76815	-1.87567	1.7494	-1.89428	1.79711	1.83995	1.70249	1.70664	1.6631	-1.92155	1.8495	1.74521	1.77413	1.71569	1.69636	-1.88142	1.68623	1.78576	1.64014	1.75833	-1.98689	1.67825	1.72666	1.70936	1.72072	-1.9482	1.83667	1.66691	1.78558	1.81218	1.67922	1.73135
REGULATION_OF_LEUKOCYTE_MEDIATED_IMMUNITY	-1.92241	1.69148	1.79636	1.76561	-1.85959	1.76085	1.71876	-1.80934	-1.86785	-1.85039	-1.88748	1.74505	1.66446	1.79412	1.85124	1.80773	1.61167	1.77837	-1.90858	1.7811	-1.86202	1.84335	1.82541	1.71746	1.7214	1.63702	-1.97341	1.84372	1.77265	1.80805	1.72124	1.70432	-1.88313	1.71622	1.84098	1.68005	1.80842	-1.92246	1.73811	1.73686	1.74654	1.78829	-1.97525	1.88737	1.67553	1.84297	1.81275	1.73177	1.77627
HEART_TRABECULA_FORMATION	-1.32297	1.69031	0	0	-1.33176	1.43286	0	-1.42018	-1.36475	-1.43103	-1.45328	1.57241	0	0	1.31057	1.34598	0	0	-1.37046	1.59877	-1.27559	1.41353	1.43102	1.28171	0	1.655	-1.54137	1.28612	0	0	1.34063	0	-1.60366	0	0	0	0	-1.30253	0	1.66444	0	0	-1.60642	0	1.37252	1.53491	1.34209	1.29893	1.29777
POSITIVE_REGULATION_OF_PEPTIDASE_ACTIVITY	-1.58935	1.68973	1.44206	1.41047	-1.55233	1.52743	1.3381	-1.57501	-1.56588	-1.59384	-1.65771	1.54248	0	1.33994	1.49754	1.47573	0	1.34272	-1.7112	1.48371	-1.58173	1.51616	1.46903	1.39568	0	1.51791	-1.6808	1.55603	1.44959	1.42973	0	0	-1.75223	0	1.43904	1.34933	1.37109	-1.71708	1.30714	1.45045	1.31865	1.32396	-1.77928	1.56397	1.38286	1.55951	1.67444	1.35271	1.42309
REACTOME_EXTRACELLULAR_MATRIX_ORGANIZATION	-1.45001	1.6897	1.42679	1.43949	-1.49936	1.54496	1.47529	-1.75154	-1.61196	-1.68232	-1.62106	1.69897	1.37775	1.57842	1.60765	1.76226	1.33007	1.5547	-1.73576	1.70556	-1.56387	1.46773	1.38777	1.42697	1.44199	1.60336	-1.7796	1.49023	1.41727	1.46469	1.38413	1.41087	-1.92967	1.50156	1.45006	1.36836	1.49419	-1.52372	1.45562	1.79615	1.49032	1.47001	-1.7939	1.43862	1.36979	1.54759	1.48004	1.45489	1.40039
REGULATION_OF_INTRINSIC_APOPTOTIC_SIGNALING_PATHWAY_IN_RESPONSE_TO_DNA_DAMAGE	-1.27339	1.68969	0	0	-1.35086	1.36909	0	-1.3727	-1.3109	-1.42133	-1.41702	1.56456	0	1.28334	1.33317	1.36311	0	0	-1.6568	1.57167	-1.352	1.33875	0	0	0	1.56716	-1.54453	1.43067	0	0	0	0	-1.55066	0	0	0	0	0	0	1.44502	0	0	-1.64982	1.32267	0	1.47873	1.36861	0	0
TUMOR_NECROSIS_FACTOR_RECEPTOR_SUPERFAMILY_BINDING	-1.6733	1.68849	1.51357	1.47503	-1.6128	1.48967	1.38686	-1.4216	-1.59308	-1.46112	-1.49631	1.4146	1.34325	1.41492	1.55866	1.45979	0	1.48595	-1.53897	1.45925	-1.54373	1.62148	1.59767	1.41498	1.37123	0	-1.51899	1.55594	1.62593	1.48498	1.39222	1.34742	-1.61094	1.32944	1.54161	1.36373	1.41825	-1.71728	1.37184	1.39084	1.42077	1.38155	-1.54873	1.50063	1.39056	1.53552	1.52272	1.35679	1.5263
POSITIVE_REGULATION_OF_CHEMOTAXIS	-1.75583	1.68815	1.71673	1.70207	-1.6892	1.73725	1.67647	-1.70376	-1.75203	-1.72913	-1.80562	1.63938	1.6198	1.71898	1.79818	1.76032	1.62411	1.63025	-1.79514	1.74479	-1.75805	1.74426	1.72718	1.73012	1.65477	1.64064	-1.79319	1.78996	1.74643	1.67769	1.64035	1.64185	-1.69666	1.64189	1.68351	1.66814	1.67866	-1.92311	1.68401	1.66764	1.66761	1.65494	-1.7688	1.75929	1.65085	1.75484	1.7763	1.7134	1.73239
REACTOME_COMMON_PATHWAY	-1.77387	1.68782	1.83539	1.64257	-1.75724	1.93843	1.51331	-1.74229	-1.72567	-1.74839	-2.07361	1.6549	1.4346	1.73063	1.815	1.67283	1.38696	1.61732	-1.95466	1.6443	-1.85619	1.77033	1.51217	1.56272	1.48411	0	-1.98812	2.10294	1.74166	1.73469	1.48855	1.4719	-1.76155	1.52096	1.73468	1.5777	1.64558	-1.45047	1.54292	1.48201	1.54375	1.52769	-1.77371	2.04721	1.39302	2.03232	1.73681	1.59502	1.64366
VASCULAR_ENDOTHELIAL_GROWTH_FACTOR_SIGNALING_PATHWAY	-1.56495	1.68393	1.58319	1.51005	-1.61987	1.75341	1.58758	-1.67745	-1.58341	-1.74603	-1.64753	1.76056	1.52777	1.59083	1.73633	1.72653	1.41007	1.56534	-1.60584	1.64943	-1.62314	1.57988	1.46195	1.57206	1.54374	1.56518	-1.5802	1.7461	1.56969	1.48889	1.44349	1.55996	-1.60898	1.60405	1.48922	1.53472	1.56199	-1.57933	1.61603	1.68785	1.58065	1.58624	-1.68921	1.57403	1.53866	1.61126	1.77119	1.55602	1.52528
HUMORAL_IMMUNE_RESPONSE_MEDIATED_BY_CIRCULATING_IMMUNOGLOBULIN	-1.86612	1.68343	1.62402	1.60188	-1.72099	1.53013	1.63142	-1.58443	-1.73359	-1.63908	-1.87693	1.57359	1.62823	1.53628	1.6223	1.47911	1.52434	1.77479	-1.87379	1.40545	-1.7216	1.75743	1.64013	1.62178	1.65196	0	-1.86055	1.70679	1.53797	1.63822	1.68303	1.61647	-1.54739	1.63341	1.70465	1.58893	1.74367	-1.78388	1.55226	1.38215	1.76955	1.71065	-1.59411	1.88936	1.49355	1.79672	1.60114	1.58563	1.63177
CELLULAR_RESPONSE_TO_VASCULAR_ENDOTHELIAL_GROWTH_FACTOR_STIMULUS	-1.78648	1.68293	1.67857	1.54907	-1.6687	1.88983	1.59852	-1.79423	-1.66591	-1.85418	-1.93718	1.85334	1.53366	1.64015	1.92369	1.90255	1.40937	1.56042	-1.88044	1.96005	-1.83764	1.68469	1.61427	1.63834	1.46573	1.66032	-1.76834	1.92501	1.62634	1.60993	1.39267	1.47457	-1.85774	1.55036	1.56494	1.57955	1.65461	-1.69987	1.58709	1.79146	1.6073	1.5925	-1.85272	1.87204	1.55428	1.86957	1.95313	1.58595	1.65761
ANTIGEN_PROCESSING_AND_PRESENTATION_OF_PEPTIDE_ANTIGEN	-2.00195	1.68199	1.73074	1.70755	-1.94059	1.78629	1.73071	-1.84113	-1.96369	-1.94394	-1.90093	1.74013	1.68574	1.75872	1.75129	1.72085	1.70997	1.74296	-1.98388	1.67862	-1.89618	1.7536	1.77784	1.74342	1.74761	1.68596	-2.07344	1.70664	1.72396	1.77779	1.77087	1.74749	-1.78128	1.73842	1.79955	1.67174	1.75306	-2.10071	1.74998	1.75889	1.75082	1.75271	-1.78865	1.7516	1.65478	1.77978	1.72227	1.7416	1.73885
MACROPHAGE_ACTIVATION	-2.12724	1.68084	1.86047	1.90699	-2.02205	1.93575	1.90117	-1.89874	-2.04776	-1.96573	-2.07791	1.76778	1.78057	1.93573	1.92002	1.8442	1.85661	1.95016	-1.90204	1.71407	-1.96684	2.11872	1.76235	1.89664	1.90281	1.59111	-2.05025	1.86854	1.94594	1.95331	1.80337	1.89054	-1.71376	1.85753	1.9341	1.76649	1.88047	-2.14193	1.90795	1.73696	1.87509	1.86741	-1.84938	1.85461	1.71764	1.93818	1.90378	1.89289	1.91747
INTRINSIC_APOPTOTIC_SIGNALING_PATHWAY_IN_RESPONSE_TO_DNA_DAMAGE	-1.65018	1.68028	1.64921	1.57646	-1.58664	1.57761	1.55606	-1.64675	-1.65412	-1.63621	-1.70167	1.665	1.44288	1.52357	1.62658	1.6464	1.3511	1.6054	-1.85082	1.53546	-1.59419	1.71027	1.55771	1.6103	1.45742	1.70431	-1.77484	1.66404	1.63063	1.56236	1.43557	1.41207	-1.74938	1.44386	1.58777	1.45752	1.58115	-1.66167	1.48471	1.58742	1.5551	1.49056	-1.78151	1.55145	1.47479	1.66642	1.67929	1.54304	1.63362
BASEMENT_MEMBRANE	-1.72779	1.68002	1.53568	1.64533	-1.74057	1.7858	1.59993	-1.91297	-1.79371	-1.87123	-1.76747	1.90346	1.5906	1.68289	1.80926	1.96696	1.48731	1.64637	-1.72372	2.04925	-1.79175	1.66768	1.45826	1.54062	1.62451	1.78237	-1.76582	1.58786	1.68221	1.63821	1.48433	1.63131	-1.77529	1.60483	1.677	1.55898	1.65015	-1.61061	1.5992	1.9942	1.53986	1.61165	-1.80887	1.72153	1.69474	1.78097	1.64205	1.59268	1.62413
REACTOME_MRNA_3_END_PROCESSING	-1.71489	1.67952	1.71404	1.59162	-1.59771	1.65957	1.5428	-1.60669	-1.6059	-1.61246	-1.77133	1.61014	1.60394	1.5123	1.60968	1.69102	1.57374	1.56564	-1.72597	1.6155	-1.55175	1.6278	1.82178	1.64448	1.4546	0	-1.73947	1.74451	1.65746	1.48866	1.62857	1.49706	-1.59129	1.53382	1.56125	1.6659	1.55728	-1.8725	1.52968	1.62593	1.55539	1.55148	-1.67226	1.62108	1.55827	1.61706	1.84259	1.62562	1.63531
LEUKOCYTE_MEDIATED_CYTOTOXICITY	-1.80886	1.67918	1.65013	1.52808	-1.67724	1.64512	1.48786	-1.70147	-1.6725	-1.69541	-1.86364	1.63557	1.42309	1.6905	1.70782	1.71571	1.43237	1.58939	-1.93956	1.71175	-1.75282	1.72272	1.73787	1.51656	1.55473	1.50285	-2.02168	1.74087	1.65404	1.60203	1.50995	1.51464	-1.93273	1.48166	1.61138	1.43961	1.62742	-1.94809	1.51976	1.60829	1.5299	1.53973	-1.99422	1.71353	1.43016	1.67021	1.77372	1.50781	1.56859
NF_KAPPAB_IMPORT_INTO_NUCLEUS	-1.75014	1.6784	1.59236	1.64746	-1.62688	1.66204	1.57146	-1.74583	-1.67542	-1.73943	-1.84942	1.76586	1.57279	1.49749	1.69369	1.71014	1.53705	1.5829	-1.86258	1.72239	-1.74641	1.64843	1.61874	1.59431	1.60787	1.68563	-1.87521	1.63268	1.6093	1.66898	1.57293	1.56978	-1.74974	1.58759	1.60683	1.56031	1.64425	-1.82989	1.65511	1.69813	1.61159	1.66762	-1.74966	1.73368	1.63656	1.70658	1.75122	1.62222	1.62066
FOCAL_ADHESION	-1.85792	1.67815	1.80583	1.71571	-1.83197	1.76695	1.75457	-1.76202	-1.81105	-1.77416	-1.8347	1.72508	1.65051	1.66662	1.78813	1.75697	1.59743	1.76225	-1.87953	1.71031	-1.81523	1.82144	1.80863	1.73453	1.67322	1.63513	-1.89697	1.81337	1.78704	1.74153	1.71387	1.60647	-1.74829	1.65344	1.80996	1.70014	1.7637	-1.94149	1.69528	1.71398	1.72704	1.74004	-1.79742	1.83141	1.63963	1.80057	1.80043	1.7233	1.78914
REACTOME_GLOBAL_GENOMIC_NER_GG_NER	-1.35125	1.67762	1.37323	0	-1.36683	1.44749	0	-1.37145	0	-1.30913	-1.50492	1.40147	0	0	1.33472	1.39177	0	0	-1.53026	1.37714	-1.28405	1.38823	1.42768	0	0	0	-1.4513	1.43782	1.29978	0	0	0	-1.49682	0	0	0	0	-1.51458	0	0	0	0	-1.49488	1.33023	0	1.46856	1.60398	0	1.28975
INTERFERON_ALPHA_PRODUCTION	-1.54095	1.67744	1.79523	1.62009	-1.5773	1.59221	1.81751	-1.49813	-1.60751	-1.63794	-1.64056	1.55586	1.90561	1.56843	1.54975	1.59655	1.83809	1.7406	-1.62825	1.51908	-1.65094	1.67242	1.78631	1.82906	1.85479	1.61679	-1.5503	1.63711	1.55279	1.58205	1.78966	1.83342	-1.5079	1.89926	1.64722	1.77762	1.72675	-1.59635	1.75387	1.54811	1.79354	1.79692	-1.49953	1.63611	1.60843	1.6627	1.78563	1.76972	1.63311
MESENCHYME_MORPHOGENESIS	-1.64295	1.67717	1.46309	1.46086	-1.62061	1.55003	1.36976	-1.72531	-1.69573	-1.73237	-1.64734	1.78065	1.36365	1.47412	1.69246	1.67968	1.35862	1.45147	-1.82559	1.76787	-1.76688	1.4925	1.48675	1.34217	1.41358	1.64569	-1.82433	1.50139	1.52545	1.57038	1.32912	1.35507	-1.76087	1.38328	1.48414	1.36428	1.48066	-1.61776	1.37899	1.81132	1.40492	1.42048	-1.77706	1.59479	1.53393	1.64242	1.53481	1.35846	1.40117
POSITIVE_REGULATION_OF_MONOCYTE_CHEMOTAXIS	-1.59285	1.67685	1.40131	1.38882	-1.51253	1.55384	0	-1.60891	-1.47684	-1.61343	-1.78555	1.66319	0	1.37339	1.53002	1.62401	0	1.32254	-1.79484	1.59177	-1.47511	1.38866	1.34893	1.29773	0	1.76939	-1.83891	1.61151	1.39077	1.43172	0	0	-1.53212	0	1.40218	0	1.3164	-1.86658	0	1.61914	1.3345	0	-1.58378	1.59975	0	1.57948	1.72412	1.28365	1.30964
CELLULAR_RESPONSE_TO_VITAMIN	-1.84299	1.67422	1.67172	1.5518	-1.70741	1.61949	1.5449	-1.76599	-1.76864	-1.78943	-1.82442	1.77206	1.45539	1.56609	1.7618	1.71418	1.42611	1.50229	-1.84291	1.68832	-1.80576	1.62257	1.59295	1.60128	1.52391	1.74689	-1.93481	1.71889	1.62508	1.63385	1.5008	1.4294	-1.80974	1.53496	1.62231	1.53099	1.54865	-1.90197	1.46401	1.71907	1.57318	1.52673	-1.81413	1.6742	1.60775	1.73009	1.71756	1.5248	1.57029
BIOCARTA_NFKB_PATHWAY	-1.84519	1.67335	1.96583	1.8335	-1.72731	1.77173	1.6895	-1.80824	-1.85142	-1.80796	-1.78833	1.76731	1.58701	1.78839	1.75919	1.76181	1.58717	1.7544	-1.76421	1.70183	-1.79084	1.96186	1.93872	1.70388	1.716	1.5223	-1.79466	1.88523	1.74704	1.83861	1.72173	1.66659	-1.64472	1.64932	1.86672	1.57506	1.75018	-1.79509	1.70445	1.7892	1.71386	1.7111	-1.65539	1.75625	1.50793	1.78912	1.73694	1.68608	1.75078
POSITIVE_REGULATION_OF_STEROID_BIOSYNTHETIC_PROCESS	0	1.67257	0	0	0	0	0	-1.4516	0	-1.36306	0	1.43845	0	0	0	0	0	0	0	1.34873	0	0	0	0	0	0	0	0	0	0	0	0	-1.60448	0	0	0	0	0	0	1.4382	0	0	-1.39898	0	0	0	0	0	0
CELL_SUBSTRATE_ADHERENS_JUNCTION	-1.82887	1.67201	1.78309	1.6916	-1.80984	1.76091	1.71892	-1.75904	-1.78797	-1.75658	-1.79965	1.70243	1.6249	1.65916	1.77329	1.74595	1.58365	1.75067	-1.84412	1.68599	-1.80405	1.81233	1.78314	1.72415	1.65424	1.64324	-1.87649	1.79906	1.76312	1.74781	1.69138	1.58653	-1.73398	1.64781	1.78212	1.67219	1.74727	-1.92378	1.68937	1.69738	1.70671	1.72575	-1.7703	1.81152	1.61318	1.78447	1.79287	1.70256	1.77599
CELL_SUBSTRATE_JUNCTION	-1.83155	1.67188	1.77813	1.7085	-1.80246	1.76169	1.73563	-1.77947	-1.79206	-1.76126	-1.81558	1.72428	1.62989	1.66458	1.78903	1.7478	1.58955	1.75706	-1.84815	1.696	-1.80843	1.81388	1.77636	1.71914	1.65594	1.64044	-1.87942	1.80054	1.76195	1.74025	1.6859	1.59507	-1.74766	1.64546	1.78808	1.67208	1.75867	-1.92352	1.68704	1.70753	1.7088	1.72696	-1.77526	1.81171	1.63514	1.81458	1.78355	1.69829	1.75968
POSITIVE_REGULATION_OF_TUMOR_NECROSIS_FACTOR_SUPERFAMILY_CYTOKINE_PRODUCTION	-2.07555	1.66973	2.01305	1.93366	-2.02149	1.97077	1.85481	-1.93386	-2.08488	-1.97026	-2.14376	1.84324	1.75555	1.97914	1.95166	1.83004	1.84802	1.95939	-1.95198	1.81755	-1.98562	1.9736	2.04385	1.93566	1.851	1.66288	-2.01852	2.03437	1.96702	1.93794	1.97052	1.90539	-1.7035	1.81764	1.93122	1.73023	1.90909	-2.24627	1.80873	1.78997	1.95794	1.84269	-1.76794	1.96417	1.82995	1.99267	1.98097	1.81369	1.9094
SIGNAL_TRANSDUCTION_INVOLVED_IN_REGULATION_OF_GENE_EXPRESSION	0	1.66833	0	0	0	0	0	0	0	0	0	1.40127	0	0	0	0	0	0	-1.34602	0	0	0	0	0	0	1.78161	0	0	0	0	0	0	-1.63299	0	0	0	0	0	0	1.4573	0	0	-1.53729	0	0	0	0	0	0
RESPONSE_TO_XENOBIOTIC_STIMULUS	0	1.66792	0	0	0	0	0	0	0	0	0	0	0	0	0	0	0	0	-1.33579	0	0	0	0	0	0	0	-1.35849	0	0	0	0	0	-1.69272	0	0	0	0	0	0	0	0	0	-1.6641	0	0	0	0	0	0
CELLULAR_RESPONSE_TO_INTERLEUKIN_1	-1.77627	1.66739	1.6428	1.60112	-1.78448	1.7409	1.63812	-1.72631	-1.77161	-1.77358	-1.83706	1.70052	1.5818	1.69205	1.73264	1.83432	1.49656	1.68964	-1.82787	1.74216	-1.796	1.69621	1.66116	1.66126	1.59585	1.65029	-1.9017	1.69018	1.67432	1.62601	1.54944	1.53661	-1.79722	1.60901	1.66274	1.62595	1.65278	-1.88611	1.59893	1.65721	1.63351	1.62923	-1.78756	1.72645	1.61826	1.73126	1.73489	1.59267	1.62352
HIPPO_SIGNALING	-2.03656	1.66618	1.84592	1.97538	-2.18392	1.94368	1.88828	-1.98589	-2.15438	-2.15064	-2.0248	1.89077	1.84664	1.942	2.10653	2.07138	1.74938	2.00138	-1.99565	1.83577	-2.25153	1.92511	1.77889	1.81597	1.90234	1.80675	-2.09585	1.80117	1.9882	2.06027	1.81724	1.85669	-1.802	1.88267	2.10725	1.81006	2.04192	-2.01847	1.94177	1.90452	1.89799	1.92126	-1.88387	1.97116	1.89146	1.95562	1.78064	1.89265	1.91012
REGULATION_OF_T_CELL_MEDIATED_IMMUNITY	-1.82584	1.66543	1.56383	1.55009	-1.70606	1.67096	1.46792	-1.67999	-1.73669	-1.775	-1.8823	1.68018	1.34856	1.59563	1.68783	1.69133	1.34	1.49755	-1.88185	1.68994	-1.75212	1.66435	1.5538	1.51654	1.46527	1.57405	-1.9604	1.63389	1.64569	1.66531	1.35219	1.41305	-1.9409	1.44936	1.65907	1.36963	1.64824	-1.79588	1.5129	1.62754	1.50243	1.53682	-2.00774	1.69886	1.4345	1.65774	1.64938	1.54667	1.54199
REGULATION_OF_LEUKOCYTE_MEDIATED_CYTOTOXICITY	-1.81357	1.66541	1.64076	1.54514	-1.67591	1.61893	1.50147	-1.6586	-1.67307	-1.66606	-1.84278	1.61335	1.44466	1.64401	1.66628	1.66062	1.42912	1.58952	-1.84641	1.66236	-1.74727	1.66225	1.63248	1.51272	1.56049	1.60769	-1.91769	1.72606	1.61197	1.6009	1.46234	1.52591	-1.88003	1.5119	1.63461	1.45199	1.66073	-1.89845	1.54991	1.59013	1.53931	1.58848	-1.97628	1.68859	1.47511	1.66515	1.68252	1.52606	1.61202
CELLULAR_RESPONSE_TO_LIPOPOLYSACCHARIDE	-1.88089	1.66532	1.79911	1.70943	-1.85565	1.69192	1.66772	-1.66954	-1.83148	-1.74038	-1.802	1.68171	1.59973	1.69601	1.70862	1.66516	1.59432	1.81243	-1.7775	1.63783	-1.78519	1.89133	1.78807	1.70426	1.65446	1.57995	-1.7797	1.86524	1.79709	1.71749	1.66095	1.58852	-1.67385	1.65515	1.78688	1.62071	1.71199	-2.02628	1.67235	1.58589	1.73606	1.68338	-1.74451	1.78139	1.57746	1.81573	1.87817	1.66812	1.75014
SCAVENGER_RECEPTOR_ACTIVITY	-1.56429	1.66462	1.48564	1.49568	-1.55192	1.55262	1.45001	-1.58236	-1.57888	-1.59608	-1.60887	1.65747	1.44431	1.61863	1.65062	1.74531	1.43407	1.49851	-1.69317	1.90337	-1.62179	1.57424	1.36798	1.45265	1.50446	1.67106	-1.55091	1.48632	1.52106	1.52476	1.42439	1.48085	-1.91482	1.49421	1.5471	1.44292	1.52651	-1.51494	1.49166	1.74439	1.49097	1.5025	-1.86125	1.6587	1.54259	1.56532	1.49632	1.49764	1.4753
AXONEMAL_DYNEIN_COMPLEX_ASSEMBLY	-1.33851	1.66434	0	1.36004	-1.3227	1.39515	0	-1.58141	-1.39692	-1.53193	-1.46026	1.68586	1.30275	0	1.4169	1.45626	0	1.33508	-1.59737	1.5422	-1.3488	1.31386	0	0	1.33051	1.90187	-1.62664	0	1.34265	1.36858	0	0	-1.833	0	1.32338	0	1.32764	-1.35167	1.30595	1.75792	0	1.31225	-1.82057	1.29814	1.41119	1.47749	1.30803	1.29747	0
RESPONSE_TO_MOLECULE_OF_BACTERIAL_ORIGIN	-1.85738	1.66277	1.718	1.69053	-1.79307	1.69602	1.65048	-1.64689	-1.75102	-1.72197	-1.83116	1.62873	1.53696	1.67367	1.72701	1.6729	1.54578	1.73552	-1.80313	1.61395	-1.80265	1.7911	1.75095	1.66143	1.64989	1.53196	-1.83546	1.80872	1.78309	1.69018	1.6418	1.57911	-1.7641	1.60452	1.76138	1.56485	1.70325	-1.97852	1.63885	1.54465	1.68254	1.66936	-1.78891	1.7601	1.48	1.74514	1.80769	1.66681	1.72803
TRANSFORMING_GROWTH_FACTOR_BETA_BINDING	-1.58238	1.66186	1.61771	1.52504	-1.54121	1.55626	1.49671	-1.56773	-1.6141	-1.57842	-1.62328	1.63761	1.54559	1.61211	1.58681	1.64296	1.41937	1.59901	-1.7011	1.69523	-1.66391	1.56938	1.50476	1.4904	1.53602	1.55017	-1.63647	1.67023	1.61802	1.54699	1.46198	1.49726	-1.75829	1.50089	1.63799	1.50619	1.58722	-1.60471	1.53554	1.68357	1.50864	1.54158	-1.6871	1.58853	1.37862	1.61437	1.70155	1.49065	1.53223
POSITIVE_REGULATION_OF_TUMOR_NECROSIS_FACTOR_PRODUCTION	-2.09292	1.66185	2.03182	1.92273	-2.0157	2.00488	1.86152	-1.92102	-2.08147	-1.95108	-2.13008	1.83892	1.7813	1.96173	1.94242	1.88605	1.86997	1.97698	-1.93831	1.82337	-1.98465	2.00072	2.05867	1.96146	1.85254	1.73473	-2.01814	2.02946	1.95179	1.94379	1.98567	1.88981	-1.75217	1.83024	1.9593	1.78321	1.91665	-2.21662	1.81485	1.8212	1.9939	1.83508	-1.79707	1.97931	1.81474	1.99931	1.99982	1.83597	1.92222
GLUTATHIONE_BINDING	0	1.66153	0	0	0	0	0	0	0	0	0	0	0	0	0	0	0	0	-1.37332	0	0	0	0	0	0	1.51089	0	0	0	0	0	0	-1.83095	0	0	0	0	0	0	0	0	0	-1.79663	0	0	0	0	0	0
REGULATION_OF_STEM_CELL_DIFFERENTIATION	-1.67824	1.66147	1.4707	1.52431	-1.65293	1.53831	1.45907	-1.68359	-1.66443	-1.68725	-1.7049	1.69057	1.42815	1.57526	1.75009	1.67505	1.33964	1.53007	-1.76088	1.64442	-1.82223	1.51842	1.49091	1.43643	1.46627	1.59937	-1.72637	1.60017	1.55456	1.60702	1.34155	1.40915	-1.78241	1.42689	1.57294	1.43065	1.50867	-1.81073	1.43713	1.74469	1.42759	1.49483	-1.82372	1.55547	1.45075	1.67909	1.53289	1.45929	1.478
POSITIVE_REGULATION_OF_CYSTEINE_TYPE_ENDOPEPTIDASE_ACTIVITY	-1.58471	1.66144	1.41279	1.38036	-1.53116	1.48874	1.30335	-1.54929	-1.52408	-1.50864	-1.60687	1.47232	0	1.27901	1.45127	1.43404	0	1.294	-1.64679	1.45674	-1.51338	1.47221	1.39072	1.3504	0	0	-1.66787	1.49654	1.41594	1.41917	0	0	-1.71193	0	1.4195	1.33815	1.36787	-1.73435	0	1.37543	0	1.30675	-1.72147	1.53955	1.38938	1.53123	1.63889	1.32446	1.42432
REGULATION_OF_CHEMOTAXIS	-1.77323	1.65991	1.69807	1.6593	-1.70999	1.7333	1.62736	-1.72631	-1.75932	-1.73296	-1.76822	1.68908	1.6137	1.67045	1.73705	1.74984	1.6008	1.64036	-1.76421	1.71088	-1.76857	1.67272	1.6633	1.64976	1.63274	1.60591	-1.74699	1.70501	1.67455	1.65454	1.60573	1.6199	-1.69596	1.62872	1.67821	1.64827	1.64887	-1.84555	1.65992	1.67843	1.63291	1.63335	-1.76773	1.76328	1.59565	1.74257	1.70345	1.65536	1.69354
PROTEIN_N_LINKED_GLYCOSYLATION_VIA_ASPARAGINE	-1.29499	1.65937	1.42909	1.33814	-1.29319	0	1.45166	0	-1.28961	0	0	0	1.59021	0	0	0	1.34101	1.34219	0	0	0	1.34868	1.4024	1.42336	0	0	0	0	1.2846	0	1.47691	0	0	1.4103	1.32711	1.5213	1.36808	-1.34049	1.39898	1.31213	1.44115	1.43025	0	0	1.6138	0	1.3155	1.34614	1.4177
GLOMERULAR_MESANGIUM_DEVELOPMENT	-1.51337	1.65923	1.40571	1.42476	-1.46046	1.57041	1.36514	-1.63591	-1.49551	-1.64846	-1.5604	1.49827	1.36209	1.45545	1.6232	1.64979	1.37922	1.40177	-1.64749	1.55121	-1.68408	1.45243	1.46972	1.34613	1.38603	1.65112	-1.63362	1.57255	1.42088	1.42915	1.39688	1.35771	-1.6549	1.31754	1.41402	1.36619	1.40601	-1.51625	1.32488	1.54193	1.35462	1.37699	-1.60711	1.57732	1.37885	1.47692	1.51834	1.34799	1.35333
GROWTH_FACTOR_BINDING	-1.72012	1.65838	1.60005	1.56306	-1.69964	1.6916	1.54164	-1.8017	-1.72974	-1.77934	-1.77844	1.70922	1.55596	1.6226	1.69629	1.73683	1.48639	1.56663	-1.75874	1.67746	-1.73288	1.63093	1.50984	1.54691	1.53544	1.72637	-1.81548	1.70367	1.60717	1.56835	1.48875	1.54375	-1.7945	1.55011	1.59356	1.5206	1.56946	-1.79529	1.5885	1.7225	1.53621	1.59357	-1.70052	1.64009	1.60729	1.67763	1.68186	1.52833	1.55712
BONE_MINERALIZATION	-1.79562	1.65734	1.64808	1.62162	-1.86085	1.72393	1.56563	-1.78245	-1.86538	-1.86654	-1.83362	1.7373	1.55328	1.65734	1.89345	1.84761	1.5653	1.64999	-1.82174	1.74336	-1.91926	1.68738	1.60671	1.49914	1.63844	1.61104	-1.80496	1.73815	1.69119	1.72743	1.54184	1.60749	-1.86372	1.53231	1.74668	1.50446	1.67213	-1.74084	1.55298	1.76223	1.54872	1.57125	-1.89231	1.79415	1.61187	1.71476	1.6298	1.52674	1.6082
RESPONSE_TO_LIPOPOLYSACCHARIDE	-1.83628	1.65716	1.70754	1.67201	-1.7823	1.68191	1.62075	-1.62401	-1.73243	-1.69924	-1.80258	1.61599	1.50569	1.65261	1.72573	1.66023	1.49921	1.72597	-1.76871	1.6	-1.80911	1.77889	1.72785	1.63987	1.61838	1.54099	-1.78936	1.78968	1.76008	1.67356	1.62161	1.56207	-1.75997	1.58795	1.74322	1.53718	1.68604	-1.95857	1.62384	1.53108	1.65417	1.65148	-1.78056	1.75223	1.45938	1.74395	1.80093	1.65067	1.70022
GASTRULATION	-1.64004	1.65677	1.58668	1.53234	-1.69936	1.60533	1.54857	-1.71757	-1.66184	-1.7164	-1.72998	1.67515	1.55793	1.69526	1.64017	1.70662	1.5931	1.65629	-1.74956	1.72696	-1.70744	1.57195	1.57566	1.5168	1.57853	1.6373	-1.74601	1.56258	1.57873	1.58263	1.61414	1.59245	-1.85506	1.56856	1.59288	1.5353	1.57774	-1.70872	1.56786	1.6934	1.56135	1.58201	-1.78579	1.58641	1.56736	1.61853	1.59496	1.53346	1.54989
VITAMIN_METABOLIC_PROCESS	-1.56105	1.65655	1.41607	1.41187	-1.59504	1.58901	1.39615	-1.54359	-1.48845	-1.51496	-1.57923	1.55682	1.42191	1.43604	1.53808	1.55116	1.3309	1.38998	-1.66835	1.58996	-1.51568	1.44685	1.42684	1.48285	1.35457	1.74486	-1.64807	1.5486	1.56301	1.45701	1.33101	1.34289	-1.65515	1.38726	1.46743	1.40516	1.40266	-1.66906	1.4423	1.51777	1.42343	1.39186	-1.67053	1.55906	1.55574	1.55441	1.61437	1.42569	1.45496
WNT_PROTEIN_BINDING	-1.42416	1.65623	1.53319	1.35679	-1.69234	1.44124	1.49933	-1.70378	-1.67126	-1.84349	-1.58269	1.63374	1.49717	1.69078	1.93497	1.77785	1.38023	1.47406	-1.64599	1.62519	-1.97046	1.39887	1.4279	1.49651	1.49129	0	-1.68618	1.56588	1.41184	1.43235	1.36744	1.49807	-1.76974	1.53422	1.46719	1.50332	1.47338	-1.40801	1.50877	1.62146	1.54614	1.43448	-1.84378	1.45621	0	1.51193	1.51881	1.41237	1.41861
REGULATION_OF_HEART_MORPHOGENESIS	-1.54825	1.65609	1.35574	0	-1.45216	1.61468	1.28828	-1.70044	-1.437	-1.54854	-1.63234	1.58841	0	1.4514	1.56026	1.72468	0	0	-1.78433	1.82033	-1.74384	1.31741	1.46855	0	1.31154	0	-1.78732	1.52265	1.31308	1.36758	1.38558	0	-1.77723	1.31333	1.31081	0	1.32047	-1.58859	1.31222	1.54107	0	1.29978	-1.82427	1.58012	1.41615	1.48889	1.3927	1.29278	1.32184
S100_PROTEIN_BINDING	0	1.65589	0	0	0	0	0	0	0	0	0	0	0	0	0	0	0	0	-1.39792	1.30373	0	0	0	0	0	0	0	0	0	0	0	0	-1.40808	0	0	0	0	0	0	0	0	0	-1.47367	0	0	0	0	0	0
RESPONSE_TO_VIRUS	-1.86731	1.65276	1.69746	1.67881	-1.79793	1.71586	1.69621	-1.68551	-1.80654	-1.76769	-1.83248	1.64884	1.61657	1.67709	1.76339	1.70616	1.70348	1.81243	-1.77208	1.64065	-1.76945	1.81961	1.77647	1.67063	1.73282	1.61913	-1.80543	1.81052	1.76088	1.66747	1.70623	1.71504	-1.66216	1.62273	1.77856	1.63793	1.69639	-1.92747	1.68984	1.61119	1.71279	1.68996	-1.69503	1.70719	1.63407	1.77569	1.82648	1.66913	1.69425
NUCLEAR_ENVELOPE_ORGANIZATION	-1.80866	1.65274	1.70023	1.71411	-1.72858	1.68587	1.60338	-1.65729	-1.74446	-1.66832	-1.68893	1.75208	1.59359	1.58584	1.72286	1.65306	1.49384	1.67279	-1.65917	1.57136	-1.70281	1.75812	1.71227	1.65414	1.63534	1.53513	-1.62434	1.67226	1.70879	1.55465	1.55853	1.57741	-1.66455	1.53353	1.62579	1.55995	1.63677	-1.76357	1.65311	1.76189	1.57322	1.58376	-1.67014	1.78142	1.75175	1.78465	1.72459	1.60146	1.67276
MESENCHYMAL_CELL_DEVELOPMENT	-1.72334	1.65259	1.49445	1.47703	-1.76929	1.60463	1.44627	-1.6847	-1.69623	-1.74212	-1.71667	1.65794	1.37513	1.55955	1.73274	1.67003	1.33319	1.49477	-1.73283	1.66088	-1.78345	1.53778	1.48189	1.43339	1.48889	1.64138	-1.72323	1.59319	1.57917	1.57808	1.33021	1.41145	-1.77176	1.43767	1.5857	1.4053	1.52269	-1.70047	1.44749	1.71338	1.42776	1.459	-1.77052	1.63783	1.44303	1.64565	1.52496	1.46002	1.48561
POSITIVE_REGULATION_OF_LEUKOCYTE_MEDIATED_IMMUNITY	-1.89758	1.65243	1.6762	1.64812	-1.80436	1.67468	1.58689	-1.74544	-1.78191	-1.76396	-1.8194	1.71437	1.5376	1.65168	1.75302	1.78545	1.49262	1.63688	-1.8219	1.76844	-1.82664	1.73387	1.73998	1.63614	1.59624	1.62336	-1.86438	1.75439	1.65617	1.68534	1.60712	1.59254	-1.80761	1.57888	1.76261	1.54795	1.68247	-1.80146	1.63181	1.69255	1.61509	1.62524	-1.80374	1.78996	1.59036	1.8056	1.70237	1.60082	1.66422
RNA_POLYMERASE_II_TRANSCRIPTION_FACTOR_COMPLEX	-1.55951	1.65106	1.44532	1.39206	-1.38489	1.45921	1.30043	-1.4572	-1.3738	-1.42959	-1.56292	1.51721	0	1.29835	1.44331	1.51557	0	0	-1.57325	1.52961	-1.39847	1.47702	1.5012	1.36703	0	0	-1.52394	1.59205	1.47086	1.32917	0	0	-1.5596	0	1.3489	1.39382	0	-1.69583	0	1.42518	1.29777	0	-1.63025	1.49376	0	1.45365	1.68535	1.39928	1.40287
SA_MMP_CYTOKINE_CONNECTION	-1.81474	1.65062	1.54752	1.60259	-1.59507	1.71764	1.57493	-1.77841	-1.76976	-1.70419	-1.8451	1.62683	1.54432	1.48869	1.64318	1.60668	1.49316	1.69449	-1.76777	1.6245	-1.63211	1.7162	1.54111	1.61628	1.59587	1.64045	-1.83761	1.58381	1.53722	1.51655	1.51049	1.57478	-1.54386	1.58605	1.53304	1.57048	1.61087	-1.82502	1.59694	1.70264	1.61221	1.57779	-1.67781	1.66752	1.65972	1.74378	1.58456	1.56148	1.59387
CELLULAR_RESPONSE_TO_UNFOLDED_PROTEIN	-1.87494	1.65052	1.63275	1.75127	-1.85077	1.83008	1.66361	-1.9655	-1.88938	-1.9685	-1.75397	1.96392	1.58532	1.70029	1.90753	1.83429	1.60135	1.70712	-1.81621	1.81004	-1.90478	1.70964	1.55589	1.64645	1.63424	1.57069	-1.84641	1.64164	1.72444	1.75199	1.61505	1.51141	-1.65811	1.55978	1.75705	1.64311	1.71043	-1.79946	1.63088	1.85986	1.65904	1.67354	-1.67486	1.72252	1.7188	1.85345	1.68609	1.64564	1.68882
LEUKOCYTE_MEDIATED_IMMUNITY	-1.90392	1.65048	1.7263	1.69378	-1.83038	1.72965	1.69149	-1.74806	-1.81859	-1.79737	-1.86705	1.72802	1.64008	1.74666	1.80854	1.77474	1.62508	1.74328	-1.88296	1.74052	-1.85428	1.79303	1.8394	1.69594	1.71466	1.51827	-1.92505	1.79966	1.73431	1.75998	1.7307	1.70206	-1.77574	1.68061	1.78042	1.63393	1.77818	-1.98939	1.71221	1.65185	1.72294	1.75154	-1.86016	1.82414	1.60529	1.75488	1.78077	1.67576	1.73575
REGULATION_OF_TRANSCRIPTION_REGULATORY_REGION_DNA_BINDING	-1.31466	1.6502	0	0	0	1.27648	0	0	0	-1.28624	-1.40374	1.33112	0	0	1.31485	1.28708	0	0	-1.40473	1.34137	0	1.31804	0	0	0	0	-1.31867	1.36782	0	0	0	0	-1.54643	0	0	0	0	-1.39075	0	0	0	0	-1.52634	1.32978	0	1.35878	1.48967	0	0
ANTIGEN_BINDING	-1.72724	1.65013	1.53145	1.45137	-1.66972	1.5391	1.47807	-1.65372	-1.72328	-1.67262	-1.74178	1.57979	1.41696	1.51671	1.56433	1.53703	1.38767	1.45882	-1.77022	1.5236	-1.62057	1.54471	1.52783	1.51148	1.4558	0	-1.84104	1.5314	1.52977	1.50078	1.46016	1.43059	-1.84198	1.49836	1.48686	1.4237	1.48905	-2.00334	1.46873	1.54933	1.49058	1.48312	-1.83476	1.50711	1.34268	1.65039	1.52844	1.48733	1.49402
HISTONE_METHYLTRANSFERASE_COMPLEX	-1.71837	1.64959	1.77644	1.76172	-1.6632	1.76333	1.58698	-1.73956	-1.74036	-1.76367	-1.72328	1.76417	1.56116	1.56383	1.66279	1.78515	1.47525	1.61403	-1.71971	1.77496	-1.70019	1.85408	1.7325	1.69898	1.47048	1.65658	-1.72949	1.81626	1.84144	1.65804	1.4422	1.48483	-1.55791	1.51658	1.64833	1.58622	1.61267	-1.64253	1.57787	1.78352	1.55423	1.54244	-1.65008	1.7486	1.7507	1.74978	1.69163	1.67994	1.76198
NABA_ECM_GLYCOPROTEINS	-1.58916	1.64912	1.49911	1.52757	-1.59115	1.56886	1.43839	-1.74471	-1.64673	-1.69805	-1.66009	1.76468	1.43912	1.5919	1.67577	1.79268	1.31207	1.51445	-1.70265	1.75496	-1.65838	1.53465	1.34632	1.45019	1.44197	1.61587	-1.6796	1.55711	1.54134	1.59467	1.29017	1.39385	-1.85392	1.43939	1.55639	1.45106	1.57783	-1.4499	1.44066	1.83498	1.46061	1.45876	-1.8493	1.5835	1.45173	1.56842	1.53222	1.46054	1.47304
REGULATION_OF_STEROID_HORMONE_BIOSYNTHETIC_PROCESS	-1.50148	1.64853	1.32903	1.49888	-1.58073	1.45523	1.38086	-1.77465	-1.62166	-1.63277	-1.54027	1.54604	1.34634	1.34629	1.66061	1.60544	0	1.40197	-1.76275	1.50301	-1.77775	1.42692	0	1.38329	1.38773	1.57785	-1.6644	1.39977	1.39532	1.501	0	1.35458	-1.75081	1.34098	1.47274	1.38578	1.47169	-1.37495	1.38082	1.54413	1.32907	1.45757	-1.66619	1.5171	1.45444	1.4653	1.29373	1.40583	1.42416
REGULATION_OF_PHOSPHATIDYLINOSITOL_3_KINASE_ACTIVITY	-1.66259	1.64827	1.83144	1.70713	-1.67957	1.61028	1.78214	-1.66235	-1.67146	-1.68945	-1.59039	1.66202	1.67797	1.77841	1.63764	1.61509	1.67379	1.73443	-1.64772	1.62379	-1.65698	1.71647	1.7627	1.79088	1.73154	1.61833	-1.62791	1.62564	1.7924	1.69939	1.74823	1.70526	-1.56857	1.76627	1.78505	1.71678	1.71925	-1.69452	1.78107	1.70913	1.79908	1.76876	-1.64448	1.62098	1.57507	1.62767	1.61874	1.74499	1.79856
REGULATION_OF_ADAPTIVE_IMMUNE_RESPONSE_BASED_ON_SOMATIC_RECOMBINATION_OF_IMMUNE_RECEPTORS_BUILT_FROM_IMMUNOGLOBULIN_SUPERFAMILY_DOMAINS	-1.81445	1.64799	1.61978	1.5919	-1.74291	1.64232	1.57692	-1.67497	-1.72984	-1.72815	-1.77702	1.65691	1.50562	1.63414	1.75339	1.73277	1.52025	1.60735	-1.87952	1.75538	-1.81198	1.68347	1.7008	1.58796	1.57774	0	-1.97963	1.6909	1.65489	1.67775	1.61899	1.53731	-1.86534	1.55105	1.68774	1.51621	1.65595	-1.91427	1.57546	1.66345	1.5896	1.6042	-1.92939	1.77906	1.57775	1.68463	1.72031	1.58549	1.63518
MESENCHYMAL_CELL_DIFFERENTIATION	-1.70852	1.64736	1.4995	1.46958	-1.73223	1.58614	1.44704	-1.6992	-1.6839	-1.73545	-1.68991	1.67103	1.38485	1.55189	1.74011	1.67116	1.33208	1.51349	-1.75844	1.66683	-1.78221	1.50789	1.47123	1.42805	1.48071	1.63991	-1.71763	1.60486	1.52765	1.54244	1.35295	1.41195	-1.75821	1.44745	1.58344	1.41618	1.51998	-1.65589	1.44408	1.69945	1.41314	1.46066	-1.82164	1.61515	1.43784	1.64979	1.51024	1.46605	1.4928
POSITIVE_REGULATION_OF_CELL_MIGRATION	-1.94842	1.64701	1.81422	1.81793	-1.92457	1.79882	1.79562	-1.81332	-1.94435	-1.88675	-1.91246	1.75661	1.74171	1.79449	1.88611	1.84085	1.69412	1.83398	-1.87714	1.74993	-1.97272	1.87892	1.78037	1.8012	1.82223	1.66798	-1.95247	1.8418	1.8641	1.83676	1.75303	1.77747	-1.76116	1.77386	1.89294	1.74648	1.84682	-1.99775	1.79761	1.77564	1.82247	1.83983	-1.83697	1.82534	1.65392	1.82507	1.78811	1.80214	1.83147
FORMATION_OF_PRIMARY_GERM_LAYER	-1.5737	1.64656	1.58621	1.56357	-1.68089	1.57631	1.57045	-1.6451	-1.62511	-1.61633	-1.67193	1.59376	1.60136	1.71088	1.63746	1.70166	1.58321	1.66364	-1.67457	1.68052	-1.62216	1.56149	1.62041	1.5547	1.60134	1.54238	-1.65199	1.5972	1.62567	1.62951	1.60566	1.57962	-1.72504	1.57999	1.61443	1.56723	1.64445	-1.62239	1.57634	1.6542	1.60065	1.57791	-1.65733	1.58483	1.55913	1.60407	1.56882	1.56901	1.55598
IMMUNE_EFFECTOR_PROCESS	-1.91981	1.64648	1.77036	1.71625	-1.83154	1.74789	1.73975	-1.78344	-1.84366	-1.81795	-1.89944	1.73016	1.64414	1.76629	1.83438	1.78514	1.66927	1.79346	-1.88295	1.74614	-1.87575	1.80641	1.91473	1.72461	1.75969	1.58941	-1.95205	1.81705	1.75283	1.76766	1.76825	1.72869	-1.76325	1.71289	1.8046	1.65101	1.797	-2.06066	1.72044	1.69964	1.76046	1.75571	-1.8433	1.8321	1.62748	1.81202	1.79889	1.71018	1.75478
NUCLEOTIDE_EXCISION_REPAIR	-1.52417	1.64576	1.46558	1.49126	-1.53864	1.62009	1.39188	-1.5645	-1.41781	-1.52117	-1.63728	1.51265	1.37216	1.35587	1.48576	1.52883	1.32839	1.42053	-1.57611	1.45124	-1.43451	1.5417	1.44926	1.44839	1.38644	1.50861	-1.54922	1.58202	1.55997	1.42909	0	1.30896	-1.52745	1.39426	1.42856	1.4329	1.38962	-1.52904	1.40376	1.46757	1.35467	1.34511	-1.46509	1.46031	1.41095	1.60695	1.68105	1.43449	1.45628
REGULATION_OF_TRANSLATIONAL_INITIATION	-1.6333	1.64571	1.54407	1.46979	-1.5799	1.58982	1.41906	-1.62346	-1.5911	-1.61133	-1.6393	1.54723	1.42255	1.4193	1.57628	1.60261	1.37358	1.33886	-1.68405	1.5871	-1.66013	1.5409	1.55018	1.50235	0	0	-1.63689	1.55082	1.50821	1.42267	1.38284	0	-1.70423	1.34533	1.48931	1.44187	1.38826	-1.72334	1.35234	1.48781	1.377	1.35529	-1.76082	1.59231	1.42163	1.57963	1.5475	1.45269	1.53076
CELLULAR_RESPONSE_TO_MOLECULE_OF_BACTERIAL_ORIGIN	-1.87476	1.64563	1.82957	1.72091	-1.86197	1.70552	1.69623	-1.6475	-1.83904	-1.75668	-1.79763	1.66352	1.60942	1.68974	1.71004	1.65064	1.62408	1.80869	-1.77612	1.63319	-1.77417	1.89297	1.79904	1.71821	1.69597	1.55994	-1.77121	1.87131	1.81789	1.69062	1.70034	1.62742	-1.65767	1.64881	1.78075	1.63769	1.73742	-2.03678	1.6801	1.55844	1.74655	1.70608	-1.74604	1.76199	1.57178	1.79	1.85634	1.67392	1.76547
WOUND_HEALING	-1.80935	1.64537	1.69046	1.64291	-1.72945	1.68904	1.60273	-1.7295	-1.7653	-1.72765	-1.84084	1.69633	1.55367	1.62096	1.71445	1.6703	1.48332	1.67151	-1.7973	1.61097	-1.76293	1.72882	1.68574	1.61672	1.5846	1.57523	-1.83659	1.71698	1.69125	1.67891	1.60123	1.5679	-1.75786	1.56524	1.74674	1.55387	1.65825	-1.94053	1.60377	1.62979	1.60575	1.62524	-1.77018	1.73466	1.53811	1.73244	1.73896	1.6116	1.66222
POSITIVE_REGULATION_OF_LEUKOCYTE_MIGRATION	-1.7668	1.64499	1.66196	1.65901	-1.64686	1.69085	1.59681	-1.66803	-1.70178	-1.72651	-1.79505	1.70135	1.53075	1.68375	1.76545	1.65792	1.57777	1.62758	-1.78969	1.69368	-1.73519	1.6882	1.82971	1.66526	1.60597	0	-1.86905	1.83353	1.71378	1.61789	1.57818	1.57878	-1.65936	1.56445	1.66133	1.54479	1.62944	-1.96745	1.57975	1.62317	1.60891	1.60782	-1.80377	1.7795	1.55897	1.6489	1.80872	1.62185	1.63109
INTERLEUKIN_8_PRODUCTION	-1.82374	1.64276	1.64241	1.55475	-1.75356	1.72225	1.4813	-1.67606	-1.70843	-1.70487	-2.06759	1.57935	1.37	1.70612	1.80122	1.68535	1.3958	1.62196	-1.97592	1.61552	-1.90429	1.75366	1.63114	1.57165	1.45572	0	-1.84997	1.7793	1.6598	1.69344	1.50966	1.46156	-1.73139	1.43653	1.6876	1.43749	1.57225	-1.95679	1.49694	1.4264	1.56939	1.50133	-1.83519	1.65089	1.34563	1.74474	1.77897	1.50516	1.57211
ALDEHYDE_DEHYDROGENASE_NAD_ACTIVITY	-1.43112	1.64152	0	0	0	0	0	-1.48801	-1.33646	-1.42593	-1.49369	1.4494	0	0	0	0	0	0	-1.5897	0	0	0	0	0	0	0	-1.64395	0	0	0	0	0	-1.64105	0	0	0	0	-1.38123	0	1.42845	0	0	-1.62317	0	1.42838	1.3437	0	0	0
ENDOCARDIAL_CUSHION_DEVELOPMENT	-1.72201	1.64132	1.59356	1.51525	-1.68184	1.69306	1.50034	-1.8694	-1.68894	-1.90012	-1.83659	1.93642	1.44556	1.62435	1.86402	1.91987	1.4348	1.5405	-1.84682	2.03688	-1.99445	1.61766	1.5184	1.48516	1.48133	1.60135	-1.93748	1.63817	1.58656	1.64177	1.43484	1.50688	-1.75222	1.49857	1.61609	1.48447	1.55537	-1.81135	1.52805	2.02803	1.51838	1.54393	-1.8251	1.73143	1.46585	1.68159	1.63424	1.52496	1.55859
POSITIVE_REGULATION_OF_CELL_MOTILITY	-1.93565	1.64105	1.80751	1.79614	-1.89107	1.79144	1.76241	-1.80751	-1.92617	-1.87668	-1.88581	1.73054	1.71881	1.77139	1.88008	1.83032	1.65918	1.80544	-1.87236	1.74881	-1.94969	1.86142	1.76379	1.77309	1.77565	1.66439	-1.95446	1.82486	1.84718	1.80801	1.72205	1.75246	-1.76678	1.73545	1.86274	1.71537	1.83051	-1.99083	1.76958	1.7606	1.7914	1.80799	-1.84806	1.80838	1.6391	1.81416	1.76697	1.7688	1.8305
TRABECULA_FORMATION	-1.39446	1.64089	1.39491	1.39229	-1.38452	1.46997	1.36679	-1.4578	-1.47147	-1.56155	-1.48887	1.43963	1.30244	1.49453	1.49122	1.47148	1.36387	1.39713	-1.49019	1.5763	-1.43951	1.43024	1.49972	1.43849	1.39368	1.64376	-1.44538	1.50043	1.40163	1.45531	1.47466	1.33833	-1.56367	1.35199	1.38638	1.377	1.39763	-1.35227	1.37686	1.45862	1.38463	1.39871	-1.52486	1.49437	1.37414	1.47819	1.43869	1.37788	1.39676
RESPONSE_TO_INTERFERON_GAMMA	-1.91053	1.64057	1.55889	1.51002	-1.635	1.67338	1.49008	-1.56245	-1.68974	-1.69964	-1.8809	1.50717	1.3997	1.51005	1.58848	1.56616	1.41425	1.52902	-1.7277	1.53071	-1.61868	1.78784	1.65228	1.54773	1.4289	1.60605	-1.86133	1.67631	1.54818	1.49408	1.49974	1.43632	-1.66911	1.45912	1.52752	1.41468	1.50594	-2.05918	1.48611	1.43518	1.50831	1.48306	-1.6983	1.75089	1.48123	1.79106	1.90258	1.48043	1.54952
POSITIVE_REGULATION_OF_CYSTEINE_TYPE_ENDOPEPTIDASE_ACTIVITY_INVOLVED_IN_APOPTOTIC_PROCESS	-1.54791	1.64012	1.37754	1.35901	-1.44394	1.46082	0	-1.4824	-1.50149	-1.49983	-1.56069	1.45842	0	0	1.38367	1.40561	0	0	-1.62791	1.41187	-1.44594	1.42846	1.35294	1.33914	0	0	-1.61518	1.48043	1.38803	1.33763	0	0	-1.66706	0	1.32457	0	1.31638	-1.73638	0	1.37729	0	0	-1.67821	1.49144	0	1.49283	1.61049	1.30326	1.35006
PEPTIDYL_ASPARAGINE_MODIFICATION	0	1.63987	1.33764	0	0	0	1.44586	0	-1.29122	0	0	0	1.61371	0	0	0	1.40631	1.3838	0	0	0	1.28892	1.29736	1.36444	0	0	0	0	0	0	1.37548	1.33579	0	1.44897	1.29805	1.42113	1.40928	-1.28591	1.36452	0	1.4592	1.43635	0	0	1.56389	0	1.28228	1.35903	1.35673
GLOMERULUS_DEVELOPMENT	-1.64305	1.63969	1.58413	1.62506	-1.6675	1.63551	1.61191	-1.73149	-1.6937	-1.68979	-1.59552	1.77836	1.65192	1.60032	1.67463	1.7205	1.64094	1.60047	-1.68719	1.72755	-1.68771	1.67467	1.54325	1.57931	1.60911	1.65463	-1.66481	1.64263	1.5903	1.62132	1.62103	1.57662	-1.66954	1.6314	1.66492	1.62943	1.64722	-1.54657	1.60844	1.7858	1.62746	1.63785	-1.71476	1.70496	1.63792	1.6724	1.52998	1.56875	1.63779
MACROPHAGE_CHEMOTAXIS	-1.70785	1.63827	1.78179	1.52602	-1.60259	1.57934	1.54525	-1.65071	-1.67035	-1.66646	-1.69396	1.68641	1.50115	1.51173	1.70195	1.66623	1.51785	1.53723	-1.73528	1.67946	-1.76493	1.60451	1.6976	1.59425	1.50617	1.53271	-1.65681	1.69109	1.59532	1.52077	1.70525	1.50217	-1.49502	1.46707	1.61146	1.59648	1.51795	-1.61027	1.48931	1.60393	1.65413	1.52236	-1.57139	1.68496	1.49095	1.66682	1.64771	1.45613	1.69388
MRNA_TRANSCRIPTION	-1.50858	1.6372	1.55083	1.4608	-1.68351	1.55166	1.47628	-1.61776	-1.64385	-1.63064	-1.55922	1.60888	1.37895	1.54744	1.57062	1.55101	1.34329	1.5871	-1.63368	1.64338	-1.64681	1.71043	1.57619	1.47048	1.52609	1.7303	-1.55463	1.57035	1.56393	1.50888	1.41951	1.3616	-1.75495	1.42792	1.6401	1.44077	1.49481	-1.68936	1.49837	1.54732	1.45681	1.46918	-1.79835	1.51454	1.47907	1.49113	1.66945	1.51416	1.42218
REGULATION_OF_STEROID_BIOSYNTHETIC_PROCESS	-1.37796	1.6368	0	1.34652	-1.38746	1.28586	1.29051	-1.52891	-1.4398	-1.47315	-1.46336	1.51598	0	0	1.43108	1.52515	0	0	-1.59758	1.45918	-1.37483	1.33963	0	0	0	1.61419	-1.58044	0	0	1.29202	0	0	-1.76555	0	1.3355	0	1.33189	-1.30967	0	1.50782	0	1.30457	-1.65364	1.34507	0	1.35078	0	1.30408	1.27961
REACTOME_FORMATION_OF_THE_TERNARY_COMPLEX_AND_SUBSEQUENTLY_THE_43S_COMPLEX	-1.45203	1.63652	0	0	0	0	0	-1.44681	0	-1.38498	-1.6086	1.3532	0	0	0	1.30799	0	0	-1.88037	1.37888	-1.35425	0	0	0	0	0	-1.68897	1.3479	0	0	0	0	-1.94877	0	0	0	0	-1.84401	0	0	0	0	-1.85655	0	0	0	1.54455	0	0
RENAL_SYSTEM_DEVELOPMENT	-1.55949	1.63651	1.44448	1.54091	-1.63753	1.49339	1.53104	-1.61709	-1.6257	-1.65286	-1.58079	1.6345	1.47019	1.56742	1.6298	1.6307	1.36484	1.58871	-1.60037	1.59784	-1.62446	1.53038	1.32309	1.45615	1.55659	1.65187	-1.63287	1.42211	1.50935	1.55594	1.37476	1.49759	-1.78675	1.50198	1.58337	1.45931	1.58551	-1.51332	1.51911	1.71974	1.49605	1.55042	-1.74538	1.48771	1.46955	1.549	1.38399	1.49775	1.50126
POSITIVE_REGULATION_OF_ENDOTHELIAL_CELL_APOPTOTIC_PROCESS	-1.33119	1.63641	0	0	-1.36114	1.29659	0	-1.39713	-1.34842	-1.3695	-1.35859	1.43486	0	0	0	1.40223	0	1.29401	-1.64803	1.44459	-1.28293	0	0	0	0	1.54861	-1.43352	1.3124	0	0	0	0	-1.55544	0	0	0	0	-1.3933	0	1.50161	0	0	-1.64142	1.27694	0	1.28489	1.37996	0	0
TELOMERE_MAINTENANCE	-1.70338	1.63587	1.8005	1.78578	-1.72899	1.80136	1.82957	-1.80537	-1.70936	-1.73895	-1.73218	1.72672	1.76051	1.74968	1.72017	1.80135	1.7317	1.73206	-1.72879	1.73704	-1.65785	1.82299	1.80028	1.89962	1.71685	1.52232	-1.69773	1.78165	1.77772	1.65943	1.84409	1.76958	-1.55294	1.82104	1.78022	1.79846	1.74358	-1.73272	1.79173	1.67367	1.84603	1.82035	-1.66185	1.76569	1.69371	1.82306	1.80404	1.82313	1.84
ARACHIDONIC_ACID_MONOOXYGENASE_ACTIVITY	-1.49496	1.63576	0	0	-1.53847	1.37523	0	-1.50873	-1.48333	-1.51686	-1.43861	1.47005	0	1.28021	1.52833	1.51078	0	1.2942	-1.51702	1.525	-1.46886	1.33421	0	0	0	1.75683	-1.67434	1.29355	1.30074	1.38205	0	0	-1.75042	0	1.34772	0	0	-1.57997	0	1.56711	0	0	-1.64631	1.39813	1.54771	1.32167	1.33091	0	0
PATTERN_RECOGNITION_RECEPTOR_SIGNALING_PATHWAY	-1.89319	1.6353	1.8686	1.71724	-1.79925	1.86209	1.78773	-1.71482	-1.81099	-1.77031	-1.9344	1.63146	1.72255	1.79731	1.80525	1.7262	1.66609	1.81707	-1.83788	1.74257	-1.88993	1.89918	1.88654	1.78977	1.75618	0	-1.88538	1.81507	1.8502	1.74125	1.73649	1.72545	-1.60398	1.70536	1.83586	1.66692	1.75871	-1.94997	1.78239	1.58109	1.77482	1.7346	-1.83352	1.88355	1.54953	1.83569	1.76402	1.76921	1.84225
ENDOPLASMIC_RETICULUM_LUMEN	-1.55325	1.63444	1.71643	1.74126	-1.55307	1.72644	1.69126	-1.5249	-1.55853	-1.58254	-1.62026	1.53795	1.562	1.53468	1.49752	1.53966	1.45493	1.63175	-1.55209	1.48349	-1.4876	1.67183	1.63704	1.65977	1.52954	0	-1.56948	1.67533	1.64758	1.56199	1.56887	1.52649	-1.49865	1.57635	1.56318	1.64979	1.64841	-1.70688	1.61416	1.58072	1.6401	1.66856	-1.52355	1.67872	1.66344	1.66092	1.72886	1.69705	1.71888
REACTOME_METABOLISM_OF_RNA	0	1.63185	0	0	0	0	0	0	0	0	-1.36492	0	0	0	0	0	0	0	-1.51683	0	0	0	0	0	0	0	-1.39397	1.28927	0	0	0	0	-1.60192	0	0	0	0	-1.4882	0	0	0	0	-1.57367	0	0	0	1.42088	0	0
POSITIVE_REGULATION_OF_ENDOTHELIAL_CELL_DIFFERENTIATION	-1.69342	1.63109	1.53728	1.68049	-1.62221	1.57122	1.64903	-1.61572	-1.63579	-1.66244	-1.61856	1.59564	1.58718	1.58749	1.69263	1.81322	1.49585	1.68789	-1.69891	1.87498	-1.73885	1.62501	1.44737	1.6428	1.60223	0	-1.62761	1.62614	1.64435	1.62863	1.56301	1.53367	-1.59577	1.55838	1.74507	1.57144	1.64317	-1.54278	1.5922	1.69707	1.64334	1.60674	-1.66427	1.68513	1.55776	1.64549	1.62173	1.64255	1.67788
REACTOME_TRANSPORT_OF_MATURE_TRANSCRIPT_TO_CYTOPLASM	-1.77092	1.63059	1.89112	1.70574	-1.68854	1.80832	1.82306	-1.75834	-1.73068	-1.71431	-1.80846	1.71093	1.79235	1.70567	1.68395	1.80895	1.84895	1.79705	-1.74106	1.78359	-1.7097	1.82292	2.06216	1.92145	1.72612	0	-1.76641	1.89939	1.72131	1.7137	1.81819	1.75518	-1.51141	1.8312	1.76512	1.79273	1.78418	-1.92322	1.82416	1.65445	1.8273	1.7994	-1.60198	1.82669	1.60312	1.74664	1.99994	1.82298	1.82425
REACTOME_RIG_I_MDA5_MEDIATED_INDUCTION_OF_IFN_ALPHA_BETA_PATHWAYS	-1.97696	1.6291	1.84315	1.9308	-1.93153	1.8916	1.86826	-1.90517	-2.03926	-1.93666	-1.90402	1.90746	1.81064	1.93306	1.96414	1.92383	1.75732	1.99075	-1.85475	1.80385	-2.01097	1.8826	1.83274	1.80368	1.88452	1.63765	-1.8117	1.93346	1.85166	1.96894	1.8347	1.8186	-1.61221	1.82572	2.02145	1.78859	1.94092	-1.99856	1.89719	1.90091	1.86289	1.90109	-1.70234	1.87647	1.81303	1.96556	1.96871	1.86974	1.90614
REGULATION_OF_CARTILAGE_DEVELOPMENT	-1.59561	1.62908	1.60117	1.53277	-1.61006	1.53519	1.60884	-1.61109	-1.60868	-1.68611	-1.61038	1.61474	1.51723	1.63807	1.73518	1.70965	1.45348	1.66023	-1.55898	1.66163	-1.71058	1.54727	1.56177	1.64283	1.57275	0	-1.6191	1.54403	1.55527	1.57684	1.51235	1.56276	-1.71434	1.59884	1.56004	1.55072	1.59276	-1.50131	1.60267	1.71324	1.63637	1.61481	-1.7975	1.61113	1.48794	1.57066	1.45413	1.55513	1.60712
REGULATION_OF_MONOCYTE_CHEMOTAXIS	-1.62328	1.62905	1.46587	1.42513	-1.54947	1.60968	1.3371	-1.61769	-1.5044	-1.63053	-1.69111	1.6598	1.3142	1.3991	1.61043	1.70278	1.31639	1.41944	-1.67139	1.64302	-1.57228	1.49847	1.49317	1.40876	1.35067	1.78275	-1.82334	1.66268	1.49407	1.4757	1.36777	1.37181	-1.60717	1.35666	1.45185	1.33354	1.41693	-1.86732	1.32548	1.59526	1.38099	1.36824	-1.71552	1.61588	1.45947	1.57976	1.82836	1.38344	1.41286
TUMOR_NECROSIS_FACTOR_PRODUCTION	-1.91904	1.62869	1.86267	1.79995	-1.88113	1.90806	1.68028	-1.83524	-1.9106	-1.82806	-1.94188	1.69248	1.55217	1.78221	1.81973	1.75321	1.59	1.73602	-1.83389	1.73223	-1.82732	1.89004	1.97216	1.71784	1.65186	1.56971	-1.91451	2.00054	1.82352	1.8265	1.7102	1.58516	-1.77676	1.61062	1.79269	1.59857	1.72724	-2.12202	1.63403	1.64563	1.69445	1.65458	-1.78012	1.93475	1.63062	1.93822	1.98952	1.68617	1.79793
CELLULAR_RESPONSE_TO_NUTRIENT	-1.73952	1.62843	1.51237	1.4376	-1.55255	1.56059	1.31925	-1.61644	-1.63486	-1.64831	-1.63947	1.56072	0	1.43233	1.71928	1.66241	0	1.36948	-1.7	1.5252	-1.62783	1.55323	1.46726	1.41426	1.31673	1.61803	-1.71929	1.71893	1.50529	1.49382	1.30037	0	-1.67086	0	1.47879	0	1.37759	-1.74077	1.31637	1.58769	1.37237	1.36854	-1.57508	1.58625	1.40622	1.5724	1.68057	1.37832	1.41649
ENDOPLASMIC_RETICULUM_UNFOLDED_PROTEIN_RESPONSE	-1.87639	1.62803	1.60682	1.73668	-1.85046	1.829	1.65132	-1.94265	-1.87801	-1.92806	-1.73218	1.93072	1.52744	1.65871	1.87481	1.80061	1.57622	1.70902	-1.79622	1.76663	-1.86911	1.72805	1.54738	1.62764	1.59255	1.57914	-1.80469	1.64584	1.71124	1.73016	1.56629	1.53375	-1.61128	1.57116	1.72631	1.58466	1.70518	-1.76908	1.60777	1.842	1.63718	1.66468	-1.65118	1.70615	1.71432	1.84482	1.67862	1.61309	1.65254
MESENCHYME_DEVELOPMENT	-1.65033	1.62796	1.44742	1.44716	-1.6538	1.53055	1.41196	-1.65125	-1.62629	-1.67613	-1.63565	1.63241	1.3756	1.55261	1.66665	1.68478	1.32914	1.50132	-1.74425	1.64926	-1.77674	1.50857	1.41076	1.39723	1.45276	1.57005	-1.71041	1.56387	1.51742	1.5318	1.32364	1.41879	-1.79152	1.42876	1.5775	1.39104	1.50743	-1.59399	1.40873	1.65081	1.41716	1.43619	-1.83485	1.5981	1.37195	1.62508	1.47676	1.41456	1.47032
POSITIVE_REGULATION_OF_NF_KAPPAB_IMPORT_INTO_NUCLEUS	-1.67983	1.62753	1.4624	1.60392	-1.55993	1.5657	1.47714	-1.68191	-1.5702	-1.66926	-1.75277	1.62708	1.46925	1.42673	1.71585	1.68524	1.31265	1.54283	-1.7465	1.60792	-1.64755	1.55935	1.61525	1.40372	1.52315	1.58939	-1.77167	1.50417	1.59276	1.53784	1.37661	1.44376	-1.79138	1.42095	1.58111	1.44094	1.58997	-1.61834	1.51042	1.64309	1.43405	1.53659	-1.72979	1.65069	1.42801	1.58464	1.52392	1.48428	1.45278
POSITIVE_REGULATION_OF_CELLULAR_COMPONENT_MOVEMENT	-1.93275	1.62745	1.80064	1.78924	-1.89022	1.76745	1.7697	-1.79162	-1.92128	-1.86124	-1.86511	1.73929	1.70893	1.7696	1.86191	1.81768	1.65834	1.81217	-1.84378	1.72367	-1.93778	1.8319	1.76555	1.76705	1.77871	1.65958	-1.92861	1.82335	1.83922	1.80871	1.71769	1.73206	-1.7556	1.73383	1.86781	1.71692	1.81094	-1.96525	1.77088	1.73289	1.78944	1.81141	-1.8363	1.79719	1.64885	1.81532	1.75355	1.7541	1.82168
REACTOME_ACTIVATION_OF_THE_MRNA_UPON_BINDING_OF_THE_CAP_BINDING_COMPLEX_AND_EIFS_AND_SUBSEQUENT_BINDING_TO_43S	-1.4535	1.62726	0	0	-1.29459	1.3336	0	-1.44975	0	-1.38974	-1.58077	1.37584	0	0	0	1.36483	0	0	-1.82756	1.43231	-1.36049	1.27785	0	0	0	0	-1.70548	1.40195	0	0	0	0	-1.82732	0	0	0	0	-1.8429	0	0	0	0	-1.79457	1.32135	0	1.29819	1.51254	0	0
INNATE_IMMUNE_RESPONSE_ACTIVATING_SIGNAL_TRANSDUCTION	-1.88809	1.62707	1.82315	1.69218	-1.76732	1.87157	1.73133	-1.69027	-1.79671	-1.7512	-1.93955	1.66634	1.68568	1.79607	1.80601	1.70605	1.61512	1.79143	-1.84691	1.72294	-1.88579	1.85538	1.83528	1.74223	1.7166	0	-1.88304	1.7921	1.82222	1.71956	1.73513	1.69663	-1.5944	1.66855	1.79339	1.65967	1.73976	-1.9313	1.74952	1.58008	1.72412	1.72213	-1.81082	1.85925	1.49568	1.83758	1.76305	1.74497	1.83818
REGULATION_OF_ADAPTIVE_IMMUNE_RESPONSE	-1.79717	1.627	1.60086	1.59705	-1.72344	1.64925	1.59076	-1.66505	-1.72906	-1.71796	-1.76369	1.63393	1.53192	1.65478	1.76436	1.73549	1.53401	1.63091	-1.81898	1.75747	-1.81248	1.68371	1.71957	1.58521	1.5863	1.51979	-1.96282	1.71883	1.65167	1.69804	1.63042	1.5552	-1.83565	1.55156	1.71055	1.51037	1.68843	-1.95403	1.58691	1.66435	1.58871	1.60193	-1.89073	1.78138	1.58718	1.69169	1.72667	1.58687	1.64286
FLAVIN_ADENINE_DINUCLEOTIDE_BINDING	0	1.6265	0	0	-1.31128	1.29937	0	-1.40393	-1.2959	-1.33125	-1.28589	1.46397	0	0	1.36606	1.36913	0	0	-1.36557	1.43375	-1.35389	0	0	0	0	1.68482	-1.32311	0	0	0	0	0	-1.49569	0	0	0	0	-1.28562	0	1.51707	0	0	-1.60253	1.31026	1.38267	1.34354	1.36616	0	0
VASCULAR_ENDOTHELIAL_GROWTH_FACTOR_RECEPTOR_SIGNALING_PATHWAY	-1.59624	1.62606	1.63163	1.59726	-1.6204	1.72935	1.59493	-1.66498	-1.51658	-1.70136	-1.57927	1.57606	1.55125	1.61565	1.68689	1.64792	1.48192	1.53403	-1.47838	1.67887	-1.64126	1.65426	1.52658	1.59716	1.44953	0	-1.56798	1.69492	1.5665	1.54978	1.44863	1.49752	-1.49988	1.59391	1.51061	1.57936	1.58709	-1.51696	1.60519	1.61643	1.61291	1.582	-1.44753	1.59179	1.59035	1.71203	1.62422	1.60748	1.60723
BIOCARTA_TID_PATHWAY	-1.81557	1.62405	1.85756	1.65862	-1.74206	1.62138	1.70456	-1.64443	-1.72924	-1.69864	-1.65259	1.6527	1.5857	1.70121	1.71609	1.57417	1.66194	1.81204	-1.60733	1.45953	-1.69268	1.85781	1.85082	1.73047	1.72403	1.64544	-1.74674	1.77216	1.82081	1.6234	1.69058	1.7034	-1.54142	1.64923	1.82408	1.58281	1.72808	-1.88587	1.73808	1.73783	1.71639	1.72327	-1.58286	1.57729	1.65844	1.72312	1.86134	1.69222	1.76922
REGULATION_OF_INTRINSIC_APOPTOTIC_SIGNALING_PATHWAY_BY_P53_CLASS_MEDIATOR	0	1.62399	0	0	0	0	0	0	0	0	-1.27611	1.38287	0	0	0	0	0	0	-1.51009	0	0	0	0	0	0	0	-1.43516	0	0	0	0	0	-1.60146	0	0	0	0	0	0	0	0	0	-1.61507	0	0	0	0	0	0
BIOCARTA_DEATH_PATHWAY	-1.80003	1.62379	1.80692	1.60198	-1.81792	1.78972	1.55177	-1.82609	-1.83672	-1.90641	-1.94232	1.55855	1.43915	1.62391	1.79976	1.76809	1.43633	1.60619	-1.77802	1.53883	-1.83643	1.79021	1.79342	1.57103	1.51271	0	-1.89394	1.82753	1.72009	1.70763	1.52786	1.44093	-1.62822	1.46381	1.74704	1.47763	1.5958	-1.9249	1.54771	1.57965	1.53291	1.55159	-1.66941	1.74469	1.61816	1.8309	1.75451	1.57136	1.67309
RNA_SPLICING	-1.42654	1.62094	1.31961	1.29732	-1.34081	1.40973	0	-1.40684	-1.35989	-1.3617	-1.51523	1.45258	0	0	1.34287	1.37397	0	0	-1.55702	1.43851	-1.34159	1.37123	1.35371	1.29727	0	0	-1.52486	1.4753	1.31725	0	0	0	-1.55488	0	0	0	0	-1.54223	0	1.35076	0	0	-1.56763	1.42806	0	1.41166	1.58427	0	1.29199
POSITIVE_REGULATION_OF_LEUKOCYTE_MEDIATED_CYTOTOXICITY	-1.86708	1.62075	1.66759	1.57192	-1.71074	1.67979	1.51249	-1.6955	-1.74054	-1.70202	-1.85643	1.65366	1.45936	1.66507	1.69498	1.72778	1.46539	1.60312	-1.81939	1.66604	-1.77295	1.69441	1.63533	1.53108	1.58237	1.60273	-1.90685	1.76697	1.6207	1.65674	1.45153	1.54694	-1.80858	1.50552	1.67152	1.44523	1.67016	-1.88926	1.54366	1.65647	1.5592	1.5812	-1.92811	1.73823	1.49955	1.68898	1.71375	1.54709	1.54998
KEGG_TGF_BETA_SIGNALING_PATHWAY	-1.65265	1.62039	1.60843	1.70686	-1.71036	1.64111	1.6997	-1.7187	-1.73361	-1.69242	-1.68945	1.72455	1.62043	1.62679	1.67262	1.83875	1.52957	1.70922	-1.82677	1.70486	-1.75246	1.63658	1.61113	1.6407	1.67545	0	-1.76695	1.69678	1.61206	1.65267	1.5449	1.5948	-1.75816	1.64373	1.72013	1.64322	1.75123	-1.63532	1.68074	1.64714	1.65778	1.7058	-1.7651	1.65085	1.60393	1.69641	1.63933	1.67734	1.65639
PROTEINACEOUS_EXTRACELLULAR_MATRIX	-1.57823	1.6199	1.45119	1.46222	-1.55861	1.51063	1.42984	-1.61753	-1.62469	-1.64935	-1.57929	1.64519	1.40893	1.51633	1.61219	1.71963	1.34597	1.53297	-1.639	1.75489	-1.63282	1.48402	1.37088	1.41134	1.46385	1.58765	-1.66346	1.49488	1.512	1.52446	1.30425	1.44083	-1.85289	1.42571	1.51645	1.40103	1.53348	-1.54277	1.4583	1.73583	1.42351	1.46881	-1.86989	1.51885	1.39612	1.52946	1.49883	1.41659	1.41715
PID_HIV_NEF_PATHWAY	-1.79635	1.61949	1.7767	1.74454	-1.82051	1.71302	1.61979	-1.67742	-1.90861	-1.72915	-1.81087	1.57655	1.55307	1.74932	1.71738	1.61166	1.54596	1.77629	-1.77305	1.56605	-1.83105	1.75124	1.67767	1.60747	1.63302	0	-1.78714	1.73137	1.68979	1.8687	1.67159	1.59773	-1.72369	1.60136	1.83852	1.54628	1.7758	-1.84748	1.60682	1.58377	1.69834	1.59184	-1.67356	1.6946	1.61745	1.69471	1.6539	1.59139	1.67372
REGULATION_OF_LEUKOCYTE_MIGRATION	-1.73388	1.61941	1.67653	1.58172	-1.62237	1.67302	1.57987	-1.66899	-1.69302	-1.69289	-1.76017	1.64516	1.51819	1.63911	1.72405	1.69998	1.54431	1.60478	-1.78705	1.69584	-1.74978	1.68616	1.79691	1.6048	1.55138	0	-1.77206	1.75692	1.67956	1.62202	1.55862	1.5708	-1.64046	1.55383	1.63518	1.53477	1.62762	-1.91602	1.59902	1.63381	1.60594	1.59196	-1.81634	1.7589	1.52651	1.64326	1.77798	1.61002	1.59975
REGULATION_OF_TUMOR_NECROSIS_FACTOR_PRODUCTION	-1.97224	1.61898	1.83727	1.78418	-1.86323	1.89696	1.65036	-1.82006	-1.90876	-1.83231	-1.94551	1.7033	1.53968	1.77773	1.82771	1.77094	1.56573	1.69825	-1.79815	1.72186	-1.86184	1.87847	1.9508	1.68026	1.65597	1.54267	-1.90501	1.9896	1.82867	1.76638	1.71113	1.56694	-1.76062	1.59106	1.78986	1.57696	1.70603	-2.13112	1.63741	1.63148	1.66203	1.64777	-1.77083	1.91018	1.62097	1.90589	1.97813	1.67053	1.80912
POSITIVE_REGULATION_OF_LOCOMOTION	-1.89595	1.61815	1.79828	1.76131	-1.87086	1.77724	1.74434	-1.78303	-1.89878	-1.84959	-1.87197	1.71791	1.68774	1.75049	1.84533	1.81002	1.64032	1.79305	-1.86323	1.71371	-1.9449	1.83522	1.74425	1.74932	1.76671	1.66002	-1.9236	1.81259	1.82844	1.78474	1.69255	1.71464	-1.72293	1.71854	1.83351	1.70068	1.78644	-1.95596	1.73619	1.7333	1.75561	1.78202	-1.80771	1.79698	1.64698	1.80073	1.77021	1.74328	1.79001
ACTOMYOSIN	-1.8917	1.61715	1.66512	1.6997	-1.90081	1.87458	1.6327	-2.05925	-1.92802	-2.02945	-1.94909	1.93658	1.64429	1.72909	1.93632	2.00725	1.53223	1.68557	-1.78423	1.88874	-1.91451	1.77211	1.64452	1.63629	1.63945	1.663	-1.90406	1.67768	1.76267	1.69384	1.60431	1.60548	-1.68964	1.61045	1.76224	1.58037	1.68748	-1.90603	1.66918	1.86826	1.60976	1.65093	-1.81269	1.70359	1.69763	1.91446	1.61024	1.63371	1.63371
OXIDOREDUCTASE_ACTIVITY_ACTING_ON_THE_CH_CH_GROUP_OF_DONORS	0	1.61527	0	0	0	0	0	0	0	0	0	0	0	0	0	0	0	0	-1.31038	1.29827	0	0	0	0	0	1.60755	0	0	0	0	0	0	-1.49572	0	0	0	0	0	0	0	0	0	-1.44716	0	0	0	0	0	0
LEUKOCYTE_CHEMOTAXIS	-1.77823	1.61459	1.71289	1.63617	-1.73423	1.71276	1.6129	-1.74317	-1.75393	-1.75678	-1.82325	1.71742	1.58112	1.67952	1.84267	1.81227	1.57289	1.67832	-1.8574	1.78061	-1.85318	1.71985	1.83628	1.6525	1.59259	0	-1.80979	1.78219	1.70914	1.64228	1.6407	1.63199	-1.71417	1.60942	1.70087	1.58025	1.66797	-1.96664	1.64033	1.69625	1.65334	1.61531	-1.84012	1.76659	1.5302	1.67834	1.74589	1.62866	1.67933
BRANCHING_INVOLVED_IN_SALIVARY_GLAND_MORPHOGENESIS	-1.83184	1.61393	1.54651	1.76987	-1.85796	1.88866	1.55982	-1.8587	-1.86062	-1.88962	-1.77243	1.83229	1.51268	1.58875	1.88212	1.96907	1.3895	1.73745	-1.72064	1.79388	-1.95504	1.70923	1.43076	1.53353	1.65641	1.64104	-1.7939	1.65641	1.69553	1.7455	1.48368	1.55831	-1.75357	1.52672	1.75498	1.52466	1.71975	-1.77888	1.56723	1.92901	1.58741	1.60377	-1.72899	1.86634	1.77763	1.86267	1.65602	1.51533	1.60821
FATTY_ACID_OXIDATION	-1.31697	1.6127	1.27195	1.3423	-1.32876	1.38199	0	-1.34216	-1.30761	-1.32314	-1.32335	1.37855	0	1.28187	1.36559	1.38961	0	0	-1.41013	1.39601	-1.35731	1.29846	0	0	0	0	-1.36666	1.38558	1.35718	1.35167	0	0	-1.67299	0	1.33187	0	1.30683	-1.52063	0	1.36848	0	0	-1.55867	1.36824	0	1.30667	1.47278	1.30727	0
REACTOME_ANTIVIRAL_MECHANISM_BY_IFN_STIMULATED_GENES	-1.87634	1.61199	1.87116	1.82723	-1.79356	1.82775	1.92011	-1.71063	-1.80513	-1.75117	-1.81364	1.70625	1.87572	1.77766	1.74218	1.69669	1.90802	1.95319	-1.78006	1.64715	-1.8206	1.88659	1.92615	1.91004	1.86286	1.64519	-1.76316	1.87834	1.80392	1.83562	1.93826	1.8591	-1.50172	1.89443	1.86784	1.91909	1.85434	-1.94037	1.92371	1.65206	1.92236	1.91421	-1.6322	1.90587	1.71572	1.80158	1.91315	1.89991	1.92853
REACTOME_INNATE_IMMUNE_SYSTEM	-1.97484	1.61197	1.94655	1.84285	-1.91048	1.78761	1.92566	-1.75628	-1.94591	-1.8836	-1.9115	1.7241	1.84178	1.86968	1.82805	1.78778	1.88097	1.97514	-1.81309	1.66792	-1.8917	1.94749	2.02086	1.91874	1.91167	1.62203	-1.84928	1.88068	1.88977	1.84748	1.96564	1.9251	-1.50373	1.84703	1.96126	1.82372	1.91908	-2.01659	1.88643	1.67901	1.95629	1.92931	-1.65469	1.80754	1.7227	1.90285	1.90115	1.89091	1.92141
REACTOME_REPAIR_SYNTHESIS_FOR_GAP_FILLING_BY_DNA_POL_IN_TC_NER	0	1.61192	0	0	0	0	0	0	0	0	-1.30869	0	0	0	0	0	0	0	-1.40628	0	0	0	0	0	0	0	0	0	0	0	0	0	-1.48817	0	0	0	0	0	0	0	0	0	-1.39951	0	0	0	1.28397	0	0
POSITIVE_REGULATION_OF_NF_KAPPAB_TRANSCRIPTION_FACTOR_ACTIVITY	-1.86399	1.61177	1.69512	1.72117	-1.72403	1.79473	1.62315	-1.75336	-1.78401	-1.77176	-1.86568	1.79589	1.59511	1.63066	1.72299	1.71446	1.59297	1.73822	-1.75278	1.66182	-1.68421	1.83891	1.63015	1.66453	1.73395	1.87011	-1.80274	1.72569	1.71767	1.72914	1.61681	1.69405	-1.65438	1.63812	1.70537	1.58767	1.68733	-1.89261	1.63304	1.7512	1.64778	1.69654	-1.58983	1.74237	1.73206	1.74136	1.84584	1.65318	1.74658
INNATE_IMMUNE_RESPONSE	-1.89557	1.61161	1.72592	1.64605	-1.79582	1.69929	1.63313	-1.68596	-1.80832	-1.75052	-1.86326	1.62693	1.5347	1.68186	1.74053	1.68114	1.53549	1.71392	-1.7909	1.65428	-1.80068	1.77448	1.78004	1.66317	1.59155	1.51406	-1.82587	1.82764	1.73973	1.72197	1.62046	1.58296	-1.68566	1.60381	1.75957	1.53156	1.70772	-2.02137	1.63557	1.57305	1.65966	1.66768	-1.73925	1.76199	1.48229	1.74854	1.81617	1.63099	1.71073
REGULATION_OF_IMMUNOGLOBULIN_SECRETION	-1.46394	1.61115	1.38528	1.37085	-1.4205	1.42107	1.4022	-1.5213	-1.39031	-1.42821	-1.44799	1.44598	0	1.32419	1.46987	1.40382	1.38106	1.44657	-1.56781	1.49517	-1.51763	1.36929	1.4312	1.34832	1.38345	0	-1.48601	1.46527	1.32923	1.4148	1.36456	1.35169	-1.5703	1.3147	1.44739	1.3086	1.39752	-1.44903	1.37521	1.44156	1.38235	1.3983	-1.53532	1.53657	1.48209	1.45097	1.46902	1.3221	1.43076
MIDDLE_EAR_MORPHOGENESIS	-1.3701	1.61048	1.38734	1.346	-1.49312	1.37684	1.36071	-1.57844	-1.51042	-1.51015	-1.49194	1.54583	0	1.40781	1.50259	1.50559	0	1.37013	-1.66789	1.58367	-1.4813	1.37433	1.54219	1.3631	1.33522	1.58055	-1.65398	1.36372	1.39548	1.48686	0	0	-1.71039	1.29326	1.44255	1.33826	1.39082	-1.38075	1.34431	1.61249	1.31122	1.29944	-1.71822	1.37478	1.3784	1.48332	1.36235	1.32634	1.37245
WATER_TRANSPORT	0	1.61035	0	0	0	0	0	0	0	0	0	0	0	0	0	0	0	0	-1.33071	1.34033	0	0	0	0	0	1.68521	0	0	0	0	0	0	-1.5735	0	0	0	0	0	0	1.3735	0	0	-1.47739	0	0	0	0	0	0
REGULATION_OF_BIOMINERAL_TISSUE_DEVELOPMENT	-1.79019	1.61017	1.70218	1.63477	-1.82169	1.70315	1.5965	-1.78363	-1.85393	-1.81059	-1.7407	1.7259	1.58931	1.70096	1.81775	1.80897	1.57843	1.74017	-1.76913	1.74234	-1.87818	1.6802	1.64359	1.6095	1.72176	1.61173	-1.79308	1.759	1.66366	1.70264	1.56649	1.65877	-1.78762	1.60078	1.73404	1.59338	1.6783	-1.69777	1.62481	1.78236	1.62383	1.6226	-1.83395	1.76336	1.68263	1.75957	1.58229	1.62414	1.62604
[truncated: 5,137 more rows]
[truncated: 206 more columns]
