# Supplementary material for: The systematic analysis of coding and long non-coding RNAs in the sub-chronic and chronic stages of spinal cord injury
Source: Sci Rep. 2017 Jan 20;7:41008. doi: 10.1038/srep41008 (PMC5247719; doi:10.1038/srep41008)
Supplement: Supplementary Table S10 [file srep41008-s11.xls]

## Sheet: DE.lncRNA.classification
DE.lncRNA	lnc_class	genomic_location	dist2neighbor	target_protein	target_protein_id	expression.correlation	pvalue	both.de
LOC100910797	IC	chr7:102648390-102871316	57153	Myc	ENSRNOG00000004500	0.988854	9.3873e-09	Y
LOC102548205	ID	chr20:18643069-18646506	36918	Tfam	ENSRNOG00000000613	0.987481	1.58006e-08	N
LOC100911864	ID	chr1:175976457-175980662	80947	Eif4g2	ENSRNOG00000017158	0.978015	1.96433e-07	N
LOC102554728	GEAS	chr3:154424400-154424963	0	Vstm2l	ENSRNOG00000034031	0.97444	3.84988e-07	Y
LOC102549553	ID	chr12:41671575-41683677	138	Lhx5	ENSRNOG00000001392	0.973681	4.38696e-07	Y
LOC100910201	GEAS	chr18:24559209-24570659	0	Ammecr1l	ENSRNOG00000016250	0.970705	7.07427e-07	Y
LOC102552725	ID	chr11:25458463-25465774	1627	Adamts5	ENSRNOG00000057794	0.97005	7.80649e-07	Y
LOC102555591	IC	chr17:33952925-33960721	1441	Foxc1	ENSRNOG00000017800	0.966927	1.21433e-06	Y
LOC102549273	GEAS	chr13:49806803-49809400	0	Mdm4	ENSRNOG00000009696	0.964934	1.57555e-06	Y
ENSRNOG00000051080	IC	chrX:68186981-68187796	1365	Ophn1	ENSRNOG00000026573	0.964704	1.62207e-06	Y
LOC103691830	ID	chr3:66591899-66593716	218	Ssfa2	ENSRNOG00000005865	0.961959	2.2632e-06	Y
LOC102552227	ID	chr7:132854092-132857280	348	Lrrk2	ENSRNOG00000004048	0.961875	2.28547e-06	N
LOC103693415	IC	chr10:77552139-77577645	8947	Tmem100	ENSRNOG00000002434	0.960575	2.65258e-06	Y
ENSRNOG00000055687	ID	chr12:9331615-9337473	420	Pan3	ENSRNOG00000000942	0.957943	3.5345e-06	Y
LOC102547544	GEAS	chr18:52033280-52040059	0	LOC100174910	ENSRNOG00000013738	0.956096	4.27734e-06	N
LOC100912503	GEAS	chr16:10755704-10758890	0	Bmpr1a	ENSRNOG00000052469	0.955583	4.50317e-06	Y
LOC102554575	ID	chr13:109725220-109742686	357	Batf3	ENSRNOG00000003716	0.953749	5.38815e-06	Y
LOC102547322	ID	chrX:76286377-76288695	199260	Magee1	ENSRNOG00000002660	0.951334	6.75151e-06	Y
LOC103691838	GOS	chr3:71856058-71859175	0	Tfpi	ENSRNOG00000005039	0.948656	8.5584e-06	Y
ENSRNOG00000052037	IC	chr14:86100050-86101181	96	Aebp1	ENSRNOG00000013720	0.947249	9.64511e-06	Y
LOC100912181	GEAS	chr10:70509720-70512814	0	Pex12	ENSRNOG00000009718	0.93926	1.79828e-05	N
ENSRNOG00000052831	IC	chrX:106748119-106749637	816	Tceal5	ENSRNOG00000046280	0.936685	2.15949e-05	Y
LOC102552317	IC	chr17:11461801-11474669	209193	Msx2	ENSRNOG00000018355	0.936169	2.23816e-05	N
ENSRNOG00000051791	IC	chr19:2391053-2392983	76	Cdh11	ENSRNOG00000013481	0.935352	2.36708e-05	Y
LOC103691083	GIS	chr1:90203369-90204487	0	Lsm14a	ENSRNOG00000021133	0.934501	2.50742e-05	N
LOC100912312	GOAS	chr2:209095615-209100185	0	Dennd2d	ENSRNOG00000017680	0.933638	2.65621e-05	Y
LOC103691335	ID	chr1:250663536-250665089	26281	Sgms1	ENSRNOG00000012536	-0.932916	2.7859e-05	N
LOC102551963	GEAS	chr1:207947188-207955163	0	Ptpre	ENSRNOG00000015717	0.932556	2.85215e-05	Y
LOC100909928	ID	chr4:162988326-162991176	44345	Clec2g	ENSRNOG00000059538	0.922365	5.29278e-05	Y
LOC102551240	GEAS	chr3:112217898-112221306	0	Ganc	ENSRNOG00000024563	0.920834	5.76602e-05	Y
LOC103691845	IC	chr3:79904213-79913479	5490	Spi1	ENSRNOG00000012172	0.920418	5.89987e-05	Y
ENSRNOG00000052421	IC	chr2:196587206-196591324	2979	Arnt	ENSRNOG00000031174	0.919888	6.07399e-05	Y
LOC102554758	ID	chr2:202794523-202794964	3234	Fam46c	ENSRNOG00000015222	0.917333	6.96923e-05	Y
LOC102551940	ID	chr10:12013978-12020119	4242	Zfp263	ENSRNOG00000007678	0.915294	7.75364e-05	Y
LOC102554095	GOAS	chr4:157542717-157554637	0	Zfp384	ENSRNOG00000017066	0.914695	7.99621e-05	N
LOC102546810	IC	chr8:78669656-78676362	13800	Tcf12	ENSRNOG00000057754	0.911352	9.45936e-05	Y
LOC103692119	GES	chr4:72052076-72053640	0	Fam115c	ENSRNOG00000050703	0.909224	0.000104919	N
ENSRNOG00000058987	GIS	chr20:4900092-4901178	0	RT1-CE2	ENSRNOG00000050183	0.907137	0.000115861	N
LOC102553109	GOAS	chr7:3316262-3332384	0	Cd63	ENSRNOG00000007650	0.906474	0.000119511	Y
LOC102547088	GEAS	chr12:47652029-47654082	0	Tchp	ENSRNOG00000001191	0.905392	0.000125657	Y
LOC102556139	GEAS	chr19:14376099-14388000	0	Hmgxb4	ENSRNOG00000013878	0.904858	0.000128784	N
ENSRNOG00000052395	IC	chr8:114037763-114039980	24140	Atp2c1	ENSRNOG00000013305	0.900751	0.000154805	Y
LOC102555173	ID	chr2:225962900-225984199	96543	Dnttip2	ENSRNOG00000025025	0.900052	0.00015961	N
LOC102550737	IC	chr9:65599945-65606597	7545	Casp8	ENSRNOG00000012331	0.898356	0.000171729	Y
ENSRNOG00000059467	IC	chr11:27598719-27611811	199877	Bach1	ENSRNOG00000001582	0.896383	0.0001867	Y
LOC102554754	IC	chr2:30483350-30486925	7900	Gtf2h2	ENSRNOG00000018230	0.89263	0.000217896	N
LOC100911221	ID	chr5:114014532-114031163	255	Jun	ENSRNOG00000026293	0.891161	0.00023113	Y
LOC102550017	ID	chr3:12523947-12526848	21088	Zbtb43	ENSRNOG00000017017	-0.888518	0.000256469	Y
LOC102556115	IC	chr20:12136152-12140204	7405	Pofut2	ENSRNOG00000001228	0.887528	0.000266484	N
LOC100912188	GOAS	chr4:97784325-97833267	0	Gadd45a	ENSRNOG00000005615	0.8854	0.000289011	Y
ENSRNOG00000052537	IC	chr5:158641305-158735262	91809	Igsf21	ENSRNOG00000049959	0.884583	0.000298036	Y
LOC102548352	GIAS	chr8:127781278-127784562	0	Plcd1	ENSRNOG00000032238	0.884398	0.000300109	Y
LOC102550182	ID	chr15:88036643-88058405	289	Ednrb	ENSRNOG00000010997	0.883394	0.000311547	Y
LOC103690522	GIAS	chr9:46768688-46769617	0	Map4k4	ENSRNOG00000014013	0.881742	0.000331088	N
LOC102555574	GEAS	chr7:140483029-140485255	0	Ddn	ENSRNOG00000059605	0.880758	0.000343169	Y
LOC103690999	IC	chr1:62103896-62106949	5848	AABR07001923.1	ENSRNOG00000047884	0.880054	0.000351997	Y
LOC103691758	GEAS	chr3:8376360-8377694	0	Slc27a4	ENSRNOG00000014369	0.879897	0.000354	N
LOC102556495	ID	chr4:99934753-99937446	112	St3gal5	ENSRNOG00000010284	0.876683	0.00039675	N
LOC102551220	ID	chr17:31439448-31441468	162	Tubb2b	ENSRNOG00000017445	0.874328	0.000430479	N
ENSRNOG00000059660	ID	chr6:133667975-133676907	34247	Rtl1	ENSRNOG00000048751	0.873086	0.000449112	N
LOC102549402	GEAS	chr7:13751265-13755736	0	Slc1a6	ENSRNOG00000007509	0.872097	0.000464393	Y
ENSRNOG00000054920	IC	chr18:48827986-48853386	32	Csnk1g3	ENSRNOG00000016677	0.868093	0.00053029	Y
LOC102554082	ID	chr7:126484978-126489345	19255	Wnt7b	ENSRNOG00000015750	0.867485	0.000540879	N
LOC102550763	ID	chr7:99593751-99608945	246	Sqle	ENSRNOG00000009550	0.865104	0.000583904	Y
LOC102552467	GIAS	chr7:20382314-20384820	0	LOC300308	ENSRNOG00000048230	0.863867	0.000607256	N
LOC102546400	GES	chr9:81578198-81586912	0	Pnkd	ENSRNOG00000014806	0.863331	0.000617589	N
ENSRNOG00000060829	ID	chr18:29535280-29543121	17244	Cd14	ENSRNOG00000017819	0.860573	0.000672893	Y
LOC100909737	GEAS	chr1:215838112-215844406	0	Igf2	ENSRNOG00000020369	0.860127	0.000682169	Y
ENSRNOG00000055076	ID	chr16:26080258-26098379	305413	Gapdh-ps2	ENSRNOG00000033057	-0.856122	0.000769892	N
LOC102553657	IC	chr1:275773325-275776714	70105	Gpam	ENSRNOG00000015124	0.855844	0.000776287	Y
LOC102549072	IC	chr1:265030930-265035323	55798	Lbx1	ENSRNOG00000025520	0.854128	0.000816619	Y
LOC102551276	IC	chr14:4251418-4267995	51090	Zfp644	ENSRNOG00000002112	-0.853192	0.000839275	N
LOC102552635	GEAS	chr6:137311113-137313442	0	Cep170b	ENSRNOG00000033688	0.852051	0.000867545	Y
LOC102548847	ID	chr6:144381739-144384615	158	Ptprn2	ENSRNOG00000005003	0.851007	0.000894004	Y
LOC103692462	GEAS	chr5:138364577-138369767	0	Ccdc30	ENSRNOG00000008560	0.849809	0.000925148	Y
LOC100909490	GOAS	chr5:140650601-140656834	0	Mfsd2a	ENSRNOG00000014008	0.848459	0.000961186	Y
LOC100911950	ID	chr14:104612764-104618551	167	Slc1a4	ENSRNOG00000005248	0.842263	0.00114033	N
LOC102554595	GOS	chr8:85091125-85094280	0	Gclc	ENSRNOG00000006302	0.839374	0.00123197	N
LOC103692954	ID	chr7:126495510-126498431	29787	Wnt7b	ENSRNOG00000015750	0.837618	0.00129027	N
LOC102553769	GIAS	chr1:275847187-275848837	0	Gpam	ENSRNOG00000015124	0.834619	0.00139463	Y
RGD1564482	ID	chr5:154641265-154642753	6579	Tcea3	ENSRNOG00000011794	0.834617	0.00139472	Y
LOC100909803	IC	chr9:42818419-42828547	3195	Neurl3	ENSRNOG00000015366	0.832856	0.00145888	Y
LOC102548155	ID	chr7:139254980-139259130	429	Rapgef3	ENSRNOG00000059961	0.831607	0.00150571	N
LOC102550818	ID	chr5:47404642-47409537	136477	Bach2	ENSRNOG00000006170	0.830923	0.0015318	N
LOC102548282	GOAS	chr5:150793378-150803155	0	Eya3	ENSRNOG00000010396	0.830401	0.00155198	Y
LOC102549864	GEAS	chr20:4892206-4893176	0	RT1-CE5	ENSRNOG00000000723	0.829761	0.00157694	Y
LOC102548241	GEAS	chr3:159894600-159911318	0	R3hdml	ENSRNOG00000027432	0.823173	0.00185201	Y
LOC103693124	GOAS	chr8:72750960-72754680	0	Lactb	ENSRNOG00000018081	0.822211	0.001895	N
LOC102549176	ID	chr7:130161694-130163894	781	Dennd6b	ENSRNOG00000029866	0.818766	0.00205502	N
LOC103693395	GEAS	chr10:65554165-65555564	0	Sgk494	ENSRNOG00000037214	0.817286	0.0021268	N
LOC102552728	ID	chr1:21119676-21122677	19293	Akap7	ENSRNOG00000013202	0.815349	0.00222355	Y
LOC103692310	GOAS	chr5:28427569-28430730	0	Tmem55a	ENSRNOG00000006697	0.813849	0.00230066	N
LOC102547969	GOAS	chr7:145150762-145230686	0	Ppp1r1a	ENSRNOG00000036827	0.812591	0.00236691	N
LOC103692231	GOAS	chr4:162186405-162216264	0	LOC689757	ENSRNOG00000037076	0.811386	0.00243164	Y
LOC102554609	ID	chr15:25427724-25434680	66101	Tmem260	ENSRNOG00000013353	-0.808995	0.002564	N
ENSRNOG00000059266	ID	chr1:80190219-80191618	3914	Rtn2	ENSRNOG00000016603	-0.808252	0.00260621	Y
LOC102553928	ID	chr15:92067091-92078490	1224892	Slitrk1	ENSRNOG00000009209	-0.806522	0.00270644	Y
LOC103694042	GES	chr17:13547030-13553981	0	Sema4d	ENSRNOG00000013679	0.805819	0.002748	Y
LOC103690388	IC	chr20:13739306-13743666	6447	Mif	ENSRNOG00000006589	-0.80378	0.00287121	N
LOC102554978	GIS	chr13:90479985-90484951	0	Copa	ENSRNOG00000006247	0.803401	0.00289454	N
LOC103693929	ID	chr16:29960315-29962853	24008	Ddx60	ENSRNOG00000059097	0.800529	0.00307608	Y
LOC102548759	IC	chr19:25302118-25304457	13783	Nanos3	ENSRNOG00000031593	-0.799884	0.00311801	N
LOC102548193	GIS	chr17:37237499-37242967	0	Cdkal1	ENSRNOG00000018381	0.798555	0.00320564	N
ENSRNOG00000051356	IC	chrX:73424922-73427948	10991	Zfp449	ENSRNOG00000050562	-0.796632	0.00333576	N
LOC102548046	GEAS	chr10:106838179-106840440	0	Afmid	ENSRNOG00000050205	0.790986	0.00374036	N
LOC102552397	IC	chr8:21641299-21644444	12195	Fbxl12	ENSRNOG00000020368	0.788726	0.00391209	N
LOC102547612	GES	chr3:4107811-4110368	0	AABR07051251.1	ENSRNOG00000056471	0.787278	0.00402513	Y
LOC102549869	ID	chrX:28686556-28699057	91161	Tmsb4x	ENSRNOG00000047931	0.783016	0.00437186	N
LOC102551009	IC	chr5:146990731-146991820	16799	Zfp362	ENSRNOG00000043364	-0.782147	0.00444521	Y
LOC102546534	GIAS	chr14:7657907-7659825	0	Slc10a6	ENSRNOG00000002057	0.781958	0.00446127	Y
LOC102553942	GIS	chr20:4425732-4429373	0	C4a	ENSRNOG00000000443	0.778581	0.00475565	Y
LOC102552880	ID	chr9:117714003-117736486	1125	Zfp161	ENSRNOG00000016719	-0.777892	0.00481742	N
LOC102546557	ID	chr4:78674234-78675716	18731	Gpnmb	ENSRNOG00000008816	0.772088	0.0053615	Y
LOC102557601	GIS	chr10:76261195-76262962	0	Scpep1	ENSRNOG00000002358	0.771153	0.0054533	Y
LOC102547892	GEAS	chr6:102244518-102247198	0	Plekhh1	ENSRNOG00000010650	0.769844	0.00558363	Y
LOC103693572	IC	chr11:60953543-60962976	21749	RGD1311458	ENSRNOG00000013721	0.768684	0.005701	Y
LOC102553017	GEAS	chr20:3230637-3232946	0	RT1-T24-3	ENSRNOG00000045924	0.768541	0.00571562	Y
LOC102550448	IC	chr19:28735925-28737182	9184	AABR07043456.1	ENSRNOG00000052028	0.768522	0.00571755	Y
LOC102556470	ID	chr15:96553784-96626557	195275	Slitrk5	ENSRNOG00000009649	0.767553	0.00581718	Y
LOC103693111	ID	chr8:66066286-66072224	224659	Tle3	ENSRNOG00000013013	0.766705	0.00590546	Y
LOC102550935	GIS	chr20:11124671-11127931	0	Agpat3	ENSRNOG00000001205	-0.764187	0.00617335	N
LOC103692513	ID	chr5:166514351-166524490	1324	Ctnnbip1	ENSRNOG00000016313	0.762767	0.00632828	N
ENSRNOG00000061118	ID	chr2:183807073-183811118	95261	Tmem154	ENSRNOG00000010866	0.7611	0.00651376	N
LOC103693032	GIAS	chr8:28153273-28153809	0	Jam3	ENSRNOG00000009149	-0.760086	0.00662856	N
LOC102550137	ID	chr4:180361321-180365194	36913	Sspn	ENSRNOG00000001807	0.754926	0.00723569	Y
ENSRNOG00000051636	ID	chr5:133710150-133711520	438	Foxd2	ENSRNOG00000007759	0.753084	0.00746205	Y
LOC103693573	IC	chr11:60964337-61018559	32543	RGD1311458	ENSRNOG00000013721	0.74917	0.00796	Y
LOC102549789	ID	chr2:5635259-5698903	55365	Nr2f1	ENSRNOG00000014795	0.748566	0.0080389	Y
ENSRNOG00000055234	ID	chr7:75852610-75856798	42774	Zfp706	ENSRNOG00000060956	0.745727	0.00841768	N
LOC103692353	IC	chr5:70031799-70040020	48784	Abca1	ENSRNOG00000018126	0.741041	0.00907116	Y
LOC103691414	GIS	chr2:12518010-12519102	0	Tmem161b	ENSRNOG00000032414	0.73893	0.00937734	Y
LOC103693112	IC	chr8:66063418-66069160	227723	Tle3	ENSRNOG00000013013	0.734403	0.0100591	Y
ENSRNOG00000058135	IC	chr20:46417239-46422760	5364	Foxo3	ENSRNOG00000000299	0.729413	0.0108516	Y
ENSRNOG00000061365	ID	chr1:278476630-278480271	58294	Trub1	ENSRNOG00000017321	0.729272	0.0108747	N
LOC102555675	GIS	chr16:7000485-7001009	0	Itih3	ENSRNOG00000017689	0.729047	0.0109114	N
LOC103690590	GOAS	chr9:114687460-114688892	0	Rab12	ENSRNOG00000019295	0.724296	0.0117103	Y
LOC103690800	IC	chr12:104224-108910	49339	AABR07034833.1	ENSRNOG00000055204	0.720509	0.0123767	Y
ENSRNOG00000051672	IC	chr2:39619209-39630099	147192	Ercc8	ENSRNOG00000009968	0.718956	0.0126578	N
LOC103691219	GIAS	chr1:191005990-191006759	0	Igsf6	ENSRNOG00000017277	0.718935	0.0126616	Y
ENSRNOG00000059110	ID	chr9:99556540-99566978	50074	Ndufa10	ENSRNOG00000016470	-0.715053	0.0133845	N
LOC102551372	IC	chr5:21706925-21715291	11406	Rab2a	ENSRNOG00000005963	0.707877	0.0147984	N
LOC103693722	GIAS	chr14:6614094-6616310	0	Pkd2	ENSRNOG00000002146	0.70335	0.0157439	Y
LOC102548090	ID	chr19:39116996-39125206	871	Cirh1a	ENSRNOG00000020333	0.703112	0.0157948	N
LOC102550370	ID	chr13:113726475-113748368	14828	Cd34	ENSRNOG00000045558	-0.692671	0.0181451	Y
LOC103693178	IC	chr8:126080907-126082315	222876	AABR07071661.1	ENSRNOG00000053820	0.690424	0.0186818	N
LOC102547728	ID	chr4:113497552-113502453	97	Pole4	ENSRNOG00000006102	0.690118	0.0187558	N
LOC102550895	ID	chr10:39122548-39193643	6017	Irf1	ENSRNOG00000008144	0.685535	0.0198889	Y
LOC102551073	IC	chr5:62825203-62830345	10015	LOC100909752	ENSRNOG00000060381	0.677977	0.0218627	Y
LOC103693767	GOAS	chr14:78818077-78823280	0	Ppp2r2c	ENSRNOG00000058202	0.677348	0.0220328	N
LOC103692988	ID	chr7:144757834-144763090	11070	Smug1	ENSRNOG00000036842	-0.673911	0.0229802	N
ENSRNOG00000055766	IC	chr20:5260885-5261666	454	Brd2	ENSRNOG00000000461	0.671885	0.0235521	N
Fam19a1	ID	chr4:128934542-128942088	254571	Fam19a4	ENSRNOG00000005830	0.659521	0.0272618	N
ENSRNOG00000058571	IC	chr16:4439102-4446046	23422	Wnt5a	ENSRNOG00000015618	-0.650168	0.0303286	Y
LOC102556092	GES	chr12:37183839-37210650	0	Zfp664	ENSRNOG00000021705	0.64684	0.0314762	Y
LOC102549566	GOS	chr15:105764295-105769872	0	Mbnl2	ENSRNOG00000010737	0.644367	0.0323486	N
LOC102557393	GEAS	chr2:30611853-30615932	0	Marveld2	ENSRNOG00000052167	0.631853	0.0370227	N
ENSRNOG00000057927	IC	chr12:22601608-22605139	35965	Serpine1	ENSRNOG00000001414	0.627109	0.0389117	Y
LOC103691111	GES	chr1:101126006-101126986	0	Flt3l	ENSRNOG00000056212	0.625737	0.0394702	Y
LOC102553451	ID	chr10:5344164-5350170	43	Nubp1	ENSRNOG00000002574	0.622245	0.0409167	N
ENSRNOG00000061272	ID	chr2:180878153-180883459	13552	Tdo2	ENSRNOG00000011612	0.62212	0.0409692	N
ENSRNOG00000058323	IC	chr5:51148371-51184078	282289	Lingo2	ENSRNOG00000005634	-0.619507	0.0420762	Y
LOC102551932	ID	chr2:58115870-58124716	180507	Slc1a3	ENSRNOG00000016163	0.615656	0.0437457	N
LOC102553274	GEAS	chr18:74485110-74486471	0	Slc14a1	ENSRNOG00000016753	0.614757	0.0441417	Y
LOC100912569	GEAS	chr8:44970817-44973144	0	Clmp	ENSRNOG00000053239	0.609527	0.0464954	N
ENSRNOG00000051346	IC	chrX:62827048-62828058	8073	Pdk3	ENSRNOG00000012513	-0.608769	0.0468438	N
LOC102549163	ID	chr13:108282202-108286088	96311	Prox1	ENSRNOG00000003694	-0.60073	0.0506479	Y
LOC102548586	GIAS	chr16:81658047-81659014	0	Adprhl1	ENSRNOG00000019504	0.600616	0.050703	N
ENSRNOG00000054085	ID	chr11:39618438-39648301	118283	RGD1565472	ENSRNOG00000046991	0.583619	0.0594386	N
LOC103694197	GOAS	chr18:31620217-31623095	0	Ndfip1	ENSRNOG00000013562	0.581149	0.0607876	N
LOC103690244	ID	chr9:69885578-69888557	6872	Ino80d	ENSRNOG00000024272	0.576974	0.0631145	N
LOC102550525	GEAS	chr13:50507738-50509441	0	Ren	ENSRNOG00000002937	0.566921	0.0689643	Y
LOC102555044	ID	chr5:156879493-156883008	1007	Camk2n1	ENSRNOG00000016322	0.55913	0.0737405	N
LOC100911253	IC	chrX:119196246-119214421	33728	LOC100911393	ENSRNOG00000046062	0.553419	0.0773791	N
LOC102556662	IC	chr14:94321030-94338386	252379	LOC690700	ENSRNOG00000046536	0.545425	0.0826709	N
LOC102547703	ID	chr6:52444377-52459863	83	Atxn7l4	ENSRNOG00000010415	-0.537749	0.0879733	N
LOC102555751	ID	chr20:42750787-42759448	82785	RGD1564370	ENSRNOG00000033652	0.535762	0.0893811	N
ENSRNOG00000052940	IC	chr10:104817972-104820399	27250	Igsf7	ENSRNOG00000046121	0.525202	0.0971154	N
LOC102555435	ID	chr6:65744966-65750978	425439	Stxbp6	ENSRNOG00000004198	-0.521562	0.0998792	Y
ENSRNOG00000052233	IC	chrX:157347219-157353457	120	Haus7	ENSRNOG00000055648	0.513517	0.106169	N
LOC100910973	IC	chr1:227110936-227112482	23672	Ms4a8	ENSRNOG00000020939	0.512794	0.106747	N
LOC103691483	ID	chr2:60735521-60743685	52070	Rai14	ENSRNOG00000028872	0.509569	0.109348	Y
LOC103693261	GES	chr10:3360283-3363758	0	Mpv17l	ENSRNOG00000003285	0.503449	0.114397	N
LOC102551361	IC	chr19:53789054-53798640	34452	Fam92b	ENSRNOG00000021714	0.497619	0.119343	N
LOC103692056	IC	chr4:33737803-33740681	2683	Asns	ENSRNOG00000007546	0.494747	0.12183	N
LOC102555400	GOS	chr10:35708127-35711973	0	Sqstm1	ENSRNOG00000003147	-0.490225	0.125812	N
LOC102552241	ID	chr3:163849289-163849731	1054	Kcnb1	ENSRNOG00000046949	0.488281	0.127549	N
LOC102553347	GES	chr10:5199952-5211912	0	Dexi	ENSRNOG00000002635	0.481747	0.1335	Y
LOC103691165	IC	chr1:137420225-137426125	61153	Klhl25	ENSRNOG00000010959	-0.478612	0.136416	N
LOC102551701	IC	chr20:23079331-23087869	80321	Reep3	ENSRNOG00000000645	0.465153	0.149393	N
ENSRNOG00000054093	ID	chr1:202707512-202714441	56334	Wdr11	ENSRNOG00000020430	0.461902	0.152639	N
LOC103693584	IC	chr11:66568553-66574519	2222	Stxbp5l	ENSRNOG00000002496	0.45534	0.159324	N
LOC103694111	ID	chr17:59976439-59979305	80644	Mpp7	ENSRNOG00000018760	-0.452359	0.16242	N
LOC102555246	IC	chr4:133008974-133013819	23195	Shq1	ENSRNOG00000005433	-0.438081	0.177762	N
LOC103693505	GEAS	chr11:14160889-14166034	0	Hspa13	ENSRNOG00000060979	0.437536	0.178365	N
LOC103691377	GOAS	chr12:41552426-41555266	0	Tpcn1	ENSRNOG00000059344	0.436779	0.179203	N
LOC103694321	ID	chr19:34760625-34829458	7930	Nr3c2	ENSRNOG00000034007	-0.436232	0.179811	Y
ENSRNOG00000051216	ID	chrX:65367912-65368639	2212	Vsig4	ENSRNOG00000038132	0.433141	0.183269	N
ENSRNOG00000051257	GIAS	chrX:74333329-74334974	0	LOC680227	ENSRNOG00000037911	0.428545	0.188485	N
LOC100911498	GEAS	chrX:74324262-74337605	0	LOC680227	ENSRNOG00000037911	0.427964	0.18915	N
LOC102555540	GIAS	chrX:107403162-107409506	0	Morf4l2	ENSRNOG00000002389	0.426287	0.191079	N
LOC102550790	GIAS	chr6:123355402-123358543	0	Foxn3	ENSRNOG00000004709	0.420273	0.198095	Y
LOC102550985	GOAS	chr1:188695122-188706491	0	Gprc5b	ENSRNOG00000016013	0.419593	0.198898	N
LOC100910774	ID	chr2:89842950-89844052	344555	AABR07009224.1	ENSRNOG00000042602	0.406498	0.214739	N
LOC102551138	GEAS	chr12:19518844-19542576	0	Nxpe5	ENSRNOG00000027061	0.403651	0.218279	N
LOC102546820	GES	chrX:124326752-124339059	0	Tmem255a	ENSRNOG00000028085	0.395572	0.228509	N
ENSRNOG00000055330	IC	chrX:72723746-72725978	32211	Dmrtc1c1	ENSRNOG00000037923	0.39464	0.229708	N
LOC102550503	IC	chr16:8466963-8468661	8967	Parg	ENSRNOG00000019978	-0.394617	0.229738	N
LOC103691468	IC	chr2:52781306-52830420	25251	AABR07008319.1	ENSRNOG00000056627	-0.392307	0.232722	N
ENSRNOG00000051325	GES	chrX:65803596-65804663	0	Gpr165	ENSRNOG00000012995	0.386867	0.239842	Y
LOC102555532	IC	chr7:44775942-44816584	4484	Alx1	ENSRNOG00000004390	0.384373	0.243146	N
LOC102554553	IC	chr19:24314107-24318725	10298	Tbc1d9	ENSRNOG00000003496	-0.381595	0.246858	N
ENSRNOG00000057641	IC	chr14:82287906-82289927	200	Fgfr3	ENSRNOG00000016818	-0.374195	0.256906	N
LOC102554579	IC	chr6:6500053-6509173	63079	Pkdcc	ENSRNOG00000004205	-0.372139	0.259738	N
LOC102546379	IC	chr15:87262787-87264293	440047	Scel	ENSRNOG00000024237	0.371666	0.260393	N
ENSRNOG00000053946	ID	chr1:102086983-102091495	11599	Kcnj11	ENSRNOG00000021128	-0.371622	0.260453	N
LOC102556643	ID	chr2:52671055-52679414	51967	AABR07008298.1	ENSRNOG00000054825	-0.358864	0.278448	N
LOC103693787	IC	chr14:94528584-94529398	61367	LOC690700	ENSRNOG00000046536	0.355693	0.283026	N
LOC103692512	IC	chr5:166275406-166276938	1249	Rbp7	ENSRNOG00000015850	-0.345617	0.297847	N
ENSRNOG00000060587	ID	chr1:78112559-78149053	71	Dhx34	ENSRNOG00000047575	-0.324493	0.330263	N
ENSRNOG00000054531	IC	chr14:105138086-105141787	68521	LOC689821	ENSRNOG00000042277	0.324093	0.330895	N
LOC100362486	IC	chr6:46433302-46451994	177980	Sox11	ENSRNOG00000030034	0.314069	0.346922	N
ENSRNOG00000051341	IC	chrX:62820485-62821199	1963	Pcyt1b	ENSRNOG00000012358	-0.306836	0.358732	N
ENSRNOG00000055278	IC	chr4:16946938-16953847	277570	Pclo	ENSRNOG00000005726	0.302076	0.366617	N
LOC100911299	IC	chr3:154026099-154032417	7749	Blcap	ENSRNOG00000024437	-0.290249	0.386585	N
LOC103691622	GIS	chr2:189861915-189863287	0	Ilf2	ENSRNOG00000014154	-0.281737	0.401287	N
LOC103692885	IC	chr7:75274383-75278329	1117	Ankrd46	ENSRNOG00000025504	-0.273377	0.415988	N
LOC103693348	ID	chr10:52188531-52194930	1194	Map2k4	ENSRNOG00000003834	-0.265721	0.429677	N
LOC102550045	ID	chr8:129332831-129338390	33166	Snrpe	ENSRNOG00000031127	0.261383	0.437526	N
LOC103694402	IC	chr20:13212803-13216972	197	Prmt2	ENSRNOG00000001297	0.256017	0.447331	N
LOC100909907	ID	chr15:87660137-87666945	37395	Scel	ENSRNOG00000024237	0.255662	0.447982	N
LOC103694327	IC	chr19:40617359-40619686	235747	Il34	ENSRNOG00000017602	-0.249325	0.459699	N
LOC103692460	ID	chr5:137265095-137266240	164	Cdc20	ENSRNOG00000028415	0.246886	0.464245	N
LOC103691405	GES	chr2:4081157-4089949	0	Mctp1	ENSRNOG00000013282	0.233067	0.490386	N
LOC102546487	IC	chr12:21297159-21301976	54499	LOC685438	ENSRNOG00000050981	0.229151	0.497909	N
LOC102547398	ID	chr11:84148796-84150165	53884	Rps15al2	ENSRNOG00000032877	0.221172	0.513393	N
ENSRNOG00000052945	IC	chr1:90820595-90848674	70402	Capns1	ENSRNOG00000060312	-0.200765	0.553903	N
LOC102549783	GEAS	chr1:153859895-153862018	0	Me3	ENSRNOG00000017311	0.179906	0.596578	N
LOC102549756	ID	chr2:36518920-36520253	271024	Htr1a	ENSRNOG00000010254	0.179524	0.59737	N
LOC103690351	GEAS	chr12:19512014-19518553	0	Nxpe5	ENSRNOG00000027061	0.165451	0.626847	N
LOC102546827	ID	chr12:5862101-5863436	39227	Fry	ENSRNOG00000000894	-0.165108	0.627573	N
LOC102547101	ID	chr1:221151938-221153643	22293	Scyl1	ENSRNOG00000023668	0.160438	0.63747	N
LOC100910945	GIAS	chr20:27362606-27381284	0	Tet1	ENSRNOG00000000277	-0.152776	0.653824	N
LOC102553152	GIS	chr9:113923545-113928760	0	Wash1	ENSRNOG00000053306	-0.148611	0.66277	N
ENSRNOG00000056108	ID	chr8:23492466-23562299	9527	Rp9	ENSRNOG00000029456	-0.143662	0.673454	N
ENSRNOG00000049537	GEAS	chr13:77784808-77819211	0	AABR07021544.1	ENSRNOG00000057285	-0.133727	0.695065	N
ENSRNOG00000048148	GIAS	chr7:116444687-116446993	0	RGD1565410	ENSRNOG00000037375	-0.108705	0.750371	N
ENSRNOG00000053300	IC	chr4:84268-90986	108930	Htr5a	ENSRNOG00000007066	0.108629	0.750539	N
LOC102549579	ID	chr2:136879394-136992251	957	Pcdh10	ENSRNOG00000031974	-0.107261	0.753597	Y
ENSRNOG00000059271	IC	chr4:104454-109989	89927	Htr5a	ENSRNOG00000007066	0.105027	0.758597	N
LOC103692867	GES	chr7:66017066-66028130	0	Fam19a2	ENSRNOG00000004180	-0.0883053	0.796266	Y
LOC102555663	ID	chr4:21757718-21759611	89148	RGD1563349	ENSRNOG00000005818	-0.0712214	0.835159	N
ENSRNOG00000059163	IC	chr8:23178097-23181310	7888	Pigy	ENSRNOG00000052134	0.069474	0.839158	N
Miat	IC	chr12:50447251-50461859	32819	Cryba4	ENSRNOG00000049770	0.0640235	0.851651	N
ENSRNOG00000061310	IC	chr6:97456225-97458286	257326	Syt16	ENSRNOG00000056012	0.0585545	0.864217	N
ENSRNOG00000051082	ID	chrX:73556845-73557268	274	Gm14597	ENSRNOG00000061703	-0.0300029	0.93022	N
LOC102553183	IC	chr19:40455768-40459757	395676	Il34	ENSRNOG00000017602	-0.0246043	0.942757	N
LOC102554927	IC	chr17:24439680-24451956	3890	Cd83	ENSRNOG00000018092	0.0176132	0.959008	N
LOC103693003	GOS	chr8:5454618-5456210	0	Dcun1d5	ENSRNOG00000008390	-0.00344923	0.99197	N
ENSRNOG00000042156	IC	chr15:32136645-32137490	22874	AABR07017875.1	ENSRNOG00000052759	0	NA	N
ENSRNOG00000052757	ID	chr5:133717759-133721348	3448	Foxe3	ENSRNOG00000007770	0	NA	N
ENSRNOG00000052921	IC	chr13:61422429-61423666	115490	Rgs21	ENSRNOG00000056369	0	NA	N
ENSRNOG00000058321	ID	chr13:97613991-97628059	74038	Sccpdh	ENSRNOG00000046051	0	NA	N
ENSRNOG00000059558	IC	chr4:170075188-170077752	2027	LOC100912259	ENSRNOG00000046844	0	NA	N
ENSRNOG00000060438	IC	chr1:54439977-54441579	278392	LOC100911027	ENSRNOG00000046250	0	NA	N
ENSRNOG00000060440	IC	chr7:1586917-1591850	128310	AABR07055353.1	ENSRNOG00000047912	0	NA	N
ENSRNOG00000060863	IC	chr15:12756403-12796711	30996	Fezf2	ENSRNOG00000009206	0	NA	N
ENSRNOG00000060974	IC	chr6:128996616-129001614	2626	LOC100909524	ENSRNOG00000048988	0	NA	N
LOC100909866	ID	chr17:37500169-37542172	133397	RGD1563300	ENSRNOG00000025630	0	NA	N
LOC102549608	ID	chr1:51517493-51526114	93761	Pabpc6	ENSRNOG00000017367	0	NA	N
LOC102552061	IC	chr1:117130767-117147185	211498	AABR07003616.1	ENSRNOG00000038697	0	NA	N
LOC102552888	IC	chr3:175763352-175765070	53887	Gata5	ENSRNOG00000058983	0	NA	N
LOC102555346	IC	chr1:141224102-141258460	5825	LOC100360056	ENSRNOG00000031802	0	NA	N
LOC103690083	GES	chrX:137701190-137749029	0	AABR07041724.1	ENSRNOG00000052130	0	NA	N
LOC103690086	IC	chr14:5642357-5646406	211540	AABR07014241.1	ENSRNOG00000002130	0	NA	N
LOC103692025	IC	chr4:8369553-8430062	71889	AABR07059201.1	ENSRNOG00000021533	0	NA	N
LOC103694083	ID	chr17:37512513-37520127	155442	RGD1563300	ENSRNOG00000025630	0	NA	N
LOC678796	IC	chr1:54454382-54456193	263778	LOC100911027	ENSRNOG00000046250	0	NA	N
