# Supplementary material for: The systematic analysis of coding and long non-coding RNAs in the sub-chronic and chronic stages of spinal cord injury
Source: Sci Rep. 2017 Jan 20;7:41008. doi: 10.1038/srep41008 (PMC5247719; doi:10.1038/srep41008)
Supplement: Supplementary Table S11 [file srep41008-s12.xls]

## Sheet: TF.motifs
DE.lncRNA	BHLHE40	CCNT2	EP300	GABPA	EWSR1	FOXP1	HDAC2	HEY1	KLF13	MYC	POU2F2	RREB1	SP1	SPI1	STAT3	YY1	ZNF740
LOC102552227	1	0	1	1	1	1	1	1	1	1	1	0	1	1	1	1	0
ENSRNOG00000061365	1	1	1	1	1	1	1	1	1	1	1	1	1	1	1	1	1
LOC102550763	1	0	1	1	1	1	1	1	1	1	1	1	1	1	1	1	0
ENSRNOG00000052537	1	0	1	1	1	0	1	1	1	1	1	1	1	1	1	1	1
LOC102553109	1	1	1	1	1	1	1	1	1	1	1	1	1	1	1	1	1
LOC102553183	1	1	1	1	1	1	1	1	1	1	1	1	1	1	1	1	1
LOC102555346	1	1	1	1	1	0	1	1	1	1	1	1	1	1	1	1	0
LOC102553928	0	0	1	1	1	1	1	0	0	1	0	1	1	1	1	0	0
LOC102549553	1	1	1	1	1	0	1	1	1	1	1	1	1	1	1	1	1
LOC102548352	1	1	1	1	1	1	1	1	1	1	1	1	1	1	1	1	1
LOC102548090	1	1	1	0	0	1	1	1	1	1	1	1	1	1	1	1	1
LOC102550737	1	1	1	1	1	1	1	1	1	1	1	1	1	1	1	1	1
LOC100909803	1	1	0	1	1	1	1	0	1	1	0	1	1	1	1	0	1
LOC102556115	0	0	1	1	0	0	1	1	1	1	1	1	1	1	1	1	1
LOC103692513	1	1	1	1	1	1	1	1	1	1	1	1	1	1	1	0	1
LOC102552728	0	1	0	1	1	1	1	1	1	1	1	1	1	1	1	1	1
LOC103691845	1	1	1	1	1	1	1	1	1	1	1	1	1	1	1	1	1
LOC102548155	0	1	1	1	1	0	1	1	1	1	1	1	1	1	1	1	1
LOC102548847	1	1	1	1	1	1	1	1	1	1	1	1	1	1	1	1	0
ENSRNOG00000051672	1	1	0	1	1	1	1	1	1	1	1	1	1	1	1	1	1
LOC103693767	0	0	0	1	1	0	1	0	1	1	1	1	1	0	1	1	0
LOC102549176	1	1	1	1	1	1	1	1	1	1	1	1	1	1	1	0	1
ENSRNOG00000052945	1	1	1	1	1	1	1	1	1	1	1	1	1	1	1	1	0
LOC102549579	1	1	1	1	1	1	1	1	1	1	1	1	1	1	1	1	1
LOC102550182	0	1	1	1	1	1	1	1	0	1	0	1	1	1	1	1	0
LOC100909866	0	1	0	1	1	1	1	0	1	1	1	1	1	0	1	1	1
LOC102554553	0	1	1	1	1	1	1	0	1	1	1	1	1	1	1	1	0
ENSRNOG00000059110	1	0	1	1	0	1	1	1	0	1	1	1	1	1	1	1	0
LOC102549072	1	1	0	1	1	1	1	1	1	1	1	1	1	1	1	0	1
LOC100912503	0	1	1	1	1	1	1	1	1	1	1	1	1	1	1	1	0
LOC102546827	0	0	1	1	1	1	1	0	1	1	1	1	1	1	1	0	0
ENSRNOG00000052037	0	1	1	1	1	1	1	1	1	1	1	1	1	1	1	1	0
LOC102552241	0	0	1	1	1	1	1	1	1	1	1	1	1	1	1	1	0
LOC103692310	0	0	0	1	1	1	1	0	0	1	1	1	1	1	1	1	0
ENSRNOG00000054531	0	1	0	1	1	1	1	0	1	1	1	1	1	1	1	0	1
LOC103692954	0	1	0	1	1	1	1	0	1	1	1	1	1	1	1	1	0
LOC100910797	1	1	0	1	1	0	1	1	1	1	1	0	1	1	1	1	0
LOC102551138	1	1	0	0	1	1	1	0	1	0	0	1	1	1	1	0	1
LOC103693573	0	1	1	1	1	1	1	1	0	1	1	1	1	1	1	1	1
LOC102548046	0	1	0	1	1	1	1	0	1	0	1	1	1	1	1	1	1
ENSRNOG00000055687	1	1	1	1	1	0	1	1	1	1	1	1	1	1	1	1	1
LOC102550895	0	1	1	1	0	1	1	1	0	0	1	1	1	1	1	0	0
ENSRNOG00000060438	1	1	1	1	1	0	1	1	1	0	1	1	1	1	1	0	0
LOC102549163	1	1	1	1	1	1	1	1	1	0	1	1	1	1	1	1	1
LOC102556495	1	1	1	1	0	1	0	1	1	0	1	1	1	1	1	0	0
LOC103691758	1	1	1	1	0	1	1	1	1	0	1	1	1	1	1	1	1
LOC100910774	1	1	1	1	1	0	1	1	0	1	1	1	1	1	1	1	1
LOC102555663	1	1	1	0	1	1	1	1	0	1	0	1	1	0	1	0	0
LOC100909737	1	1	1	1	1	0	1	1	1	1	1	1	1	1	1	1	1
LOC102550985	0	1	0	0	1	1	1	0	1	0	1	1	1	1	1	1	1
ENSRNOG00000052395	1	1	1	1	1	1	1	1	0	1	1	1	1	1	1	1	1
LOC102552880	1	1	1	1	0	1	1	1	1	1	1	1	1	1	1	1	1
ENSRNOG00000059163	1	0	0	1	0	1	1	1	0	1	1	1	1	1	1	0	1
LOC103691111	1	1	1	1	1	1	1	1	1	0	1	1	1	1	1	1	1
LOC102551361	1	1	1	1	1	0	1	1	1	1	1	1	1	1	1	1	1
LOC102555574	1	1	1	1	1	0	1	1	1	1	1	1	1	1	1	1	1
LOC100912188	1	0	1	1	0	0	1	1	1	1	1	1	1	1	1	1	0
ENSRNOG00000055766	1	1	1	1	1	0	1	1	1	1	1	1	1	1	1	1	1
ENSRNOG00000051356	1	0	1	1	0	1	1	1	1	1	1	1	1	1	1	1	1
LOC102552888	1	1	1	1	1	0	1	1	1	1	1	1	1	1	1	1	1
LOC102547703	1	1	1	1	0	1	1	1	0	1	1	1	1	1	1	1	1
LOC100911950	1	0	1	1	0	1	1	1	1	1	1	1	1	1	1	0	1
LOC103690083	0	1	0	1	1	0	1	0	1	0	1	1	1	1	1	1	1
ENSRNOG00000059266	1	1	1	1	0	1	1	1	1	1	1	1	1	1	1	1	1
ENSRNOG00000057927	1	1	1	1	1	1	1	1	1	0	1	1	1	1	1	1	1
LOC102551276	1	1	1	1	1	1	1	1	0	1	1	1	1	1	1	0	1
ENSRNOG00000058571	0	1	0	0	1	1	1	0	0	1	1	1	1	1	1	0	1
LOC102547892	1	1	1	0	1	1	1	0	1	1	1	1	1	0	1	1	0
LOC102548759	1	1	1	0	1	1	1	1	1	1	1	1	1	1	1	1	0
ENSRNOG00000061118	1	1	1	1	1	1	1	1	1	1	1	1	1	1	1	1	1
LOC102556139	1	1	1	0	0	1	1	1	1	1	1	1	1	1	1	0	1
ENSRNOG00000052757	1	1	1	1	0	1	1	1	0	0	1	1	1	1	1	1	1
LOC102556662	1	0	1	1	0	1	1	1	1	1	1	0	1	1	1	1	0
ENSRNOG00000054920	1	0	1	1	1	1	1	1	1	0	1	1	0	1	1	1	0
ENSRNOG00000051636	1	1	1	1	0	1	1	1	1	0	1	1	1	1	1	1	1
LOC102556092	1	1	1	1	1	0	1	1	1	1	1	1	1	1	1	1	1
LOC103691830	1	1	1	1	1	1	1	1	1	1	0	0	1	1	1	1	0
ENSRNOG00000059271	0	0	1	0	1	1	1	0	0	0	1	1	1	1	1	0	0
LOC102552725	1	1	1	1	0	0	1	1	1	0	1	1	1	1	1	1	1
LOC102553347	1	1	1	1	0	1	1	1	0	1	1	1	1	1	1	1	0
LOC100911221	1	0	1	1	0	1	1	1	1	0	1	1	1	1	1	0	1
ENSRNOG00000058321	1	0	1	1	1	1	1	0	1	0	0	1	1	1	1	1	0
LOC102553942	1	0	1	1	1	1	1	1	0	0	1	1	1	1	1	0	1
LOC103694321	1	1	1	1	0	1	1	1	1	1	1	1	1	1	1	1	1
LOC100912181	0	1	1	0	1	1	1	1	1	0	0	1	0	1	1	0	0
LOC102555675	0	1	0	0	1	1	1	0	1	1	1	0	1	1	1	0	1
LOC102553274	1	0	0	0	1	0	1	1	1	0	1	1	1	1	1	1	1
LOC103694197	1	1	1	0	0	1	1	1	1	0	0	1	1	1	0	1	1
LOC102546379	1	1	0	0	0	1	1	0	1	1	0	1	1	1	1	1	1
LOC103691377	1	1	1	0	1	1	1	0	1	1	1	1	1	1	1	1	0
LOC103690590	1	1	1	0	1	1	1	1	0	0	1	1	1	0	1	0	1
LOC102546557	1	1	0	0	1	0	1	0	0	0	0	1	1	1	1	0	1
ENSRNOG00000049537	1	1	1	0	0	1	1	0	1	1	1	1	1	1	1	0	1
LOC102555400	1	1	1	1	1	1	1	1	1	1	1	1	1	1	1	1	1
LOC103692353	1	0	1	1	1	1	1	0	1	1	1	1	1	1	1	0	0
LOC102551220	1	1	1	0	0	0	1	0	0	0	0	1	1	0	1	0	1
LOC100910201	1	1	1	0	0	1	1	1	1	0	1	1	1	1	1	1	0
LOC102548241	1	1	0	1	1	1	1	0	1	1	1	1	1	1	1	1	0
Miat	1	1	1	0	0	0	1	0	0	0	1	1	1	1	1	1	1
LOC102550045	1	1	1	0	1	1	1	1	0	1	0	1	1	1	1	0	1
LOC102554728	1	1	1	1	1	0	1	1	1	0	1	1	1	1	1	1	1
LOC103692460	1	0	1	0	1	0	1	1	0	1	0	1	1	1	1	0	0
ENSRNOG00000057641	1	1	1	1	0	1	1	1	0	1	1	1	1	1	1	0	0
ENSRNOG00000051216	1	0	0	0	1	1	1	0	1	0	1	0	1	1	1	0	0
LOC103693505	1	1	0	0	1	1	1	1	0	0	1	1	1	1	1	0	1
LOC102555540	1	1	0	0	0	1	1	1	1	0	1	1	1	1	1	0	1
ENSRNOG00000052421	1	1	1	1	1	1	1	0	1	1	1	1	1	0	1	1	1
LOC103693178	1	1	0	0	1	0	1	0	0	0	1	1	1	1	1	0	1
LOC100910945	1	1	0	0	0	1	1	1	0	1	1	1	1	1	1	0	1
LOC100911864	1	1	0	0	0	1	1	1	1	1	1	1	1	1	1	0	0
ENSRNOG00000052233	1	1	0	0	1	1	0	0	1	0	1	1	1	1	1	1	0
LOC102555532	1	0	1	0	1	1	1	1	0	0	0	0	0	0	0	0	0
LOC102547398	1	0	0	0	0	1	1	0	0	0	0	1	0	0	1	0	1
ENSRNOG00000051791	1	0	0	0	1	0	1	0	1	0	1	1	1	1	1	0	1
LOC100909928	1	1	1	1	1	1	1	1	0	0	0	1	1	1	1	0	0
LOC102548282	1	1	0	1	1	1	1	0	1	0	0	1	1	1	1	1	0
LOC102549402	1	0	0	0	0	1	1	1	1	0	1	1	1	1	1	1	0
ENSRNOG00000059467	1	1	1	0	0	1	1	0	1	0	1	1	1	1	1	0	1
LOC103693395	1	1	0	0	1	1	1	1	0	0	1	1	1	0	1	0	0
ENSRNOG00000059660	1	1	1	0	1	1	1	0	1	1	1	1	1	1	1	1	1
LOC102547088	1	0	1	1	0	1	1	0	1	0	1	1	1	1	1	0	0
LOC103693032	1	1	0	0	0	1	1	1	0	0	0	1	0	0	0	0	1
LOC102553451	1	1	1	0	0	0	1	0	0	0	0	1	1	1	0	0	1
LOC103694042	1	1	0	0	0	1	1	0	0	1	1	1	1	1	1	0	1
LOC102546820	1	0	0	0	0	1	1	0	1	0	0	1	1	0	1	0	0
LOC102553152	1	1	1	1	1	0	1	1	1	0	1	1	1	1	1	1	1
LOC102548205	1	0	1	0	1	1	1	1	1	1	0	1	1	1	1	0	1
ENSRNOG00000058323	1	1	0	0	1	1	1	1	1	0	0	1	1	1	1	0	1
LOC102546534	0	1	0	0	1	1	1	0	0	0	1	1	1	1	1	0	0
LOC102549756	0	1	0	0	0	1	1	0	0	0	0	1	0	1	0	0	0
LOC102551940	0	0	0	0	1	0	1	1	0	0	0	1	0	0	1	0	0
LOC102557601	0	1	0	0	1	1	1	0	0	0	1	1	1	1	1	0	1
LOC102553657	0	1	0	0	0	1	1	0	0	0	0	1	1	1	1	0	1
LOC102552635	0	1	0	0	1	1	1	0	1	1	0	1	1	1	1	0	1
LOC102554095	0	1	0	0	0	1	1	0	1	1	1	1	1	1	1	0	1
LOC103692462	0	1	0	0	1	1	1	0	0	0	0	1	0	0	0	0	1
LOC102555044	0	1	0	0	1	0	1	0	1	0	1	1	1	1	1	1	1
LOC102550525	0	1	1	0	0	1	0	0	1	0	0	1	1	1	1	0	1
LOC103691468	0	1	0	0	1	1	1	0	0	0	1	1	1	1	1	0	1
LOC102551009	0	1	1	0	1	1	1	0	1	0	0	1	1	1	1	0	1
ENSRNOG00000054085	0	1	0	0	0	0	1	0	1	0	0	1	0	1	1	0	1
LOC102548586	0	1	0	1	1	1	1	1	1	1	1	1	1	1	1	1	1
ENSRNOG00000051341	0	1	0	0	1	1	1	0	1	0	0	1	1	1	1	0	1
LOC102550503	0	1	0	1	1	1	1	1	1	0	1	1	1	1	1	1	1
LOC102554927	0	1	0	0	1	1	1	1	1	0	0	1	1	1	1	0	1
LOC102552317	0	1	0	0	1	1	1	0	0	0	0	1	1	1	1	1	1
ENSRNOG00000061310	0	1	1	0	0	0	1	1	0	0	0	1	0	0	0	0	1
LOC102554609	0	1	0	1	1	1	1	0	1	0	1	1	1	1	1	0	1
LOC102550370	0	1	0	0	1	1	1	0	0	0	0	1	1	1	1	0	1
LOC103690388	0	1	1	1	1	1	1	0	1	0	1	1	1	1	1	1	1
LOC102549566	0	1	0	0	1	1	1	0	0	0	0	1	1	0	1	0	1
LOC102555751	0	1	0	0	0	1	1	0	0	0	0	0	1	1	1	0	1
ENSRNOG00000051325	0	1	0	0	1	1	1	0	0	0	0	1	1	1	1	0	0
LOC103691405	0	1	0	0	1	1	1	0	0	0	0	1	1	1	1	0	1
LOC100362486	0	1	0	1	1	1	1	0	1	0	1	1	1	0	1	0	1
LOC103694402	0	1	0	0	1	1	1	1	1	0	1	1	1	1	1	0	1
LOC102549783	0	1	0	0	0	1	1	1	0	1	0	1	1	1	1	1	0
LOC103690351	0	1	0	0	0	0	1	0	0	0	0	1	1	1	1	0	1
ENSRNOG00000060587	0	1	0	0	1	1	1	0	0	0	0	1	1	0	1	0	0
LOC102554579	0	1	1	0	1	1	1	1	1	0	0	1	1	1	1	0	1
ENSRNOG00000060974	0	1	0	0	1	1	1	0	0	0	0	1	0	0	1	0	1
LOC100911299	0	1	0	0	1	1	1	0	0	0	0	1	1	1	1	0	0
LOC103690999	0	1	0	0	0	1	1	0	0	0	0	1	0	0	1	0	0
LOC102557393	0	1	0	0	1	1	1	0	0	0	0	1	1	1	1	1	1
LOC102546400	0	1	0	1	0	1	1	0	1	1	1	1	1	1	1	1	1
LOC103691335	0	1	0	0	1	0	1	0	1	0	1	1	1	1	1	1	1
LOC102549789	0	1	1	0	0	1	1	0	1	0	0	1	1	1	1	0	1
LOC102555435	0	1	1	0	0	1	1	0	1	0	0	1	1	1	1	0	1
LOC103691838	0	1	0	0	0	1	1	0	0	0	0	1	0	1	1	0	1
LOC100911253	0	1	0	0	1	0	1	0	0	0	0	1	0	1	1	0	1
ENSRNOG00000048148	0	1	0	1	1	1	1	0	1	1	1	1	1	1	1	0	1
LOC103692231	0	1	0	0	1	0	1	0	0	0	0	1	1	1	1	0	0
RGD1564482	0	1	1	0	1	1	1	0	1	0	1	1	0	1	1	0	1
LOC103694083	0	1	0	0	0	1	1	0	0	0	0	1	1	0	0	0	0
LOC103691483	0	1	0	0	0	1	1	0	0	0	1	0	0	1	1	0	0
LOC102551240	0	1	0	0	1	1	1	0	0	0	0	1	0	1	1	0	0
LOC103691219	0	1	0	0	0	1	1	0	1	0	1	1	1	1	1	0	0
ENSRNOG00000053300	0	1	0	0	0	1	1	0	0	0	0	1	0	0	0	0	0
LOC102550137	0	1	0	1	1	1	1	0	1	1	1	1	1	1	1	1	1
LOC103692512	0	1	0	0	1	1	1	0	1	0	0	1	1	1	1	0	1
LOC102550818	0	1	0	0	0	1	1	0	1	0	1	1	1	1	1	0	0
LOC102553017	0	1	0	0	1	1	1	0	0	0	1	0	1	1	1	0	0
LOC102550790	0	1	1	0	1	1	1	1	0	0	1	1	1	1	1	0	0
LOC100912569	0	1	0	0	1	1	1	1	1	0	1	1	1	1	1	1	0
LOC103692988	0	1	1	0	1	1	1	1	1	1	0	1	1	1	1	0	1
LOC103690086	0	1	0	0	1	1	1	0	1	0	0	0	0	1	0	0	0
LOC100909490	0	1	0	0	1	1	1	1	1	0	1	1	1	1	1	1	1
LOC102554575	0	1	1	0	0	1	0	1	1	1	1	1	1	1	1	1	1
LOC102547101	0	1	0	0	1	1	1	0	0	0	0	1	1	1	0	0	0
LOC103691622	0	1	0	0	0	1	1	0	1	0	0	1	1	1	1	0	0
LOC102555591	0	1	0	0	1	1	1	0	1	1	0	1	1	1	1	0	0
LOC102551963	0	1	1	0	1	1	1	0	0	1	1	1	1	1	1	0	0
ENSRNOG00000052940	0	1	1	0	1	1	1	0	0	0	1	1	1	0	1	0	1
LOC103693112	0	1	1	0	1	1	1	0	0	0	0	1	1	1	1	0	1
ENSRNOG00000055278	0	1	0	0	0	1	1	0	1	0	0	1	1	1	1	1	0
LOC102547969	0	1	0	0	0	0	1	1	1	1	1	1	1	1	1	1	0
LOC102554978	0	1	0	0	0	0	1	0	0	0	0	0	1	0	0	0	0
LOC100909907	0	1	0	0	1	1	1	0	0	0	1	1	1	0	1	0	1
ENSRNOG00000054093	0	1	0	0	0	1	1	1	0	1	1	1	1	0	1	0	0
LOC102551372	0	1	0	1	1	1	1	0	1	0	0	1	1	1	1	0	0
LOC102554758	0	1	0	1	1	1	1	0	1	0	0	1	1	0	1	0	0
LOC103691083	0	1	0	0	1	1	1	0	1	0	1	1	1	0	1	0	0
LOC102554595	0	1	0	0	0	1	1	0	0	0	0	1	0	1	1	0	1
LOC102550017	0	1	0	0	0	1	1	0	1	0	1	1	1	1	1	0	1
LOC103692119	0	1	0	0	0	0	1	0	0	1	0	1	1	1	1	0	0
LOC102547728	0	1	0	0	1	0	1	1	1	0	0	1	1	0	1	0	1
LOC102552061	0	0	0	0	1	0	1	0	0	0	0	1	0	0	1	0	0
ENSRNOG00000042156	0	0	0	0	0	1	1	0	0	0	1	1	1	0	1	1	0
ENSRNOG00000051082	0	0	0	0	1	0	1	0	0	0	0	0	1	1	1	0	0
ENSRNOG00000058987	0	0	1	0	1	1	1	0	1	0	0	0	1	1	1	0	0
LOC103694327	0	0	1	0	1	1	1	0	1	0	1	1	1	1	1	0	0
ENSRNOG00000051257	0	0	0	0	0	0	1	0	0	0	0	0	0	0	0	0	0
LOC103693261	0	0	0	0	1	1	1	0	0	0	0	1	1	0	1	0	0
LOC103691414	0	0	0	0	0	1	1	0	0	0	0	1	1	1	1	0	0
LOC102551701	0	0	0	0	1	1	1	0	1	0	0	1	1	1	1	0	0
LOC102551932	0	0	0	0	1	1	1	0	1	0	1	1	1	1	1	1	0
LOC102549608	0	0	1	0	1	1	1	0	0	0	0	1	1	1	1	0	0
ENSRNOG00000059558	0	0	0	0	1	1	1	1	1	0	1	1	1	0	1	0	1
LOC102554082	0	0	0	0	1	1	1	0	1	0	0	1	1	1	1	0	0
LOC102547612	0	0	1	0	1	1	1	0	1	0	1	1	1	1	1	0	0
ENSRNOG00000052831	0	0	0	0	1	1	1	0	1	1	0	0	1	1	1	1	1
LOC102546810	0	0	0	0	0	1	1	0	0	0	0	1	1	0	0	0	0
LOC102549273	0	0	1	0	1	1	1	0	0	0	0	1	0	0	1	0	0
LOC103693415	0	0	0	0	1	0	1	0	1	0	0	1	1	1	1	0	0
LOC103690244	0	0	0	1	1	1	1	0	0	0	1	1	1	1	1	1	1
ENSRNOG00000060829	0	0	0	0	1	1	1	0	0	1	1	1	1	1	1	0	1
LOC102551073	0	0	0	0	1	1	1	0	1	1	1	0	1	1	1	0	1
ENSRNOG00000053946	0	0	1	0	1	0	1	0	0	0	0	1	1	0	0	0	1
ENSRNOG00000055076	0	0	0	0	1	0	1	0	0	0	1	1	0	1	1	0	0
LOC103693348	0	0	0	0	1	0	1	0	1	0	0	1	1	1	1	1	1
LOC102547544	0	0	0	1	1	1	1	0	0	0	1	1	1	1	1	1	0
ENSRNOG00000051346	0	0	1	0	0	0	1	0	0	0	0	0	0	1	0	0	0
LOC102554754	0	0	0	0	1	0	1	0	1	0	0	1	1	1	1	0	0
LOC103693584	0	0	0	0	0	1	1	0	0	0	1	1	0	0	0	0	0
LOC102555246	0	0	1	0	1	1	1	0	1	0	0	1	1	1	1	1	0
LOC102553769	0	0	1	0	0	0	1	1	0	0	0	1	1	1	1	1	0
LOC103690522	0	0	1	1	1	0	1	0	1	1	1	1	1	1	1	0	0
LOC102556643	0	0	0	0	0	0	1	0	0	0	0	1	0	0	0	0	0
LOC103693572	0	0	1	0	0	1	1	0	1	0	1	1	1	1	1	0	0
ENSRNOG00000060863	0	0	0	0	0	1	1	0	0	0	0	1	1	1	1	0	0
ENSRNOG00000055330	0	0	0	0	1	0	1	0	0	0	0	0	1	1	1	0	0
Fam19a1	0	0	0	0	1	1	1	0	0	0	0	0	0	1	1	0	0
LOC103693787	0	0	0	0	0	0	1	0	0	0	1	1	1	1	0	0	0
LOC102549869	0	0	0	0	1	1	1	0	0	1	0	1	1	1	1	0	0
LOC103693003	0	0	0	0	0	1	1	0	0	0	0	1	0	1	0	0	0
ENSRNOG00000051080	0	0	0	0	1	1	1	0	0	0	0	1	1	1	0	0	1
LOC103691165	0	0	0	1	1	1	1	0	1	1	0	1	0	1	1	0	0
LOC103693722	0	0	1	0	1	1	1	0	0	0	0	1	0	0	1	0	0
LOC103692056	0	0	1	0	1	1	1	0	0	0	0	1	1	1	1	0	1
ENSRNOG00000056108	0	0	1	1	0	1	1	0	1	0	0	1	1	1	1	1	1
LOC102552467	0	0	0	0	0	1	1	0	0	0	0	0	0	1	1	0	1
ENSRNOG00000055234	0	0	0	1	1	1	1	0	1	0	1	1	1	1	1	1	0
LOC102552397	0	0	0	1	1	1	1	0	1	0	1	1	1	1	1	0	0
LOC103692885	0	0	0	0	1	1	1	0	1	0	0	1	1	1	1	0	0
LOC100910973	0	0	0	0	1	1	1	0	0	0	1	1	1	1	1	1	1
LOC103693111	0	0	0	0	1	1	1	0	1	0	1	1	1	1	1	0	1
LOC100912312	0	0	0	0	1	0	1	0	1	0	1	1	1	1	1	0	0
LOC103693124	0	0	0	0	1	1	0	1	0	0	0	1	0	0	1	0	0
LOC102556470	0	0	0	0	1	1	1	0	1	0	0	0	1	1	1	0	0
LOC102555173	0	0	0	0	1	1	1	0	0	1	0	0	0	0	1	0	0
LOC102548193	0	0	0	0	1	1	1	0	0	0	0	0	1	0	0	0	0
LOC103693929	0	0	0	0	1	1	1	0	0	0	0	0	0	0	1	0	0
ENSRNOG00000052921	0	0	0	0	0	1	1	0	1	0	1	1	1	0	1	0	1
LOC103694111	0	0	0	0	0	1	1	0	0	0	0	1	1	1	1	0	0
LOC102549864	0	0	0	0	0	0	1	0	0	0	0	1	1	0	1	0	1
LOC102546487	0	0	0	0	0	1	1	0	1	0	0	1	1	1	1	0	0
LOC103690800	0	0	0	0	0	1	1	0	0	0	0	0	0	1	1	0	0
ENSRNOG00000060440	0	0	0	0	0	1	1	0	0	0	0	0	0	1	0	0	0
ENSRNOG00000058135	0	0	0	0	0	1	1	0	1	0	0	1	1	1	1	0	0
LOC102550935	0	0	0	0	0	1	1	0	0	0	1	0	0	0	1	0	0
LOC102550448	0	0	0	0	0	1	1	0	0	0	0	1	0	0	1	0	0
LOC102547322	0	0	0	0	0	1	0	0	0	1	0	1	0	0	1	0	0
LOC103692025	0	0	0	0	0	1	1	0	0	0	0	1	1	1	0	0	0
LOC103692867	0	0	0	0	0	1	1	0	1	0	0	1	0	1	1	0	0
LOC100911498	0	0	0	0	0	0	1	0	0	0	0	0	0	0	0	0	0
ENSRNOG00000061272	0	0	0	0	0	0	1	0	0	0	0	1	1	1	1	0	0
LOC678796	0	0	0	0	0	0	0	0	0	0	0	0	1	1	1	0	0

## Sheet: correlation.TF.DE.lncRNA
DE.lncRNA	JUN	ASCL2	ATF3	BCLAF1	BDP1	BHLHE40	BPTF	CCNT2	CTCF	DBX2	EGR1	ELF1	EMX1	EMX2	EP300	ESR2	ESRRA	ESRRG	GABPA	ETV6	EWSR1	FOXB1	FOXC1	FOXD2	FOXJ2	FOXP1	GTF2I	HBP1	HDAC2	HEY1	KLF13	IRF1	IRX3	IRX6	KLF16	MAF	MXI1	MYC	MZF1	NFIA	NFIB	NFIC	NFIX	NR2C2	NR2F6	NR3C1	NR5A2	NR6A1	NRF1
LOC102552227	0.843913	-0.58618	0.826547	0.936015	0.737882	0.870111	0.916589	0.919252	0.920381	0.817384	0.897687	0.901362	0.0889565	-0.104517	0.869868	0.542043	-0.868019	-0.518881	0.945359	0.85578	0.760674	-0.125023	0.837316	0.489577	0.967274	0.89929	0.813548	0.92092	0.852818	0.894599	0.784905	0.915317	0.342882	-0.865752	-0.0319071	0.949566	0.905684	0.845768	0.757094	0.916165	0.905254	0.846416	0.844565	0.900214	-0.875221	0.960026	-0.11111	0.757942	0.913308
ENSRNOG00000061365	0.862813	-0.742505	0.889459	0.962301	0.883936	0.87667	0.902795	0.92856	0.94629	0.873729	0.868594	0.957316	0.1082	0.0138276	0.937418	0.682317	-0.934147	-0.484659	0.973649	0.931906	0.824476	0.00867776	0.761948	0.303963	0.858143	0.820837	0.777122	0.896954	0.8105	0.835145	0.746167	0.884522	0.187944	-0.910854	-0.185072	0.962494	0.847211	0.899082	0.597109	0.979964	0.962019	0.838798	0.88426	0.983484	-0.92425	0.953945	-0.275507	0.797804	0.85299
LOC102550763	-0.549645	0.326411	-0.674628	-0.506633	-0.436995	-0.43481	-0.421786	-0.472196	-0.464281	-0.69488	-0.435203	-0.588925	0.0707956	-0.229223	-0.393749	-0.219598	0.409119	0.568546	-0.528252	-0.475735	-0.28458	0.199858	-0.422523	-0.407878	-0.521723	-0.574249	-0.0886195	-0.369355	-0.529087	-0.244453	-0.0872481	-0.667004	-0.42487	0.56144	-0.294027	-0.560833	-0.352171	-0.666932	-0.33181	-0.51067	-0.479746	-0.202761	-0.322375	-0.494973	0.299122	-0.47334	0.495227	-0.233771	-0.549636
ENSRNOG00000052537	-0.853616	0.255931	-0.793168	-0.635831	-0.442595	-0.602926	-0.814931	-0.646983	-0.724681	-0.750114	-0.68558	-0.746099	-0.420631	0.0323309	-0.572953	-0.201001	0.687251	0.914193	-0.770519	-0.614875	-0.384815	0.536606	-0.828552	-0.748703	-0.825612	-0.692155	-0.377379	-0.698759	-0.637275	-0.650676	-0.26509	-0.849761	-0.753795	0.80788	-0.389079	-0.790465	-0.729087	-0.743334	-0.800153	-0.66507	-0.622595	-0.424252	-0.481456	-0.629758	0.528264	-0.751083	0.501678	-0.441536	-0.772365
LOC102553109	0.876115	-0.661569	0.926534	0.895405	0.667345	0.932445	0.836594	0.921086	0.880014	0.785903	0.95348	0.925429	0.284945	0.221187	0.783439	0.628831	-0.909059	-0.470216	0.886101	0.827912	0.777139	-0.123354	0.673217	0.256818	0.851807	0.708132	0.702609	0.89717	0.88041	0.821306	0.579531	0.891508	0.171929	-0.907622	-0.183831	0.917765	0.886905	0.936268	0.619532	0.800027	0.754765	0.710427	0.657044	0.845983	-0.90768	0.901287	-0.259803	0.717028	0.890266
LOC102553183	0.942091	-0.598786	0.986763	0.90841	0.676092	0.928138	0.864567	0.938937	0.907166	0.949666	0.909571	0.965407	0.195464	0.294272	0.756592	0.55436	-0.928458	-0.589852	0.934421	0.884717	0.714108	-0.112757	0.724115	0.375251	0.867938	0.766277	0.664659	0.901175	0.914022	0.818464	0.512352	0.93366	0.281702	-0.955736	-0.173422	0.924107	0.893215	0.970979	0.668015	0.822661	0.770036	0.688046	0.656974	0.865327	-0.844046	0.917965	-0.456158	0.584192	0.881397
LOC102555346	0.940233	-0.545962	0.965973	0.907314	0.652203	0.925142	0.903951	0.923034	0.937274	0.931586	0.922936	0.964363	0.229312	0.250088	0.760493	0.498434	-0.930762	-0.644575	0.944588	0.857839	0.729311	-0.182841	0.799246	0.461533	0.914023	0.745238	0.694361	0.926641	0.903759	0.865363	0.525596	0.960746	0.374129	-0.966751	-0.0543375	0.957048	0.922794	0.950066	0.748317	0.838596	0.777455	0.71711	0.694105	0.863523	-0.854799	0.947722	-0.385777	0.65054	0.93086
LOC102553928	0.929898	-0.515113	0.937344	0.846108	0.587169	0.867376	0.91735	0.876578	0.881808	0.85181	0.91646	0.908683	0.379053	0.164939	0.728851	0.481736	-0.912115	-0.718896	0.89995	0.780443	0.700075	-0.297629	0.783084	0.48283	0.918555	0.688561	0.62171	0.898958	0.83732	0.842901	0.448321	0.919347	0.446098	-0.958959	0.0170144	0.935858	0.921436	0.90061	0.773546	0.767623	0.719537	0.628838	0.594696	0.803476	-0.822074	0.911053	-0.440692	0.660213	0.899704
LOC102549553	-0.951319	0.400899	-0.862286	-0.828771	-0.588956	-0.812197	-0.959581	-0.842464	-0.916372	-0.799856	-0.874297	-0.893665	-0.395593	0.0855432	-0.752299	-0.380277	0.86181	0.757171	-0.928354	-0.805171	-0.576534	0.440819	-0.936802	-0.667546	-0.945723	-0.829724	-0.702877	-0.913016	-0.811325	-0.885219	-0.593711	-0.946967	-0.572062	0.896316	-0.151343	-0.926823	-0.920737	-0.849797	-0.876048	-0.846257	-0.794126	-0.724731	-0.726401	-0.80753	0.787291	-0.934308	0.271854	-0.628055	-0.922818
LOC102548352	0.857192	-0.468549	0.798694	0.865877	0.639933	0.809907	0.967929	0.862915	0.903298	0.789072	0.865906	0.85627	0.23416	-0.157591	0.803482	0.45627	-0.872812	-0.658518	0.919879	0.791433	0.699399	-0.275502	0.884759	0.591746	0.979835	0.807335	0.763685	0.920175	0.788861	0.916872	0.676302	0.887616	0.481693	-0.88427	0.064862	0.936419	0.931277	0.780402	0.844512	0.850517	0.829203	0.781608	0.769091	0.836155	-0.826951	0.944624	-0.214992	0.739664	0.890692
LOC102548090	0.538804	-0.225932	0.516435	0.591791	0.494216	0.447188	0.750023	0.529791	0.659261	0.600309	0.471286	0.57301	-5.16328e-05	-0.285718	0.574325	0.261656	-0.590998	-0.676081	0.66065	0.537743	0.438292	-0.290799	0.742997	0.647605	0.762344	0.562631	0.462137	0.611753	0.465442	0.631494	0.401789	0.658156	0.553823	-0.662638	0.327806	0.715353	0.600039	0.466888	0.647079	0.663457	0.630212	0.560593	0.647979	0.611208	-0.484068	0.683095	-0.290907	0.638487	0.608544
LOC102550737	0.866357	-0.606921	0.869235	0.817665	0.717917	0.803203	0.874624	0.823489	0.87688	0.802273	0.790303	0.877817	0.367217	0.160257	0.803639	0.580659	-0.932517	-0.645752	0.890014	0.824684	0.721538	-0.0822897	0.733861	0.335968	0.773199	0.575563	0.631141	0.847825	0.695791	0.803279	0.459398	0.807374	0.275854	-0.940046	-0.147398	0.891176	0.820768	0.823068	0.618794	0.815111	0.767809	0.670738	0.690701	0.852963	-0.825037	0.874325	-0.497751	0.727329	0.742169
LOC100909803	0.920485	-0.534377	0.95201	0.909883	0.647147	0.904492	0.874815	0.933831	0.898892	0.965642	0.895843	0.945088	0.0921728	0.198749	0.730547	0.497559	-0.88786	-0.584555	0.929904	0.870977	0.677545	-0.159626	0.752925	0.455958	0.910097	0.839494	0.68406	0.898296	0.933071	0.825309	0.564381	0.942277	0.342374	-0.918509	-0.113398	0.915566	0.899918	0.941948	0.714257	0.825092	0.779413	0.708227	0.674923	0.848479	-0.811336	0.918797	-0.396986	0.543284	0.90375
LOC102556115	0.851483	-0.342903	0.782395	0.791774	0.526427	0.76458	0.932773	0.790604	0.868353	0.766087	0.831305	0.820195	0.301403	-0.0943576	0.706063	0.317972	-0.81341	-0.74777	0.871086	0.710635	0.611278	-0.393853	0.909486	0.691897	0.961908	0.74148	0.678957	0.877515	0.759717	0.878271	0.551595	0.896759	0.612346	-0.862425	0.226476	0.904537	0.900769	0.758068	0.894228	0.780995	0.73967	0.694266	0.688248	0.753056	-0.743688	0.9031	-0.224888	0.670829	0.899188
LOC103692513	-0.784698	0.484628	-0.729898	-0.790782	-0.657485	-0.706877	-0.810802	-0.755745	-0.809049	-0.656676	-0.790525	-0.806333	-0.208257	0.249154	-0.763177	-0.430149	0.699869	0.507015	-0.828634	-0.741367	-0.554043	0.358896	-0.801076	-0.503251	-0.828873	-0.884101	-0.668121	-0.771475	-0.725931	-0.72008	-0.729304	-0.851848	-0.404212	0.706025	-0.164493	-0.834789	-0.748379	-0.777096	-0.671931	-0.860667	-0.841398	-0.719853	-0.773874	-0.784173	0.742639	-0.827587	0.00994945	-0.632986	-0.861799
LOC102552728	0.874868	-0.204251	0.720027	0.688341	0.438951	0.680687	0.884114	0.69393	0.82658	0.696487	0.763043	0.770285	0.44976	-0.147666	0.632019	0.150752	-0.722541	-0.792886	0.828021	0.660372	0.439706	-0.530431	0.965622	0.793566	0.876228	0.747571	0.63472	0.817232	0.685612	0.826564	0.523883	0.868554	0.726443	-0.772218	0.338258	0.818388	0.84064	0.709251	0.935841	0.746268	0.69653	0.637345	0.654603	0.67089	-0.645255	0.840539	-0.15205	0.510384	0.864534
LOC103691845	0.871058	-0.723246	0.94179	0.950276	0.780473	0.963491	0.817176	0.959197	0.931914	0.892583	0.904632	0.975767	0.0888163	0.309817	0.8174	0.696606	-0.94642	-0.346772	0.928867	0.941967	0.799764	0.069392	0.641923	0.147897	0.777519	0.729822	0.778638	0.906446	0.910642	0.821033	0.660539	0.874363	0.00304881	-0.905634	-0.388322	0.908347	0.856556	0.960127	0.513437	0.882757	0.823063	0.809694	0.776275	0.925841	-0.93927	0.917259	-0.290704	0.674375	0.850012
LOC102548155	0.720289	-0.1669	0.675456	0.610854	0.280409	0.604333	0.77717	0.637276	0.644913	0.694541	0.71434	0.638924	0.259786	-0.046288	0.466637	0.122794	-0.620735	-0.761733	0.678818	0.479486	0.458074	-0.470663	0.739035	0.715477	0.882743	0.625476	0.43323	0.697407	0.661269	0.692997	0.304091	0.766356	0.722	-0.721347	0.353319	0.734197	0.779713	0.625959	0.855511	0.521805	0.507555	0.414436	0.373946	0.522136	-0.517935	0.714031	-0.310235	0.427884	0.783905
LOC102548847	-0.938746	0.475184	-0.835756	-0.787018	-0.613756	-0.780189	-0.914726	-0.797839	-0.869021	-0.780162	-0.864463	-0.865674	-0.52551	0.00953605	-0.772122	-0.366671	0.852902	0.719052	-0.898514	-0.751503	-0.647902	0.324411	-0.864088	-0.537149	-0.845183	-0.711046	-0.660342	-0.859749	-0.71022	-0.83257	-0.556772	-0.855911	-0.535305	0.863482	-0.0881931	-0.880261	-0.878909	-0.817586	-0.821632	-0.811656	-0.793866	-0.644881	-0.660004	-0.795906	0.794242	-0.885981	0.28448	-0.604286	-0.862761
ENSRNOG00000051672	0.816556	-0.709229	0.79559	0.938549	0.790823	0.912404	0.877481	0.936719	0.926415	0.759476	0.909045	0.902757	0.151275	-0.00538225	0.88808	0.685358	-0.92811	-0.270949	0.923807	0.901347	0.844925	0.0564289	0.703256	0.16955	0.811862	0.760884	0.916675	0.934982	0.823742	0.906591	0.867222	0.791428	0.0157277	-0.826139	-0.390088	0.891484	0.89996	0.825288	0.594342	0.907994	0.891354	0.91002	0.86226	0.925975	-0.987307	0.933867	-0.0485731	0.76684	0.834675
LOC103693767	0.769411	-0.688135	0.746516	0.912639	0.769711	0.884596	0.814664	0.894016	0.890276	0.785002	0.88252	0.873801	0.0745155	0.058961	0.845613	0.595219	-0.865443	-0.183297	0.886841	0.849899	0.862567	0.137604	0.657722	0.121305	0.748028	0.721142	0.911	0.883081	0.793988	0.858702	0.884058	0.741451	0.00681234	-0.748701	-0.390549	0.838225	0.855506	0.790329	0.569117	0.883442	0.882753	0.880684	0.841028	0.895992	-0.957529	0.890778	0.0437932	0.682155	0.828773
LOC102549176	-0.877705	0.529731	-0.808871	-0.858803	-0.684015	-0.80841	-0.9721	-0.852478	-0.916034	-0.723759	-0.879895	-0.872099	-0.372063	0.183166	-0.843966	-0.52156	0.894035	0.645655	-0.92351	-0.80706	-0.704262	0.316259	-0.880801	-0.519657	-0.93364	-0.776897	-0.763919	-0.919458	-0.754403	-0.903908	-0.689567	-0.879638	-0.425358	0.88773	-0.0460723	-0.944169	-0.915006	-0.799384	-0.795624	-0.879844	-0.851068	-0.78784	-0.791964	-0.858238	0.86921	-0.943471	0.197151	-0.797006	-0.884609
ENSRNOG00000052945	0.912415	-0.662147	0.941558	0.955708	0.717316	0.982884	0.887812	0.983481	0.948799	0.877397	0.963203	0.972401	0.181314	0.219485	0.816304	0.64788	-0.966785	-0.426832	0.949474	0.920526	0.800136	-0.0443305	0.71794	0.263057	0.872976	0.769458	0.817535	0.962689	0.938289	0.900098	0.683078	0.906854	0.12221	-0.93213	-0.31472	0.938654	0.942596	0.950599	0.648459	0.864956	0.813487	0.82099	0.753735	0.90701	-0.954768	0.956832	-0.25867	0.691224	0.90363
LOC102549579	-0.754133	0.257708	-0.723327	-0.612126	-0.335023	-0.623875	-0.810607	-0.628592	-0.68621	-0.631975	-0.754504	-0.680648	-0.475114	0.00209449	-0.519493	-0.222198	0.690164	0.801332	-0.692835	-0.488751	-0.519027	0.535101	-0.740522	-0.617558	-0.844089	-0.505852	-0.415226	-0.716786	-0.618792	-0.696587	-0.253278	-0.776736	-0.671523	0.782727	-0.364682	-0.785957	-0.782094	-0.669113	-0.806155	-0.555261	-0.517528	-0.40803	-0.389943	-0.56207	0.59911	-0.734495	0.352492	-0.575985	-0.802673
LOC102550182	0.855534	-0.544211	0.853841	0.875625	0.693013	0.811182	0.945777	0.859406	0.896292	0.844195	0.855054	0.880824	0.220768	-0.0303339	0.822902	0.497969	-0.892183	-0.705178	0.922883	0.790246	0.754646	-0.20147	0.836438	0.537417	0.955942	0.744222	0.678121	0.887667	0.769847	0.860984	0.573692	0.895963	0.473943	-0.932048	0.0787292	0.959847	0.891847	0.821444	0.780216	0.854021	0.834301	0.717213	0.737515	0.862362	-0.821356	0.935128	-0.352906	0.775343	0.875393
LOC100909866	-0.915507	0.548446	-0.920115	-0.83273	-0.689704	-0.779923	-0.915133	-0.824081	-0.875018	-0.830341	-0.838672	-0.904719	-0.36445	-0.0119666	-0.791029	-0.501975	0.871282	0.788724	-0.909631	-0.796292	-0.644431	0.347988	-0.822702	-0.537838	-0.893537	-0.752646	-0.554949	-0.837446	-0.756176	-0.765352	-0.461932	-0.928445	-0.508392	0.939374	-0.151383	-0.945439	-0.830736	-0.889616	-0.721777	-0.848937	-0.808038	-0.619891	-0.675926	-0.842958	0.77416	-0.895181	0.47497	-0.70224	-0.867348
LOC102554553	0.780672	-0.589755	0.762454	0.896408	0.756397	0.816853	0.873387	0.864376	0.889823	0.725004	0.829224	0.850736	0.0946663	-0.150967	0.89386	0.550505	-0.832064	-0.518592	0.911387	0.825046	0.744119	-0.0700917	0.83478	0.492061	0.930437	0.853365	0.78734	0.876668	0.769075	0.864993	0.767062	0.876836	0.327429	-0.839523	0.0116728	0.926449	0.840244	0.784372	0.715289	0.911341	0.902253	0.844567	0.872903	0.886055	-0.840169	0.929052	-0.0707591	0.827914	0.845691
ENSRNOG00000059110	0.772128	-0.481251	0.687757	0.720026	0.501236	0.756847	0.84748	0.765084	0.766392	0.592358	0.837746	0.726511	0.496134	-0.0305112	0.690544	0.467594	-0.835329	-0.469709	0.768297	0.651267	0.707491	-0.186623	0.671901	0.28796	0.770519	0.515682	0.715347	0.84001	0.648013	0.849345	0.568852	0.665555	0.256697	-0.775622	-0.185072	0.775096	0.878475	0.658116	0.706649	0.646408	0.638691	0.645936	0.550466	0.692487	-0.825062	0.80295	-0.173395	0.659023	0.733932
LOC102549072	-0.679204	0.254264	-0.59175	-0.416986	-0.349074	-0.352572	-0.671993	-0.41207	-0.4871	-0.466417	-0.556618	-0.527906	-0.667441	0.231407	-0.48829	-0.134312	0.494697	0.859619	-0.560454	-0.347236	-0.321258	0.628129	-0.645041	-0.593146	-0.633631	-0.480834	-0.149596	-0.470255	-0.334323	-0.421262	-0.13931	-0.611029	-0.769404	0.603921	-0.531941	-0.617602	-0.534024	-0.537599	-0.65283	-0.488255	-0.508561	-0.164413	-0.260363	-0.453968	0.39402	-0.536914	0.428763	-0.410669	-0.599889
LOC100912503	0.93265	-0.413166	0.84507	0.871353	0.602212	0.873003	0.973113	0.886474	0.964842	0.829354	0.894483	0.913197	0.299606	-0.0222173	0.756569	0.417909	-0.910761	-0.628883	0.947433	0.851724	0.645253	-0.320863	0.921903	0.578368	0.933553	0.791406	0.828049	0.969576	0.856154	0.961053	0.682543	0.923327	0.43566	-0.897476	-0.0193818	0.92969	0.968132	0.838052	0.861852	0.865057	0.799372	0.83064	0.79311	0.838655	-0.859355	0.967501	-0.193055	0.650854	0.930523
LOC102546827	-0.811732	0.44573	-0.817361	-0.719987	-0.628535	-0.628351	-0.868574	-0.700211	-0.780601	-0.736456	-0.68316	-0.786466	-0.340052	0.100152	-0.72158	-0.445083	0.785928	0.879968	-0.820291	-0.700325	-0.527764	0.397308	-0.799534	-0.618012	-0.848741	-0.666649	-0.421241	-0.733886	-0.614313	-0.678673	-0.324171	-0.846986	-0.58913	0.891612	-0.280126	-0.877147	-0.724277	-0.756697	-0.684254	-0.769233	-0.727033	-0.523248	-0.615543	-0.754716	0.632913	-0.806515	0.578818	-0.698203	-0.738902
ENSRNOG00000052037	0.824776	-0.424615	0.799376	0.805122	0.673783	0.701177	0.888893	0.771378	0.859591	0.795038	0.721071	0.83609	0.144989	-0.157581	0.76658	0.417965	-0.785745	-0.755211	0.885073	0.789828	0.542001	-0.327388	0.883508	0.672599	0.903616	0.83224	0.601262	0.804948	0.720964	0.768432	0.549413	0.905582	0.548632	-0.856598	0.224909	0.900912	0.776451	0.781384	0.743954	0.870894	0.825445	0.700606	0.782194	0.81754	-0.686672	0.876262	-0.348164	0.67618	0.819577
LOC102552241	0.3904	-0.740087	0.533255	0.655447	0.75207	0.42387	0.598131	0.569013	0.475121	0.577115	0.532798	0.538086	-0.126047	-0.263455	0.735617	0.625282	-0.554574	-0.334717	0.581823	0.478694	0.765992	0.126468	0.310881	0.0617916	0.62868	0.533346	0.310406	0.446387	0.374064	0.375343	0.46608	0.470285	0.154783	-0.575175	0.00700106	0.668233	0.453418	0.504072	0.245017	0.637217	0.744684	0.384468	0.494093	0.689652	-0.581977	0.562612	-0.34844	0.73112	0.491118
LOC103692310	0.807816	-0.840711	0.908554	0.9476	0.874614	0.895438	0.824135	0.924617	0.884971	0.872406	0.877281	0.937063	0.0951943	0.218048	0.904337	0.757029	-0.940662	-0.389178	0.91598	0.88394	0.918238	0.165089	0.595213	0.0964495	0.782523	0.67333	0.704142	0.850402	0.793848	0.767426	0.637124	0.814967	0.0357328	-0.912833	-0.324511	0.928582	0.809528	0.907197	0.468583	0.89359	0.885777	0.745998	0.763052	0.956811	-0.939098	0.898489	-0.357934	0.803126	0.799157
ENSRNOG00000054531	0.882819	-0.642053	0.904796	0.927235	0.784777	0.84885	0.879336	0.902852	0.89698	0.90867	0.874896	0.936048	0.104207	0.0234856	0.863418	0.539401	-0.859317	-0.590916	0.949305	0.862364	0.747009	-0.109101	0.788618	0.457615	0.911841	0.887884	0.68264	0.859293	0.836509	0.789873	0.664828	0.931398	0.378652	-0.890295	0.00202896	0.946387	0.841376	0.913803	0.687386	0.92081	0.915106	0.735106	0.781538	0.914116	-0.829625	0.927251	-0.29431	0.679671	0.896648
LOC103692954	-0.895223	0.542832	-0.871408	-0.839548	-0.721526	-0.769597	-0.953243	-0.836443	-0.903793	-0.746412	-0.803913	-0.888715	-0.351148	0.151275	-0.825712	-0.597245	0.901713	0.739179	-0.920085	-0.856696	-0.597983	0.369121	-0.852254	-0.528112	-0.89526	-0.787403	-0.642599	-0.875645	-0.745773	-0.821199	-0.556864	-0.905086	-0.406268	0.934907	-0.052318	-0.943936	-0.842876	-0.842291	-0.696141	-0.887565	-0.82811	-0.7301	-0.773977	-0.866324	0.805002	-0.914481	0.434397	-0.773523	-0.819261
LOC100910797	0.887255	-0.703611	0.981149	0.927165	0.728189	0.94888	0.799828	0.946415	0.88912	0.920164	0.917879	0.969231	0.120161	0.360935	0.76938	0.653426	-0.918176	-0.423272	0.905996	0.893537	0.774331	-0.00175662	0.613891	0.186284	0.796563	0.731064	0.676667	0.872849	0.921322	0.767431	0.556068	0.895071	0.0921138	-0.915707	-0.298372	0.903883	0.846264	0.988854	0.529174	0.828603	0.776808	0.703434	0.668993	0.884393	-0.88959	0.890072	-0.382936	0.615502	0.865939
LOC102551138	0.96412	-0.563543	0.921097	0.907921	0.682421	0.900524	0.940514	0.924084	0.935914	0.911305	0.943323	0.953883	0.304126	0.0852184	0.802852	0.482987	-0.922787	-0.596401	0.961959	0.863449	0.735747	-0.210327	0.823737	0.446653	0.902508	0.811617	0.760523	0.935455	0.869417	0.885534	0.660231	0.917241	0.384573	-0.911249	-0.0959337	0.934897	0.94604	0.916281	0.782101	0.872403	0.845995	0.748982	0.725513	0.878882	-0.884623	0.95181	-0.288863	0.607521	0.932137
LOC103693573	0.656166	-0.504217	0.635839	0.758803	0.737	0.618661	0.710727	0.705237	0.736664	0.632881	0.603817	0.713881	-0.0350837	-0.258847	0.824741	0.449307	-0.642467	-0.535974	0.796829	0.740848	0.533659	-0.0317769	0.770272	0.563136	0.800839	0.881965	0.597476	0.680231	0.608183	0.66029	0.663676	0.78245	0.380652	-0.697167	0.1441	0.784018	0.617449	0.663146	0.588936	0.849873	0.859365	0.712902	0.824132	0.786622	-0.612328	0.775515	-0.11184	0.679153	0.66335
LOC102548046	0.77152	-0.739553	0.889799	0.919776	0.776577	0.898121	0.7242	0.937791	0.830307	0.862321	0.812647	0.901374	-0.122727	0.252475	0.769467	0.761195	-0.867486	-0.238532	0.85729	0.928255	0.725864	0.162262	0.505705	0.071072	0.731068	0.784799	0.704915	0.819886	0.896579	0.71536	0.645289	0.801663	-0.121885	-0.830757	-0.493984	0.825764	0.763205	0.908817	0.374072	0.821995	0.780092	0.76153	0.719545	0.880373	-0.851882	0.832511	-0.346898	0.589268	0.735972
ENSRNOG00000055687	0.901075	-0.669559	0.901447	0.939925	0.840811	0.863544	0.944272	0.919493	0.962102	0.868431	0.855453	0.957174	0.186064	-0.0198136	0.912241	0.649752	-0.95244	-0.588815	0.983672	0.937467	0.756681	-0.101215	0.822211	0.401307	0.88464	0.819549	0.762288	0.918124	0.80828	0.864325	0.693842	0.908147	0.270486	-0.944824	-0.130348	0.972194	0.872142	0.89344	0.6578	0.969145	0.932161	0.830841	0.87269	0.964865	-0.899088	0.965979	-0.351157	0.785577	0.8515
LOC102550895	0.613259	-0.198989	0.642453	0.417105	0.313017	0.364243	0.572736	0.410763	0.459786	0.527483	0.463079	0.522192	0.38343	-0.00882213	0.416065	0.137565	-0.457299	-0.930192	0.528326	0.359291	0.245029	-0.517701	0.603443	0.684208	0.663285	0.478856	0.0237302	0.422501	0.40184	0.354514	-0.0587785	0.685535	0.765915	-0.66309	0.600788	0.62358	0.452989	0.575902	0.583527	0.439208	0.414936	0.118524	0.229781	0.423609	-0.274219	0.510638	-0.599097	0.407703	0.553702
ENSRNOG00000060438	0.787006	-0.570849	0.68064	0.678352	0.5994	0.673381	0.744259	0.706639	0.682281	0.608753	0.770265	0.705221	0.544907	-0.0352687	0.761253	0.405301	-0.740035	-0.508242	0.759488	0.629682	0.671721	-0.0583161	0.640098	0.290989	0.675871	0.600694	0.582513	0.713244	0.538723	0.696102	0.54686	0.631031	0.336818	-0.708097	-0.111849	0.711981	0.744241	0.668515	0.641275	0.671284	0.727075	0.521799	0.515813	0.70046	-0.726778	0.729965	-0.208743	0.532547	0.650394
LOC102549163	-0.815829	0.5325	-0.805332	-0.853836	-0.726159	-0.792153	-0.859036	-0.807773	-0.911555	-0.753486	-0.802696	-0.885873	-0.174651	0.0398976	-0.809436	-0.499602	0.822715	0.55177	-0.894574	-0.822649	-0.66016	0.225536	-0.836072	-0.467213	-0.838158	-0.766998	-0.721596	-0.84532	-0.761236	-0.802262	-0.669785	-0.897183	-0.340923	0.833175	-0.0787412	-0.91489	-0.794051	-0.828937	-0.665012	-0.916832	-0.856461	-0.79638	-0.856696	-0.866286	0.819445	-0.901573	0.13479	-0.758561	-0.877356
LOC102556495	0.897898	-0.668765	0.958418	0.974203	0.748314	0.970414	0.886619	0.986381	0.947614	0.950006	0.936598	0.980811	0.0631947	0.242022	0.821652	0.638268	-0.959871	-0.465312	0.960813	0.926311	0.81588	0.00232216	0.715937	0.299419	0.895779	0.790661	0.780666	0.944504	0.943543	0.875911	0.653904	0.924285	0.16425	-0.949939	-0.272475	0.955238	0.923029	0.958243	0.642506	0.881558	0.836551	0.805146	0.763163	0.926027	-0.924816	0.960335	-0.332658	0.687807	0.902973
LOC103691758	-0.800872	0.721151	-0.818653	-0.921116	-0.821101	-0.892738	-0.838395	-0.902415	-0.932332	-0.734311	-0.857657	-0.915992	-0.14349	-0.0576679	-0.879979	-0.725564	0.919469	0.295152	-0.909535	-0.918419	-0.795307	-0.0336871	-0.691934	-0.149675	-0.759705	-0.718127	-0.852824	-0.899065	-0.804203	-0.848288	-0.789713	-0.814224	0.0234816	0.841531	0.343396	-0.897234	-0.828928	-0.852265	-0.507858	-0.928636	-0.876474	-0.896163	-0.889756	-0.93372	0.962482	-0.914358	0.105676	-0.808653	-0.812613
LOC100910774	-0.914377	0.5604	-0.883186	-0.849241	-0.714157	-0.812468	-0.946761	-0.849399	-0.924337	-0.744975	-0.846767	-0.909307	-0.411269	0.0661701	-0.832158	-0.584878	0.92068	0.702024	-0.928008	-0.855701	-0.644108	0.33478	-0.853177	-0.483987	-0.879088	-0.746741	-0.680827	-0.898243	-0.760977	-0.847754	-0.572221	-0.90895	-0.377611	0.939085	-0.0189694	-0.949493	-0.866996	-0.863896	-0.708624	-0.887245	-0.82455	-0.744946	-0.774089	-0.871948	0.847457	-0.928016	0.369137	-0.781872	-0.848945
LOC102555663	-0.805899	0.533991	-0.824303	-0.779985	-0.66979	-0.71792	-0.872312	-0.754267	-0.823799	-0.745182	-0.763871	-0.81973	-0.337306	-0.00794959	-0.789829	-0.482729	0.83751	0.786967	-0.850479	-0.711117	-0.68945	0.231881	-0.791605	-0.52594	-0.868636	-0.616896	-0.523161	-0.78923	-0.645823	-0.752011	-0.402019	-0.849984	-0.50597	0.917	-0.192755	-0.916773	-0.779748	-0.778254	-0.7	-0.793849	-0.764925	-0.593201	-0.66034	-0.80294	0.735244	-0.855423	0.448391	-0.801199	-0.785539
LOC100909737	0.593601	-0.131123	0.518443	0.590978	0.423505	0.476611	0.714424	0.543564	0.656923	0.629067	0.50862	0.585047	-0.0145454	-0.276094	0.537617	0.107362	-0.520837	-0.668262	0.67329	0.536118	0.351799	-0.343954	0.813101	0.782178	0.793342	0.713773	0.496375	0.617684	0.541049	0.640254	0.472111	0.720415	0.666087	-0.604342	0.411446	0.686074	0.618706	0.505094	0.752863	0.662385	0.637702	0.567752	0.641945	0.575245	-0.438367	0.686813	-0.129856	0.47504	0.677992
LOC102550985	0.638646	-0.840796	0.66738	0.833021	0.920471	0.677485	0.793283	0.782966	0.759602	0.593307	0.707129	0.749415	0.135894	-0.26353	0.975337	0.802815	-0.822886	-0.348641	0.819698	0.786122	0.839047	0.16345	0.579259	0.106488	0.724155	0.678963	0.677057	0.735171	0.538962	0.698548	0.74368	0.636483	0.0236591	-0.766218	-0.257876	0.831653	0.679865	0.665142	0.396795	0.878989	0.928068	0.747089	0.817935	0.905355	-0.851805	0.802367	-0.223507	0.919819	0.603397
ENSRNOG00000052395	0.740221	-0.794191	0.789663	0.934851	0.846755	0.872991	0.76065	0.910053	0.854296	0.788322	0.857973	0.88746	-0.0453964	0.0549549	0.861236	0.731082	-0.844283	-0.120944	0.870531	0.890256	0.838968	0.166958	0.554567	0.0144324	0.714842	0.788921	0.832988	0.829899	0.818753	0.755177	0.868949	0.748061	-0.119136	-0.740209	-0.449917	0.832479	0.779007	0.844489	0.412987	0.902991	0.902531	0.849567	0.83418	0.922685	-0.942354	0.855643	-0.042891	0.681556	0.793634
LOC102552880	-0.87531	0.416115	-0.845176	-0.760943	-0.569956	-0.708995	-0.921592	-0.760801	-0.829195	-0.744597	-0.805398	-0.832546	-0.403883	0.124285	-0.695	-0.423265	0.811137	0.802779	-0.847627	-0.718497	-0.542597	0.529714	-0.833294	-0.607449	-0.898073	-0.732357	-0.534449	-0.814474	-0.723002	-0.758113	-0.444227	-0.891591	-0.576642	0.876295	-0.242079	-0.898536	-0.8285	-0.809334	-0.765962	-0.778767	-0.727582	-0.587551	-0.619642	-0.753856	0.717819	-0.85345	0.420505	-0.656242	-0.860822
ENSRNOG00000059163	0.920546	-0.464213	0.897528	0.831462	0.607687	0.816964	0.930046	0.861074	0.878413	0.827395	0.840056	0.879255	0.327333	0.024928	0.755434	0.471673	-0.893133	-0.788505	0.912036	0.810534	0.611934	-0.303291	0.848518	0.607679	0.944764	0.771166	0.621611	0.890682	0.803782	0.852187	0.467336	0.923107	0.504677	-0.957355	0.0587926	0.926482	0.896477	0.853279	0.80085	0.79458	0.747823	0.663325	0.654849	0.807255	-0.761007	0.912868	-0.475314	0.658809	0.839459
LOC103691111	0.356855	-0.0787076	0.481562	0.361962	0.270256	0.27246	0.359732	0.325909	0.368196	0.509062	0.213575	0.403661	-0.232537	0.0701562	0.247553	0.137836	-0.298113	-0.617753	0.392284	0.362865	0.0852196	-0.261883	0.427548	0.569829	0.509532	0.456869	0.0200403	0.289703	0.405424	0.223411	-0.0474674	0.572369	0.46244	-0.491175	0.416413	0.465114	0.253945	0.441497	0.321652	0.377541	0.302827	0.190984	0.301738	0.344108	-0.117441	0.379725	-0.5048	0.272742	0.384042
LOC102551361	-0.865468	0.756435	-0.873152	-0.914384	-0.84084	-0.849021	-0.919205	-0.898054	-0.907009	-0.769954	-0.891647	-0.916881	-0.321703	0.0396815	-0.941963	-0.700831	0.943006	0.546561	-0.941151	-0.865127	-0.838284	0.0708533	-0.74732	-0.286969	-0.859555	-0.740421	-0.727763	-0.888871	-0.743328	-0.834296	-0.68043	-0.84715	-0.224899	0.92321	0.144096	-0.957798	-0.860369	-0.866273	-0.618173	-0.920129	-0.915786	-0.767499	-0.797338	-0.942429	0.931623	-0.933109	0.304191	-0.859415	-0.8278
LOC102555574	0.700299	-0.569102	0.646015	0.65236	0.577849	0.605066	0.81493	0.659891	0.677253	0.479402	0.755749	0.668511	0.569089	-0.239881	0.709069	0.559984	-0.760609	-0.488305	0.699269	0.584623	0.659024	-0.322928	0.583201	0.193911	0.684355	0.488149	0.549993	0.710687	0.500253	0.677243	0.518923	0.595027	0.245574	-0.709416	-0.0614056	0.745068	0.737778	0.614965	0.545774	0.655223	0.667595	0.529455	0.516468	0.680574	-0.772869	0.713812	-0.250096	0.720082	0.663094
LOC100912188	0.73743	-0.820035	0.881163	0.940603	0.848336	0.907693	0.698439	0.922368	0.843222	0.855041	0.823148	0.913097	-0.126945	0.317415	0.84177	0.76356	-0.864549	-0.226897	0.865861	0.902835	0.840845	0.282754	0.510324	0.0340014	0.721402	0.725598	0.704821	0.802426	0.851656	0.703793	0.656385	0.806653	-0.116937	-0.838074	-0.421968	0.859933	0.732367	0.913318	0.356156	0.863671	0.836902	0.769014	0.770112	0.921426	-0.884755	0.84579	-0.263375	0.70695	0.757022
ENSRNOG00000055766	0.86491	-0.619285	0.841652	0.942363	0.727343	0.956498	0.88473	0.961854	0.958033	0.843224	0.906456	0.930345	0.117048	0.137818	0.831963	0.612368	-0.95416	-0.34044	0.946335	0.93097	0.796987	0.0613786	0.747834	0.262753	0.837597	0.75805	0.921811	0.971075	0.888468	0.950239	0.79229	0.839895	0.0717179	-0.875948	-0.39971	0.896768	0.938724	0.85681	0.661583	0.883458	0.838587	0.912602	0.840762	0.909017	-0.956406	0.95598	-0.13479	0.685715	0.848841
ENSRNOG00000051356	-0.886547	0.427741	-0.884301	-0.755859	-0.579372	-0.720376	-0.866583	-0.759195	-0.814256	-0.770917	-0.779849	-0.84226	-0.383788	-0.00557166	-0.703499	-0.403482	0.797097	0.867043	-0.849762	-0.725036	-0.522946	0.445194	-0.831567	-0.651444	-0.89218	-0.738791	-0.463823	-0.785704	-0.727254	-0.719304	-0.350509	-0.927434	-0.611017	0.90864	-0.283905	-0.898898	-0.786551	-0.847265	-0.751971	-0.767872	-0.714637	-0.539462	-0.594226	-0.751554	0.666821	-0.84187	0.495986	-0.636597	-0.833728
LOC102552888	-0.921547	0.397969	-0.843087	-0.793957	-0.601325	-0.762901	-0.928006	-0.787635	-0.894497	-0.781958	-0.823829	-0.873285	-0.408726	0.0670404	-0.7476	-0.352901	0.830744	0.792415	-0.904361	-0.770352	-0.564537	0.434259	-0.930103	-0.671518	-0.903217	-0.772966	-0.639643	-0.86246	-0.746807	-0.83177	-0.533639	-0.929555	-0.605072	0.883011	-0.23083	-0.914576	-0.860315	-0.827575	-0.842287	-0.84356	-0.789762	-0.680181	-0.721791	-0.796276	0.748201	-0.904131	0.296324	-0.645021	-0.894298
LOC102547703	0.831424	-0.583847	0.813802	0.893857	0.695806	0.837797	0.956695	0.885285	0.903925	0.75202	0.903587	0.872391	0.241134	-0.138929	0.837955	0.583907	-0.901182	-0.55199	0.910804	0.804448	0.778507	-0.230169	0.802468	0.424653	0.946782	0.765668	0.778722	0.921989	0.794642	0.898412	0.710798	0.863285	0.328681	-0.884514	-0.0387513	0.949424	0.92351	0.805813	0.742583	0.863708	0.84339	0.797327	0.776092	0.868134	-0.900089	0.94208	-0.188567	0.822655	0.892967
LOC100911950	0.871514	-0.60802	0.867883	0.953758	0.728054	0.932735	0.941139	0.956329	0.959853	0.866434	0.925965	0.933679	0.13099	0.0616512	0.855223	0.58639	-0.95454	-0.497273	0.962831	0.888396	0.826636	-0.0428458	0.806072	0.394299	0.94119	0.780943	0.855046	0.972295	0.878676	0.952006	0.734218	0.896457	0.248903	-0.928375	-0.192158	0.962064	0.959029	0.864749	0.744067	0.893228	0.861195	0.864943	0.822467	0.915926	-0.935389	0.98369	-0.205182	0.771962	0.902262
LOC103690083	0.785096	-0.796129	0.843412	0.952967	0.856253	0.870171	0.902126	0.938312	0.893638	0.778757	0.881583	0.897298	0.0997563	-0.0543362	0.928657	0.80277	-0.949523	-0.392904	0.920573	0.889063	0.884994	0.0464237	0.654078	0.173545	0.867727	0.751525	0.783749	0.898353	0.790968	0.844148	0.747767	0.805344	0.0525009	-0.901154	-0.311276	0.944009	0.864876	0.838216	0.534133	0.905956	0.903004	0.828494	0.81791	0.952642	-0.959819	0.927733	-0.280477	0.884533	0.798627
ENSRNOG00000059266	0.83257	-0.345604	0.849592	0.725874	0.430775	0.76762	0.697834	0.73821	0.745319	0.784127	0.820968	0.816305	0.231195	0.24198	0.549615	0.232732	-0.658551	-0.626294	0.762991	0.640747	0.491267	-0.377355	0.722477	0.563621	0.812937	0.748152	0.477328	0.72717	0.82556	0.645792	0.385172	0.915819	0.53337	-0.755785	0.256334	0.793363	0.746027	0.873708	0.719977	0.667913	0.613355	0.494138	0.49284	0.645339	-0.623497	0.765611	-0.206069	0.406707	0.903463
ENSRNOG00000057927	0.823473	-0.760421	0.852225	0.971465	0.857435	0.908254	0.875197	0.942763	0.933783	0.806945	0.910101	0.937828	0.0896117	0.00401573	0.936536	0.702415	-0.916358	-0.367324	0.949371	0.908664	0.865367	0.045111	0.727563	0.238803	0.863187	0.820915	0.83761	0.910233	0.835409	0.857518	0.821333	0.866503	0.105131	-0.869362	-0.235014	0.949148	0.864219	0.88471	0.587343	0.958365	0.947072	0.876356	0.885374	0.966916	-0.963968	0.951129	-0.113388	0.830173	0.873605
LOC102551276	-0.921122	0.659456	-0.900188	-0.87645	-0.785457	-0.836283	-0.913418	-0.864748	-0.923027	-0.806113	-0.869781	-0.936529	-0.393239	-0.0331487	-0.875749	-0.596276	0.926634	0.62037	-0.943119	-0.867682	-0.736678	0.182963	-0.79908	-0.366213	-0.822558	-0.729565	-0.692443	-0.879517	-0.750609	-0.817188	-0.612097	-0.879986	-0.312058	0.921283	0.0701679	-0.939816	-0.848366	-0.892665	-0.655535	-0.913897	-0.879174	-0.734155	-0.778189	-0.912042	0.884228	-0.922256	0.345569	-0.750388	-0.848117
ENSRNOG00000058571	-0.672406	0.0460665	-0.559166	-0.426434	-0.294387	-0.369863	-0.687407	-0.422156	-0.563112	-0.504256	-0.453569	-0.527226	-0.445861	0.225004	-0.454315	-0.0248419	0.493318	0.964959	-0.602261	-0.426438	-0.17448	0.603008	-0.820862	-0.8837	-0.719897	-0.567122	-0.235598	-0.530516	-0.399899	-0.532274	-0.136942	-0.703271	-0.870987	0.649587	-0.612307	-0.636161	-0.552721	-0.499742	-0.776901	-0.525763	-0.485348	-0.309935	-0.409444	-0.450237	0.307079	-0.594588	0.414685	-0.403374	-0.584459
LOC102547892	0.59075	-0.687798	0.642108	0.734421	0.660831	0.689176	0.668281	0.757785	0.626207	0.580124	0.691126	0.645373	0.109203	0.00101729	0.774677	0.655393	-0.749482	-0.335015	0.702223	0.655779	0.764307	0.244571	0.450989	0.122396	0.710425	0.570052	0.572541	0.688143	0.578185	0.6678	0.523898	0.574697	0.0395889	-0.732902	-0.330722	0.712819	0.686374	0.614275	0.435282	0.62518	0.678183	0.577929	0.535309	0.719928	-0.723584	0.704103	-0.299587	0.705102	0.527142
LOC102548759	0.87867	-0.361248	0.802199	0.730716	0.532805	0.694619	0.867908	0.752882	0.785302	0.698066	0.770137	0.786075	0.406889	-0.159978	0.711326	0.338475	-0.752154	-0.843608	0.840356	0.706591	0.46575	-0.454281	0.880447	0.740588	0.922257	0.832283	0.527799	0.794133	0.708624	0.761912	0.453332	0.896567	0.659435	-0.846095	0.282715	0.854065	0.8087	0.77671	0.834393	0.748446	0.723134	0.575694	0.604718	0.71408	-0.637185	0.835023	-0.359146	0.581828	0.805824
ENSRNOG00000061118	0.930022	-0.617913	0.912516	0.949263	0.730873	0.956216	0.941464	0.966558	0.98076	0.849072	0.945238	0.967659	0.24501	0.0984558	0.855371	0.612166	-0.976904	-0.511837	0.977107	0.927265	0.776947	-0.108677	0.818483	0.375632	0.909341	0.791534	0.850354	0.986086	0.898843	0.948053	0.717539	0.923158	0.220672	-0.94616	-0.221557	0.96335	0.960845	0.916406	0.726143	0.906925	0.853929	0.864187	0.821015	0.922554	-0.951613	0.987579	-0.231138	0.745304	0.909302
LOC102556139	0.879849	-0.481713	0.877418	0.859625	0.615243	0.861718	0.860917	0.897715	0.890814	0.781598	0.838473	0.897833	0.145086	0.0159266	0.696759	0.586801	-0.865344	-0.486849	0.883036	0.900616	0.527504	-0.301451	0.747815	0.411399	0.849026	0.855028	0.734831	0.898	0.911256	0.827148	0.632878	0.902344	0.190632	-0.855748	-0.192956	0.864397	0.863993	0.886174	0.631516	0.821993	0.731986	0.788152	0.734674	0.812047	-0.811006	0.885902	-0.294636	0.570549	0.841239
ENSRNOG00000052757	0.801079	-0.120339	0.668681	0.653575	0.401124	0.641387	0.815503	0.659254	0.794187	0.634909	0.659968	0.717686	0.288993	-0.167765	0.587596	0.141724	-0.660969	-0.789809	0.785576	0.663529	0.318687	-0.501994	0.968187	0.877418	0.872964	0.782363	0.604241	0.778621	0.684455	0.796877	0.482306	0.875157	0.702027	-0.745897	0.373948	0.78072	0.770194	0.663277	0.895036	0.720082	0.642246	0.659258	0.684539	0.628111	-0.551479	0.805561	-0.142716	0.504506	0.793752
LOC102556662	-0.813677	0.474147	-0.803283	-0.815232	-0.651331	-0.715658	-0.906535	-0.786193	-0.828147	-0.813098	-0.788781	-0.821915	-0.188182	0.135569	-0.772833	-0.411774	0.795747	0.751496	-0.872759	-0.721507	-0.66063	0.294592	-0.833423	-0.621735	-0.943465	-0.781825	-0.584324	-0.807904	-0.713529	-0.775913	-0.534682	-0.876979	-0.583003	0.86415	-0.230809	-0.91431	-0.820909	-0.773019	-0.78047	-0.821657	-0.815687	-0.638467	-0.692282	-0.804359	0.720168	-0.876337	0.348736	-0.703635	-0.850302
ENSRNOG00000054920	0.829536	-0.611387	0.823593	0.899794	0.807611	0.797858	0.914424	0.866331	0.91444	0.880528	0.786005	0.893648	0.0798635	-0.0458334	0.867887	0.56978	-0.897898	-0.564745	0.941595	0.877969	0.751678	-0.0358823	0.795364	0.416975	0.858344	0.775712	0.743162	0.868733	0.747837	0.836305	0.682702	0.839878	0.30284	-0.887385	-0.112863	0.921602	0.834777	0.80512	0.658433	0.927869	0.909305	0.801803	0.849704	0.923786	-0.838186	0.923739	-0.338423	0.733763	0.801649
ENSRNOG00000051636	0.846216	-0.268069	0.744073	0.707505	0.464923	0.690797	0.908955	0.716103	0.819952	0.704122	0.76498	0.764629	0.427115	-0.113973	0.660774	0.245773	-0.775687	-0.839259	0.828062	0.653995	0.521606	-0.459684	0.921472	0.753084	0.916134	0.676536	0.597136	0.82809	0.672608	0.838814	0.445811	0.856885	0.695838	-0.844291	0.302964	0.856638	0.856329	0.702174	0.908908	0.722408	0.678214	0.613016	0.621138	0.688918	-0.665261	0.852533	-0.292488	0.623807	0.831433
LOC102556092	0.801532	-0.567283	0.754774	0.902046	0.654833	0.930124	0.842438	0.927532	0.913041	0.76296	0.895121	0.868695	0.0910796	0.0805678	0.77188	0.573645	-0.895711	-0.209398	0.886552	0.876337	0.770441	0.0521414	0.700612	0.206759	0.797169	0.735679	0.963885	0.949382	0.872345	0.943968	0.856051	0.772367	0.00433951	-0.781135	-0.448517	0.830631	0.927389	0.787363	0.644555	0.828589	0.788822	0.923908	0.815074	0.84778	-0.947435	0.91217	0.024835	0.635989	0.832039
LOC103691830	0.865677	-0.737895	0.899403	0.943748	0.837923	0.852684	0.9153	0.930389	0.892302	0.827906	0.890519	0.922916	0.170859	-0.0795294	0.933095	0.691609	-0.912878	-0.577604	0.952561	0.881798	0.8004	-0.0848373	0.753293	0.376809	0.932076	0.870634	0.698228	0.882688	0.807791	0.815411	0.686779	0.898762	0.282648	-0.927481	-0.0908136	0.970081	0.860354	0.895181	0.640587	0.924877	0.930677	0.758607	0.789656	0.943332	-0.884987	0.939654	-0.341252	0.811075	0.849148
ENSRNOG00000059271	0.876753	-0.674928	0.899021	0.985308	0.777333	0.951305	0.908113	0.97807	0.957648	0.888825	0.952956	0.966973	0.0663389	0.0690927	0.867402	0.631682	-0.9315	-0.408058	0.967289	0.918173	0.829792	-0.0409982	0.75938	0.31606	0.915532	0.856144	0.852716	0.953006	0.923584	0.898849	0.795387	0.916657	0.174997	-0.89432	-0.22347	0.960092	0.929709	0.923937	0.670931	0.931039	0.903241	0.871061	0.841227	0.943103	-0.955831	0.975233	-0.151681	0.735749	0.936548
LOC102552725	0.85402	-0.616487	0.881324	0.971284	0.77859	0.904845	0.914018	0.957538	0.951534	0.892889	0.879025	0.944384	-0.02547	-0.00409724	0.859179	0.619213	-0.911985	-0.488509	0.966589	0.930434	0.753736	-0.0653861	0.799412	0.428108	0.94511	0.898527	0.816391	0.935656	0.906874	0.888472	0.757736	0.933004	0.237453	-0.907058	-0.151852	0.961448	0.898988	0.892605	0.681441	0.939677	0.901182	0.87648	0.87187	0.937142	-0.888245	0.971277	-0.230018	0.740845	0.896169
LOC102553347	-0.356673	0.547108	-0.398799	-0.643131	-0.549938	-0.61938	-0.579118	-0.621224	-0.609775	-0.408681	-0.57494	-0.519514	0.0652286	-0.0101813	-0.628961	-0.590375	0.669927	-0.00959721	-0.563242	-0.5488	-0.778531	-0.328436	-0.364091	0.0867682	-0.534255	-0.278449	-0.730622	-0.650067	-0.475781	-0.6912	-0.631817	-0.390741	0.22625	0.549352	0.457951	-0.596001	-0.618578	-0.398819	-0.315281	-0.559527	-0.55643	-0.712302	-0.629905	-0.628049	0.750917	-0.627451	-0.0775464	-0.76872	-0.472414
LOC100911221	0.891161	-0.668	0.940412	0.971404	0.734414	0.962468	0.903389	0.989835	0.935066	0.933572	0.949272	0.96436	0.0777176	0.182336	0.819221	0.645204	-0.959577	-0.449864	0.953693	0.911602	0.825465	-0.0186008	0.705638	0.289246	0.909436	0.79738	0.794025	0.950353	0.938399	0.887245	0.679602	0.902995	0.162862	-0.937178	-0.291039	0.948562	0.942037	0.936845	0.656025	0.866623	0.833522	0.803634	0.74523	0.916092	-0.933845	0.957925	-0.317892	0.686564	0.901375
ENSRNOG00000058321	0.860715	-0.762415	0.904514	0.971016	0.835302	0.916696	0.90718	0.977022	0.926321	0.848105	0.909413	0.949233	0.102896	0.0195321	0.891775	0.779505	-0.966442	-0.38647	0.950664	0.950172	0.818794	-0.00678533	0.67237	0.189062	0.857549	0.819057	0.806009	0.927813	0.872971	0.854634	0.756671	0.851871	0.0417613	-0.910993	-0.371665	0.938574	0.892269	0.90788	0.548045	0.919788	0.895078	0.843879	0.815044	0.957979	-0.96258	0.942439	-0.311374	0.763731	0.834188
LOC102553942	0.757368	-0.0608731	0.57829	0.562275	0.318335	0.548314	0.853463	0.588922	0.730807	0.557534	0.607252	0.621011	0.439101	-0.276983	0.525861	0.124742	-0.669263	-0.813504	0.721572	0.575352	0.307627	-0.558375	0.918231	0.82584	0.822958	0.62084	0.575249	0.755151	0.557349	0.805074	0.413455	0.733987	0.707949	-0.717835	0.305629	0.716406	0.782808	0.525944	0.904377	0.615859	0.554085	0.58731	0.576245	0.552201	-0.528467	0.75041	-0.242716	0.489283	0.691705
LOC103694321	-0.801292	0.360435	-0.777555	-0.603255	-0.509174	-0.555763	-0.784858	-0.614861	-0.687491	-0.579275	-0.631958	-0.710141	-0.521921	0.129128	-0.630486	-0.392378	0.698462	0.911854	-0.730558	-0.624214	-0.354484	0.550502	-0.76359	-0.642263	-0.774089	-0.63979	-0.306362	-0.657927	-0.554925	-0.590858	-0.210199	-0.811755	-0.613012	0.825841	-0.352072	-0.788643	-0.650175	-0.723463	-0.650505	-0.664208	-0.608073	-0.40845	-0.490767	-0.637821	0.534044	-0.713455	0.57409	-0.602602	-0.668998
LOC100912181	0.876057	-0.667758	0.904082	0.985957	0.788858	0.944022	0.913332	0.98991	0.959584	0.907964	0.912645	0.965217	0.00962108	0.0607208	0.855942	0.677333	-0.951467	-0.403394	0.971162	0.961546	0.786848	-0.0173418	0.741818	0.303155	0.900581	0.868015	0.85357	0.956653	0.931381	0.899459	0.781557	0.901703	0.118421	-0.908339	-0.314658	0.946136	0.922715	0.91579	0.632858	0.930377	0.89082	0.888189	0.850965	0.949417	-0.940353	0.970108	-0.246509	0.706853	0.88581
LOC102555675	-0.688112	-0.05785	-0.409505	-0.452553	-0.227264	-0.479828	-0.614535	-0.483821	-0.618926	-0.452731	-0.509522	-0.525994	-0.341338	0.260986	-0.410963	0.0980173	0.437625	0.481922	-0.613821	-0.528589	-0.102676	0.443227	-0.845876	-0.747445	-0.593185	-0.731331	-0.632412	-0.620786	-0.523261	-0.67397	-0.595156	-0.621462	-0.577399	0.418716	-0.20119	-0.48582	-0.626981	-0.450784	-0.809965	-0.567052	-0.523872	-0.594403	-0.579576	-0.433212	0.407415	-0.604757	-0.191654	-0.118201	-0.616971
LOC102553274	0.650036	-0.306085	0.563481	0.583404	0.57305	0.451354	0.683172	0.51713	0.664791	0.519867	0.522941	0.638583	0.225845	-0.355897	0.634927	0.259083	-0.521576	-0.606042	0.683654	0.596616	0.315792	-0.442513	0.775148	0.600991	0.654659	0.74468	0.452702	0.568041	0.477288	0.529672	0.532697	0.717287	0.528073	-0.56988	0.381941	0.683629	0.523772	0.59032	0.579489	0.76467	0.734279	0.55648	0.703318	0.641394	-0.501276	0.658293	-0.0925548	0.518867	0.666348
LOC103694197	0.866581	-0.73571	0.908217	0.960411	0.881864	0.867479	0.907173	0.927291	0.942902	0.868285	0.860325	0.960393	0.102848	-0.0066814	0.931068	0.700401	-0.931051	-0.527582	0.972174	0.936239	0.791787	-0.0459293	0.76721	0.336142	0.876602	0.842385	0.741015	0.890841	0.819652	0.818662	0.712122	0.908834	0.210243	-0.927468	-0.140373	0.974596	0.837267	0.914043	0.590367	0.980432	0.953675	0.822974	0.876792	0.980717	-0.905764	0.952707	-0.324505	0.810097	0.854929
LOC102546379	0.763663	-0.693595	0.867451	0.729599	0.699698	0.716042	0.60525	0.748547	0.663049	0.798984	0.679524	0.791644	0.188139	0.367698	0.706542	0.576276	-0.749379	-0.513363	0.75094	0.738505	0.623869	0.127085	0.456817	0.157435	0.601352	0.599359	0.362269	0.622888	0.652641	0.504952	0.283359	0.717593	0.147582	-0.807562	-0.214042	0.72919	0.593329	0.842786	0.357122	0.67519	0.673693	0.418981	0.465705	0.748791	-0.640655	0.681086	-0.611019	0.471657	0.586269
LOC103691377	0.833771	-0.774657	0.870555	0.955805	0.854226	0.871313	0.917954	0.933551	0.905977	0.812223	0.908	0.919525	0.16564	-0.0526491	0.948433	0.719416	-0.935232	-0.491668	0.947487	0.873201	0.881955	-0.00867824	0.724944	0.282213	0.907035	0.796705	0.757483	0.898845	0.792195	0.844688	0.734027	0.85824	0.199719	-0.915978	-0.168037	0.970661	0.875801	0.869782	0.617374	0.928254	0.936826	0.798286	0.81488	0.957897	-0.941094	0.947214	-0.267407	0.866995	0.851271
LOC103690590	0.687354	-0.881602	0.77969	0.931349	0.963393	0.793993	0.792048	0.886431	0.831558	0.726156	0.763366	0.850408	-0.056528	-0.0978973	0.975896	0.871961	-0.873731	-0.2899	0.879635	0.900353	0.856134	0.223689	0.570444	0.0803233	0.76601	0.778375	0.728423	0.794262	0.705888	0.724761	0.774816	0.740588	-0.0744666	-0.825978	-0.359289	0.884913	0.716991	0.79469	0.362531	0.93732	0.952628	0.823891	0.876424	0.970592	-0.899136	0.859114	-0.258103	0.890755	0.680002
LOC102546557	0.511933	-0.7205	0.721464	0.701489	0.666699	0.721733	0.370711	0.699641	0.587806	0.712928	0.569451	0.708009	-0.250074	0.59332	0.5588	0.675073	-0.644797	0.0251057	0.597023	0.721262	0.637906	0.454176	0.164728	-0.26489	0.360974	0.432761	0.454245	0.528963	0.677092	0.399966	0.379586	0.545962	-0.388151	-0.608013	-0.603115	0.567753	0.444173	0.753393	0.0117576	0.59428	0.547658	0.51397	0.500663	0.685765	-0.652604	0.552999	-0.329119	0.403746	0.476492
ENSRNOG00000049537	0.93026	-0.580416	0.934371	0.897962	0.694373	0.898398	0.842291	0.934083	0.893899	0.863743	0.871541	0.939812	0.16523	0.119851	0.777145	0.581115	-0.882079	-0.524092	0.928494	0.925011	0.607118	-0.150897	0.747307	0.404229	0.853368	0.897109	0.709354	0.890389	0.91309	0.808958	0.626685	0.92669	0.230153	-0.890472	-0.203262	0.885511	0.859785	0.94592	0.641274	0.855782	0.803624	0.752262	0.726379	0.862323	-0.820078	0.902974	-0.343355	0.549111	0.844198
LOC102555400	0.85116	-0.717616	0.877023	0.980536	0.840084	0.908941	0.94101	0.964807	0.958432	0.842974	0.903789	0.947066	0.0863108	-0.039377	0.923717	0.72008	-0.962321	-0.455621	0.973021	0.935873	0.837902	-0.0241243	0.765408	0.309798	0.917473	0.83048	0.838128	0.948445	0.856367	0.902135	0.783874	0.88708	0.152464	-0.92592	-0.236749	0.977147	0.909728	0.881437	0.634431	0.956117	0.930998	0.88747	0.882631	0.972279	-0.958809	0.979076	-0.240749	0.84115	0.870544
LOC103692353	0.569898	-0.615584	0.755491	0.723286	0.519799	0.811699	0.406131	0.742978	0.607886	0.780901	0.704735	0.728069	-0.19066	0.718842	0.504071	0.489237	-0.64354	-0.0483996	0.615503	0.642496	0.710161	0.392784	0.243831	-0.11348	0.493693	0.440988	0.497178	0.599311	0.777433	0.49878	0.363046	0.62565	-0.182792	-0.636368	-0.456114	0.608142	0.573927	0.790342	0.236151	0.528498	0.496289	0.484239	0.407618	0.633978	-0.669837	0.605679	-0.206448	0.35664	0.627106
LOC102551220	-0.86361	0.57106	-0.831157	-0.864266	-0.753974	-0.756437	-0.930583	-0.831996	-0.887279	-0.809775	-0.826852	-0.887225	-0.22562	0.191962	-0.830963	-0.530803	0.842887	0.613044	-0.917416	-0.828101	-0.664437	0.30748	-0.820538	-0.473913	-0.876493	-0.84527	-0.68524	-0.844838	-0.749304	-0.787369	-0.689289	-0.874146	-0.407191	0.842744	-0.0557575	-0.919676	-0.829264	-0.830246	-0.691202	-0.918866	-0.900048	-0.740538	-0.798092	-0.880787	0.818861	-0.902213	0.274918	-0.697907	-0.870176
LOC100910201	0.883742	-0.703997	0.897895	0.980929	0.781586	0.965571	0.906587	0.984941	0.956919	0.866976	0.962899	0.964431	0.130955	0.100557	0.881877	0.660398	-0.956665	-0.388309	0.966512	0.922376	0.855804	0.00551531	0.740252	0.262799	0.89247	0.813641	0.867945	0.963355	0.908004	0.914341	0.790515	0.890437	0.126469	-0.904371	-0.296784	0.952178	0.940509	0.918174	0.657586	0.917544	0.892986	0.871806	0.827191	0.944961	-0.98024	0.973977	-0.161687	0.749471	0.91095
LOC102548241	-0.71111	0.723837	-0.842735	-0.69384	-0.658658	-0.656167	-0.66837	-0.702564	-0.623422	-0.613059	-0.731555	-0.742846	-0.378197	-0.132716	-0.705483	-0.682751	0.743338	0.575536	-0.691991	-0.63202	-0.64774	0.164507	-0.432975	-0.13294	-0.667335	-0.529886	-0.286863	-0.612783	-0.594107	-0.482968	-0.242343	-0.711011	-0.188297	0.8145	0.0269781	-0.779103	-0.605177	-0.808563	-0.3481	-0.634922	-0.631245	-0.357102	-0.399878	-0.70908	0.680968	-0.668205	0.585866	-0.687577	-0.633368
Miat	-0.808661	0.090855	-0.650565	-0.482178	-0.297086	-0.493449	-0.763058	-0.503291	-0.663966	-0.515469	-0.606149	-0.633523	-0.677227	0.156677	-0.47879	-0.071519	0.593799	0.910478	-0.67019	-0.504303	-0.217049	0.726165	-0.86788	-0.795078	-0.716774	-0.575241	-0.362405	-0.642754	-0.500573	-0.629195	-0.23405	-0.762675	-0.796528	0.692541	-0.496226	-0.685971	-0.669157	-0.613437	-0.823738	-0.57941	-0.510763	-0.389276	-0.441252	-0.499876	0.456954	-0.667835	0.323271	-0.402057	-0.705464
LOC102550045	0.915959	-0.401248	0.864332	0.795685	0.559455	0.779732	0.908327	0.801292	0.859964	0.813623	0.8528	0.862849	0.38419	0.00742646	0.724332	0.324883	-0.818027	-0.815558	0.889219	0.728156	0.600473	-0.398554	0.893405	0.683247	0.94024	0.767513	0.593168	0.852179	0.771105	0.818316	0.474449	0.936923	0.648589	-0.895927	0.255456	0.914754	0.874469	0.840724	0.867996	0.78923	0.754067	0.61591	0.636464	0.768502	-0.727632	0.894009	-0.334029	0.619288	0.906663
LOC102554728	-0.93655	0.488745	-0.863869	-0.842946	-0.658113	-0.830609	-0.945017	-0.842872	-0.937168	-0.762435	-0.878038	-0.910817	-0.437241	0.0382913	-0.808184	-0.459293	0.893208	0.702466	-0.934533	-0.826247	-0.642295	0.355212	-0.911598	-0.559631	-0.896779	-0.763433	-0.725924	-0.914752	-0.780071	-0.883671	-0.611678	-0.928601	-0.467863	0.90897	-0.0881427	-0.941204	-0.898975	-0.859508	-0.804991	-0.880951	-0.823354	-0.756958	-0.775329	-0.848245	0.842411	-0.94086	0.241364	-0.722401	-0.905507
LOC103692460	0.746011	0.00605545	0.651822	0.460631	0.0824244	0.561661	0.682645	0.507527	0.600046	0.589815	0.686969	0.599301	0.548455	0.153679	0.281888	-0.0692104	-0.543923	-0.774965	0.579689	0.368774	0.295535	-0.678229	0.726884	0.700787	0.720402	0.43003	0.34317	0.633712	0.605362	0.621751	0.129405	0.733097	0.76847	-0.644219	0.452519	0.632735	0.721664	0.614526	0.85398	0.398101	0.326028	0.286885	0.230898	0.37513	-0.445755	0.61959	-0.242298	0.261482	0.786071
ENSRNOG00000057641	-0.715835	0.392172	-0.72545	-0.560154	-0.47171	-0.571878	-0.565888	-0.53203	-0.624722	-0.573188	-0.645281	-0.698634	-0.442539	-0.194545	-0.541894	-0.239303	0.551673	0.614897	-0.635975	-0.519557	-0.41775	0.367606	-0.618391	-0.408	-0.56983	-0.519429	-0.293655	-0.539357	-0.543506	-0.4461	-0.245089	-0.752153	-0.47059	0.644631	-0.34207	-0.680625	-0.521257	-0.748882	-0.510019	-0.622644	-0.572626	-0.345814	-0.445748	-0.579237	0.528281	-0.61248	0.225613	-0.452145	-0.720537
ENSRNOG00000051216	0.940025	-0.431981	0.896456	0.856337	0.590228	0.858918	0.911199	0.881364	0.906855	0.812205	0.886473	0.907091	0.293428	0.00717694	0.750101	0.424294	-0.856054	-0.715456	0.925348	0.830584	0.577394	-0.360003	0.895056	0.646022	0.962929	0.874243	0.692155	0.913262	0.876618	0.871	0.576897	0.98053	0.505093	-0.910919	0.103101	0.929478	0.910246	0.89499	0.835379	0.833	0.775207	0.72876	0.713763	0.809795	-0.780355	0.933327	-0.276104	0.622118	0.921248
LOC103693505	0.557151	-0.51986	0.639559	0.497301	0.365625	0.558569	0.445237	0.496731	0.445558	0.576525	0.686919	0.572439	0.415531	0.455515	0.430664	0.255287	-0.521428	-0.334842	0.482879	0.314296	0.67989	-0.03449	0.262016	-0.0198058	0.433569	0.193528	0.22599	0.444522	0.452412	0.357954	0.14287	0.488977	0.235089	-0.544603	0.0216226	0.547754	0.511572	0.630542	0.362607	0.376116	0.411544	0.142332	0.130756	0.463837	-0.562703	0.476835	-0.246351	0.366062	0.614535
LOC102555540	0.674701	-0.84566	0.741513	0.803322	0.826072	0.707593	0.789095	0.781322	0.727086	0.6134	0.775325	0.758328	0.294292	-0.0784536	0.896715	0.790882	-0.850522	-0.409242	0.784805	0.716135	0.877682	0.0846088	0.503741	0.0392249	0.716962	0.546057	0.576378	0.7305	0.55821	0.67082	0.570532	0.63709	0.0512988	-0.814975	-0.246613	0.835892	0.713005	0.714393	0.401137	0.77512	0.817261	0.609772	0.639293	0.848961	-0.860453	0.777981	-0.360519	0.890442	0.635067
ENSRNOG00000052421	0.836777	-0.81743	0.877286	0.948269	0.895831	0.846388	0.908447	0.931565	0.888322	0.803612	0.875908	0.916219	0.171858	-0.0901564	0.962855	0.784365	-0.939695	-0.478876	0.944319	0.903338	0.848935	0.00356024	0.686302	0.22906	0.866383	0.815257	0.728144	0.875717	0.769631	0.805431	0.728141	0.831419	0.138428	-0.911573	-0.240504	0.950752	0.842135	0.871528	0.547604	0.936627	0.948587	0.783827	0.811699	0.969818	-0.930463	0.925326	-0.347717	0.844133	0.796392
LOC103693178	-0.898113	0.419213	-0.861588	-0.764616	-0.568608	-0.753702	-0.88503	-0.773485	-0.839459	-0.757188	-0.809426	-0.841848	-0.440638	-0.0263262	-0.732777	-0.369736	0.822752	0.858252	-0.868315	-0.721299	-0.576362	0.38169	-0.874011	-0.667437	-0.909302	-0.709592	-0.536598	-0.826256	-0.721291	-0.78977	-0.393578	-0.919728	-0.623813	0.918277	-0.258056	-0.90719	-0.833141	-0.825992	-0.818918	-0.769464	-0.724299	-0.583214	-0.618497	-0.758051	0.703549	-0.871019	0.413477	-0.66891	-0.84463
LOC100910945	-0.886063	0.668159	-0.934721	-0.951147	-0.78844	-0.895662	-0.896701	-0.938313	-0.933482	-0.857689	-0.902012	-0.96387	-0.115604	-0.0306073	-0.859148	-0.658174	0.908395	0.535152	-0.952597	-0.91375	-0.734926	0.164938	-0.768325	-0.382561	-0.911985	-0.873344	-0.725167	-0.903747	-0.891208	-0.821168	-0.678955	-0.954086	-0.244446	0.922266	0.0892104	-0.971163	-0.86472	-0.949259	-0.629613	-0.932825	-0.887298	-0.797152	-0.814747	-0.931233	0.889026	-0.948337	0.292486	-0.754763	-0.909813
LOC100911864	0.932934	-0.662424	0.965546	0.965599	0.763553	0.94361	0.928996	0.971301	0.956702	0.930778	0.94387	0.985351	0.172822	0.147928	0.858037	0.616417	-0.962924	-0.571639	0.981118	0.915726	0.801273	-0.0937234	0.781966	0.385449	0.929966	0.818072	0.754932	0.947103	0.908637	0.881281	0.646253	0.950177	0.278903	-0.970329	-0.153015	0.983472	0.93093	0.959691	0.700262	0.907977	0.871678	0.786556	0.773193	0.935872	-0.917389	0.976498	-0.353124	0.724742	0.921491
ENSRNOG00000052233	0.831908	-0.322408	0.742417	0.737258	0.570884	0.654169	0.852026	0.726541	0.797786	0.710096	0.710608	0.775452	0.242285	-0.258829	0.713096	0.299624	-0.699888	-0.77456	0.841637	0.726808	0.424388	-0.439363	0.91216	0.77507	0.902576	0.900595	0.576156	0.771143	0.698753	0.746298	0.559129	0.890877	0.651013	-0.77859	0.315615	0.835545	0.763522	0.739307	0.814409	0.809095	0.779965	0.648609	0.713215	0.732175	-0.611806	0.830877	-0.242242	0.557795	0.807958
LOC102555532	0.917959	-0.359093	0.789562	0.734657	0.559825	0.691781	0.91792	0.74469	0.829482	0.739581	0.788283	0.812597	0.488654	-0.182352	0.722295	0.299291	-0.783359	-0.81117	0.86972	0.722751	0.500502	-0.478586	0.914063	0.695385	0.874853	0.79218	0.598847	0.818866	0.680011	0.796122	0.529331	0.864129	0.660308	-0.826048	0.234448	0.851742	0.839749	0.764903	0.860322	0.793376	0.770503	0.61436	0.651035	0.743645	-0.690668	0.854307	-0.31435	0.548172	0.833744
LOC102547398	0.770693	-0.649377	0.844976	0.867491	0.78358	0.822579	0.768414	0.822248	0.873953	0.815006	0.768753	0.887343	0.0678733	0.221172	0.834265	0.568479	-0.84235	-0.518899	0.878424	0.825504	0.761461	0.0699509	0.714725	0.33502	0.781933	0.663522	0.64392	0.799101	0.744067	0.742475	0.544188	0.862811	0.224721	-0.879296	-0.0486675	0.903204	0.734245	0.852586	0.546895	0.877384	0.831084	0.730402	0.798608	0.884982	-0.804336	0.870567	-0.28275	0.779055	0.791433
ENSRNOG00000051791	0.741328	-0.646334	0.771384	0.88653	0.818346	0.758343	0.787522	0.852148	0.819387	0.752271	0.742876	0.833027	-0.0838891	-0.179887	0.877807	0.624489	-0.76572	-0.451677	0.879	0.862056	0.64977	-0.0103045	0.72454	0.42006	0.860251	0.957445	0.686804	0.783549	0.767182	0.725285	0.750149	0.849118	0.225802	-0.78484	-0.0651376	0.866358	0.725179	0.802002	0.552947	0.914251	0.916444	0.789646	0.851655	0.886234	-0.757806	0.857567	-0.182774	0.711975	0.757283
LOC100909928	0.897386	-0.61933	0.916321	0.968665	0.763249	0.944931	0.916267	0.966323	0.98287	0.87121	0.912587	0.976921	0.0899666	0.0783204	0.849426	0.634329	-0.94524	-0.481412	0.974965	0.951983	0.743707	-0.109326	0.808848	0.387741	0.913594	0.85382	0.835705	0.963096	0.928444	0.908306	0.738278	0.952593	0.194649	-0.928933	-0.187764	0.969235	0.917447	0.933941	0.674331	0.94169	0.876385	0.888447	0.870692	0.939042	-0.926807	0.98269	-0.218593	0.746095	0.918919
LOC102548282	0.765078	-0.782938	0.935425	0.902605	0.762426	0.887403	0.731684	0.911353	0.810136	0.86292	0.841023	0.905797	-0.0226031	0.340535	0.751705	0.783364	-0.885368	-0.318262	0.832268	0.861478	0.793265	0.10129	0.457939	0.0225479	0.732225	0.659143	0.598874	0.794553	0.863544	0.670396	0.506654	0.804697	-0.0771554	-0.878454	-0.39877	0.859909	0.754803	0.93292	0.350977	0.780765	0.736865	0.656712	0.627019	0.866159	-0.861607	0.818248	-0.460695	0.667478	0.760712
LOC102549402	-0.84412	0.589441	-0.805513	-0.883673	-0.792542	-0.764371	-0.940088	-0.850542	-0.896102	-0.819397	-0.801537	-0.872443	-0.170117	0.199075	-0.892867	-0.53961	0.866776	0.642228	-0.941609	-0.84472	-0.715936	0.155838	-0.851686	-0.520178	-0.913725	-0.848417	-0.720364	-0.863282	-0.724307	-0.836037	-0.70489	-0.863004	-0.420875	0.875452	-0.0255858	-0.933808	-0.842097	-0.791881	-0.726644	-0.932119	-0.93221	-0.780184	-0.84136	-0.907709	0.81626	-0.927164	0.291124	-0.758283	-0.823772
ENSRNOG00000059467	0.936073	-0.634974	0.958601	0.963916	0.743926	0.965108	0.923974	0.980723	0.976086	0.919358	0.93626	0.990211	0.162094	0.180145	0.833349	0.628637	-0.978772	-0.518854	0.980042	0.946577	0.770744	-0.0847124	0.780064	0.35574	0.902441	0.802867	0.803265	0.96961	0.932421	0.908849	0.666126	0.941844	0.204648	-0.96475	-0.240942	0.966676	0.941988	0.95674	0.683871	0.904647	0.845605	0.832169	0.795865	0.930969	-0.932014	0.979271	-0.329253	0.701559	0.909311
LOC103693395	0.861142	-0.676075	0.923339	0.972054	0.749065	0.940193	0.869034	0.971398	0.916704	0.906442	0.943743	0.958208	0.013896	0.121435	0.817569	0.640159	-0.902283	-0.402204	0.935743	0.897434	0.799799	-0.0607374	0.694506	0.288526	0.903524	0.859082	0.777989	0.915082	0.944476	0.836447	0.726915	0.917855	0.160281	-0.885035	-0.218219	0.940824	0.898116	0.94566	0.62099	0.88872	0.858959	0.804526	0.76955	0.913151	-0.917295	0.939504	-0.22079	0.68219	0.928087
ENSRNOG00000059660	-0.904896	0.288362	-0.772251	-0.688558	-0.482428	-0.693493	-0.90905	-0.705507	-0.839349	-0.66967	-0.775308	-0.794998	-0.587569	0.104423	-0.663441	-0.272306	0.793575	0.827851	-0.836313	-0.689437	-0.468092	0.543106	-0.926276	-0.692937	-0.842017	-0.664623	-0.597706	-0.829205	-0.660304	-0.81994	-0.450381	-0.856052	-0.646062	0.837411	-0.257055	-0.842541	-0.842765	-0.74112	-0.867073	-0.746999	-0.683197	-0.611704	-0.62961	-0.697941	0.691418	-0.843975	0.297199	-0.587078	-0.829104
LOC102547088	0.835914	-0.6304	0.964272	0.851807	0.650659	0.891822	0.700778	0.869987	0.817303	0.898634	0.837805	0.917871	0.0815557	0.481515	0.67654	0.569972	-0.836796	-0.464017	0.833616	0.821575	0.68584	-0.00154909	0.564053	0.219504	0.73935	0.662877	0.544123	0.784589	0.882298	0.668153	0.396665	0.881067	0.136122	-0.883357	-0.198871	0.847162	0.753553	0.967615	0.481665	0.746608	0.679734	0.591851	0.575971	0.803696	-0.7756	0.813864	-0.443892	0.539909	0.813544
LOC103693032	0.717899	-0.811498	0.809518	0.936334	0.875786	0.823633	0.853112	0.913432	0.855139	0.785167	0.811682	0.869478	-0.0535507	-0.0704104	0.877987	0.861516	-0.915436	-0.264752	0.876072	0.901298	0.843458	0.0878701	0.548254	0.0459638	0.782088	0.737405	0.763628	0.844265	0.777299	0.769392	0.761946	0.737134	-0.0965232	-0.837905	-0.436696	0.88582	0.796122	0.80688	0.39428	0.893872	0.883024	0.82604	0.81751	0.941795	-0.934436	0.871607	-0.314331	0.81928	0.734302
LOC102553451	0.836929	-0.718997	0.901728	0.864982	0.765894	0.870734	0.80795	0.861046	0.880976	0.818207	0.840313	0.915896	0.270177	0.308745	0.814511	0.664014	-0.933429	-0.470886	0.880591	0.846934	0.809254	0.044352	0.630923	0.150209	0.722206	0.55808	0.659527	0.840872	0.756023	0.767099	0.508082	0.807971	0.0924503	-0.917175	-0.269982	0.891314	0.798051	0.887516	0.500973	0.83001	0.779344	0.694778	0.702487	0.884356	-0.890959	0.867671	-0.402202	0.744799	0.775218
LOC103694042	-0.663481	0.467724	-0.744376	-0.771675	-0.618968	-0.689074	-0.680481	-0.708604	-0.747212	-0.791622	-0.700744	-0.782656	0.116934	-0.0877073	-0.637581	-0.378352	0.640744	0.448888	-0.75277	-0.675175	-0.598834	0.15287	-0.644603	-0.408508	-0.756754	-0.725754	-0.53057	-0.671072	-0.736171	-0.596088	-0.529626	-0.821658	-0.340243	0.695684	-0.160645	-0.795045	-0.642706	-0.775046	-0.536276	-0.774243	-0.736307	-0.609525	-0.678562	-0.738386	0.650066	-0.753045	0.151074	-0.565114	-0.822375
LOC102546820	-0.559619	-0.0341207	-0.425154	-0.247715	-0.159718	-0.19179	-0.598466	-0.24829	-0.399512	-0.324306	-0.34421	-0.367553	-0.62238	0.31564	-0.322126	0.0539152	0.370041	0.95623	-0.440809	-0.235514	-0.0743224	0.728488	-0.692886	-0.799609	-0.577985	-0.372729	-0.0645363	-0.381434	-0.205046	-0.385855	0.0178438	-0.532572	-0.891273	0.520699	-0.691604	-0.499399	-0.433322	-0.34531	-0.690277	-0.359034	-0.335978	-0.112961	-0.214415	-0.290496	0.188725	-0.436146	0.43897	-0.328397	-0.454222
LOC102553152	0.835746	-0.474633	0.802361	0.901215	0.59724	0.896013	0.908571	0.91573	0.907017	0.877666	0.907751	0.874724	0.0652705	0.0558595	0.733618	0.441411	-0.878324	-0.440515	0.906001	0.812518	0.763259	-0.0961144	0.781337	0.431044	0.92577	0.774181	0.857332	0.943443	0.886817	0.938736	0.737817	0.849421	0.30029	-0.839029	-0.175905	0.887603	0.963602	0.801949	0.794402	0.808118	0.782794	0.824145	0.741089	0.824626	-0.872467	0.93537	-0.122026	0.612898	0.908956
LOC102548205	0.908247	-0.380669	0.829807	0.784711	0.56267	0.754346	0.942584	0.787243	0.870761	0.791787	0.833906	0.848128	0.409133	-0.076738	0.726785	0.330929	-0.831055	-0.810322	0.890296	0.731419	0.592003	-0.431438	0.912403	0.681257	0.930877	0.746933	0.627434	0.863622	0.738763	0.843527	0.508886	0.905696	0.641067	-0.885699	0.23252	0.909012	0.885783	0.798564	0.87693	0.799819	0.762117	0.646657	0.666033	0.771255	-0.739837	0.898022	-0.326535	0.63648	0.889555
ENSRNOG00000058323	0.833146	-0.736284	0.860877	0.970957	0.854814	0.901621	0.919139	0.946526	0.957343	0.817195	0.892688	0.94407	0.0970655	-0.0232268	0.923366	0.73441	-0.954936	-0.403273	0.959538	0.933491	0.843974	-0.00579203	0.742773	0.248198	0.869892	0.793477	0.845968	0.933771	0.835029	0.88407	0.797989	0.864339	0.0954757	-0.902291	-0.264456	0.962664	0.884211	0.874343	0.58835	0.963286	0.932118	0.896348	0.899396	0.974465	-0.971903	0.964784	-0.198937	0.851208	0.860279
LOC102546534	0.758428	-0.672489	0.89851	0.717109	0.598016	0.747624	0.592305	0.732673	0.648899	0.815892	0.772384	0.805532	0.246571	0.504089	0.60247	0.517109	-0.729816	-0.451982	0.703878	0.646722	0.683868	-0.00214106	0.387237	0.061786	0.587145	0.490062	0.331318	0.616977	0.70043	0.47644	0.231197	0.723441	0.152189	-0.779378	-0.152161	0.731417	0.623654	0.884089	0.359768	0.607243	0.592941	0.342174	0.35179	0.694323	-0.681252	0.660972	-0.534654	0.441141	0.700869
LOC102549756	0.890269	-0.711672	0.918948	0.990902	0.809396	0.961538	0.915596	0.994155	0.966655	0.895978	0.937349	0.976252	0.0889895	0.103783	0.89152	0.691396	-0.973482	-0.423001	0.980821	0.954522	0.837894	0.0188264	0.744425	0.279348	0.897879	0.829204	0.849712	0.963616	0.912849	0.908345	0.764657	0.903266	0.122063	-0.9328	-0.310001	0.963556	0.930392	0.92916	0.638469	0.934352	0.902147	0.876331	0.844283	0.963792	-0.966941	0.980275	-0.247629	0.754836	0.889738
LOC102551940	0.854032	-0.820359	0.948626	0.963055	0.868935	0.913498	0.838837	0.956695	0.901619	0.893172	0.888184	0.966727	0.0789039	0.183359	0.884634	0.783346	-0.947513	-0.388867	0.934886	0.940034	0.837724	0.075636	0.607794	0.120932	0.794492	0.768328	0.712948	0.870119	0.858001	0.767238	0.660611	0.8548	0.0169556	-0.917569	-0.359947	0.928867	0.823187	0.954037	0.46269	0.911984	0.886681	0.767206	0.772689	0.962705	-0.934511	0.907726	-0.39223	0.735777	0.816177
LOC102557601	0.672061	-0.852442	0.750641	0.816969	0.775899	0.765517	0.704164	0.832474	0.688619	0.711157	0.794844	0.763791	0.125425	0.0962766	0.797535	0.785196	-0.828055	-0.164049	0.75521	0.752586	0.863749	0.23884	0.351718	-0.151599	0.621394	0.577597	0.631572	0.720193	0.659198	0.638353	0.632527	0.5705	-0.161744	-0.73138	-0.561254	0.735695	0.717628	0.742103	0.305417	0.710376	0.760056	0.608516	0.56017	0.815555	-0.866149	0.728082	-0.329378	0.637024	0.608709
LOC102553657	0.795843	-0.543948	0.887563	0.868807	0.640226	0.902861	0.697728	0.891205	0.85548	0.898317	0.780444	0.903753	-0.1255	0.402263	0.641157	0.57118	-0.829196	-0.300007	0.839442	0.90149	0.606606	0.0578993	0.585317	0.213318	0.712719	0.734605	0.701146	0.824599	0.933829	0.735028	0.556849	0.849942	-0.00700142	-0.818124	-0.376622	0.799073	0.765934	0.909916	0.462889	0.780518	0.684885	0.754088	0.703207	0.809652	-0.781774	0.825242	-0.308288	0.468808	0.78098
LOC102552635	-0.939618	0.446557	-0.870928	-0.841598	-0.648353	-0.818327	-0.960229	-0.845153	-0.946909	-0.795267	-0.844956	-0.914483	-0.372124	0.0551173	-0.774248	-0.465239	0.900002	0.71553	-0.937845	-0.855509	-0.586566	0.394185	-0.91617	-0.583981	-0.896084	-0.781698	-0.723283	-0.919111	-0.799547	-0.883761	-0.597121	-0.933405	-0.45919	0.916021	-0.0620549	-0.935406	-0.897535	-0.856549	-0.793865	-0.884051	-0.807942	-0.770957	-0.786884	-0.846246	0.820038	-0.940114	0.312668	-0.682873	-0.891129
LOC102554095	0.858424	-0.732851	0.927222	0.975542	0.806578	0.952277	0.864559	0.971976	0.932947	0.897982	0.91618	0.960566	0.064027	0.205585	0.887588	0.678556	-0.950625	-0.455727	0.956273	0.91483	0.864134	0.0951751	0.708498	0.276057	0.888674	0.777542	0.77427	0.922193	0.888206	0.86175	0.672284	0.903324	0.143061	-0.945776	-0.255337	0.961148	0.887363	0.932097	0.61076	0.901533	0.87555	0.812603	0.797586	0.947516	-0.929961	0.95554	-0.293914	0.777238	0.8668
LOC103692462	0.882185	-0.528299	0.846889	0.868277	0.615894	0.831654	0.924769	0.89001	0.848393	0.835689	0.921726	0.86582	0.244341	-0.0774564	0.759783	0.474046	-0.851979	-0.577403	0.895338	0.774422	0.712384	-0.26895	0.768221	0.468527	0.943547	0.837267	0.711158	0.889313	0.836133	0.847505	0.660621	0.864305	0.418658	-0.849766	-0.0363665	0.896286	0.929362	0.835757	0.78582	0.795882	0.800555	0.690853	0.644492	0.810197	-0.829922	0.902401	-0.255812	0.604116	0.901545
LOC102555044	-0.501273	0.152602	-0.345846	-0.529534	-0.255294	-0.594481	-0.488885	-0.538302	-0.589	-0.34621	-0.629534	-0.515225	-0.0947691	0.116121	-0.395412	-0.117149	0.416831	-0.0540648	-0.521658	-0.488822	-0.353403	0.197852	-0.564737	-0.251778	-0.49974	-0.608578	-0.787229	-0.620118	-0.615583	-0.649375	-0.806286	-0.519238	-0.0768127	0.289653	0.125731	-0.453775	-0.61544	-0.458427	-0.552905	-0.533058	-0.493711	-0.701871	-0.596118	-0.445536	0.59983	-0.570166	-0.596155	-0.257813	-0.679493
LOC102550525	0.577169	-0.428026	0.60368	0.723402	0.611121	0.682994	0.563897	0.660706	0.731983	0.59774	0.615607	0.708186	-0.13049	0.0763696	0.676571	0.351688	-0.576359	-0.304782	0.711343	0.679341	0.538494	0.0450386	0.678375	0.408329	0.67502	0.71151	0.640129	0.653937	0.670257	0.630296	0.632435	0.76758	0.20811	-0.607662	0.0886083	0.717965	0.571939	0.678255	0.50304	0.773821	0.723963	0.728848	0.796088	0.708047	-0.625747	0.723926	0.142731	0.613413	0.718363
LOC103691468	0.733086	-0.586946	0.867938	0.768478	0.563794	0.851526	0.545267	0.809325	0.720604	0.794595	0.751362	0.830612	-0.0154134	0.561285	0.552195	0.569776	-0.740699	-0.215854	0.717943	0.786348	0.576284	0.0972456	0.40125	0.031666	0.569806	0.597624	0.538366	0.70014	0.860275	0.575873	0.398901	0.756747	-0.107826	-0.739492	-0.412316	0.694626	0.652436	0.897347	0.311507	0.640599	0.557662	0.569312	0.506506	0.704058	-0.715827	0.694655	-0.332273	0.378711	0.695735
LOC102551009	-0.805578	0.378798	-0.71416	-0.699922	-0.659679	-0.632301	-0.816937	-0.684108	-0.835354	-0.60648	-0.600621	-0.776849	-0.324677	0.200312	-0.744619	-0.451018	0.761131	0.693036	-0.830409	-0.815621	-0.372415	0.341145	-0.875892	-0.599214	-0.729636	-0.747092	-0.608555	-0.760885	-0.606748	-0.734926	-0.532821	-0.815684	-0.396262	0.792066	-0.101252	-0.799989	-0.680967	-0.706682	-0.630363	-0.852525	-0.765159	-0.729075	-0.821652	-0.771187	0.647125	-0.805984	0.309957	-0.643806	-0.667359
ENSRNOG00000054085	-0.864068	0.378955	-0.804059	-0.650262	-0.52667	-0.614617	-0.852514	-0.658127	-0.749412	-0.654755	-0.718308	-0.762954	-0.590961	0.0976338	-0.666703	-0.348901	0.753303	0.904992	-0.786941	-0.640276	-0.455559	0.541261	-0.817416	-0.636401	-0.805203	-0.633551	-0.398917	-0.723333	-0.586362	-0.670297	-0.291909	-0.829916	-0.656655	0.8486	-0.329879	-0.829477	-0.736778	-0.752518	-0.741743	-0.706363	-0.664109	-0.454424	-0.522269	-0.681324	0.616917	-0.77239	0.507108	-0.604793	-0.75317
LOC102548586	0.718244	-0.0458363	0.514482	0.472116	0.358415	0.435169	0.686169	0.459149	0.656346	0.549489	0.475303	0.585657	0.405971	-0.207278	0.485251	-0.0140056	-0.515106	-0.722782	0.65998	0.539681	0.182568	-0.48469	0.867347	0.769481	0.610338	0.622674	0.472703	0.592486	0.443477	0.613215	0.405335	0.669935	0.697599	-0.559604	0.369985	0.592131	0.58489	0.505969	0.765268	0.635821	0.583312	0.502859	0.588363	0.516337	-0.40688	0.632619	-0.142425	0.285192	0.616386
ENSRNOG00000051341	-0.866341	0.605852	-0.855419	-0.846792	-0.7604	-0.760878	-0.948256	-0.826626	-0.888085	-0.751179	-0.814472	-0.876687	-0.359173	0.13574	-0.872519	-0.597919	0.901933	0.740486	-0.918056	-0.816599	-0.698977	0.273296	-0.831481	-0.491922	-0.898838	-0.737333	-0.628099	-0.857776	-0.696714	-0.811914	-0.554886	-0.877469	-0.426249	0.937902	-0.0793256	-0.957175	-0.834839	-0.821753	-0.695873	-0.888575	-0.86018	-0.703367	-0.764397	-0.882851	0.822033	-0.913852	0.419573	-0.837642	-0.814885
LOC102550503	-0.713447	0.554648	-0.845514	-0.68901	-0.597248	-0.626478	-0.697828	-0.661136	-0.65895	-0.768754	-0.687062	-0.754675	-0.224849	-0.20891	-0.635835	-0.456439	0.704319	0.740965	-0.714519	-0.58683	-0.624102	0.21827	-0.556281	-0.377965	-0.740327	-0.523589	-0.250967	-0.606254	-0.607454	-0.499697	-0.161888	-0.784562	-0.460129	0.835913	-0.237054	-0.813706	-0.613313	-0.794393	-0.499136	-0.647874	-0.6292	-0.335699	-0.42263	-0.691425	0.591662	-0.696123	0.621957	-0.628311	-0.713439
LOC102554927	0.786915	-0.606839	0.726451	0.816831	0.825091	0.672501	0.901375	0.773277	0.847725	0.710984	0.706215	0.80766	0.238803	-0.295886	0.910379	0.571917	-0.833183	-0.624354	0.895646	0.818169	0.670429	-0.125649	0.818598	0.462865	0.818774	0.779714	0.678998	0.79773	0.594619	0.778305	0.688131	0.772928	0.365861	-0.826034	0.00379834	0.87802	0.756163	0.707695	0.64	0.922476	0.929148	0.75674	0.852729	0.888683	-0.77789	0.868807	-0.301998	0.786591	0.709863
LOC102552317	0.736783	-0.104799	0.571537	0.585143	0.407566	0.517372	0.806397	0.580361	0.716209	0.611588	0.562808	0.628715	0.288499	-0.309105	0.578411	0.101045	-0.61094	-0.80145	0.738201	0.596025	0.30332	-0.46028	0.924692	0.862932	0.814727	0.731172	0.545734	0.700909	0.544142	0.737605	0.466406	0.752857	0.742666	-0.679875	0.370896	0.711569	0.710498	0.540209	0.868507	0.680342	0.645393	0.588673	0.639602	0.591581	-0.481602	0.739556	-0.209807	0.454349	0.68299
ENSRNOG00000061310	0.927879	-0.661714	0.949501	0.948553	0.797834	0.913106	0.916055	0.955248	0.953737	0.889749	0.8829	0.971925	0.175929	0.0948186	0.884276	0.65109	-0.959554	-0.599217	0.983159	0.950278	0.736709	-0.0757075	0.80105	0.412993	0.905609	0.842477	0.741297	0.931414	0.872981	0.867548	0.637734	0.94354	0.257648	-0.974139	-0.167185	0.970077	0.889881	0.941286	0.665562	0.928861	0.883766	0.805136	0.815348	0.944898	-0.885377	0.966303	-0.396279	0.737843	0.856634
LOC102554609	-0.877886	0.415195	-0.796647	-0.715561	-0.596901	-0.662946	-0.888871	-0.703568	-0.813298	-0.689293	-0.759847	-0.804381	-0.527033	0.140406	-0.743567	-0.352648	0.77939	0.849094	-0.84426	-0.691015	-0.53034	0.469378	-0.881671	-0.649666	-0.844376	-0.701706	-0.517787	-0.776069	-0.620802	-0.739787	-0.440007	-0.860803	-0.644864	0.848996	-0.311054	-0.870946	-0.779022	-0.767024	-0.787156	-0.793397	-0.761086	-0.567317	-0.643948	-0.749422	0.6845	-0.833321	0.365179	-0.659633	-0.810787
LOC102550370	-0.849026	0.539852	-0.816277	-0.865259	-0.614288	-0.869993	-0.902068	-0.869814	-0.880734	-0.806325	-0.932029	-0.864792	-0.2949	-0.0812322	-0.784829	-0.437022	0.87897	0.548585	-0.892087	-0.740298	-0.823858	0.125208	-0.786605	-0.424199	-0.913108	-0.677785	-0.764909	-0.909009	-0.794411	-0.900441	-0.641263	-0.84567	-0.390968	0.869215	0.0357737	-0.912113	-0.937877	-0.808305	-0.805045	-0.791536	-0.786073	-0.7266	-0.680649	-0.817889	0.878119	-0.921503	0.149429	-0.714645	-0.908628
LOC103690388	0.822945	-0.399654	0.716671	0.784891	0.601094	0.733421	0.94114	0.781343	0.867074	0.68451	0.785387	0.787311	0.342987	-0.220776	0.789145	0.393914	-0.833218	-0.705394	0.877988	0.740269	0.628788	-0.291019	0.915474	0.643332	0.926018	0.734461	0.735247	0.878935	0.678134	0.903572	0.631209	0.82971	0.528957	-0.847687	0.123762	0.886402	0.88195	0.690418	0.856357	0.81508	0.791639	0.756227	0.762565	0.785183	-0.767357	0.902503	-0.192023	0.744975	0.809736
LOC102549566	0.602963	-0.866956	0.692632	0.837761	0.916429	0.680947	0.784084	0.791656	0.744712	0.604512	0.691854	0.74585	0.0605404	-0.204333	0.944101	0.88308	-0.843496	-0.337233	0.796945	0.787246	0.852625	0.180826	0.506843	0.0390888	0.722049	0.624348	0.630497	0.725831	0.556248	0.673174	0.666825	0.627193	-0.0537893	-0.798128	-0.312324	0.8387	0.667054	0.67303	0.323835	0.846014	0.879039	0.720998	0.778101	0.900018	-0.850285	0.788089	-0.33934	0.956197	0.577764
LOC102555751	0.868642	-0.690133	0.963346	0.945185	0.772263	0.915112	0.846905	0.938955	0.912456	0.968452	0.883365	0.970859	0.0282976	0.272163	0.792377	0.646735	-0.926124	-0.465612	0.929076	0.905174	0.791027	-0.00759286	0.655167	0.242662	0.828882	0.747878	0.688689	0.876086	0.898746	0.780949	0.584423	0.897416	0.147753	-0.926571	-0.244688	0.931167	0.846641	0.958599	0.550943	0.87528	0.827353	0.73616	0.732473	0.917443	-0.882739	0.912029	-0.418474	0.655378	0.870318
ENSRNOG00000051325	-0.905143	0.386284	-0.802888	-0.757145	-0.580634	-0.721158	-0.929907	-0.767943	-0.853831	-0.688555	-0.795722	-0.821643	-0.484882	0.188754	-0.760954	-0.378308	0.816509	0.833512	-0.880778	-0.747695	-0.517072	0.467997	-0.933397	-0.709032	-0.917269	-0.788187	-0.61404	-0.849161	-0.69755	-0.830774	-0.518575	-0.899011	-0.623319	0.876126	-0.242495	-0.893331	-0.850847	-0.7773	-0.851838	-0.809378	-0.768419	-0.658578	-0.692372	-0.765355	0.716627	-0.88308	0.317078	-0.671136	-0.832651
LOC103691405	-0.528051	0.0531656	-0.446862	-0.321055	-0.185405	-0.259596	-0.630519	-0.326476	-0.407875	-0.338489	-0.420843	-0.37884	-0.519044	0.320328	-0.374204	-0.0486586	0.416162	0.910876	-0.458816	-0.239328	-0.211022	0.634556	-0.6529	-0.753068	-0.681274	-0.396162	-0.111159	-0.432316	-0.270017	-0.442148	-0.0283738	-0.551236	-0.833597	0.569439	-0.633529	-0.557166	-0.500034	-0.362567	-0.70222	-0.354616	-0.354139	-0.150737	-0.211186	-0.325434	0.258654	-0.481298	0.420998	-0.451926	-0.492339
LOC100362486	-0.899365	0.401777	-0.806925	-0.730932	-0.578764	-0.682401	-0.917129	-0.73303	-0.820694	-0.703649	-0.787171	-0.81038	-0.525477	0.173785	-0.740968	-0.355394	0.794434	0.855298	-0.858163	-0.703773	-0.526989	0.496536	-0.894809	-0.675738	-0.883604	-0.74438	-0.544046	-0.804879	-0.655553	-0.77225	-0.465285	-0.872991	-0.658495	0.859668	-0.287403	-0.878813	-0.819805	-0.773891	-0.826075	-0.788058	-0.760192	-0.581663	-0.634442	-0.748842	0.695411	-0.850651	0.370069	-0.641187	-0.827412
LOC103694402	0.925439	-0.308939	0.88098	0.724779	0.403173	0.813424	0.812425	0.768729	0.822393	0.760337	0.863917	0.846821	0.484523	0.24256	0.579026	0.252328	-0.78154	-0.753867	0.816924	0.681015	0.504799	-0.456768	0.824914	0.618588	0.849933	0.659743	0.54934	0.830817	0.814629	0.782419	0.348661	0.928972	0.577392	-0.861561	0.204133	0.842217	0.856525	0.869628	0.832574	0.670776	0.589907	0.542928	0.506214	0.66331	-0.692866	0.832864	-0.301751	0.486739	0.904786
LOC102549783	0.73985	0.0491388	0.593591	0.510417	0.20877	0.549589	0.703933	0.524178	0.683665	0.576119	0.586994	0.615323	0.365897	-0.0358708	0.412605	-0.0766833	-0.535144	-0.822178	0.663339	0.495748	0.211732	-0.576351	0.916392	0.922641	0.780818	0.626369	0.466439	0.670449	0.600079	0.698899	0.296775	0.806438	0.820088	-0.652154	0.523679	0.670134	0.691304	0.581482	0.912931	0.559161	0.47413	0.488263	0.50431	0.466208	-0.412244	0.690756	-0.119182	0.345785	0.751993
LOC103690351	0.87105	-0.700598	0.904744	0.88419	0.764432	0.832113	0.83943	0.896536	0.826707	0.792139	0.866561	0.888801	0.238639	0.00790762	0.87212	0.638621	-0.860556	-0.602398	0.904187	0.838588	0.717821	-0.0956384	0.708273	0.386932	0.886996	0.857122	0.605844	0.829554	0.794926	0.749512	0.580522	0.886026	0.304172	-0.902246	-0.0732644	0.912229	0.814493	0.901027	0.620435	0.844731	0.851441	0.658324	0.678741	0.873011	-0.810297	0.880022	-0.38585	0.705028	0.803445
ENSRNOG00000060587	0.91527	-0.465006	0.830526	0.887133	0.637618	0.878642	0.967121	0.896022	0.956464	0.828378	0.906004	0.906426	0.284894	-0.0288284	0.801154	0.433292	-0.912548	-0.603753	0.952955	0.842723	0.710872	-0.230171	0.907933	0.549563	0.941319	0.791055	0.84286	0.966669	0.837187	0.965931	0.715587	0.904852	0.423425	-0.894032	-0.0388151	0.934696	0.968997	0.825883	0.860111	0.873228	0.832484	0.835525	0.801758	0.857057	-0.877585	0.972307	-0.159535	0.686823	0.921755
LOC102554579	0.646424	-0.830339	0.826775	0.753135	0.78994	0.724693	0.522792	0.746073	0.65299	0.737386	0.647563	0.787503	0.011368	0.41431	0.707071	0.768631	-0.745671	-0.212474	0.699243	0.777056	0.68733	0.276466	0.282119	-0.166613	0.463228	0.515871	0.416104	0.58533	0.65095	0.437689	0.377912	0.629829	-0.217507	-0.733664	-0.464245	0.688946	0.51044	0.83334	0.09921	0.701286	0.677293	0.496325	0.537917	0.785129	-0.719167	0.635946	-0.504629	0.542674	0.535487
ENSRNOG00000060974	0.788938	-0.795338	0.848417	0.968061	0.881982	0.872515	0.901445	0.946529	0.90511	0.848151	0.861984	0.909489	0.0233969	-0.0140608	0.934779	0.777996	-0.954678	-0.39247	0.939318	0.910392	0.899684	0.121313	0.659714	0.183617	0.861246	0.761798	0.793996	0.896794	0.794809	0.845908	0.755264	0.80298	0.0613098	-0.905366	-0.339139	0.942111	0.861257	0.838608	0.537434	0.924807	0.927636	0.839406	0.839907	0.972596	-0.949377	0.934617	-0.313826	0.846475	0.789765
LOC100911299	0.919267	-0.346715	0.839964	0.840311	0.488042	0.902891	0.885629	0.868503	0.919352	0.828792	0.92678	0.891188	0.289637	0.149026	0.675745	0.283711	-0.840184	-0.594295	0.900774	0.773422	0.636619	-0.290098	0.893815	0.604452	0.927193	0.768631	0.796049	0.941148	0.896309	0.934852	0.62646	0.938684	0.486414	-0.85217	0.0478603	0.888585	0.960601	0.853404	0.904858	0.78049	0.718679	0.762384	0.693972	0.761461	-0.81385	0.93243	-0.0772539	0.550723	0.971054
LOC103690999	0.902195	-0.589665	0.910813	0.970578	0.748651	0.938259	0.928772	0.972416	0.978435	0.906929	0.90608	0.970311	0.0497337	0.0582481	0.838002	0.600158	-0.939952	-0.500459	0.981225	0.950797	0.733927	-0.105013	0.82147	0.431368	0.935938	0.88275	0.83966	0.966633	0.936812	0.918842	0.744037	0.951311	0.236492	-0.926604	-0.184576	0.963659	0.931846	0.921364	0.70925	0.934428	0.878228	0.885169	0.861305	0.932673	-0.907135	0.985658	-0.240169	0.704391	0.917455
LOC102557393	0.76485	-0.229342	0.625483	0.656205	0.421666	0.618768	0.894301	0.657354	0.764309	0.613605	0.730454	0.680209	0.424124	-0.264133	0.630733	0.207103	-0.716531	-0.744702	0.768358	0.57692	0.520394	-0.470715	0.885934	0.710398	0.88046	0.635965	0.62664	0.791588	0.594015	0.82851	0.518116	0.756975	0.67311	-0.74551	0.292373	0.794616	0.836753	0.588337	0.90275	0.678989	0.659517	0.612609	0.605721	0.636927	-0.651183	0.805799	-0.156915	0.613888	0.791581
LOC102546400	-0.714323	0.617182	-0.828077	-0.821156	-0.617275	-0.862617	-0.699152	-0.86563	-0.789171	-0.804798	-0.76164	-0.829092	0.0453745	-0.378445	-0.607712	-0.712056	0.871376	0.183786	-0.764503	-0.846136	-0.681769	-0.118121	-0.419464	0.0345781	-0.62888	-0.537863	-0.686867	-0.804151	-0.844916	-0.720299	-0.508733	-0.689451	0.211135	0.801047	0.609646	-0.744259	-0.765344	-0.814402	-0.337288	-0.679222	-0.596089	-0.70451	-0.596109	-0.769486	0.829421	-0.765478	0.407036	-0.527323	-0.666587
LOC103691335	-0.916041	0.498621	-0.906393	-0.907691	-0.610926	-0.954685	-0.886749	-0.928615	-0.956734	-0.832421	-0.943743	-0.949006	-0.222337	-0.185772	-0.750416	-0.489479	0.906892	0.524132	-0.931395	-0.866555	-0.69503	0.210127	-0.830163	-0.457557	-0.912769	-0.782285	-0.807946	-0.961381	-0.938872	-0.920453	-0.649822	-0.962607	-0.296647	0.908798	0.0898079	-0.937024	-0.943372	-0.925821	-0.766025	-0.846736	-0.767181	-0.819131	-0.762378	-0.845311	0.889219	-0.958365	0.151237	-0.668306	-0.958375
LOC102549789	0.94591	-0.428434	0.881581	0.882308	0.57943	0.906785	0.955362	0.915277	0.949726	0.848468	0.922571	0.920289	0.290861	0.0542817	0.747925	0.427574	-0.916545	-0.642923	0.946171	0.849224	0.657377	-0.287511	0.895308	0.579526	0.960445	0.805742	0.800952	0.974726	0.896343	0.958193	0.637489	0.944633	0.435858	-0.923244	-0.0371193	0.934476	0.982785	0.871211	0.868256	0.83167	0.771176	0.797155	0.737999	0.827274	-0.852496	0.967467	-0.236658	0.632431	0.934952
LOC102555435	-0.475023	0.559181	-0.553894	-0.588297	-0.718897	-0.349903	-0.647554	-0.491024	-0.540739	-0.497902	-0.441627	-0.563765	-0.0470959	0.409966	-0.699793	-0.546523	0.534784	0.573821	-0.60677	-0.530973	-0.490735	0.241006	-0.515107	-0.333611	-0.627689	-0.600313	-0.253478	-0.448277	-0.346491	-0.369863	-0.38647	-0.585102	-0.346816	0.607157	-0.285669	-0.694767	-0.406511	-0.527103	-0.31298	-0.711927	-0.735385	-0.41298	-0.598823	-0.673936	0.492311	-0.578581	0.408282	-0.731258	-0.509516
LOC103691838	0.895831	-0.410625	0.832856	0.895658	0.583536	0.912376	0.933628	0.908662	0.963432	0.848181	0.911945	0.912865	0.168692	0.0511522	0.736699	0.404686	-0.890767	-0.531823	0.93669	0.848505	0.68001	-0.231794	0.890703	0.546086	0.941975	0.803734	0.871371	0.97594	0.908518	0.971523	0.724614	0.928339	0.375866	-0.871755	-0.0632436	0.920808	0.973456	0.843364	0.851155	0.853185	0.787106	0.86446	0.803061	0.832829	-0.869965	0.969116	-0.0928624	0.636762	0.954694
LOC100911253	0.789774	-0.650141	0.8267	0.946609	0.762562	0.897104	0.872083	0.919942	0.91627	0.828771	0.888534	0.899805	0.0218358	0.0557645	0.874878	0.59151	-0.890017	-0.448734	0.926156	0.844359	0.856867	0.0436066	0.761604	0.367373	0.924266	0.778523	0.809864	0.909168	0.839202	0.884138	0.73718	0.880717	0.230315	-0.883711	-0.119649	0.949923	0.88288	0.840826	0.679755	0.895318	0.87997	0.843389	0.836437	0.912039	-0.903339	0.949725	-0.12824	0.823492	0.883493
ENSRNOG00000048148	0.677059	0.0024482	0.508474	0.352463	0.0723713	0.434488	0.633916	0.413989	0.483216	0.466885	0.578932	0.461857	0.688847	0.020693	0.313886	-0.116611	-0.488982	-0.789559	0.513408	0.27425	0.287343	-0.523858	0.680948	0.679136	0.635557	0.341483	0.290907	0.547769	0.399273	0.581576	0.100269	0.559981	0.794463	-0.570016	0.395346	0.524262	0.655029	0.443871	0.845635	0.31174	0.307291	0.197256	0.149873	0.309715	-0.36459	0.532388	-0.267639	0.226623	0.594872
LOC103692231	0.744615	-0.71011	0.892011	0.779738	0.626632	0.8028	0.622724	0.826048	0.666408	0.833865	0.783989	0.808588	0.0798985	0.428947	0.627525	0.649391	-0.783745	-0.329588	0.730373	0.739399	0.696681	0.109072	0.345337	-0.00255049	0.631919	0.587693	0.445915	0.681802	0.783831	0.550506	0.350065	0.70174	-0.020356	-0.792012	-0.405993	0.727277	0.683637	0.873634	0.327844	0.616478	0.606523	0.453796	0.399239	0.72916	-0.729448	0.692376	-0.548435	0.437242	0.658077
RGD1564482	0.569321	0.0516472	0.52726	0.290451	0.0746247	0.272604	0.580219	0.338998	0.382851	0.447597	0.383626	0.40214	0.405143	-0.139473	0.189723	0.0317302	-0.401815	-0.872572	0.422186	0.286313	0.0330332	-0.740064	0.55519	0.706614	0.607872	0.412379	0.0333642	0.409013	0.384635	0.36859	-0.10181	0.563526	0.743086	-0.558839	0.488166	0.486467	0.478865	0.431166	0.614043	0.273436	0.217489	0.0802175	0.0915227	0.25747	-0.182141	0.423668	-0.626943	0.187228	0.471101
LOC103694083	-0.940414	0.464889	-0.934104	-0.867574	-0.632016	-0.863634	-0.915067	-0.878615	-0.931687	-0.858352	-0.866396	-0.937073	-0.268309	-0.097134	-0.752509	-0.466198	0.890626	0.735458	-0.935924	-0.85519	-0.602804	0.331149	-0.876519	-0.598241	-0.932606	-0.807607	-0.663212	-0.908648	-0.870164	-0.852524	-0.516728	-0.987704	-0.467853	0.951881	-0.0846233	-0.952322	-0.889728	-0.920618	-0.780327	-0.855088	-0.776791	-0.723438	-0.731302	-0.840009	0.792748	-0.938719	0.377618	-0.659336	-0.91425
LOC103691483	0.524299	-0.652474	0.724359	0.667554	0.604968	0.698259	0.376289	0.669409	0.582051	0.707334	0.565486	0.704424	-0.204975	0.58667	0.484069	0.632521	-0.625645	0.0158014	0.572753	0.698969	0.568619	0.309452	0.162592	-0.257283	0.335349	0.409245	0.427592	0.518013	0.683934	0.377553	0.34486	0.546289	-0.363766	-0.584356	-0.563346	0.548227	0.441043	0.755393	0.0130415	0.568458	0.499154	0.482908	0.462326	0.64633	-0.633194	0.531484	-0.340305	0.340482	0.500173
LOC102551240	0.78593	-0.803969	0.847218	0.955385	0.881055	0.856606	0.862299	0.932085	0.868858	0.82588	0.858804	0.892894	0.0379549	-0.0211017	0.955647	0.739277	-0.907979	-0.439854	0.929622	0.878263	0.886262	0.137468	0.669406	0.246448	0.881484	0.811581	0.737763	0.861196	0.778754	0.8069	0.730051	0.824143	0.13904	-0.893854	-0.237069	0.937411	0.828907	0.846782	0.557216	0.914122	0.938721	0.789469	0.811258	0.956866	-0.904098	0.918173	-0.290405	0.838391	0.786498
LOC103691219	0.521673	-0.72889	0.654552	0.807842	0.800928	0.646054	0.680047	0.775817	0.667787	0.589543	0.618523	0.687601	-0.244651	-0.242479	0.801821	0.829418	-0.711029	-0.250099	0.721428	0.771467	0.660124	0.110217	0.448658	0.125213	0.740765	0.777631	0.577847	0.663908	0.653758	0.590896	0.658622	0.654407	-0.0815578	-0.702002	-0.274443	0.762279	0.597774	0.660723	0.273742	0.77564	0.784648	0.706022	0.734567	0.806186	-0.715824	0.719955	-0.280118	0.790594	0.562102
ENSRNOG00000053300	0.726915	-0.840804	0.778653	0.932893	0.923201	0.811251	0.855835	0.8891	0.86446	0.727473	0.821788	0.862236	0.0657261	-0.127052	0.975999	0.808242	-0.900322	-0.341543	0.900151	0.871193	0.894971	0.13154	0.637425	0.135108	0.809722	0.748288	0.773191	0.840253	0.706016	0.790623	0.796907	0.756032	0.0226718	-0.842449	-0.289389	0.914893	0.787055	0.788593	0.470441	0.938188	0.956179	0.834436	0.871674	0.966024	-0.939115	0.895144	-0.201898	0.916453	0.746495
LOC102550137	0.839784	-0.512173	0.864797	0.743636	0.585936	0.706593	0.838716	0.746819	0.75676	0.853822	0.786418	0.812686	0.357174	0.144704	0.675381	0.405176	-0.810605	-0.758668	0.811359	0.660322	0.673228	-0.253001	0.677561	0.43853	0.806933	0.579025	0.436112	0.74265	0.667396	0.675579	0.310559	0.797257	0.517075	-0.878557	0.10729	0.848063	0.781747	0.801984	0.678408	0.695278	0.688251	0.4488	0.477603	0.738497	-0.69354	0.79217	-0.579448	0.571643	0.78146
LOC103692512	-0.897294	0.380218	-0.846191	-0.718042	-0.563396	-0.692789	-0.88618	-0.723145	-0.831737	-0.722277	-0.748504	-0.828019	-0.491137	0.0361854	-0.691694	-0.380272	0.809407	0.87192	-0.84532	-0.728655	-0.478357	0.496367	-0.868658	-0.651307	-0.841266	-0.680488	-0.497976	-0.794391	-0.675659	-0.74488	-0.360646	-0.892055	-0.60278	0.89365	-0.260873	-0.876305	-0.786527	-0.804631	-0.761941	-0.772483	-0.701594	-0.566864	-0.623726	-0.740053	0.672476	-0.836808	0.475495	-0.632283	-0.804467
LOC102550818	0.691772	-0.90024	0.817331	0.861103	0.906301	0.756702	0.740296	0.823427	0.771625	0.771321	0.756535	0.84335	0.067085	0.106868	0.860109	0.847334	-0.864681	-0.257379	0.81167	0.827419	0.863345	0.182933	0.422357	-0.113457	0.618643	0.582502	0.598003	0.718605	0.654309	0.60875	0.60661	0.657436	-0.134461	-0.79912	-0.430216	0.821309	0.666171	0.811215	0.24891	0.842457	0.850127	0.657245	0.702705	0.910477	-0.882979	0.773069	-0.417712	0.761606	0.652346
LOC102553017	0.407547	0.0855355	0.363208	0.367408	-0.080171	0.531049	0.341012	0.43353	0.422363	0.300889	0.541385	0.396204	0.0363411	0.181273	0.0624752	-0.0090851	-0.301587	-0.0474988	0.332215	0.30585	0.142768	-0.379613	0.392696	0.304072	0.468221	0.411633	0.496437	0.50328	0.650824	0.502433	0.36379	0.501933	0.135868	-0.280432	-0.0022132	0.345188	0.537157	0.430222	0.498644	0.226043	0.122448	0.421651	0.23572	0.194933	-0.382622	0.415689	0.332572	0.072585	0.610885
LOC102550790	0.655789	-0.203993	0.5264	0.491302	0.396647	0.381016	0.729469	0.467337	0.552096	0.503088	0.550653	0.531027	0.446352	-0.401176	0.568081	0.0939769	-0.497045	-0.833755	0.627522	0.408486	0.350361	-0.528652	0.776668	0.757285	0.7555	0.64316	0.318098	0.542716	0.383398	0.545426	0.343303	0.653755	0.82638	-0.596422	0.552597	0.658368	0.595442	0.488692	0.777278	0.58068	0.617455	0.342967	0.439431	0.513114	-0.411813	0.618461	-0.249503	0.46795	0.635933
LOC100912569	0.908019	-0.67534	0.97626	0.910414	0.739964	0.927938	0.838404	0.93306	0.91173	0.906277	0.878013	0.964924	0.192363	0.3271	0.792987	0.65576	-0.954241	-0.520997	0.925875	0.914371	0.745242	-0.0150876	0.672991	0.25349	0.802267	0.699522	0.674586	0.889725	0.876684	0.801892	0.514376	0.893871	0.139289	-0.960877	-0.28235	0.917399	0.853149	0.961746	0.562366	0.84187	0.778642	0.717429	0.69799	0.894814	-0.87641	0.906417	-0.471762	0.656706	0.823379
LOC103692988	-0.931676	0.488601	-0.912915	-0.839157	-0.651249	-0.793205	-0.948934	-0.843733	-0.895297	-0.834154	-0.847501	-0.905827	-0.345632	0.0397659	-0.766271	-0.485736	0.882486	0.788862	-0.920753	-0.816674	-0.604258	0.407851	-0.859122	-0.589761	-0.928021	-0.793281	-0.604885	-0.874886	-0.795132	-0.814083	-0.498961	-0.942293	-0.520079	0.940479	-0.130915	-0.94637	-0.873362	-0.880632	-0.770848	-0.847045	-0.794209	-0.663382	-0.692215	-0.833434	0.777781	-0.914826	0.455145	-0.67501	-0.884214
LOC103690086	0.924007	-0.50778	0.893075	0.854881	0.597255	0.912455	0.883783	0.874084	0.927549	0.849994	0.926328	0.925835	0.373094	0.268901	0.735035	0.428952	-0.916229	-0.571252	0.909814	0.803342	0.744566	-0.171377	0.798892	0.399845	0.838957	0.631984	0.750017	0.924489	0.838959	0.891641	0.557419	0.888601	0.343399	-0.907883	-0.093704	0.907124	0.928248	0.886576	0.767511	0.801048	0.740936	0.724864	0.680515	0.821158	-0.879446	0.923525	-0.23965	0.635402	0.915795
LOC100909490	-0.876061	0.503097	-0.869683	-0.899323	-0.644402	-0.870528	-0.883972	-0.89976	-0.903483	-0.81826	-0.903112	-0.911306	-0.125059	0.0293283	-0.764941	-0.488503	0.831059	0.544492	-0.913607	-0.839873	-0.643066	0.2901	-0.824164	-0.521406	-0.945754	-0.909673	-0.745601	-0.900816	-0.907043	-0.845355	-0.697741	-0.957823	-0.372913	0.851256	-0.0299776	-0.925193	-0.889381	-0.896228	-0.749432	-0.868345	-0.821591	-0.783966	-0.76796	-0.840466	0.826789	-0.928072	0.144155	-0.647473	-0.949087
LOC102554575	0.840597	-0.768622	0.968843	0.947655	0.809605	0.921548	0.799353	0.944615	0.885814	0.91679	0.87697	0.96321	0.0214739	0.297848	0.82132	0.735061	-0.921586	-0.413344	0.910136	0.913542	0.806084	0.0652432	0.591386	0.155717	0.798989	0.742282	0.6609	0.851612	0.890072	0.74108	0.572407	0.882614	0.0460763	-0.924621	-0.304853	0.921895	0.806168	0.972548	0.463108	0.868412	0.824348	0.72419	0.722989	0.924938	-0.890277	0.890239	-0.423634	0.698757	0.829223
LOC102547101	-0.630888	0.0908678	-0.559452	-0.424757	-0.0920199	-0.501018	-0.535735	-0.480294	-0.434222	-0.609588	-0.634498	-0.488281	-0.378445	-0.204372	-0.28717	0.110024	0.432726	0.622612	-0.498861	-0.266915	-0.387689	0.322582	-0.535646	-0.562465	-0.651633	-0.434377	-0.263608	-0.506808	-0.52052	-0.501321	-0.134174	-0.579368	-0.702135	0.526188	-0.312353	-0.509684	-0.631927	-0.523177	-0.765018	-0.287694	-0.321112	-0.153267	-0.0838031	-0.319141	0.359537	-0.50908	0.221724	-0.115531	-0.647928
LOC103691622	0.75004	-0.62337	0.816718	0.89869	0.715255	0.861672	0.75748	0.888458	0.832594	0.763786	0.829808	0.853347	-0.0497952	0.0781664	0.819951	0.584939	-0.795324	-0.426143	0.863752	0.821961	0.726749	0.0438326	0.696801	0.387039	0.889347	0.850756	0.706581	0.829974	0.849537	0.779583	0.667575	0.885668	0.202134	-0.829651	-0.0887398	0.884837	0.789504	0.849175	0.60112	0.835106	0.816093	0.770519	0.767165	0.84636	-0.798533	0.876025	-0.132604	0.729805	0.822394
LOC102555591	0.910332	-0.239202	0.784773	0.78696	0.469181	0.8099	0.898486	0.810497	0.902674	0.782215	0.828509	0.846564	0.283015	-0.0349325	0.65249	0.230025	-0.790662	-0.683409	0.888634	0.77634	0.481958	-0.416945	0.966927	0.751151	0.925798	0.836842	0.76356	0.908566	0.840549	0.91332	0.621964	0.93439	0.584558	-0.819124	0.153324	0.857797	0.914625	0.791187	0.931621	0.793621	0.720168	0.766833	0.733572	0.732201	-0.723057	0.90899	-0.11028	0.505643	0.917133
LOC102551963	0.836587	-0.830609	0.907542	0.965146	0.916916	0.873809	0.861439	0.937825	0.901673	0.836961	0.869443	0.94546	0.0971131	0.0227541	0.961329	0.776345	-0.925256	-0.456633	0.950563	0.926813	0.8436	0.0607199	0.680873	0.222838	0.846617	0.829599	0.715754	0.862679	0.804229	0.777814	0.711926	0.870516	0.112571	-0.914598	-0.22675	0.956334	0.808675	0.918388	0.51143	0.958773	0.955521	0.791826	0.83847	0.98486	-0.920336	0.925659	-0.327803	0.830288	0.813622
ENSRNOG00000052940	0.8101	-0.608331	0.906912	0.801355	0.66743	0.825291	0.621888	0.814667	0.77295	0.826935	0.753164	0.879	0.0638307	0.401144	0.668414	0.547084	-0.754358	-0.405017	0.799474	0.831245	0.559052	0.00147387	0.552818	0.21885	0.649364	0.730997	0.518947	0.714498	0.831164	0.589084	0.436992	0.846561	0.094415	-0.79294	-0.202499	0.772188	0.655153	0.936855	0.40648	0.759322	0.692811	0.589822	0.608855	0.779106	-0.705197	0.754103	-0.370316	0.447978	0.741229
LOC103693112	0.771764	-0.615093	0.882568	0.706065	0.581975	0.781276	0.596985	0.728841	0.713663	0.709528	0.751404	0.81978	0.327521	0.5106	0.608047	0.549311	-0.764332	-0.443569	0.715382	0.705192	0.605732	-0.0524459	0.467942	0.09457	0.565019	0.45935	0.415115	0.670124	0.712924	0.548461	0.252649	0.757767	0.0778107	-0.802694	-0.17737	0.742528	0.631895	0.882737	0.362059	0.640131	0.565027	0.454984	0.456695	0.699821	-0.711051	0.69135	-0.444361	0.523908	0.692085
ENSRNOG00000055278	-0.589719	-0.0145431	-0.451661	-0.278956	-0.167837	-0.251392	-0.625943	-0.288296	-0.445659	-0.308889	-0.391017	-0.400146	-0.674769	0.278986	-0.355682	0.0157362	0.420665	0.956634	-0.471327	-0.270032	-0.110234	0.717533	-0.728035	-0.79777	-0.608437	-0.366285	-0.123768	-0.437618	-0.242883	-0.450201	-0.00616579	-0.56723	-0.860858	0.56552	-0.657367	-0.536872	-0.481734	-0.375748	-0.719902	-0.380087	-0.342626	-0.168764	-0.251066	-0.317087	0.244867	-0.479608	0.404279	-0.396766	-0.48475
LOC102547969	0.71843	-0.12689	0.550248	0.578193	0.343057	0.541664	0.831906	0.592998	0.688459	0.547403	0.640928	0.595653	0.403138	-0.322843	0.572163	0.116864	-0.631769	-0.776244	0.710051	0.521489	0.399094	-0.475513	0.884234	0.804812	0.857057	0.653313	0.565794	0.729074	0.536873	0.783353	0.463956	0.713965	0.736994	-0.684741	0.349357	0.718215	0.777492	0.508982	0.916215	0.607589	0.596377	0.556668	0.550296	0.554877	-0.535252	0.74197	-0.153865	0.521381	0.706417
LOC102554978	0.679152	-0.762137	0.771198	0.926068	0.893753	0.769792	0.829304	0.870405	0.837703	0.758972	0.755138	0.837711	-0.134999	-0.16388	0.926556	0.767844	-0.839786	-0.400382	0.879941	0.860153	0.808943	0.0923348	0.65024	0.264157	0.862068	0.825241	0.705447	0.802083	0.733996	0.746148	0.743941	0.799142	0.101733	-0.835379	-0.163216	0.913931	0.741496	0.7777	0.473256	0.927268	0.933264	0.81501	0.873872	0.93907	-0.843427	0.877965	-0.254476	0.88799	0.740965
LOC100909907	0.504338	-0.831365	0.697859	0.7394	0.718254	0.732392	0.49328	0.749725	0.601443	0.682608	0.636578	0.693311	-0.141422	0.431451	0.642175	0.821089	-0.75288	0.0494286	0.62134	0.717875	0.803415	0.484955	0.129145	-0.387817	0.414931	0.359783	0.535659	0.59838	0.630782	0.494951	0.457491	0.462049	-0.461764	-0.657366	-0.760778	0.61024	0.547737	0.69262	0.031988	0.592112	0.586006	0.551244	0.49105	0.731675	-0.774342	0.596288	-0.386975	0.556304	0.455395
ENSRNOG00000054093	0.876781	-0.362413	0.876287	0.78018	0.529812	0.78835	0.762245	0.812474	0.807373	0.844237	0.756656	0.85026	0.117373	0.154247	0.62586	0.352458	-0.746138	-0.671225	0.842192	0.799666	0.431353	-0.277187	0.781618	0.62368	0.847685	0.864449	0.551808	0.790416	0.858796	0.720421	0.438961	0.934031	0.459369	-0.834314	0.0732307	0.816748	0.773623	0.875851	0.709139	0.746637	0.67763	0.615117	0.615507	0.726229	-0.626013	0.820471	-0.38245	0.414305	0.81308
LOC102551372	0.805226	-0.216392	0.740769	0.721204	0.336906	0.790375	0.827014	0.745456	0.821151	0.684987	0.850154	0.775913	0.31473	0.0824857	0.532479	0.212312	-0.737327	-0.594093	0.772306	0.626235	0.533654	-0.462774	0.830557	0.614015	0.882034	0.638235	0.686344	0.854425	0.812918	0.853937	0.503775	0.868104	0.520779	-0.76816	0.192086	0.81679	0.888527	0.745671	0.86885	0.653455	0.57045	0.6582	0.578446	0.626623	-0.718915	0.835574	-0.041593	0.544918	0.929361
LOC102554758	0.94191	-0.536749	0.961253	0.89915	0.626401	0.938516	0.847965	0.915834	0.921945	0.916649	0.943088	0.969171	0.219528	0.290086	0.726355	0.458892	-0.880639	-0.551735	0.923822	0.849359	0.695082	-0.200038	0.772592	0.420191	0.870313	0.783091	0.705105	0.905039	0.936267	0.828567	0.570682	0.965818	0.333692	-0.903064	-0.0624055	0.921209	0.898664	0.977591	0.720656	0.832717	0.768941	0.713646	0.683832	0.840976	-0.850956	0.922608	-0.260746	0.56728	0.961972
LOC103691083	0.82834	-0.672301	0.892851	0.967648	0.771884	0.909453	0.903957	0.965164	0.92162	0.852152	0.897764	0.931044	-0.00195341	0.00845258	0.848413	0.707813	-0.926353	-0.4488	0.936658	0.912157	0.784354	-0.0684851	0.717922	0.325348	0.934399	0.849948	0.783011	0.926662	0.906935	0.864269	0.719643	0.904682	0.149884	-0.915797	-0.217042	0.958302	0.896235	0.89655	0.614993	0.898756	0.861379	0.84065	0.812161	0.924317	-0.911224	0.950529	-0.278611	0.782722	0.876085
LOC102554595	0.858175	-0.695855	0.871444	0.952127	0.84328	0.84371	0.928604	0.936481	0.913025	0.886535	0.855072	0.926166	0.0531792	-0.107728	0.897613	0.678145	-0.916114	-0.491975	0.960796	0.925989	0.766998	-0.0625136	0.746259	0.344295	0.893564	0.891819	0.7666	0.893778	0.826501	0.832043	0.762353	0.863601	0.214784	-0.888525	-0.209038	0.937408	0.866146	0.867789	0.618906	0.946848	0.942502	0.820542	0.840047	0.953441	-0.887727	0.938497	-0.330695	0.721954	0.833261
LOC102550017	-0.941214	0.49494	-0.879735	-0.875897	-0.687433	-0.83537	-0.97573	-0.877802	-0.946767	-0.85236	-0.864133	-0.921679	-0.318024	0.0490914	-0.819094	-0.473581	0.918206	0.720612	-0.962899	-0.861776	-0.662328	0.290073	-0.909685	-0.583443	-0.933155	-0.807301	-0.736756	-0.929684	-0.804482	-0.901464	-0.622148	-0.928723	-0.477432	0.935884	-0.0320641	-0.952967	-0.920817	-0.857339	-0.817724	-0.895107	-0.849913	-0.771873	-0.786742	-0.875712	0.834183	-0.959509	0.339474	-0.693545	-0.890281
LOC103692119	0.924459	-0.271856	0.823239	0.753202	0.410436	0.805699	0.916148	0.798991	0.858617	0.77848	0.874728	0.830906	0.449281	0.0496884	0.610806	0.25004	-0.824322	-0.744412	0.853871	0.701649	0.54364	-0.469484	0.888056	0.669707	0.918655	0.700137	0.671391	0.896993	0.808647	0.889758	0.480777	0.893918	0.606067	-0.860341	0.143531	0.858569	0.943015	0.795165	0.928063	0.70051	0.639673	0.638081	0.572926	0.688955	-0.737007	0.881749	-0.260759	0.515386	0.910281
LOC102547728	0.869509	-0.723603	0.864014	0.937636	0.80658	0.8696	0.912146	0.936876	0.898494	0.78903	0.921546	0.919823	0.205229	-0.117949	0.897281	0.696298	-0.90773	-0.427499	0.937299	0.893622	0.781245	-0.12469	0.722711	0.273446	0.875879	0.873965	0.789016	0.903286	0.83159	0.837081	0.797989	0.854036	0.166688	-0.858012	-0.223476	0.925517	0.884752	0.882091	0.616032	0.919288	0.918317	0.811558	0.80107	0.927332	-0.934597	0.928433	-0.201776	0.7416	0.864414
LOC102552061	-0.660537	0.151684	-0.622248	-0.500719	-0.307449	-0.469686	-0.726838	-0.495555	-0.598202	-0.549689	-0.568384	-0.572813	-0.420506	0.0835218	-0.480495	-0.124103	0.577371	0.917836	-0.619774	-0.414505	-0.371067	0.524604	-0.758388	-0.759444	-0.787474	-0.470775	-0.272109	-0.593658	-0.469755	-0.590851	-0.12134	-0.725439	-0.790732	0.728652	-0.545965	-0.714247	-0.635885	-0.552467	-0.773371	-0.511072	-0.473185	-0.322184	-0.376138	-0.489382	0.422698	-0.646683	0.425614	-0.550619	-0.664093
ENSRNOG00000042156	-0.871916	0.529781	-0.89493	-0.816472	-0.682005	-0.764017	-0.880052	-0.793176	-0.873474	-0.814345	-0.803763	-0.895748	-0.300044	-0.0478952	-0.74924	-0.503989	0.848431	0.714019	-0.879914	-0.790509	-0.623356	0.347193	-0.788447	-0.476704	-0.8358	-0.701615	-0.558702	-0.813628	-0.748658	-0.735683	-0.462195	-0.906482	-0.433157	0.902378	-0.129633	-0.921628	-0.790287	-0.874504	-0.655358	-0.847523	-0.78313	-0.636074	-0.698409	-0.830931	0.76981	-0.870544	0.430647	-0.696348	-0.859704
ENSRNOG00000051082	-0.876522	0.56614	-0.82401	-0.806593	-0.751803	-0.750155	-0.869835	-0.783539	-0.878645	-0.754589	-0.766399	-0.867722	-0.387504	0.0201763	-0.859779	-0.48505	0.854601	0.708612	-0.908717	-0.81397	-0.651232	0.167332	-0.850954	-0.502522	-0.804975	-0.716884	-0.633848	-0.819088	-0.657184	-0.7838	-0.552942	-0.855328	-0.434012	0.885039	-0.0684868	-0.896811	-0.779491	-0.81002	-0.692243	-0.888321	-0.859611	-0.696259	-0.780427	-0.862876	0.775979	-0.881655	0.338274	-0.727187	-0.776739
ENSRNOG00000058987	0.872348	-0.256528	0.828883	0.744582	0.47313	0.778483	0.859224	0.78123	0.883086	0.778224	0.722705	0.840109	0.240051	0.112417	0.57525	0.376877	-0.836712	-0.688918	0.841033	0.817768	0.403551	-0.402389	0.844784	0.60832	0.816201	0.681803	0.651012	0.866372	0.815834	0.835977	0.421976	0.888822	0.399263	-0.875307	-0.00348988	0.82898	0.836311	0.796258	0.737912	0.742054	0.607342	0.712717	0.680206	0.716059	-0.686111	0.852635	-0.411667	0.514568	0.7925
LOC103694327	-0.948221	0.500578	-0.901562	-0.848238	-0.691899	-0.802526	-0.954572	-0.859989	-0.919744	-0.816437	-0.823977	-0.913508	-0.352895	0.0730862	-0.806062	-0.522738	0.906363	0.766481	-0.945294	-0.875702	-0.577672	0.353274	-0.886065	-0.58603	-0.907414	-0.826266	-0.659018	-0.896063	-0.789492	-0.844797	-0.552044	-0.934046	-0.462254	0.945005	-0.0419638	-0.938319	-0.873565	-0.873016	-0.757878	-0.882973	-0.824553	-0.726371	-0.756949	-0.861466	0.790795	-0.928985	0.446531	-0.676608	-0.842866
ENSRNOG00000051257	0.881634	-0.735777	0.895607	0.978114	0.820923	0.94895	0.907853	0.977899	0.956631	0.838048	0.942434	0.962587	0.15806	0.059453	0.915802	0.703353	-0.963468	-0.404862	0.970923	0.937925	0.847787	0.0121291	0.743455	0.254225	0.880386	0.817687	0.854908	0.954231	0.878625	0.902108	0.789669	0.885123	0.109604	-0.91306	-0.298339	0.956911	0.918528	0.914355	0.628487	0.938244	0.914339	0.87648	0.85108	0.962056	-0.980216	0.972008	-0.188266	0.788441	0.882073
LOC103693261	-0.842077	0.382891	-0.824335	-0.733669	-0.581038	-0.662856	-0.868596	-0.715079	-0.803948	-0.758528	-0.727281	-0.808445	-0.323795	0.0870612	-0.692997	-0.358356	0.759646	0.86378	-0.833618	-0.699347	-0.50068	0.462778	-0.852481	-0.690015	-0.881673	-0.734759	-0.467679	-0.758846	-0.67842	-0.706671	-0.380057	-0.8987	-0.649441	0.866293	-0.344542	-0.881792	-0.756794	-0.787296	-0.757611	-0.780071	-0.730565	-0.552986	-0.632011	-0.74183	0.635191	-0.827105	0.452164	-0.638378	-0.818206
LOC103691414	0.550435	-0.907652	0.727977	0.855127	0.89807	0.743652	0.63307	0.809518	0.719409	0.710528	0.686512	0.781062	-0.206219	0.120469	0.81178	0.910633	-0.798254	-0.0230671	0.739386	0.821943	0.851323	0.347741	0.297954	-0.2526	0.553919	0.573106	0.638923	0.671628	0.668136	0.564039	0.674896	0.584048	-0.362256	-0.703641	-0.586599	0.748963	0.592707	0.747232	0.102141	0.806276	0.805525	0.715158	0.733462	0.880224	-0.862433	0.715714	-0.283074	0.751955	0.580929
LOC102551701	0.291535	-0.684005	0.517085	0.502948	0.501676	0.543363	0.147392	0.532379	0.325741	0.466792	0.418494	0.474381	-0.263236	0.548016	0.37556	0.668758	-0.451436	0.283897	0.352366	0.517467	0.518864	0.533117	-0.142432	-0.535438	0.13592	0.255681	0.294589	0.320918	0.501518	0.186889	0.273757	0.273229	-0.618615	-0.373916	-0.77157	0.320502	0.259911	0.551285	-0.22931	0.339809	0.330296	0.31184	0.24236	0.470327	-0.504035	0.309917	-0.263551	0.229361	0.238873
LOC102551932	0.835931	-0.483319	0.725422	0.781844	0.696357	0.681277	0.902346	0.753932	0.834285	0.707812	0.762232	0.797556	0.352288	-0.278057	0.843576	0.392462	-0.781259	-0.701467	0.884349	0.744354	0.619299	-0.270817	0.892552	0.612109	0.870147	0.812837	0.667016	0.806465	0.626085	0.80009	0.664827	0.820301	0.556027	-0.799105	0.175994	0.867667	0.801665	0.717724	0.791454	0.869438	0.881433	0.701738	0.774827	0.817268	-0.737817	0.869088	-0.195534	0.688024	0.794894
LOC102549608	0.916406	-0.531564	0.89815	0.929247	0.725319	0.87328	0.959933	0.927925	0.962832	0.884865	0.870957	0.947731	0.129204	-0.0519741	0.820072	0.555972	-0.919364	-0.611436	0.972857	0.922526	0.661398	-0.245037	0.867291	0.526529	0.947203	0.89157	0.780804	0.943892	0.886933	0.896961	0.696875	0.953096	0.354784	-0.925339	-0.0628251	0.961152	0.917018	0.893807	0.74856	0.928859	0.871787	0.839117	0.840775	0.908091	-0.857358	0.971691	-0.306742	0.690568	0.906855
ENSRNOG00000059558	0.94884	-0.537171	0.949149	0.857134	0.603634	0.868234	0.917556	0.896949	0.874669	0.850175	0.928261	0.918665	0.367913	0.0993729	0.73051	0.521455	-0.904065	-0.673063	0.904564	0.812297	0.661279	-0.339491	0.76163	0.451685	0.910209	0.768393	0.630638	0.897552	0.866188	0.82344	0.502129	0.920418	0.400041	-0.934491	-0.0381099	0.92184	0.919146	0.923567	0.74166	0.782531	0.739102	0.638213	0.597048	0.810991	-0.828093	0.904115	-0.433781	0.607765	0.900704
LOC102554082	-0.815094	0.215197	-0.722659	-0.583697	-0.401148	-0.552831	-0.854273	-0.597	-0.719491	-0.609953	-0.661827	-0.693791	-0.55839	0.176264	-0.555995	-0.240135	0.699657	0.913452	-0.731996	-0.575824	-0.355681	0.662558	-0.840095	-0.724507	-0.805418	-0.594308	-0.400976	-0.708695	-0.562718	-0.682621	-0.267553	-0.792535	-0.721307	0.792293	-0.395502	-0.778891	-0.737241	-0.661109	-0.796293	-0.638235	-0.576412	-0.446724	-0.488713	-0.595457	0.550415	-0.738151	0.462376	-0.540308	-0.738083
LOC102547612	0.880481	-0.432314	0.893711	0.799301	0.556709	0.781254	0.873523	0.810049	0.826137	0.890468	0.825917	0.857304	0.256549	0.141308	0.679491	0.363082	-0.826144	-0.790082	0.864802	0.721775	0.633325	-0.293245	0.790507	0.598171	0.915101	0.706848	0.528177	0.821168	0.78551	0.769789	0.379351	0.906282	0.57931	-0.915519	0.163279	0.898012	0.849953	0.848011	0.789564	0.739637	0.705697	0.555662	0.563355	0.758764	-0.703025	0.863379	-0.48725	0.578768	0.863562
ENSRNOG00000052831	-0.815485	0.384324	-0.769504	-0.74995	-0.664662	-0.663748	-0.851189	-0.719193	-0.855993	-0.744556	-0.641725	-0.815319	-0.202551	0.116237	-0.735396	-0.412675	0.779745	0.746349	-0.859823	-0.804675	-0.457174	0.318623	-0.879382	-0.642044	-0.803732	-0.754768	-0.586918	-0.776927	-0.662619	-0.744011	-0.498723	-0.863766	-0.486066	0.838455	-0.170242	-0.8526	-0.72032	-0.747967	-0.682209	-0.860616	-0.784162	-0.703115	-0.799289	-0.795793	0.653423	-0.839873	0.382901	-0.643682	-0.74147
LOC102546810	0.851572	-0.48594	0.888449	0.911049	0.63552	0.898571	0.881059	0.911352	0.92449	0.879795	0.871472	0.917114	0.0283896	0.129179	0.747439	0.492767	-0.874702	-0.582551	0.919202	0.85014	0.688022	-0.165672	0.815842	0.528945	0.957609	0.813348	0.73863	0.918303	0.917763	0.87749	0.601382	0.962034	0.35506	-0.917339	-0.0111376	0.945326	0.89887	0.888354	0.747787	0.845144	0.777756	0.791038	0.766164	0.847038	-0.8183	0.94393	-0.258049	0.691284	0.920195
LOC102549273	0.785807	-0.800402	0.819109	0.951172	0.927941	0.84556	0.864579	0.909683	0.912717	0.775708	0.826048	0.908113	0.0665861	-0.0721143	0.980181	0.763371	-0.913821	-0.389678	0.941778	0.924745	0.845782	0.110557	0.711185	0.219634	0.821976	0.804639	0.798482	0.869102	0.752721	0.817961	0.802143	0.820334	0.0705256	-0.869313	-0.259612	0.933789	0.800867	0.837761	0.515951	0.980255	0.976385	0.872316	0.921758	0.987289	-0.931861	0.927024	-0.201957	0.874211	0.779425
LOC103693415	0.823899	-0.689042	0.891387	0.954551	0.747358	0.96185	0.792348	0.977531	0.897007	0.868205	0.885851	0.929539	-0.0438672	0.240358	0.811	0.686191	-0.909145	-0.301341	0.911765	0.934288	0.777974	0.141834	0.632993	0.199517	0.826858	0.810171	0.810355	0.906861	0.935721	0.841472	0.711626	0.861053	-0.00735881	-0.873732	-0.420728	0.881176	0.863293	0.914684	0.53878	0.850696	0.809806	0.838086	0.774153	0.898992	-0.902916	0.909418	-0.227038	0.650002	0.817972
LOC103690244	0.724798	-0.662711	0.773876	0.847401	0.817167	0.706292	0.876413	0.790109	0.831348	0.798041	0.727707	0.818778	0.0829036	-0.0961172	0.867655	0.616715	-0.853884	-0.597217	0.868765	0.774918	0.796747	-0.0211709	0.708011	0.358277	0.835619	0.659043	0.613445	0.781523	0.631718	0.74399	0.572911	0.772072	0.310588	-0.872522	-0.0133763	0.90981	0.753356	0.7352	0.574626	0.871911	0.874723	0.6952	0.776679	0.888624	-0.793923	0.861273	-0.410714	0.846727	0.7349
ENSRNOG00000060829	0.716897	-0.622189	0.87104	0.861986	0.649991	0.82423	0.71949	0.87758	0.757531	0.917112	0.776985	0.8411	-0.208932	0.267747	0.63227	0.645842	-0.805169	-0.318861	0.78881	0.810164	0.69133	0.044652	0.455913	0.141456	0.76096	0.715002	0.579841	0.76117	0.880369	0.65369	0.498766	0.776154	0.0196714	-0.808338	-0.350261	0.797584	0.750054	0.857126	0.410871	0.712759	0.675257	0.62602	0.571712	0.786697	-0.755022	0.777742	-0.466206	0.504389	0.745705
LOC102551073	0.700254	-0.201119	0.60007	0.656731	0.461416	0.607014	0.752055	0.632601	0.745232	0.57047	0.630468	0.669859	0.179037	-0.22402	0.644506	0.179704	-0.603724	-0.699785	0.750559	0.61861	0.392862	-0.357445	0.911822	0.814228	0.8605	0.782653	0.594042	0.722611	0.626368	0.747024	0.538021	0.830654	0.645654	-0.690713	0.398655	0.766803	0.703128	0.613988	0.825363	0.728506	0.685603	0.662271	0.715949	0.637427	-0.545054	0.776259	-0.0213537	0.594235	0.757965
ENSRNOG00000053946	0.462044	-0.201364	0.391449	0.299453	0.141377	0.336142	0.555371	0.339078	0.355257	0.241313	0.514968	0.336589	0.676641	-0.090749	0.348625	0.150829	-0.466793	-0.58799	0.379363	0.166486	0.425699	-0.380234	0.423321	0.318454	0.522843	0.118049	0.206629	0.441547	0.229862	0.463886	0.0654187	0.36403	0.484191	-0.506404	0.237306	0.473106	0.53785	0.313946	0.565732	0.22849	0.25485	0.130331	0.0795981	0.284757	-0.408845	0.425706	-0.272421	0.469244	0.435899
ENSRNOG00000055076	0.786664	-0.828707	0.907326	0.959518	0.847281	0.921133	0.78794	0.956624	0.874376	0.860169	0.873486	0.936084	-0.0313474	0.21669	0.848349	0.820606	-0.925539	-0.249636	0.893243	0.929572	0.850284	0.158612	0.527078	0.016457	0.756459	0.736602	0.743877	0.856319	0.872856	0.755038	0.692168	0.806805	-0.120939	-0.870561	-0.474089	0.888962	0.803722	0.923689	0.389097	0.875925	0.846217	0.791256	0.764798	0.93976	-0.942492	0.878261	-0.319747	0.726357	0.786451
LOC103693348	-0.872918	0.419752	-0.802529	-0.733946	-0.59158	-0.677512	-0.919749	-0.737463	-0.812632	-0.70127	-0.764545	-0.795791	-0.486398	0.166207	-0.75449	-0.395914	0.812388	0.875526	-0.854431	-0.704212	-0.550991	0.43602	-0.877104	-0.670261	-0.898215	-0.71443	-0.528915	-0.804302	-0.639934	-0.778483	-0.428794	-0.85912	-0.639278	0.888379	-0.262101	-0.887001	-0.816336	-0.753467	-0.809743	-0.774968	-0.749297	-0.578732	-0.629482	-0.753883	0.689116	-0.851289	0.437803	-0.690794	-0.789373
LOC102547544	0.90121	-0.632019	0.880586	0.957182	0.741023	0.930461	0.95438	0.964021	0.956928	0.881683	0.950045	0.946274	0.179386	0.0283593	0.859641	0.591971	-0.956789	-0.477636	0.970758	0.896011	0.826379	-0.0801437	0.793126	0.358488	0.924667	0.808829	0.858117	0.9711	0.881087	0.938983	0.767715	0.885976	0.243049	-0.91152	-0.22273	0.953734	0.967709	0.88132	0.737998	0.903007	0.883013	0.851533	0.807373	0.923275	-0.952073	0.979772	-0.206475	0.725086	0.914683
ENSRNOG00000051346	-0.883399	0.459455	-0.817813	-0.785261	-0.652945	-0.726867	-0.92726	-0.776458	-0.868527	-0.701078	-0.78795	-0.840543	-0.432027	0.169287	-0.807163	-0.44831	0.836589	0.816951	-0.893104	-0.769847	-0.572724	0.399993	-0.911907	-0.654154	-0.909644	-0.769606	-0.607939	-0.842933	-0.68709	-0.815081	-0.522208	-0.90264	-0.569879	0.898631	-0.227398	-0.921262	-0.827334	-0.792742	-0.793652	-0.848485	-0.807184	-0.67661	-0.736174	-0.809677	0.742688	-0.893489	0.342735	-0.750216	-0.826506
LOC102554754	0.714897	-0.840362	0.81055	0.943097	0.841845	0.903822	0.74606	0.941306	0.833311	0.808742	0.849136	0.872997	-0.0878765	0.18035	0.862652	0.803817	-0.893322	-0.12554	0.860312	0.893089	0.901926	0.322958	0.482497	-0.0504563	0.722896	0.707619	0.807194	0.839173	0.822269	0.770839	0.775076	0.716113	-0.197333	-0.80127	-0.579088	0.832888	0.793203	0.834939	0.376162	0.843429	0.84764	0.820524	0.770201	0.918876	-0.945474	0.851013	-0.187938	0.719509	0.725199
LOC103693584	-0.725853	0.0803543	-0.611191	-0.401348	-0.265027	-0.374774	-0.683216	-0.414528	-0.540576	-0.499388	-0.50613	-0.546125	-0.621148	0.164651	-0.418877	-0.0340595	0.501014	0.96943	-0.584878	-0.400728	-0.168573	0.708099	-0.765676	-0.794462	-0.669921	-0.521855	-0.173959	-0.514113	-0.399457	-0.48397	-0.0767022	-0.692684	-0.860908	0.646879	-0.59422	-0.621434	-0.556324	-0.550364	-0.746204	-0.488085	-0.448804	-0.219707	-0.306494	-0.425933	0.32666	-0.566488	0.472877	-0.340007	-0.60698
LOC102555246	-0.850044	0.320587	-0.771236	-0.66242	-0.521897	-0.618554	-0.845496	-0.656651	-0.77333	-0.639239	-0.70391	-0.761687	-0.505389	0.154353	-0.676152	-0.293963	0.718635	0.897227	-0.799808	-0.653936	-0.416313	0.550491	-0.890948	-0.739895	-0.842102	-0.712009	-0.452307	-0.73606	-0.611401	-0.6996	-0.364675	-0.871899	-0.70205	0.823508	-0.410452	-0.837278	-0.734093	-0.741943	-0.791792	-0.744928	-0.69356	-0.524672	-0.60526	-0.685746	0.598853	-0.793885	0.374336	-0.614537	-0.784494
LOC102553769	0.697294	-0.591083	0.738347	0.796252	0.652388	0.802707	0.787716	0.825645	0.824831	0.677061	0.723671	0.789492	0.0994395	0.124728	0.683664	0.740018	-0.904938	-0.247005	0.780817	0.844737	0.677366	0.0360949	0.52771	0.0351537	0.650272	0.502107	0.763202	0.839923	0.735246	0.80215	0.58844	0.6503	-0.166287	-0.80731	-0.553683	0.768013	0.788452	0.712058	0.398806	0.730127	0.64579	0.792049	0.705921	0.791611	-0.863071	0.798127	-0.340623	0.687418	0.629322
LOC103690522	0.858741	-0.749227	0.897998	0.967674	0.814672	0.912134	0.932413	0.959422	0.928336	0.851592	0.941644	0.943234	0.162772	0.0227111	0.904507	0.712702	-0.96271	-0.459452	0.953147	0.888592	0.88472	-0.0325549	0.71305	0.250885	0.905067	0.77438	0.790229	0.931814	0.845799	0.874289	0.730368	0.866809	0.163864	-0.92753	-0.235503	0.971159	0.917143	0.894946	0.628413	0.910923	0.901945	0.811822	0.793787	0.950506	-0.968323	0.959309	-0.276837	0.823113	0.882712
LOC102556643	0.661078	-0.646308	0.816906	0.718982	0.542158	0.807716	0.450598	0.759133	0.620523	0.750819	0.738927	0.766238	-0.00596988	0.620045	0.522282	0.554982	-0.671791	-0.107338	0.640567	0.690907	0.628798	0.20819	0.263713	-0.117384	0.483745	0.515131	0.466491	0.612598	0.789968	0.479005	0.365467	0.656897	-0.17562	-0.656895	-0.460952	0.619752	0.58569	0.852993	0.222604	0.558255	0.517074	0.46129	0.391376	0.649366	-0.688945	0.610593	-0.288146	0.323486	0.639719
LOC103693572	0.696781	-0.381431	0.650912	0.767335	0.649456	0.668252	0.745965	0.742416	0.784848	0.668118	0.614773	0.734291	-0.0782169	-0.223209	0.750057	0.405409	-0.672463	-0.534395	0.815203	0.789656	0.450365	-0.109018	0.82511	0.640506	0.835199	0.913407	0.676194	0.749013	0.701428	0.743287	0.676349	0.821958	0.376075	-0.716771	0.0809364	0.781278	0.686895	0.674394	0.659584	0.833462	0.80024	0.783173	0.840579	0.763161	-0.61297	0.807735	-0.109129	0.601805	0.69403
ENSRNOG00000060863	-0.856485	0.30292	-0.760769	-0.634816	-0.493026	-0.59731	-0.84799	-0.642223	-0.748026	-0.630206	-0.693846	-0.73822	-0.56489	0.163223	-0.659975	-0.272437	0.716442	0.928752	-0.786339	-0.630092	-0.40182	0.559602	-0.881062	-0.747857	-0.833275	-0.687492	-0.426134	-0.725454	-0.582319	-0.69475	-0.327239	-0.843046	-0.730923	0.821711	-0.400873	-0.815928	-0.737504	-0.717736	-0.808199	-0.708274	-0.667317	-0.48324	-0.553888	-0.659723	0.577551	-0.776059	0.4243	-0.58033	-0.753701
ENSRNOG00000055330	0.799579	-0.762808	0.830848	0.976424	0.862192	0.900575	0.883414	0.958642	0.925358	0.793353	0.886996	0.919779	0.0212419	-0.0616959	0.929715	0.762888	-0.926518	-0.315178	0.942085	0.935842	0.843677	0.0641786	0.695792	0.202222	0.861417	0.843843	0.86544	0.918423	0.844608	0.86817	0.855862	0.835142	0.0241354	-0.859562	-0.338759	0.931205	0.868607	0.857092	0.550383	0.951171	0.938239	0.909567	0.896682	0.967344	-0.966605	0.944918	-0.139625	0.823077	0.831548
Fam19a1	-0.860922	0.443607	-0.770394	-0.736521	-0.631118	-0.660295	-0.929068	-0.726697	-0.822372	-0.667715	-0.75801	-0.792173	-0.500758	0.249311	-0.786775	-0.417293	0.808666	0.829603	-0.858711	-0.713837	-0.560608	0.4389	-0.886606	-0.637683	-0.875566	-0.724145	-0.5678	-0.803027	-0.610425	-0.781473	-0.502714	-0.837043	-0.605452	0.858911	-0.247188	-0.883431	-0.805768	-0.732447	-0.790267	-0.811963	-0.791566	-0.618584	-0.683813	-0.774578	0.714245	-0.853613	0.365217	-0.720274	-0.785872
LOC103693787	-0.899932	0.472512	-0.834623	-0.751921	-0.619946	-0.683917	-0.912527	-0.759452	-0.807192	-0.72703	-0.797939	-0.828401	-0.471591	0.203008	-0.73168	-0.456463	0.802709	0.757836	-0.852476	-0.743117	-0.521239	0.5115	-0.806161	-0.542993	-0.843069	-0.783574	-0.537109	-0.791932	-0.687248	-0.724251	-0.504941	-0.847878	-0.52867	0.836918	-0.155743	-0.861994	-0.804947	-0.806704	-0.721222	-0.798776	-0.773047	-0.577722	-0.619955	-0.768552	0.722732	-0.830651	0.420838	-0.593082	-0.816715
LOC102549869	0.846879	-0.780478	0.923163	0.915172	0.776455	0.936788	0.756686	0.934458	0.862648	0.856584	0.898889	0.93877	0.142696	0.34174	0.809481	0.710396	-0.912047	-0.287354	0.884294	0.896251	0.817287	0.137459	0.546879	0.0394382	0.711318	0.691232	0.721864	0.850083	0.862342	0.752351	0.631717	0.806925	-0.0540622	-0.860259	-0.452798	0.854246	0.812631	0.943525	0.444816	0.828771	0.799015	0.728716	0.68885	0.893807	-0.92232	0.859292	-0.299377	0.622057	0.795243
LOC103693003	0.885314	-0.720694	0.934322	0.974836	0.820171	0.920935	0.902194	0.982629	0.932842	0.901647	0.898226	0.965973	0.0546833	0.0587733	0.869298	0.733227	-0.954381	-0.440697	0.963508	0.964661	0.772787	-0.0298443	0.700785	0.266335	0.878124	0.865609	0.77855	0.924693	0.906083	0.844498	0.721631	0.894191	0.105598	-0.925209	-0.319372	0.943807	0.888097	0.936346	0.575688	0.923899	0.890643	0.829359	0.81018	0.953893	-0.923466	0.947161	-0.35866	0.707683	0.849997
ENSRNOG00000051080	0.865934	-0.649187	0.885948	0.951986	0.756361	0.892505	0.952104	0.94431	0.928463	0.897201	0.921805	0.92915	0.122718	0.0114619	0.861137	0.606889	-0.941692	-0.539728	0.955643	0.863543	0.843341	-0.0817181	0.769733	0.381316	0.949401	0.792946	0.779096	0.935046	0.852762	0.894494	0.698614	0.887193	0.293211	-0.929844	-0.139637	0.969859	0.93608	0.870786	0.717728	0.891385	0.881031	0.796617	0.777953	0.920887	-0.916166	0.965227	-0.298535	0.768456	0.90033
LOC103691165	0.827517	-0.782137	0.854468	0.949981	0.915291	0.833454	0.891817	0.912024	0.909194	0.796638	0.846201	0.922261	0.114909	-0.122939	0.973529	0.738826	-0.905175	-0.473723	0.953828	0.918667	0.807607	-0.00704162	0.741827	0.293497	0.861404	0.864016	0.751859	0.866483	0.768531	0.801014	0.776614	0.860899	0.16966	-0.883605	-0.16371	0.952129	0.811458	0.86938	0.557996	0.98458	0.98507	0.830367	0.890957	0.981886	-0.910054	0.93244	-0.253687	0.844364	0.814767
LOC103693722	0.707621	-0.875597	0.738423	0.822318	0.931029	0.674702	0.775076	0.783285	0.744086	0.629899	0.729639	0.787552	0.232474	-0.217217	0.953834	0.809862	-0.813451	-0.368159	0.82266	0.804258	0.782686	0.0704997	0.543101	0.0611007	0.672494	0.718918	0.601003	0.704005	0.557739	0.622373	0.699228	0.656541	0.0271371	-0.760161	-0.261789	0.816157	0.652609	0.742796	0.348139	0.881531	0.929636	0.669305	0.755247	0.903752	-0.838894	0.775485	-0.310886	0.809714	0.618567
LOC103692056	-0.7334	0.073886	-0.616109	-0.395739	-0.257973	-0.384631	-0.67989	-0.413695	-0.549934	-0.483204	-0.504064	-0.550401	-0.653099	0.135553	-0.415886	-0.0407784	0.512304	0.973415	-0.585151	-0.409528	-0.157149	0.709636	-0.772423	-0.790253	-0.65843	-0.500394	-0.179673	-0.522356	-0.400258	-0.493839	-0.0610447	-0.6966	-0.843542	0.657725	-0.579788	-0.621437	-0.557518	-0.555076	-0.742312	-0.48545	-0.434145	-0.22806	-0.310987	-0.423823	0.331765	-0.568831	0.476237	-0.349721	-0.600482
ENSRNOG00000056108	0.849347	-0.674273	0.858706	0.949555	0.831877	0.853479	0.957969	0.931896	0.947972	0.835729	0.855289	0.929629	0.0936179	-0.128203	0.891115	0.715281	-0.948764	-0.480617	0.960118	0.938565	0.762106	-0.118505	0.769571	0.328083	0.890265	0.835444	0.81123	0.927045	0.824963	0.875374	0.77109	0.864406	0.167732	-0.905543	-0.224918	0.954743	0.886052	0.853047	0.615099	0.956894	0.921676	0.874358	0.882963	0.957348	-0.925024	0.956985	-0.301833	0.798725	0.841143
LOC102552467	0.856963	-0.770243	0.924245	0.947831	0.787565	0.947396	0.810105	0.960931	0.886767	0.916373	0.920989	0.949913	0.0913381	0.295449	0.831452	0.685791	-0.933618	-0.32141	0.916658	0.901018	0.865983	0.14669	0.587987	0.0979091	0.775498	0.723684	0.759463	0.882563	0.879427	0.79999	0.672124	0.821657	0.0138794	-0.881825	-0.427623	0.886264	0.861128	0.934486	0.515665	0.850664	0.836595	0.755845	0.712611	0.917535	-0.938358	0.896307	-0.304445	0.638432	0.829123
ENSRNOG00000055234	0.717219	-0.836109	0.776048	0.949549	0.918824	0.826803	0.833967	0.906124	0.86411	0.757111	0.828731	0.871521	-0.03567	-0.117191	0.946032	0.809196	-0.880152	-0.243539	0.89494	0.892065	0.87888	0.143659	0.60358	0.087998	0.79062	0.795473	0.80756	0.83872	0.754337	0.778084	0.857859	0.752714	-0.0458525	-0.800745	-0.357688	0.892515	0.783568	0.803038	0.436316	0.944466	0.958908	0.862644	0.884564	0.965697	-0.945572	0.886902	-0.142762	0.847246	0.7643
LOC102552397	0.945321	-0.473456	0.901416	0.787736	0.625806	0.816286	0.831543	0.802753	0.884287	0.791749	0.813126	0.903641	0.443208	0.189345	0.744074	0.408698	-0.849674	-0.726368	0.894959	0.816465	0.558971	-0.269617	0.844503	0.532524	0.794576	0.710833	0.602004	0.83834	0.764172	0.780853	0.448812	0.920297	0.448829	-0.902256	0.0656609	0.877875	0.80807	0.894692	0.722972	0.819934	0.748004	0.646329	0.682033	0.800991	-0.750018	0.871676	-0.368119	0.585621	0.831985
LOC103692885	0.795427	-0.561371	0.846993	0.91769	0.677568	0.868442	0.889678	0.911948	0.885344	0.847999	0.866926	0.876833	-0.00355475	0.030501	0.794271	0.562327	-0.875674	-0.546025	0.90271	0.819632	0.767937	-0.0862233	0.759246	0.462002	0.972569	0.798327	0.733289	0.900354	0.866464	0.867704	0.633869	0.90098	0.314929	-0.905548	-0.0551192	0.943204	0.893623	0.835795	0.714444	0.832816	0.804117	0.778159	0.750744	0.857609	-0.835138	0.931543	-0.267137	0.763106	0.876655
LOC100910973	0.951978	-0.551572	0.973002	0.91354	0.6673	0.933163	0.903262	0.938132	0.945694	0.908691	0.913455	0.970612	0.22866	0.220108	0.775989	0.538333	-0.939349	-0.641845	0.954358	0.895507	0.69016	-0.187999	0.809924	0.470611	0.915781	0.788601	0.707402	0.937292	0.918815	0.872695	0.542524	0.973951	0.33938	-0.974992	-0.0893122	0.956966	0.919455	0.961198	0.732449	0.854036	0.783857	0.745549	0.720723	0.873675	-0.854251	0.953568	-0.39452	0.654334	0.912141
LOC103693111	0.605593	-0.66965	0.695669	0.812473	0.834306	0.625479	0.692022	0.756048	0.703963	0.814632	0.586392	0.744048	-0.293478	-0.116172	0.781748	0.634582	-0.697611	-0.335417	0.77963	0.795379	0.648883	0.158561	0.518991	0.21921	0.69359	0.80379	0.557102	0.639089	0.643088	0.562337	0.642876	0.673415	0.0916542	-0.693161	-0.212053	0.74967	0.585226	0.694019	0.347587	0.832679	0.85702	0.665428	0.752897	0.837866	-0.661978	0.728297	-0.369719	0.583916	0.596892
LOC100912312	0.756662	-0.689681	0.9152	0.885265	0.730223	0.876833	0.674419	0.888348	0.809415	0.86103	0.787377	0.897825	-0.124087	0.361685	0.718735	0.689391	-0.819208	-0.330255	0.826115	0.873929	0.683202	0.0994478	0.514935	0.146597	0.730363	0.740104	0.595506	0.771451	0.889773	0.652072	0.510289	0.851736	-0.0218823	-0.842504	-0.308935	0.83428	0.708871	0.935517	0.374652	0.792446	0.728524	0.68144	0.672897	0.841287	-0.785191	0.806848	-0.381095	0.594087	0.761249
LOC103693124	0.779337	-0.71486	0.893353	0.967713	0.777263	0.920983	0.817587	0.969417	0.880364	0.897404	0.867201	0.920397	-0.150523	0.159962	0.806701	0.735801	-0.902213	-0.319269	0.900642	0.916203	0.803142	0.0975908	0.596087	0.187355	0.85806	0.813935	0.759286	0.881978	0.925609	0.801792	0.693649	0.855732	0.00506201	-0.87948	-0.368454	0.904803	0.844749	0.902516	0.499297	0.858882	0.82488	0.812447	0.768408	0.911433	-0.892807	0.902584	-0.306773	0.699496	0.823981
LOC102556470	-0.72054	0.270412	-0.684776	-0.538186	-0.461362	-0.477199	-0.777386	-0.537749	-0.667642	-0.64438	-0.51696	-0.650622	-0.412653	0.0604797	-0.512245	-0.327602	0.69848	0.809086	-0.674362	-0.587815	-0.352437	0.463877	-0.681069	-0.514344	-0.635801	-0.432431	-0.327531	-0.61875	-0.464959	-0.577007	-0.169479	-0.657865	-0.513426	0.762959	-0.179857	-0.699118	-0.618503	-0.59475	-0.57891	-0.605172	-0.532578	-0.4014	-0.468111	-0.593862	0.505894	-0.653107	0.659139	-0.49369	-0.572281
LOC102555173	0.795816	-0.772384	0.927319	0.879391	0.759768	0.885059	0.668632	0.896811	0.785312	0.870014	0.82581	0.900296	0.0189589	0.401761	0.761944	0.695061	-0.838808	-0.315621	0.8337	0.860207	0.751627	0.182519	0.47404	0.0582668	0.687363	0.709075	0.585902	0.761804	0.846924	0.639823	0.514571	0.802128	-0.0359229	-0.838637	-0.393966	0.813714	0.719481	0.943074	0.369635	0.776513	0.752888	0.626997	0.612237	0.850299	-0.815213	0.793694	-0.405993	0.554102	0.734724
LOC102548193	0.79839	-0.731312	0.916472	0.879747	0.751409	0.851648	0.708345	0.89855	0.785746	0.857086	0.812838	0.893572	-0.0211855	0.235868	0.740615	0.717103	-0.824475	-0.321133	0.834329	0.880208	0.673096	0.0390695	0.493491	0.104538	0.717357	0.797787	0.593087	0.767051	0.867693	0.636542	0.564997	0.812835	-0.0206967	-0.816855	-0.370548	0.812915	0.726262	0.932936	0.373782	0.79491	0.763644	0.651118	0.634775	0.845927	-0.800462	0.794603	-0.413975	0.528918	0.746037
LOC103693929	0.450762	-0.635809	0.659166	0.636144	0.53453	0.703568	0.274966	0.641895	0.503165	0.690806	0.562073	0.631191	-0.259612	0.73589	0.477025	0.498478	-0.552761	0.0328175	0.522582	0.583588	0.658107	0.546366	0.126681	-0.219594	0.352035	0.347958	0.396683	0.470946	0.643669	0.368445	0.290519	0.505795	-0.288823	-0.547056	-0.504346	0.504249	0.42085	0.69442	0.075692	0.470274	0.451191	0.40834	0.369022	0.580803	-0.573047	0.49411	-0.225906	0.321971	0.467769
ENSRNOG00000052921	0.91769	-0.620216	0.955126	0.90703	0.705192	0.864442	0.923166	0.923876	0.885118	0.881825	0.910804	0.935283	0.222801	0.0334328	0.796332	0.61073	-0.911123	-0.638292	0.92873	0.857613	0.705289	-0.259464	0.742749	0.419978	0.930666	0.835138	0.639544	0.890032	0.872897	0.804352	0.563642	0.928944	0.34502	-0.942341	-0.0640292	0.95063	0.893346	0.934507	0.680773	0.846355	0.816039	0.681568	0.671108	0.872451	-0.844297	0.920182	-0.451676	0.672002	0.890747
LOC103694111	-0.699392	0.375993	-0.651641	-0.535016	-0.482741	-0.448274	-0.748602	-0.518598	-0.578413	-0.572315	-0.602643	-0.600812	-0.546316	0.173295	-0.623356	-0.255673	0.616741	0.881322	-0.658199	-0.446863	-0.493794	0.414634	-0.685961	-0.582887	-0.728714	-0.49916	-0.247384	-0.562087	-0.387403	-0.530321	-0.198937	-0.659709	-0.719131	0.726966	-0.426204	-0.721787	-0.610722	-0.58013	-0.679406	-0.580035	-0.610536	-0.279297	-0.377563	-0.578115	0.492747	-0.640152	0.503331	-0.577707	-0.619489
LOC102549864	0.569993	-0.0490027	0.566451	0.452532	0.256674	0.427391	0.560548	0.463668	0.547286	0.428639	0.42417	0.534111	0.113173	-0.151347	0.325513	0.217801	-0.444063	-0.63447	0.524844	0.515089	0.0354182	-0.622813	0.643201	0.659751	0.636536	0.63923	0.280323	0.514967	0.571246	0.458196	0.203694	0.715543	0.463211	-0.565238	0.359401	0.574216	0.478542	0.560497	0.513543	0.502644	0.3788	0.413892	0.449227	0.419971	-0.319197	0.539478	-0.298005	0.347788	0.573082
LOC102546487	0.901895	-0.622172	0.925947	0.938935	0.692578	0.977911	0.839864	0.971595	0.938172	0.885248	0.930688	0.967004	0.110188	0.258417	0.762119	0.622287	-0.932068	-0.342438	0.928434	0.938812	0.729817	-0.0344389	0.687663	0.227745	0.812553	0.788955	0.830877	0.941765	0.961057	0.870377	0.70421	0.890252	0.0521684	-0.87973	-0.384224	0.888441	0.909925	0.950362	0.599781	0.855219	0.787472	0.834676	0.758756	0.884487	-0.928161	0.926443	-0.218527	0.587134	0.885249
LOC103690800	-0.371606	-0.198325	-0.251932	-0.0440269	0.0260991	0.00473357	-0.376097	-0.0426587	-0.181703	-0.127475	-0.153585	-0.165355	-0.559981	0.333861	-0.129021	0.219667	0.126195	0.901158	-0.229416	-0.0258224	0.139993	0.768925	-0.550934	-0.813005	-0.429125	-0.270292	0.155782	-0.162717	-0.0490757	-0.166595	0.199474	-0.397615	-0.919836	0.32368	-0.858751	-0.307782	-0.217961	-0.183759	-0.569256	-0.16065	-0.142551	0.092392	-0.0266287	-0.0749523	-0.0516295	-0.227163	0.361554	-0.164649	-0.295554
ENSRNOG00000060440	-0.708721	0.113949	-0.570874	-0.436253	-0.362012	-0.376757	-0.751117	-0.442945	-0.608546	-0.445879	-0.457152	-0.552198	-0.585772	0.31419	-0.50793	-0.171271	0.579507	0.940977	-0.630338	-0.501452	-0.173158	0.648168	-0.820662	-0.777067	-0.676053	-0.530362	-0.292883	-0.575826	-0.371966	-0.573382	-0.182414	-0.67065	-0.738235	0.686107	-0.45823	-0.651895	-0.57688	-0.500503	-0.715138	-0.572534	-0.512019	-0.375944	-0.469021	-0.500018	0.387281	-0.617636	0.479005	-0.482152	-0.542237
ENSRNOG00000058135	0.781879	-0.307232	0.654568	0.678219	0.490434	0.629332	0.89678	0.679988	0.774642	0.548887	0.741071	0.701127	0.475033	-0.338534	0.702922	0.316448	-0.732723	-0.76126	0.787855	0.623526	0.504207	-0.496172	0.896006	0.700649	0.895774	0.70411	0.615723	0.797223	0.59876	0.816148	0.542113	0.793552	0.628485	-0.772735	0.298902	0.825487	0.817862	0.629383	0.856895	0.726148	0.703361	0.637082	0.6512	0.676016	-0.67365	0.820391	-0.163043	0.699986	0.782241
LOC102550935	0.715565	-0.810592	0.767782	0.922278	0.844808	0.828567	0.854618	0.909791	0.834857	0.723432	0.847509	0.836987	0.0480796	-0.113566	0.906743	0.818772	-0.904119	-0.26586	0.868429	0.852906	0.886407	0.115783	0.570379	0.0710825	0.808831	0.73039	0.794767	0.855606	0.746596	0.807411	0.798051	0.714467	-0.0481022	-0.820192	-0.411331	0.877333	0.827632	0.769763	0.465686	0.86487	0.88397	0.819831	0.791042	0.919124	-0.947664	0.874921	-0.209033	0.844539	0.736577
LOC102550448	0.602594	-0.845981	0.836654	0.765609	0.774444	0.706255	0.513494	0.744268	0.607926	0.783664	0.66594	0.770232	-0.101666	0.408861	0.68746	0.748474	-0.705557	-0.238718	0.676242	0.711953	0.741611	0.26976	0.236327	-0.143748	0.525576	0.534757	0.340832	0.549548	0.665243	0.389461	0.335935	0.642927	-0.140243	-0.72954	-0.353195	0.707257	0.5019	0.836882	0.108244	0.668777	0.672303	0.422315	0.469673	0.767951	-0.688446	0.621874	-0.534709	0.553972	0.573354
LOC102547322	-0.816309	0.337388	-0.734108	-0.602775	-0.529384	-0.546334	-0.813364	-0.588811	-0.726803	-0.595177	-0.644507	-0.720861	-0.580343	0.163426	-0.655799	-0.300164	0.694499	0.88682	-0.754312	-0.611725	-0.397946	0.550252	-0.831664	-0.655782	-0.746763	-0.613796	-0.3847	-0.672054	-0.512771	-0.628654	-0.305843	-0.793638	-0.66823	0.786236	-0.393827	-0.789321	-0.667627	-0.693897	-0.712308	-0.715489	-0.66926	-0.457334	-0.562156	-0.659543	0.569957	-0.735048	0.432102	-0.597222	-0.712781
LOC103692025	0.729668	-0.797777	0.859244	0.927411	0.82085	0.912739	0.704556	0.921905	0.851342	0.842033	0.814366	0.90529	-0.120054	0.328973	0.798491	0.78826	-0.88652	-0.142109	0.850438	0.919382	0.823633	0.277804	0.474605	-0.0527455	0.66876	0.670554	0.755783	0.819662	0.855779	0.725627	0.680699	0.757662	-0.223911	-0.816465	-0.558617	0.827026	0.747999	0.887706	0.318862	0.843468	0.798204	0.802365	0.769335	0.907607	-0.912063	0.834547	-0.256455	0.669704	0.732317
LOC103692867	-0.845204	0.513606	-0.798123	-0.773435	-0.672723	-0.710059	-0.846446	-0.764002	-0.80424	-0.678572	-0.76925	-0.806773	-0.386006	0.139222	-0.833685	-0.440561	0.778451	0.785592	-0.865067	-0.735645	-0.590113	0.2693	-0.856571	-0.632663	-0.891731	-0.803273	-0.551981	-0.783545	-0.658872	-0.749952	-0.51008	-0.880403	-0.562674	0.861705	-0.237102	-0.887049	-0.76852	-0.78585	-0.752704	-0.821749	-0.816968	-0.620093	-0.694082	-0.794014	0.697644	-0.852546	0.31124	-0.724661	-0.781208
LOC100911498	0.895474	-0.726326	0.938861	0.990792	0.820704	0.955723	0.916688	0.991205	0.963899	0.904487	0.934451	0.983295	0.09876	0.115638	0.89514	0.705447	-0.977145	-0.45579	0.981937	0.95378	0.837553	0.00325522	0.738987	0.281762	0.900014	0.823644	0.815227	0.954123	0.908407	0.889434	0.729596	0.914124	0.136839	-0.949627	-0.283087	0.97441	0.919523	0.944052	0.625777	0.936455	0.9026	0.852711	0.832509	0.968634	-0.959917	0.978074	-0.297735	0.767488	0.889475
ENSRNOG00000061272	0.960914	-0.574605	0.967428	0.927027	0.694678	0.925323	0.945017	0.944651	0.958179	0.916591	0.93193	0.976667	0.256275	0.145594	0.803723	0.553666	-0.957237	-0.644788	0.970733	0.897434	0.72526	-0.214109	0.822861	0.460515	0.9305	0.796065	0.730902	0.951219	0.904106	0.89001	0.587514	0.963116	0.354204	-0.97622	-0.0893551	0.973296	0.942067	0.951702	0.749772	0.878388	0.821159	0.759812	0.739386	0.895565	-0.884216	0.969535	-0.388489	0.680676	0.927856
LOC678796	-0.865599	0.598785	-0.93911	-0.910484	-0.705252	-0.86675	-0.888841	-0.895489	-0.89723	-0.920188	-0.884751	-0.934664	-0.111841	-0.155217	-0.782835	-0.54786	0.89087	0.635949	-0.918601	-0.823516	-0.761168	0.16814	-0.750529	-0.437471	-0.925332	-0.757037	-0.631702	-0.871197	-0.860846	-0.797308	-0.524423	-0.940576	-0.373783	0.944018	-0.0188466	-0.96527	-0.864357	-0.921643	-0.682152	-0.851227	-0.810363	-0.686423	-0.701623	-0.874631	0.829846	-0.92259	0.405633	-0.719234	-0.913018
[truncated: 68 more columns]
