# Supplementary material for: The systematic analysis of coding and long non-coding RNAs in the sub-chronic and chronic stages of spinal cord injury
Source: Sci Rep. 2017 Jan 20;7:41008. doi: 10.1038/srep41008 (PMC5247719; doi:10.1038/srep41008)
Supplement: Supplementary Table S12 [file srep41008-s13.xls]

## Sheet: GWAS+ClinVar
geneID	hg38.coordinates	DISEASE.TRAIT	ENTREZ_MAPPED_GENE	SNPS	PUBMEDID
ENSRNOG00000054920	chr5:123513215-123545632	LDL cholesterol	CSNK1G3	rs4530754	24097068
ENSRNOG00000056108	chr7:33129392-33158554	Smooth-surface caries	BBS9	rs17169807	24556642
ENSRNOG00000058135	chr6:109312300-109317011	Red blood cell count	CCDC162P - LOC101927538	rs11966072	20139978
ENSRNOG00000059467	chr21:29340377-29346407	Pancreatic cancer	BACH1	rs372883	22158540
ENSRNOG00000059660	chr14:100835805-100845533	Type 1 diabetes	MEG3	rs941576	19966805
LOC100910797	chr8:127794027-128084697	End-stage renal disease	PVT1	rs2648875	17395743
LOC102546400	chr2:218282485-218292863	Inflammatory bowel disease	PNKD, TMBIM1	rs2382817	23128233
LOC102548241	chr20:44345201-44367082	Type 2 diabetes	HNF4A	rs4812829	21874001
LOC102550370	chr1:207840714-207865782	Biomedical quantitative traits	C1orf132	rs12731740	19396169
LOC102550895	chr5:132409986-132475964	Crohn's disease	C5orf56	rs2188962	18587394
LOC102551932	chr5:36295812-36338972	Serum tamsulosin hydrochloride concentration	RANBP3L - LOC105374725	rs16902947	23151678
LOC102553017	chr6:31355196-31356474	Clozapine-induced agranulocytosis	HLA-B	rs41549217	25187353
LOC102553942	chr6:32107447-32111489	Eosinophil counts	TNXB	rs2269426	19198610
LOC102555675	chr3:52801315-52801827	Bipolar disorder	ITIH3	rs736408	21926972
LOC102556092	chr12:123973116-124013898	HDL cholesterol	ZNF664, ZNF664-FAM101A	rs4765127	20686565
LOC103692025	chr7:104843884-104908563	Obesity	LHFPL3	rs10953454	21552555
LOC103693348	chr17:12142510-12145083	Response to amphetamines	MAP2K4 - LINC00670	rs1870584	22952603
LOC103693415	chr17:55673815-55707840	Height	LOC101927389 - TMEM100	rs1549519	22021425
LOC103693573	chr3:113090946-113151992	Psychosis and Alzheimer's disease	C3orf17 - LOC101929717	rs9811423	22005930
Miat	chr22:26657466-26676474	Electroencephalogram traits	MIAT	rs7985	25387704
ENSRNOG00000056108	chr8:23492466-23562299	Bardet-biedl syndrome 9	BBS9	rs869025208	NA
LOC100912569	chr11:123073064-123074934	Congenital short bowel syndrome	CLMP	rs587776965	NA
LOC102550525	chr1:204160675-204162440	Renal tubular dysgenesis	REN	rs397514690	NA
