# Supplementary material for: The systematic analysis of coding and long non-coding RNAs in the sub-chronic and chronic stages of spinal cord injury
Source: Sci Rep. 2017 Jan 20;7:41008. doi: 10.1038/srep41008 (PMC5247719; doi:10.1038/srep41008)
Supplement: Supplementary Table S13 [file srep41008-s14.xls]

## Sheet: Sheet1
Gene ID	Gene name	Type	Forward primer (5’-3’)	Reverse primer (5’-3’)
ENSRNOG00000051216	Rn60_X_0663.2	lnc	GAAACATGAAGCTCTCTGGAGTT	GCAGTCCACGGCATTTTTCA
ENSRNOG00000057927	AABR07035796.1	lnc	AAGCAAAGGCCATAGGTGTGA	CAGACTGGTGCTCGAGAGTT
LOC102549608	LOC102549608	lnc	CGCGTATTTATGGCGCGTTG	CGGTGGTTTTTGGTTGTCGTT
ENSRNOG00000061365	AABR07007055.1	lnc	GTAAGGTGCTGATAGTGAGGAGG	CTGATTGCCACCTAGACAGAAG
ENSRNOG00000003463	Srebf1	protein-coding	ACATGCTTCAGCTCATCAACAAC	GTCTCCTGTCTCACCCCCAG
ENSRNOG00000007400	Srebf2	protein-coding	CAGTGCAGACAGTCGCTACA	AGCGTGGTCAAAACAAGGGA
ENSRNOG00000016122	Hmgcr	protein-coding	CCTTGACGCTCTGGTGGAAT	AGCACGGACATACAGCCAAA
ENSRNOG00000016552	Hmgcs1	protein-coding	TATGCCTCAGGAAACGCCAG	ACGAAGCCCTCGGTCAAAAA
ENSRNOG00000043377	Fdps	protein-coding	AGACTGAGATCGGGCAGACT	CTCCCCATCAATTCCAGCCA
ENSRNOG00000013552	Scd1	protein-coding	CCTGGCTTACGACCGGAAAA	CAGGAACTCAGAAGCCCAGAA
ENSRNOG00000027811	Lilrb4	protein-coding	ATGGAGAGCTGGACAGTTGGA	CGAAGTCTGGAGGGTTTCACC
ENSRNOG00000008816	Gpnmb	protein-coding	TTCACTCTGGGAGACGATGC	CACTGTTCTCAGAGGGGAGC
ENSRNOG00000018630	Gapdh	protein-coding	CCAAGGAGTAAGAAACCC	TTGATGGTATTCGAGAGAAGG
ENSRNOG00000034254	Actb	protein-coding	GAAGTGTGACGTTGACAT	ACATCTGCTGGAAGGTG
ENSRNOG00000048561	Hprt	protein-coding	AAGACAGCGGCAAGTTGAATC	AAGGGACGCAGCAACAGAC
